# Supplementary material for: Variability in estimated gene expression among commonly used RNA-seq pipelines
Source: Sci Rep. 2020 Feb 17;10:2734. doi: 10.1038/s41598-020-59516-z (PMC7026138; doi:10.1038/s41598-020-59516-z)
Supplement: Supplementary file 2 — Supplementary Table S1. [file 41598_2020_59516_MOESM2_ESM.xlsx]

## Sheet: Table S1A
Table S1A : Overview of data soutces for TCGA and GTEx RNASeq data
TCGA Sources	Source	No. of genes	No. of samples	Reference	Url	Ref Genome	Unit	Annotation Source	Alignment Software	Gene quantification Software	Link to code
GDC	GDC website	19560	11037	Grossman, Robert L., Heath, Allison Pet al. (2016) Toward a Shared Vision for Cancer Genomic Data. New England Journal of Medicine	https://bioconductor.org/packages/release/bioc/html/TCGAbiolinks.html	hg38	RPKM	Gencode (v 22)	STAR 2.4.2A	Samtools v1.1; HTSeq-0.6.1p1	https://docs.gdc.cancer.gov/Data/Bioinformatics_Pipelines/Expression_mRNA_Pipeline/
Xena/Toil	UCSC	19797	10535	Vivian J, Rao AA, Nothaft FA, et al. (2017) Toil enables reproducible, open source, big biomedical data analyses. Nature biotechnology.	https://xenabrowser.net/datapages/?cohort=TCGA%20TARGET%20GTEx	hg38	TPM, FPKM	Gencode (v 23)	STAR 2.4.2A	rsem v1.2.25	https://github.com/BD2KGenomics/toil-rnaseq
Recount2	John Hopkins	19950	11229	Collado-Torres L, Nellore A, et al (2017) Reproducible RNA-seq analysis using recount2. Nature biotechnology.	https://jhubiostatistics.shinyapps.io/recount/	hg38	RPKM	Gencode (v 25)	Rail-RNA ( v0.2.23 for GTEx and v0.2.4b for TCGA)	soft-clipping and partial reads per bp	http://leekgroup.github.io/recount-analyses/, https://www.nature.com/articles/nbt.3838
MSKCC Norm	cBio	20242	6142	Q. Wang, J Armenia, C. Zhang, A.V. Penson, E. Reznik, L. Zhang, T. Minet, A. Ochoa, B.E. Gross, C. A. Iacobuzio-Donahue, D. Betel, B.S. Taylor, J. Gao, N. Schultz. Unifying cancer and normal RNA sequencing data from different sources.ÊScientific DataÊ5:180061, 2018.	https://github.com/mskcc/RNAseqDB/tree/master/data/unnormalized	hg19	FPKM	Gencode (v 19)	STAR 2.4.2A	rsem v1.2.20 + quantile normalization	https://github.com/mskcc/RNAseqDB/
MSKCC Batch	cBio	18154	6142	Q. Wang, J Armenia, C. Zhang, A.V. Penson, E. Reznik, L. Zhang, T. Minet, A. Ochoa, B.E. Gross, C. A. Iacobuzio-Donahue, D. Betel, B.S. Taylor, J. Gao, N. Schultz. Unifying cancer and normal RNA sequencing data from different sources.ÊScientific DataÊ5:180061, 2018.	https://github.com/mskcc/RNAseqDB/tree/master/data/normalized	hg19	FPKM	Gencode (v 19)	STAR 2.4.2A	rsem v1.2.20 + quantile normalization + ComBat	https://github.com/mskcc/RNAseqDB/
Piccolo	Bringham Young Univ.	20871	7706	Rahman M, et al. (2015) Alternative preprocessing of RNA-Sequencing data in TCGA leads to improved analysis results. Bioinformatics.	https://www.ncbi.nlm.nih.gov/geo/query/acc.cgi?acc=GSE62944	hg19	FPKM	Illumina's GTF	Rsubread 1.14.2	featureCounts from Rsubread 1.14.2	https://github.com/srp33/TCGA_RNASeq_Clinical
GTEx Sources	Source	No. of genes	No. of samples	Reference	Url	Ref Genome	Unit	Annotation Source	Alignment Software	Gene quantification Software	Link to code
GTEx	GTEX-v6	19644	8555	The GTEx Consortium. The Genotype-Tissue Expression (GTEx) project. (2013) Nature genetics.	https://gtexportal.org/home/	hg19	RPKM	Gencode (v 19)	Tophat v1.4.1	RNA-SeQC (1.1.8)	https://storage.googleapis.com/gtex-public-data/Portal_Analysis_Methods_v6_08182016.pdf
Xena/Toil	UCSC	19797	7791	Vivian J, Rao AA, Nothaft FA, et al. (2017) Toil enables reproducible, open source, big biomedical data analyses. Nature biotechnology.	https://xenabrowser.net/datapages/?cohort=TCGA%20TARGET%20GTEx	hg38	TPM, FPKM	Gencode (v 23)	STAR 2.4.2A	rsem v1.2.25	https://xenabrowser.net/datapages/?cohort=TCGA%20TARGET%20GTEx
Recount2	John Hopkins	19950	9662	Collado-Torres L, Nellore A, et al (2017) Reproducible RNA-seq analysis using recount2. Nature biotechnology.	https://jhubiostatistics.shinyapps.io/recount/	hg38	RPKM	Gencode (v 25)	Rail-RNA ( v0.2.23 for GTEx and v0.2.4b for TCGA)	soft-clipping and partial reads per bp	https://jhubiostatistics.shinyapps.io/recount/
MSKCC Norm	cBio	20242	2445	Q. Wang, J Armenia, C. Zhang, A.V. Penson, E. Reznik, L. Zhang, T. Minet, A. Ochoa, B.E. Gross, C. A. Iacobuzio-Donahue, D. Betel, B.S. Taylor, J. Gao, N. Schultz. Unifying cancer and normal RNA sequencing data from different sources.ÊScientific DataÊ5:180061, 2018.	https://github.com/mskcc/RNAseqDB/tree/master/data/unnormalized	hg19	FPKM	Gencode (v 19)	STAR 2.4.2A	rsem v1.2.20 + quantile normalization	https://github.com/mskcc/RNAseqDB/tree/master/data/unnormalized
MSKCC Batch	cBio	18154	2322	Q. Wang, J Armenia, C. Zhang, A.V. Penson, E. Reznik, L. Zhang, T. Minet, A. Ochoa, B.E. Gross, C. A. Iacobuzio-Donahue, D. Betel, B.S. Taylor, J. Gao, N. Schultz. Unifying cancer and normal RNA sequencing data from different sources.ÊScientific DataÊ5:180061, 2018.	https://github.com/mskcc/RNAseqDB/tree/master/data/normalized	hg19	FPKM	Gencode (v 19)	STAR 2.4.2A	rsem v1.2.20 + quantile normalization + ComBat	https://github.com/mskcc/RNAseqDB/tree/master/data/normalized

## Sheet: Table S1B
Table S1B : Exon Lengths of protein coding genes from various annotation sources used by 5 different pipelines.
Gene Name	Illumina's GTF (Piccolo)	Gencode (v 19) (MSKCC)	Gencode (v 22) (gdc)	Gencode (v 23) (Xena/Toil)	Gencode (v 25) (Recount2)	dq_status
MMP23B	1240	2273	2714	2714	2273	DQ gene in GTEx
FAM213B	2981	3346	3371	3371	3371	DQ gene in GTEx
ICMT	4815	4910	4910	4910	4910	DQ gene in GTEx
NPPA	854	1120	1120	1120	1120	DQ gene in GTEx
IFFO2	5835	6188	6188	6188	6188	DQ gene in GTEx
CELA3A	907	1224	1224	1224	1224	DQ gene in GTEx
RCAN3	3030	6964	7077	7077	7077	DQ gene in GTEx
SH3BGRL3	1115	1780	1786	1786	1786	DQ gene in GTEx
EPB41	6292	8282	8287	8287	10739	DQ gene in GTEx
IQCC	2293	2293	2478	2478	2478	DQ gene in GTEx
DCDC2B	1349	1869	1869	1869	1869	DQ gene in GTEx
TSSK3	1315	2191	2191	2191	2191	DQ gene in GTEx
C1orf122	1318	2231	2231	2231	2231	DQ gene in GTEx
RAVER2	4361	6070	6070	6070	6070	DQ gene in GTEx
LRRC8D	4052	4852	4852	4852	4852	DQ gene in GTEx
AMY2A	1679	1649	1898	1898	1898	DQ gene in GTEx
GPSM2	3033	8099	8099	8099	8099	DQ gene in GTEx
SPRR2G	650	568	568	568	568	DQ gene in GTEx
EFNA3	1782	2098	1909	1909	1909	DQ gene in GTEx
BGLAP	743	1190	1190	1190	1190	DQ gene in GTEx
DCAF8	4690	8274	7587	7587	7587	DQ gene in GTEx
PEX19	3669	4461	4461	4461	4461	DQ gene in GTEx
F11R	4830	5066	5066	5066	5066	DQ gene in GTEx
TOMM40L	2911	3099	3289	3289	3361	DQ gene in GTEx
C1orf226	4252	4487	4495	4495	4495	DQ gene in GTEx
ATP1B1	2200	3068	2962	2962	2962	DQ gene in GTEx
IER5	2342	2340	4188	4188	4188	DQ gene in GTEx
ARPC5	2086	5482	10624	10624	10624	DQ gene in GTEx
PPP1R12B	11990	18537	20796	20796	21069	DQ gene in GTEx
YOD1	6521	6521	6521	6521	6521	DQ gene in GTEx
JMJD4	2595	4315	4315	4315	4315	DQ gene in GTEx
ACTA1	1492	1495	1495	1495	1495	DQ gene in GTEx
LGALS8	6670	9710	9710	9710	9710	DQ gene in GTEx
CHRM3	2745	12150	12170	12170	12170	DQ gene in GTEx
FAM84A	6353	8379	8384	8384	8384	DQ gene in GTEx
GDF7	1994	4162	9749	9749	9749	DQ gene in GTEx
FKBP1B	996	1677	1677	1677	1677	DQ gene in GTEx
TCF23	786	1659	5123	5123	5123	DQ gene in GTEx
PPP1CB	4998	5760	5760	5760	5760	DQ gene in GTEx
RHOQ	4542	4619	4619	4619	4619	DQ gene in GTEx
CALM2	4855	6466	6466	6466	6466	DQ gene in GTEx
GTF2A1L	1702	2054	2054	2054	2054	DQ gene in GTEx
VRK2	2912	3557	3509	3509	3509	DQ gene in GTEx
AAK1	21265	14926	23608	23608	23608	DQ gene in GTEx
ZNF638	6840	14127	12474	12474	12474	DQ gene in GTEx
SLC4A5	6396	8009	8025	8025	8025	DQ gene in GTEx
DCTN1	5272	10439	10439	10439	10439	DQ gene in GTEx
RNF103	5096	7599	7599	7599	7599	DQ gene in GTEx
RGPD1	13387	6871	6871	6871	6871	DQ gene in GTEx
RGPD2	11002	7055	6991	6991	6991	DQ gene in GTEx
LIPT1	2019	2439	2279	2279	2279	DQ gene in GTEx
EIF5B	4698	7877	7883	7883	7883	DQ gene in GTEx
RGPD5	22745	14175	14175	14175	14175	DQ gene in GTEx
HOXD11	1463	2350	2110	2110	2110	DQ gene in GTEx
RPE	3407	2841	3522	3522	3522	DQ gene in GTEx
FN1	8993	17315	17315	17315	17315	DQ gene in GTEx
TUBA4A	2590	4079	4079	4079	4079	DQ gene in GTEx
DES	2248	2464	2464	2464	2464	DQ gene in GTEx
SP100	7650	12691	12618	12618	12618	DQ gene in GTEx
UBE2F	2422	4051	4238	4238	4238	DQ gene in GTEx
TATDN2	4907	5572	5572	5572	5572	DQ gene in GTEx
RAB5A	2535	3785	3785	3785	3785	DQ gene in GTEx
CMTM6	3366	4413	4413	4413	4413	DQ gene in GTEx
WDR48	4001	7481	7488	7488	7488	DQ gene in GTEx
PRSS45	946	3128	3229	3229	3229	DQ gene in GTEx
KIF9	3603	5867	5850	5850	5850	DQ gene in GTEx
TMEM115	2095	2197	2197	2197	2197	DQ gene in GTEx
SPCS1	1084	2344	5324	5324	5324	DQ gene in GTEx
TTC14	5755	7783	7783	7783	7783	DQ gene in GTEx
B3GNT5	4123	8140	8140	8140	8140	DQ gene in GTEx
MUC20	2591	8086	4249	4249	4249	DQ gene in GTEx
STIM2	5246	6909	6909	6909	6909	DQ gene in GTEx
C4orf19	3794	2770	2770	2770	2770	DQ gene in GTEx
PDGFRA	6574	9732	9732	9732	9732	DQ gene in GTEx
NOA1	2272	3415	3415	3415	3415	DQ gene in GTEx
MUC7	2774	2798	2798	2798	2798	DQ gene in GTEx
SLC9B2	3349	5469	5374	5374	5374	DQ gene in GTEx
FGF2	6774	6775	6775	6775	6775	DQ gene in GTEx
CBR4	3501	5110	5110	5110	5110	DQ gene in GTEx
PDLIM3	3040	8080	9117	9117	9117	DQ gene in GTEx
TPPP	6022	5116	6022	6022	6022	DQ gene in GTEx
NPR3	7597	9855	9866	9866	9866	DQ gene in GTEx
C1QTNF3	3826	3576	3576	3576	3576	DQ gene in GTEx
NSA2	1503	1760	4962	4962	4962	DQ gene in GTEx
MTX3	7934	4883	7916	7916	7916	DQ gene in GTEx
TMED7	4063	3894	3894	3894	3894	DQ gene in GTEx
C5orf24	5141	5741	5741	5741	5741	DQ gene in GTEx
NDUFA2	893	1488	1488	1488	1488	DQ gene in GTEx
RELL2	2583	2596	2596	2596	2596	DQ gene in GTEx
CYFIP2	6816	10509	10582	10582	10498	DQ gene in GTEx
FAM153B	1794	10799	10769	10769	10769	DQ gene in GTEx
TRIM52	2228	4682	6562	6562	6562	DQ gene in GTEx
SLC22A23	7146	8898	8898	8898	8898	DQ gene in GTEx
LYRM4	2350	9443	9443	9443	9443	DQ gene in GTEx
MBOAT1	4319	3287	1794	1794	1794	DQ gene in GTEx
PRL	1455	1354	1364	1364	1364	DQ gene in GTEx
ABT1	2263	2255	2949	2949	2949	DQ gene in GTEx
CLPS	657	526	601	601	601	DQ gene in GTEx
SRPK1	4390	6692	6692	6692	6692	DQ gene in GTEx
MOCS1	4420	5174	5174	5174	5174	DQ gene in GTEx
PEX6	3498	3499	3499	3499	3499	DQ gene in GTEx
CRIP3	956	2453	2453	2453	2453	DQ gene in GTEx
SMAP1	3611	4343	4161	4161	4161	DQ gene in GTEx
SLC35A1	1906	1994	1994	1994	1994	DQ gene in GTEx
TBPL1	1889	5039	5039	5039	5039	DQ gene in GTEx
PLG	4218	6380	6380	6380	6380	DQ gene in GTEx
WDR27	3592	10259	10244	10244	10244	DQ gene in GTEx
MAFK	3350	4458	4458	4458	4458	DQ gene in GTEx
TMEM184A	6276	7805	7805	7805	7805	DQ gene in GTEx
MAD1L1	3340	6955	7230	7230	7230	DQ gene in GTEx
JAZF1	3199	4020	4020	4020	4020	DQ gene in GTEx
AQP1	3172	3888	3274	3274	3274	DQ gene in GTEx
ERV3-1	3266	4574	4574	4574	4574	DQ gene in GTEx
CRCP	2923	3548	3540	3540	3540	DQ gene in GTEx
TYW1	3364	3885	3890	3890	3890	DQ gene in GTEx
TRIM74	1350	1471	1471	1471	1471	DQ gene in GTEx
ZNHIT1	1189	5510	5510	5510	5510	DQ gene in GTEx
POLR2J	976	962	1355	1355	1355	DQ gene in GTEx
DNAJB9	2538	2837	2837	2837	2837	DQ gene in GTEx
OPN1SW	1098	1096	1096	1096	1096	DQ gene in GTEx
C7orf49	4358	5195	5321	5321	5321	DQ gene in GTEx
EPHA1	3363	4733	4733	4733	4733	DQ gene in GTEx
NOS3	5123	5953	5953	5953	5953	DQ gene in GTEx
DEFA1	1494	486	486	486	486	DQ gene in GTEx
DEFA3	491	498	658	658	498	DQ gene in GTEx
MTUS1	7565	12010	12010	12010	12010	DQ gene in GTEx
ASAH1	2962	5051	5051	5051	15378	DQ gene in GTEx
SLC25A37	1865	8147	8147	8147	8147	DQ gene in GTEx
ZNF395	4802	5819	5819	5819	5819	DQ gene in GTEx
PCMTD1	4394	7307	7323	7323	7323	DQ gene in GTEx
PDE7A	6844	7425	7425	7425	7425	DQ gene in GTEx
E2F5	1856	5922	5928	5928	5928	DQ gene in GTEx
NECAB1	5140	6408	6408	6408	6408	DQ gene in GTEx
RBM12B	5101	7618	7618	7618	7618	DQ gene in GTEx
MAL2	2819	3431	3430	3430	3430	DQ gene in GTEx
SNTB1	4975	6747	6747	6747	6747	DQ gene in GTEx
MTSS1	5174	7787	7727	7727	7727	DQ gene in GTEx
TRAPPC9	4598	34988	6849	7055	7055	DQ gene in GTEx
GLI4	1343	3057	3057	3057	3057	DQ gene in GTEx
LRRC14	5434	6131	6136	6136	6136	DQ gene in GTEx
ZNF7	3815	10296	10296	10296	10296	DQ gene in GTEx
COMMD5	1779	2909	2917	2917	2917	DQ gene in GTEx
CREB3	1851	1903	1921	1921	1903	DQ gene in GTEx
FBXO10	4575	6059	5997	5997	5997	DQ gene in GTEx
CNTNAP3B	6380	13217	13220	13220	13220	DQ gene in GTEx
RGS3	7307	13690	13793	13793	13793	DQ gene in GTEx
GSN	3483	11097	11151	11151	11018	DQ gene in GTEx
STOM	3328	3188	3198	3198	3198	DQ gene in GTEx
GBGT1	2059	3708	3713	3713	3713	DQ gene in GTEx
C9orf172	2931	2931	4387	4387	4387	DQ gene in GTEx
LCNL1	1836	4052	4052	4052	4052	DQ gene in GTEx
TPRN	2631	5338	5338	5338	5338	DQ gene in GTEx
EHMT1	5395	15257	16291	16291	22128	DQ gene in GTEx
FRMD4A	6804	12499	12499	13328	13328	DQ gene in GTEx
RPP38	1659	1930	1930	1930	1930	DQ gene in GTEx
TMEM236	10909	5464	5464	5464	5464	DQ gene in GTEx
CXCL12	5290	6380	6077	6077	6077	DQ gene in GTEx
ZNF22	2204	2551	2551	2551	2551	DQ gene in GTEx
AGAP4	2898	3190	3474	3474	3474	DQ gene in GTEx
MSMB	495	1860	492	492	492	DQ gene in GTEx
DNAJC9	2369	3955	3955	3955	3955	DQ gene in GTEx
PI4K2A	4187	4864	4189	4189	4189	DQ gene in GTEx
HPSE2	4419	2365	4421	4421	4421	DQ gene in GTEx
ERLIN1	3519	5792	5792	5792	5792	DQ gene in GTEx
FBXL15	2362	2593	2593	2593	2593	DQ gene in GTEx
HABP2	3149	3740	3657	3657	3657	DQ gene in GTEx
NHLRC2	6392	11223	11223	11223	11223	DQ gene in GTEx
PNLIP	1498	1539	1539	1539	1539	DQ gene in GTEx
PDZD8	6484	6666	9881	9881	9881	DQ gene in GTEx
NKX6-2	1019	1061	2675	2675	2675	DQ gene in GTEx
PRAP1	777	980	1478	1478	971	DQ gene in GTEx
SPRN	3173	3269	3128	3128	3128	DQ gene in GTEx
RPLP2	493	1955	1955	1955	1955	DQ gene in GTEx
POLR2L	876	1142	1142	1142	1142	DQ gene in GTEx
TOLLIP	3660	5983	5983	5983	5983	DQ gene in GTEx
HBD	774	1062	1062	1062	1062	DQ gene in GTEx
HBG1	584	808	808	808	808	DQ gene in GTEx
HBG2	583	2027	2241	2241	2241	DQ gene in GTEx
TUB	6602	6722	6722	6722	6722	DQ gene in GTEx
RPS13	529	2186	2186	2186	2186	DQ gene in GTEx
C11orf96	1328	2373	2373	2373	2373	DQ gene in GTEx
TSPAN18	4234	5871	5871	5871	5871	DQ gene in GTEx
TP53I11	4480	7342	7345	7345	7345	DQ gene in GTEx
DTX4	5854	6072	6072	6072	6072	DQ gene in GTEx
PGA3	1413	5039	5039	5039	5039	DQ gene in GTEx
PGA4	1413	3821	5148	5148	5148	DQ gene in GTEx
PGA5	1413	2913	2913	2913	2913	DQ gene in GTEx
INTS5	3285	3285	3285	3285	3285	DQ gene in GTEx
LRFN4	2528	2828	2828	2828	2828	DQ gene in GTEx
TPCN2	5026	6130	6130	6130	10283	DQ gene in GTEx
CCND1	4289	4830	4830	4830	4830	DQ gene in GTEx
PCF11	5912	8703	9951	9951	9951	DQ gene in GTEx
TIMM8B	1140	1166	1166	1166	1166	DQ gene in GTEx
RBM7	3750	7885	7885	7885	7885	DQ gene in GTEx
CCDC153	767	2556	2556	2556	2556	DQ gene in GTEx
HEPACAM	3545	3829	3829	3829	3829	DQ gene in GTEx
JAM3	3668	5451	5451	5451	5451	DQ gene in GTEx
VAMP1	3360	3580	3580	3580	3580	DQ gene in GTEx
M6PR	2566	3777	3777	3777	3777	DQ gene in GTEx
WBP11	2674	3418	5315	5315	5315	DQ gene in GTEx
KRAS	5889	7302	7302	7302	7302	DQ gene in GTEx
SLC48A1	3034	4921	4921	4921	4921	DQ gene in GTEx
ARF3	3537	5002	5002	5002	5002	DQ gene in GTEx
FMNL3	11192	11982	13424	13424	13424	DQ gene in GTEx
KRT2	2414	2522	2522	2522	2522	DQ gene in GTEx
KRT1	2451	2488	2488	2488	2488	DQ gene in GTEx
DNAJC14	3330	4190	4190	4190	4190	DQ gene in GTEx
ZC3H10	2497	3444	8464	8464	8464	DQ gene in GTEx
ANKRD52	8656	8820	8820	8820	8820	DQ gene in GTEx
SPRYD4	2105	2101	10779	10779	10779	DQ gene in GTEx
TAC3	955	1574	1574	1574	1574	DQ gene in GTEx
NDUFA4L2	1188	2806	2806	2806	2806	DQ gene in GTEx
B4GALNT1	3882	8003	8003	8003	8003	DQ gene in GTEx
TSFM	2404	3176	3094	3094	3094	DQ gene in GTEx
RASSF3	3492	3705	3705	3705	4226	DQ gene in GTEx
MSRB3	4666	5791	5791	5791	5791	DQ gene in GTEx
TMPO	6993	8593	8593	8593	8593	DQ gene in GTEx
C12orf43	2911	4207	6140	6140	6140	DQ gene in GTEx
VPS37B	2749	5946	5953	5953	5953	DQ gene in GTEx
ABCB9	3909	13037	13291	13291	13291	DQ gene in GTEx
PGAM5	3254	3881	3952	3952	3952	DQ gene in GTEx
ZNF10	4403	5541	5541	5541	5541	DQ gene in GTEx
DNAJC15	2776	2727	8042	8042	8042	DQ gene in GTEx
TRIM13	7404	8080	8080	8080	8080	DQ gene in GTEx
BIVM	3885	5461	5461	5461	5461	DQ gene in GTEx
PNP	2421	4139	4139	4139	4139	DQ gene in GTEx
ANG	1324	1430	1430	1430	1430	DQ gene in GTEx
PPP1R3E	4495	5548	5548	5548	5548	DQ gene in GTEx
MYH7	6055	6087	6087	6087	6087	DQ gene in GTEx
ARF6	3939	1583	3865	3865	3865	DQ gene in GTEx
GNG2	3886	6374	6379	6379	6379	DQ gene in GTEx
PIGH	1438	2915	2915	2915	2915	DQ gene in GTEx
SYNJ2BP	7060	2096	7031	7031	7031	DQ gene in GTEx
ENTPD5	2048	10379	10379	10379	10379	DQ gene in GTEx
VASH1	6030	6498	6502	6502	6502	DQ gene in GTEx
CCDC85C	5671	6363	17449	17449	17449	DQ gene in GTEx
DEGS2	1405	2004	4466	4466	4466	DQ gene in GTEx
SLC25A29	2767	7451	7451	7451	7451	DQ gene in GTEx
APOPT1	3110	3932	3932	3932	3932	DQ gene in GTEx
CDCA4	2453	2513	2513	2513	2513	DQ gene in GTEx
BTBD6	1987	2392	2392	2392	2392	DQ gene in GTEx
MTMR10	4961	8817	8817	8817	8817	DQ gene in GTEx
GREM1	4138	4168	14606	14606	14606	DQ gene in GTEx
TUBGCP4	4184	8495	11171	11171	11171	DQ gene in GTEx
SLC24A5	1617	4778	4778	4778	4778	DQ gene in GTEx
RASL12	2640	2798	2802	2802	2802	DQ gene in GTEx
RPLP1	512	2993	3271	3271	3271	DQ gene in GTEx
MPI	3062	6328	9090	9090	9090	DQ gene in GTEx
NEIL1	2530	5075	6938	6938	6938	DQ gene in GTEx
RCN2	2267	5887	10019	10019	10019	DQ gene in GTEx
GOLGA6L9	9092	6853	6576	6576	6576	DQ gene in GTEx
NTRK3	5238	9078	26750	26750	26750	DQ gene in GTEx
MEF2A	5918	7030	6925	6925	6925	DQ gene in GTEx
ARHGDIG	942	2422	2429	2429	2429	DQ gene in GTEx
TPSG1	1105	1255	1255	1255	1255	DQ gene in GTEx
UNKL	6250	8504	7494	7494	7494	DQ gene in GTEx
FAHD1	2744	3006	3039	3039	3039	DQ gene in GTEx
GFER	2409	2687	2687	2687	2687	DQ gene in GTEx
PKD1	14138	18532	18532	18532	18608	DQ gene in GTEx
PGP	3136	2727	2727	2727	2727	DQ gene in GTEx
DNASE1L2	1326	2194	2194	2194	2194	DQ gene in GTEx
RNPS1	2750	8582	8582	8582	8582	DQ gene in GTEx
PAQR4	2793	2972	2972	2972	2972	DQ gene in GTEx
TIGD7	3430	4197	4197	4197	4197	DQ gene in GTEx
ABAT	5930	9744	9744	9744	9744	DQ gene in GTEx
TMEM186	1448	1978	1978	1978	1978	DQ gene in GTEx
SNN	3293	3312	3312	3312	3312	DQ gene in GTEx
GPRC5B	3359	6064	6667	6667	6667	DQ gene in GTEx
ACSM3	2291	5095	7822	7822	7822	DQ gene in GTEx
ERI2	4207	6761	6761	6761	6761	DQ gene in GTEx
CLN3	2347	4736	4495	4495	9858	DQ gene in GTEx
APOBR	3792	3792	3792	3792	3792	DQ gene in GTEx
ZNF768	2315	2392	2395	2395	2395	DQ gene in GTEx
PRSS53	2028	5501	5501	5501	5501	DQ gene in GTEx
VKORC1	998	2191	2191	2191	2191	DQ gene in GTEx
SIAH1	2498	6725	6725	6725	6725	DQ gene in GTEx
NKD1	8716	4912	8915	8915	17425	DQ gene in GTEx
MT1M	440	942	942	942	942	DQ gene in GTEx
NUP93	3716	5735	11136	11136	11136	DQ gene in GTEx
CNOT1	9113	10852	10852	10852	10852	DQ gene in GTEx
FBXL8	1599	2866	3130	3130	3130	DQ gene in GTEx
TSNAXIP1	2755	3852	3852	3852	3852	DQ gene in GTEx
PDPR	7999	9148	10385	10385	10385	DQ gene in GTEx
MTSS1L	4977	4992	4999	4999	4999	DQ gene in GTEx
ZNF23	3402	7342	7287	7287	7287	DQ gene in GTEx
CTRB1	872	1016	1016	1016	1016	DQ gene in GTEx
FOXF1	2562	2568	3516	3516	3516	DQ gene in GTEx
CDK10	1798	6791	6791	6791	6791	DQ gene in GTEx
SPATA2L	2339	2482	2482	2482	2482	DQ gene in GTEx
TIMM22	1673	3194	3194	3194	3194	DQ gene in GTEx
ABR	6656	11709	11709	11709	11709	DQ gene in GTEx
TLCD2	5901	991	5971	5971	5971	DQ gene in GTEx
METTL16	5753	8934	8934	8934	8934	DQ gene in GTEx
TRPV1	4951	4995	4995	4995	5237	DQ gene in GTEx
MED11	970	1477	1477	1477	1477	DQ gene in GTEx
TRAPPC1	869	1171	1171	1171	1171	DQ gene in GTEx
TRIM16	2901	5640	5640	5640	5640	DQ gene in GTEx
PLD6	2577	2560	2560	2560	2560	DQ gene in GTEx
TNFAIP1	3809	3889	3889	3889	3889	DQ gene in GTEx
MYO18A	7583	10771	10752	10752	15047	DQ gene in GTEx
EVI2A	3010	2071	2071	2071	2071	DQ gene in GTEx
TBC1D3G	4210	7693	2065	2065	2065	DQ gene in GTEx
KRT10	2140	2124	2124	2124	2144	DQ gene in GTEx
RAB5C	2031	2734	2761	2761	2761	DQ gene in GTEx
RND2	4152	4360	4353	4353	4353	DQ gene in GTEx
LRRC37A	10351	6506	6506	6506	6506	DQ gene in GTEx
ARL17A	36036	4849	6845	6845	4960	DQ gene in GTEx
HOXB4	2033	3757	3757	3757	3757	DQ gene in GTEx
CHAD	1695	1802	1802	1802	1802	DQ gene in GTEx
NME1	1031	3438	3438	3438	3438	DQ gene in GTEx
MRPS23	1492	1679	6379	6379	6379	DQ gene in GTEx
CACNG4	3430	3380	3380	3380	3380	DQ gene in GTEx
FAM104A	2970	3162	3162	3162	3162	DQ gene in GTEx
C17orf80	4088	4661	4663	4663	4663	DQ gene in GTEx
ATP5H	622	3231	3231	3231	3231	DQ gene in GTEx
BIRC5	2700	3815	3815	3815	3815	DQ gene in GTEx
SLC25A10	2021	3287	2621	2621	2621	DQ gene in GTEx
ANAPC11	1613	4020	4027	4027	4027	DQ gene in GTEx
MAFG	5254	5220	5220	5220	5220	DQ gene in GTEx
GNAL	7305	8445	8445	8445	8445	DQ gene in GTEx
ATP5A1	2428	7012	10908	10908	10908	DQ gene in GTEx
SERPINB2	2166	2748	2748	2748	2748	DQ gene in GTEx
C19orf25	2257	5111	5111	5111	5111	DQ gene in GTEx
MBD3	2499	5173	7845	7845	7845	DQ gene in GTEx
UQCR11	1335	2143	2151	2151	2151	DQ gene in GTEx
TIMM13	1995	1973	1973	1973	1973	DQ gene in GTEx
DIRAS1	3398	3485	3485	3485	3485	DQ gene in GTEx
PLIN4	6353	6341	6341	6502	6502	DQ gene in GTEx
RPL36	604	2272	2272	2272	2272	DQ gene in GTEx
ZNF358	1953	2072	2072	2072	2069	DQ gene in GTEx
ZNF559	3568	4730	4730	6783	6783	DQ gene in GTEx
ZNF177	2742	3408	2755	2755	2755	DQ gene in GTEx
UBL5	531	1931	1931	1931	1931	DQ gene in GTEx
LDLR	5283	7718	7718	7718	7771	DQ gene in GTEx
ZNF700	2901	3319	3319	3319	3319	DQ gene in GTEx
ZNF625	1695	2336	2204	2204	2204	DQ gene in GTEx
HOOK2	2610	5950	5950	5950	5950	DQ gene in GTEx
SLC35E1	5093	7257	7257	7257	7257	DQ gene in GTEx
GAPDHS	1492	1519	1519	1519	1519	DQ gene in GTEx
U2AF1L4	1270	2875	2875	2875	2875	DQ gene in GTEx
ZNF540	3531	4304	4304	4304	4304	DQ gene in GTEx
IRGQ	9687	9869	9869	9869	9869	DQ gene in GTEx
PVR	6097	3519	3519	3519	3519	DQ gene in GTEx
GEMIN7	1659	1915	1915	1915	1915	DQ gene in GTEx
CKM	1658	1657	1657	1657	1657	DQ gene in GTEx
GNG8	213	216	216	216	216	DQ gene in GTEx
BCL2L12	1904	1743	2216	2216	2216	DQ gene in GTEx
NUP62	3619	6020	6020	6020	6020	DQ gene in GTEx
SPIB	3530	4281	4281	4281	4281	DQ gene in GTEx
SIGLEC5	2523	3319	2784	2784	2360	DQ gene in GTEx
LILRB3	2825	4096	3736	3736	3736	DQ gene in GTEx
ZNF776	5292	5484	5484	5484	5484	DQ gene in GTEx
ZNF587	6937	7350	7350	7350	7350	DQ gene in GTEx
ZSCAN18	4707	8307	8307	8307	8307	DQ gene in GTEx
EMILIN3	3827	3796	3796	3796	3796	DQ gene in GTEx
SNX21	3184	4066	4066	4066	4066	DQ gene in GTEx
RPS21	396	1023	1023	1023	1023	DQ gene in GTEx
SOX18	1705	1723	1864	1864	1864	DQ gene in GTEx
URB1	10808	11461	11461	11461	11461	DQ gene in GTEx
DYRK1A	6911	10292	10213	10213	10213	DQ gene in GTEx
TFF1	492	551	551	551	551	DQ gene in GTEx
TUBA8	2124	3641	3641	3641	3641	DQ gene in GTEx
GNAZ	3208	3847	3840	3840	3840	DQ gene in GTEx
RGL4	2885	4715	4715	4715	4715	DQ gene in GTEx
CHCHD10	721	1360	1360	1360	1360	DQ gene in GTEx
SPECC1L	7174	7323	7324	7324	7324	DQ gene in GTEx
SERHL2	2145	2821	2821	2821	2821	DQ gene in GTEx
MAPK12	1853	9421	9424	9424	9424	DQ gene in GTEx
PPP2R3B	4852	9015	9015	9015	9015	DQ gene in GTEx
TXLNG	4396	4460	4460	4460	4460	DQ gene in GTEx
NDUFB11	1124	1418	1418	1418	1418	DQ gene in GTEx
CITED1	1617	1760	1760	1760	1760	DQ gene in GTEx
TCEAL1	1280	1602	1602	1602	1602	DQ gene in GTEx
DOCK11	6638	6664	6664	6721	6721	DQ gene in GTEx
NDUFA1	486	766	766	766	766	DQ gene in GTEx
TMEM185A	3091	5133	5158	5158	5158	DQ gene in GTEx
SZRD1	3766	4747	4747	4747	4747	DQ gene in GTEx
AUNIP	2408	2352	2408	2408	2408	DQ gene in GTEx
EVA1B	1245	1211	1211	1211	1211	DQ gene in GTEx
NBPF12	7109	13053	7272	7272	7272	DQ gene in GTEx
C1orf204	2501	2501	2501	2501	2501	DQ gene in GTEx
FAM228B	1622	4915	4916	4916	4916	DQ gene in GTEx
LSMEM2	1494	1494	1494	1494	1494	DQ gene in GTEx
CRYBG3	10752	5003	10929	10929	10929	DQ gene in GTEx
IQCJ-SCHIP1	2465	4409	4409	4409	1692	DQ gene in GTEx
UQCC2	1338	4689	4689	4689	4689	DQ gene in GTEx
SOGA3	11818	12397	4325	4325	4325	DQ gene in GTEx
COA1	3249	11820	11820	11820	11820	DQ gene in GTEx
RASA4B	5588	4840	4840	4840	4840	DQ gene in GTEx
C7orf73	2498	3742	4930	4930	4930	DQ gene in GTEx
C7orf55-LUC7L2	2747	6249	6316	6316	1661	DQ gene in GTEx
CTAGE8	3111	2588	2588	2588	2588	DQ gene in GTEx
AGO2	3500	4824	15833	15833	15833	DQ gene in GTEx
MROH1	5903	10903	10903	10903	10903	DQ gene in GTEx
ARHGEF39	3763	6496	6496	6496	6496	DQ gene in GTEx
TIMM23B	2639	794	3056	3056	3056	DQ gene in GTEx
ZSWIM8	6063	7949	7953	7953	7953	DQ gene in GTEx
C10orf11	1594	6149	6560	6560	6560	DQ gene in GTEx
MUC5AC	5930	5930	17448	17448	17448	DQ gene in GTEx
CSNK2A3	1416	1416	1416	1416	1416	DQ gene in GTEx
CYB561A3	3372	10597	10597	10597	10597	DQ gene in GTEx
ANAPC15	1268	2883	2883	2883	2883	DQ gene in GTEx
NOP9	6043	6033	6033	6033	6033	DQ gene in GTEx
C14orf166	1051	2334	8323	8323	8323	DQ gene in GTEx
GOLGA8H	5260	1899	1899	1899	1899	DQ gene in GTEx
GOLGA8O	5189	2331	2166	2166	2166	DQ gene in GTEx
GOLGA8N	5329	3196	7602	7602	7602	DQ gene in GTEx
SLC51B	940	940	940	940	940	DQ gene in GTEx
MESDC1	3051	3048	4845	4845	4845	DQ gene in GTEx
NPIPA3	2196	1473	2188	2188	1473	DQ gene in GTEx
NPIPA2	2176	1428	1428	1428	1428	DQ gene in GTEx
NPIPA1	1102	7275	7340	7340	7277	DQ gene in GTEx
NPIPA7	2318	1915	1401	1401	1401	DQ gene in GTEx
NPIPB3	3620	5591	4717	4717	4717	DQ gene in GTEx
NPIPB11	3497	3653	4398	4398	4398	DQ gene in GTEx
EMC6	862	769	769	769	769	DQ gene in GTEx
LYRM9	1481	5380	5380	5380	5380	DQ gene in GTEx
PTGES3L-AARSD1	2273	2383	2383	2383	2383	DQ gene in GTEx
MYO15B	9918	12862	13042	12761	12761	DQ gene in GTEx
SMIM5	5119	5117	5117	5117	5117	DQ gene in GTEx
LDLRAD4	11054	16759	16759	16759	16759	DQ gene in GTEx
PET100	429	1204	2220	2220	2220	DQ gene in GTEx
SMIM7	1979	6020	6020	6020	6020	DQ gene in GTEx
C19orf68	3588	2440	3751	3751	3751	DQ gene in GTEx
ADM5	2112	1718	1718	1718	1718	DQ gene in GTEx
EMC10	2211	3229	10748	10748	10748	DQ gene in GTEx
TLDC2	2089	2553	2553	2553	2553	DQ gene in GTEx
MRGBP	1636	1636	2781	2781	2781	DQ gene in GTEx
GID8	4427	1791	4622	4622	4622	DQ gene in GTEx
USP41	1592	1592	1592	1592	1592	DQ gene in GTEx
GGT2	2382	2382	2367	2367	2367	DQ gene in GTEx
SAMD11	2554	3205	3214	3214	4166	DQ gene in TCGA
CDK11A	2627	4707	4701	4701	4701	DQ gene in TCGA
SLC35E2	7297	2504	3264	3264	3264	DQ gene in TCGA
GPR157	1153	5372	5372	5372	5372	DQ gene in TCGA
RSC1A1	1854	1854	1854	1854	1854	DQ gene in TCGA
NBPF1	5947	12212	12212	12212	12212	DQ gene in TCGA
PINK1	2660	4836	4836	4836	4836	DQ gene in TCGA
HSPG2	14343	17694	17666	17666	17684	DQ gene in TCGA
SRSF10	16433	10277	10277	10277	10277	DQ gene in TCGA
HMGN2	1969	2509	2509	2509	2509	DQ gene in TCGA
RBBP4	8018	9470	9470	9470	9470	DQ gene in TCGA
AK2	5771	5683	5727	5727	5727	DQ gene in TCGA
UQCRH	771	1408	1408	1408	1408	DQ gene in TCGA
RBMXL1	5087	5087	5087	5087	5087	DQ gene in TCGA
ALG14	1094	9633	9633	9633	9633	DQ gene in TCGA
CLCC1	4845	4996	4964	4964	4964	DQ gene in TCGA
GSTM4	1917	5370	5460	5460	5460	DQ gene in TCGA
ALX3	1478	1859	1859	1859	1859	DQ gene in TCGA
CEPT1	2348	8413	8413	8413	8413	DQ gene in TCGA
KCND3	2693	7863	7863	7863	7863	DQ gene in TCGA
WDR3	3877	10275	10275	10275	10275	DQ gene in TCGA
RNF115	1950	9360	11041	11041	11041	DQ gene in TCGA
RBM8A	4959	5240	5241	5585	5585	DQ gene in TCGA
LIX1L	3997	3979	3975	3975	3975	DQ gene in TCGA
ACP6	1808	9166	11960	11960	11960	DQ gene in TCGA
GPR89B	2116	5144	5143	5143	5143	DQ gene in TCGA
PPIAL4G	738	738	3856	3856	3856	DQ gene in TCGA
FCGR1A	2176	2998	2998	2998	2998	DQ gene in TCGA
HIST2H2BF	1067	2201	3196	3196	3196	DQ gene in TCGA
HIST2H3C	1014	1656	1656	1656	1656	DQ gene in TCGA
HIST2H3A	1014	1656	1656	1656	1656	DQ gene in TCGA
HIST2H2AC	437	437	390	390	390	DQ gene in TCGA
SCNM1	2085	3265	3265	3265	3265	DQ gene in TCGA
THEM5	1146	984	984	984	984	DQ gene in TCGA
LCE1F	598	598	357	357	357	DQ gene in TCGA
SPRR1A	655	647	270	270	270	DQ gene in TCGA
SPRR2F	671	681	681	681	681	DQ gene in TCGA
S100A7A	4279	4457	4457	4457	4457	DQ gene in TCGA
S100A13	1402	2558	2558	2558	2216	DQ gene in TCGA
TPM3	11580	8363	8389	8389	8389	DQ gene in TCGA
KRTCAP2	547	3826	3826	3826	3826	DQ gene in TCGA
MTX1	1648	3278	3278	3278	3278	DQ gene in TCGA
PMF1-BGLAP	1001	1007	1007	1007	1007	DQ gene in TCGA
ETV3	2930	6707	6707	6707	6707	DQ gene in TCGA
FCGR2B	2161	6996	6911	6911	6651	DQ gene in TCGA
FCGR3B	2739	2964	3073	3073	3073	DQ gene in TCGA
SFT2D2	856	11221	11221	11221	11221	DQ gene in TCGA
CACYBP	3315	4510	4511	4511	4511	DQ gene in TCGA
SEC16B	4024	7377	7377	7377	7377	DQ gene in TCGA
C1orf21	10308	10971	10971	10971	10971	DQ gene in TCGA
CFHR2	1036	1222	1087	1087	1087	DQ gene in TCGA
TMEM183A	2220	4026	4026	4026	4026	DQ gene in TCGA
ZBED6	2940	4250	4250	4250	4250	DQ gene in TCGA
SNRPE	1618	1474	1474	1474	1474	DQ gene in TCGA
SRGAP2	7845	9263	15675	15675	15675	DQ gene in TCGA
IL24	1979	1979	1979	1979	1979	DQ gene in TCGA
NSL1	13220	4091	4091	4091	4091	DQ gene in TCGA
PROX1	8721	8699	8928	8928	8928	DQ gene in TCGA
AIDA	3006	4517	4232	4232	4232	DQ gene in TCGA
BROX	4538	4932	4980	4980	4980	DQ gene in TCGA
CNIH4	2376	5098	5098	5098	5098	DQ gene in TCGA
DNAH14	14457	19741	19693	19693	19693	DQ gene in TCGA
LEFTY2	2187	2392	2392	2392	2392	DQ gene in TCGA
HIST3H2A	496	496	895	895	895	DQ gene in TCGA
RNF187	3133	3285	3285	3285	3285	DQ gene in TCGA
ARID4B	6395	11073	11073	11073	11073	DQ gene in TCGA
KMO	5266	5946	5946	5946	5946	DQ gene in TCGA
SMYD3	1752	5871	5752	5866	5866	DQ gene in TCGA
SH3YL1	7230	11165	11165	11165	11165	DQ gene in TCGA
ASAP2	5717	7248	7248	7248	7248	DQ gene in TCGA
IAH1	906	5908	5908	5908	5908	DQ gene in TCGA
AGBL5	3415	5283	5283	5283	5283	DQ gene in TCGA
MPV17	1007	4653	5625	5625	5625	DQ gene in TCGA
REL	7827	11255	11255	11255	11255	DQ gene in TCGA
C2orf74	976	976	1515	1515	1515	DQ gene in TCGA
AHSA2	3031	8382	8382	8382	8382	DQ gene in TCGA
COMMD1	713	2730	2392	2392	2392	DQ gene in TCGA
SNRPG	579	1795	1795	1795	1795	DQ gene in TCGA
NAGK	1801	8894	8894	8894	8894	DQ gene in TCGA
INO80B	1261	2466	1522	1522	1522	DQ gene in TCGA
MRPL53	655	1344	1344	1344	1344	DQ gene in TCGA
RNF103-CHMP3	3373	1503	1503	1503	1503	DQ gene in TCGA
ANKRD23	2582	4116	4116	4116	4116	DQ gene in TCGA
C2orf15	1408	3998	1993	1993	2098	DQ gene in TCGA
MRPL30	4536	2898	2898	2898	2898	DQ gene in TCGA
POU3F3	4506	4961	4961	4961	3064	DQ gene in TCGA
MALL	3061	3167	3167	3167	3167	DQ gene in TCGA
CHCHD5	742	3759	3759	3759	3759	DQ gene in TCGA
CBWD2	1827	8308	8396	8396	8396	DQ gene in TCGA
SFT2D3	2811	2789	3735	3735	3735	DQ gene in TCGA
RAB6C	3077	3077	3075	3075	3075	DQ gene in TCGA
MZT2A	693	4093	4093	4093	4093	DQ gene in TCGA
ANKRD30BL	2168	4947	4947	4947	4947	DQ gene in TCGA
GPR39	2821	3343	3387	3387	3387	DQ gene in TCGA
LYPD1	3002	2412	2412	2412	2412	DQ gene in TCGA
CACNB4	8362	13610	13587	13587	36268	DQ gene in TCGA
LY75-CD302	8919	5650	5650	5650	5650	DQ gene in TCGA
LY75	6930	9430	8798	8798	8798	DQ gene in TCGA
KLHL23	4075	5509	5509	5509	5509	DQ gene in TCGA
OLA1	4356	6100	6100	6100	6100	DQ gene in TCGA
HOXD9	1885	2418	1870	1870	1870	DQ gene in TCGA
HNRNPA3	5808	6033	6033	6033	6033	DQ gene in TCGA
CERKL	3288	4765	4765	4765	4765	DQ gene in TCGA
HSPE1	953	1977	1977	1977	1977	DQ gene in TCGA
HSPE1-MOB4	4279	890	890	890	890	DQ gene in TCGA
CFLAR	15921	22528	22529	22529	22529	DQ gene in TCGA
PTH2R	3108	4391	4390	4390	4390	DQ gene in TCGA
MREG	3213	1742	3056	3056	3056	DQ gene in TCGA
ABCB6	3018	5205	5205	5205	5205	DQ gene in TCGA
CUL3	6927	11501	11505	11505	11505	DQ gene in TCGA
SP110	3104	6865	6865	6865	6865	DQ gene in TCGA
EIF4E2	3891	7177	7177	7177	7177	DQ gene in TCGA
C2orf82	465	3698	3698	3698	3698	DQ gene in TCGA
UGT1A8	2396	2382	2407	2407	2407	DQ gene in TCGA
UGT1A9	2376	2416	2416	2416	2416	DQ gene in TCGA
UBE2F-SCLY	2972	3195	3195	3195	3195	DQ gene in TCGA
NDUFA10	4915	9516	9517	9517	9517	DQ gene in TCGA
CAMK1	1492	2720	2720	2720	2720	DQ gene in TCGA
LSM3	695	3815	3815	3815	3815	DQ gene in TCGA
CMTM7	1351	3751	3751	3751	3751	DQ gene in TCGA
CCDC13	2830	4966	4966	4966	4966	DQ gene in TCGA
KRBOX1	691	2943	2943	2943	2943	DQ gene in TCGA
ZDHHC3	12686	7609	7609	7609	7609	DQ gene in TCGA
CCDC12	1167	4754	4754	4754	4754	DQ gene in TCGA
SPINK8	440	440	444	444	444	DQ gene in TCGA
ATRIP	3126	3417	3334	3126	3334	DQ gene in TCGA
TREX1	2126	2197	1835	2197	1835	DQ gene in TCGA
PRKAR2A	2381	6644	6644	6644	6644	DQ gene in TCGA
HEMK1	5861	8192	19425	19425	19425	DQ gene in TCGA
ABHD14A-ACY1	1879	2164	2164	2164	4761	DQ gene in TCGA
TMEM110-MUSTN1	1459	6271	6271	6271	6271	DQ gene in TCGA
CHDH	3706	7758	7758	7758	7758	DQ gene in TCGA
FHIT	1090	5439	5439	5439	5439	DQ gene in TCGA
GPR27	1128	2447	2447	2447	2447	DQ gene in TCGA
NIT2	1271	4495	9264	9264	9264	DQ gene in TCGA
RPL24	562	2682	2682	2682	2682	DQ gene in TCGA
SEMA5B	5707	6223	6224	6224	6224	DQ gene in TCGA
ISY1-RAB43	5068	4868	4868	4868	4868	DQ gene in TCGA
TM4SF18	3925	4482	4482	4482	4482	DQ gene in TCGA
RAP2B	8413	6237	4904	4904	8351	DQ gene in TCGA
RPL22L1	1962	2326	2326	2326	2326	DQ gene in TCGA
FXR1	8909	12054	12054	12054	12054	DQ gene in TCGA
DNAJC19	1640	3586	3586	3586	3586	DQ gene in TCGA
MAP3K13	11626	12623	12623	12623	12623	DQ gene in TCGA
DNAJB11	1691	6040	5959	5959	5731	DQ gene in TCGA
RPL39L	703	1060	1060	1060	1060	DQ gene in TCGA
TM4SF19	1059	1896	1899	1899	1899	DQ gene in TCGA
RPL35A	483	2977	2977	2977	2977	DQ gene in TCGA
ZNF595	3007	3930	3933	3933	3933	DQ gene in TCGA
TBC1D14	5316	6184	6241	6241	6241	DQ gene in TCGA
HS3ST1	1965	8166	8166	8166	8166	DQ gene in TCGA
POLR2B	4223	5901	5901	5901	5901	DQ gene in TCGA
UGT2B17	4148	2077	2077	2077	2077	DQ gene in TCGA
MTHFD2L	2359	9819	9819	9819	9819	DQ gene in TCGA
BMP2K	4355	9938	9938	9938	9938	DQ gene in TCGA
MRPS18C	1101	4866	4866	4866	4866	DQ gene in TCGA
PIGY	1356	217	217	217	217	DQ gene in TCGA
CISD2	5891	2607	2607	2607	2607	DQ gene in TCGA
BDH2	2920	3383	3383	3383	3383	DQ gene in TCGA
PLA2G12A	5235	5228	5228	5228	5228	DQ gene in TCGA
TMEM154	3216	11573	11587	11587	11587	DQ gene in TCGA
SCRG1	903	5396	5396	5396	5396	DQ gene in TCGA
RWDD4	2635	2776	2776	2776	2776	DQ gene in TCGA
CCDC127	1420	9701	9701	9701	9701	DQ gene in TCGA
PDCD6	2064	9493	9493	9493	9493	DQ gene in TCGA
NDUFS6	548	1451	1451	1451	1451	DQ gene in TCGA
PAIP1	2875	3391	3391	3391	3391	DQ gene in TCGA
GTF2H2C	2105	6989	6989	6989	6989	DQ gene in TCGA
NAIP	6551	9513	9513	9513	9513	DQ gene in TCGA
GTF2H2	1951	6389	8676	8676	8676	DQ gene in TCGA
FOXD1	2268	2621	2458	2458	2623	DQ gene in TCGA
ZBED3	1419	6514	6514	6514	6514	DQ gene in TCGA
TBCA	2447	3058	3058	3058	3058	DQ gene in TCGA
GLRX	1658	6508	6508	6508	6508	DQ gene in TCGA
SRP19	2988	3598	3632	3632	3598	DQ gene in TCGA
TMED7-TICAM2	3773	3728	3728	3728	3728	DQ gene in TCGA
TICAM2	3203	4205	3244	3244	3244	DQ gene in TCGA
SRFBP1	2836	3111	3111	3111	3111	DQ gene in TCGA
ACSL6	6915	14273	14653	13013	13013	DQ gene in TCGA
GDF9	2450	3103	3279	3279	3279	DQ gene in TCGA
MATR3	5989	14669	11772	11772	11772	DQ gene in TCGA
ECSCR	745	740	1035	1035	1035	DQ gene in TCGA
ANKHD1	8460	11750	11124	11124	11124	DQ gene in TCGA
ANKHD1-EIF4EBP3	8349	11385	11385	11385	11385	DQ gene in TCGA
DND1	1603	1605	1605	1605	1605	DQ gene in TCGA
PCDHA1	5591	5437	5595	5595	5595	DQ gene in TCGA
PCDHA2	6045	6047	6054	6054	6054	DQ gene in TCGA
PCDHA3	5341	5341	7460	7460	7460	DQ gene in TCGA
PCDHA5	5317	5456	7114	7114	7114	DQ gene in TCGA
PCDHA6	5448	5374	6133	6133	6133	DQ gene in TCGA
PCDHA7	5236	5236	5788	5788	5788	DQ gene in TCGA
PCDHA8	5311	5311	5482	5482	5482	DQ gene in TCGA
PCDHA9	9254	9563	10075	10075	10075	DQ gene in TCGA
PCDHA11	6954	5257	6284	6284	6284	DQ gene in TCGA
PCDHA12	5454	5233	5454	5454	5454	DQ gene in TCGA
PCDHA13	5293	5321	5354	5354	5354	DQ gene in TCGA
PCDHAC1	5662	5950	6943	6943	6943	DQ gene in TCGA
PCDHAC2	6126	5970	6318	6318	6318	DQ gene in TCGA
RBM27	6540	6900	6578	6578	6578	DQ gene in TCGA
CSNK1A1	2795	7606	7745	7745	7745	DQ gene in TCGA
ARSI	3167	3269	3269	3269	3269	DQ gene in TCGA
RPS14	786	4544	4544	4544	4544	DQ gene in TCGA
SAP30L	6269	6755	6755	6755	6755	DQ gene in TCGA
NUDCD2	948	8847	8847	8847	8847	DQ gene in TCGA
KCNMB1	1562	6079	6079	6079	6079	DQ gene in TCGA
RPL26L1	710	1164	1164	1164	1164	DQ gene in TCGA
THOC3	1601	3437	3453	3453	3453	DQ gene in TCGA
RAB24	1839	2065	2065	2065	2065	DQ gene in TCGA
PRELID1	1273	1875	1875	1875	1875	DQ gene in TCGA
FAM153C	1077	4285	4285	4285	4285	DQ gene in TCGA
ZNF354C	2373	5411	5411	5411	5411	DQ gene in TCGA
LTC4S	667	1192	1192	1192	1192	DQ gene in TCGA
RNF130	2263	12822	12822	12822	12822	DQ gene in TCGA
TUBB2A	1752	1727	1727	1727	1727	DQ gene in TCGA
TBC1D7	1327	8300	8300	8300	8300	DQ gene in TCGA
KAAG1	1382	1382	1382	1382	1382	DQ gene in TCGA
TRIM38	5629	5345	9413	9413	9413	DQ gene in TCGA
HIST1H3B	472	472	411	411	411	DQ gene in TCGA
HIST1H1E	785	785	660	660	754	DQ gene in TCGA
HIST1H2BE	435	497	386	386	2585	DQ gene in TCGA
HIST1H4D	367	367	312	312	312	DQ gene in TCGA
HIST1H3D	921	865	411	411	411	DQ gene in TCGA
HIST1H2AD	510	393	393	393	393	DQ gene in TCGA
HIST1H2BF	430	1195	381	381	1196	DQ gene in TCGA
HIST1H4E	377	1409	312	312	1487	DQ gene in TCGA
HIST1H3E	462	462	411	411	2679	DQ gene in TCGA
HIST1H2BH	425	425	381	381	2060	DQ gene in TCGA
HIST1H3G	467	467	2411	2411	2411	DQ gene in TCGA
HIST1H4H	374	1034	397	397	2163	DQ gene in TCGA
ZNF322	4892	3152	5059	5059	5059	DQ gene in TCGA
HIST1H2AI	469	531	503	503	503	DQ gene in TCGA
HIST1H3H	473	473	1237	1237	1237	DQ gene in TCGA
HIST1H4J	356	374	373	373	373	DQ gene in TCGA
HIST1H4K	354	354	312	312	312	DQ gene in TCGA
HIST1H2AK	460	460	393	393	393	DQ gene in TCGA
HIST1H3J	478	842	775	775	775	DQ gene in TCGA
TRIM27	18752	7986	7986	7986	7986	DQ gene in TCGA
GABBR1	35832	8470	8470	8470	8470	DQ gene in TCGA
ZFP57	13832	2131	2149	2149	2149	DQ gene in TCGA
HLA-F	11391	4685	4342	4342	4342	DQ gene in TCGA
HLA-A	12888	2710	2710	2710	2710	DQ gene in TCGA
RNF39	17355	2206	2206	2206	2206	DQ gene in TCGA
TRIM31	15044	3535	3535	3535	3535	DQ gene in TCGA
TRIM15	17792	2498	2515	2515	2515	DQ gene in TCGA
TRIM26	28690	4377	4377	4377	4377	DQ gene in TCGA
TRIM39-RPP21	10969	1292	1702	1702	1698	DQ gene in TCGA
RPP21	4112	1606	1606	1606	1606	DQ gene in TCGA
HLA-E	18634	2975	2975	2975	2975	DQ gene in TCGA
GNL1	61281	8646	8646	8646	8646	DQ gene in TCGA
PRR3	23828	4281	4281	4281	4281	DQ gene in TCGA
ABCF1	24248	4523	4523	4523	4523	DQ gene in TCGA
PPP1R10	32116	5215	5215	5215	5215	DQ gene in TCGA
MRPS18B	10738	1888	1888	1888	1888	DQ gene in TCGA
ATAT1	20433	4035	4035	4035	4035	DQ gene in TCGA
C6orf136	13853	2118	2118	2118	2118	DQ gene in TCGA
DHX16	26448	4008	4008	4008	4008	DQ gene in TCGA
PPP1R18	33307	4599	4599	4599	4599	DQ gene in TCGA
NRM	13482	2018	2045	2045	2045	DQ gene in TCGA
MDC1	58944	8064	8064	8064	8064	DQ gene in TCGA
TUBB	24937	3359	3359	3359	3359	DQ gene in TCGA
FLOT1	13002	3186	3186	3186	3186	DQ gene in TCGA
IER3	7440	1356	1356	1356	1356	DQ gene in TCGA
DDR1	24587	9122	9122	9122	9122	DQ gene in TCGA
GTF2H4	10296	2353	2353	2353	2353	DQ gene in TCGA
VARS2	22404	8448	8448	8448	8448	DQ gene in TCGA
DPCR1	23808	5314	5314	5314	5682	DQ gene in TCGA
MUC21	17714	3793	3793	3793	3793	DQ gene in TCGA
C6orf15	6816	1140	1140	1140	1140	DQ gene in TCGA
PSORS1C1	5446	5781	5781	5781	5781	DQ gene in TCGA
CDSN	15483	2552	2552	2552	2552	DQ gene in TCGA
PSORS1C2	6911	1150	1150	1150	1150	DQ gene in TCGA
CCHCR1	18180	5086	5086	5086	5086	DQ gene in TCGA
TCF19	23148	3538	3538	3538	3538	DQ gene in TCGA
POU5F1	19454	2876	2881	2881	2881	DQ gene in TCGA
HLA-C	11053	2507	2850	2850	2507	DQ gene in TCGA
HLA-B	9432	3012	3012	3012	3012	DQ gene in TCGA
MICA	11989	1386	2386	2386	2386	DQ gene in TCGA
MICB	20942	2854	2798	2798	2798	DQ gene in TCGA
ATP6V1G2-DDX39B	17336	2372	2372	2372	2372	DQ gene in TCGA
NFKBIL1	11242	1779	1779	1779	1779	DQ gene in TCGA
TNF	13041	1676	1676	1676	1676	DQ gene in TCGA
LTB	7146	1535	1535	1535	1535	DQ gene in TCGA
LST1	7152	2281	2281	2281	2281	DQ gene in TCGA
AIF1	9312	1276	1276	1276	1276	DQ gene in TCGA
PRRC2A	48657	9115	9115	9115	9115	DQ gene in TCGA
BAG6	27775	5310	5310	5310	5310	DQ gene in TCGA
APOM	6370	1660	1660	1660	1660	DQ gene in TCGA
C6orf47	17327	2475	2475	2475	2475	DQ gene in TCGA
GPANK1	24490	3528	3528	3528	3528	DQ gene in TCGA
CSNK2B	7925	2933	2933	2933	2933	DQ gene in TCGA
LY6G5B	5418	3031	3031	3031	3031	DQ gene in TCGA
LY6G6D	2814	614	614	614	614	DQ gene in TCGA
LY6G6C	6167	1103	1103	1103	1103	DQ gene in TCGA
DDAH2	15134	2538	2538	2538	2538	DQ gene in TCGA
CLIC1	12418	1942	1942	1942	1942	DQ gene in TCGA
MSH5-SAPCD1	24756	4140	4140	4140	4140	DQ gene in TCGA
SAPCD1	5473	1557	1557	1557	1557	DQ gene in TCGA
VWA7	17484	3703	3638	3638	3638	DQ gene in TCGA
VARS	26617	6081	6081	6081	6081	DQ gene in TCGA
LSM2	5280	1077	1077	1077	1077	DQ gene in TCGA
HSPA1A	12145	2433	2483	2483	2483	DQ gene in TCGA
C6orf48	4300	1795	1801	1801	1801	DQ gene in TCGA
NEU1	16568	4822	4822	4822	4822	DQ gene in TCGA
SLC44A4	19195	3369	3369	3369	3369	DQ gene in TCGA
EHMT2	28320	7289	7289	7289	7289	DQ gene in TCGA
C2	26972	5536	5536	5536	5536	DQ gene in TCGA
ZBTB12	9327	1875	1875	1875	1875	DQ gene in TCGA
SKIV2L	25020	5565	5565	5565	5565	DQ gene in TCGA
STK19	12678	3954	3954	3954	3954	DQ gene in TCGA
TNXB	93194	15166	15623	15623	15623	DQ gene in TCGA
ATF6B	10464	3660	3660	3660	3660	DQ gene in TCGA
FKBPL	5376	1345	1345	1345	1345	DQ gene in TCGA
PPT2	16982	3268	2940	2940	2940	DQ gene in TCGA
PPT2-EGFL8	20217	5512	5512	5512	5512	DQ gene in TCGA
EGFL8	9209	2621	2621	2621	2621	DQ gene in TCGA
RNF5	7959	2043	1178	1178	1178	DQ gene in TCGA
AGER	12824	2077	2077	2077	2077	DQ gene in TCGA
PBX2	22474	4350	4344	4344	4344	DQ gene in TCGA
GPSM3	12887	1854	1854	1854	1854	DQ gene in TCGA
NOTCH4	44221	9748	9748	9748	9748	DQ gene in TCGA
HLA-DRA	8968	1280	1280	1280	1280	DQ gene in TCGA
HLA-DOB	8232	1858	1858	1858	1858	DQ gene in TCGA
TAP2	49213	6385	6390	6390	6390	DQ gene in TCGA
PSMB8	14174	2006	2006	2006	2006	DQ gene in TCGA
PSMB9	8377	3072	3072	3072	3072	DQ gene in TCGA
TAP1	25160	4742	4578	4578	4578	DQ gene in TCGA
HLA-DMB	11176	4655	4655	4655	4655	DQ gene in TCGA
HLA-DMA	8997	2534	2534	2534	2534	DQ gene in TCGA
BRD2	33211	7337	7337	7337	7337	DQ gene in TCGA
HLA-DOA	24387	4012	4012	4012	4012	DQ gene in TCGA
HLA-DPA1	14229	5748	5748	5748	5748	DQ gene in TCGA
HLA-DPB1	32428	2862	2791	2791	2791	DQ gene in TCGA
RXRB	18110	4007	3920	3920	3920	DQ gene in TCGA
SLC39A7	14724	2845	2845	2845	2845	DQ gene in TCGA
HSD17B8	5970	1171	1171	1171	1171	DQ gene in TCGA
RING1	10428	1818	1818	1818	1818	DQ gene in TCGA
VPS52	21830	4503	4503	4503	4503	DQ gene in TCGA
RPS18	2858	1898	1898	1898	1898	DQ gene in TCGA
B3GALT4	8430	2348	2356	2356	2356	DQ gene in TCGA
WDR46	11815	3115	3115	3115	3131	DQ gene in TCGA
RGL2	16710	4636	4541	4541	4541	DQ gene in TCGA
TAPBP	20421	5056	5056	5056	5056	DQ gene in TCGA
ZBTB22	13645	2728	2728	2728	2728	DQ gene in TCGA
DAXX	13079	3662	3664	3664	3664	DQ gene in TCGA
KIFC1	8100	3345	3345	3345	3345	DQ gene in TCGA
ZBTB9	5422	2716	3014	3014	3014	DQ gene in TCGA
RPS10-NUDT3	2527	876	876	876	876	DQ gene in TCGA
LHFPL5	2147	2961	2961	2961	2961	DQ gene in TCGA
TOMM6	854	637	637	637	637	DQ gene in TCGA
RPL7L1	1275	7809	7809	7809	7809	DQ gene in TCGA
PRIM2	2723	4665	4667	4667	4667	DQ gene in TCGA
COX7A2	754	1922	1922	1922	1922	DQ gene in TCGA
FAXC	9760	11662	11662	11662	11662	DQ gene in TCGA
METTL24	1101	1774	1774	1774	1774	DQ gene in TCGA
DSE	4180	11498	15016	15016	15016	DQ gene in TCGA
CNKSR3	3228	21564	22895	22895	21564	DQ gene in TCGA
LPA	6489	6490	6419	6419	6419	DQ gene in TCGA
QKI	16362	17368	17368	17368	17368	DQ gene in TCGA
RNASET2	1250	7478	7643	7643	7643	DQ gene in TCGA
FGFR1OP	3736	15159	15159	15159	15159	DQ gene in TCGA
CCR6	3687	4226	4226	4226	4226	DQ gene in TCGA
C6orf120	4146	4169	2667	2667	2667	DQ gene in TCGA
PHF10	1673	5388	5534	5534	5534	DQ gene in TCGA
GPR146	2218	3160	3160	3160	3160	DQ gene in TCGA
CCZ1	1824	5855	6431	6431	6431	DQ gene in TCGA
SP8	3729	1714	3718	3718	3718	DQ gene in TCGA
STEAP1B	1692	2316	2316	2316	2316	DQ gene in TCGA
TOMM7	779	1730	1751	1751	1751	DQ gene in TCGA
HOXA7	2015	2411	2411	2411	2411	DQ gene in TCGA
LSM5	3265	4694	4701	4701	4701	DQ gene in TCGA
C7orf25	1825	3248	3248	3248	3248	DQ gene in TCGA
MRPS24	696	2613	2613	2613	2613	DQ gene in TCGA
URGCP-MRPS24	838	795	795	795	795	DQ gene in TCGA
PGAM2	857	857	857	857	857	DQ gene in TCGA
FAM133B	2681	4462	4462	4462	4462	DQ gene in TCGA
GNGT1	628	2361	2361	2361	2361	DQ gene in TCGA
GNG11	954	3055	3055	3055	3055	DQ gene in TCGA
BHLHA15	706	798	798	798	798	DQ gene in TCGA
ATP5J2-PTCD1	5538	2859	2859	2859	2859	DQ gene in TCGA
ZKSCAN1	9546	10299	10319	10319	10319	DQ gene in TCGA
AP4M1	1868	4722	4722	4722	4722	DQ gene in TCGA
PVRIG	1569	1984	1984	1984	1984	DQ gene in TCGA
PILRB	1438	6556	5764	5764	5764	DQ gene in TCGA
LRCH4	3236	8954	6838	6838	6838	DQ gene in TCGA
SLC12A9	3567	8894	8894	8894	8894	DQ gene in TCGA
PRKRIP1	2181	3696	3696	3696	3696	DQ gene in TCGA
POLR2J2	1987	2534	1354	2065	2065	DQ gene in TCGA
NDUFA5	6506	9851	9851	9851	9851	DQ gene in TCGA
CHCHD3	1590	3718	3718	3718	3718	DQ gene in TCGA
LUZP6	3884	177	177	177	177	DQ gene in TCGA
ZC3HAV1L	1753	1753	1753	1753	1753	DQ gene in TCGA
LUC7L2	3019	1661	1661	1661	6316	DQ gene in TCGA
BRAF	2946	10380	10380	10380	10380	DQ gene in TCGA
PRSS1	817	1872	2081	2081	2081	DQ gene in TCGA
CTAGE4	5252	2588	2588	2588	2588	DQ gene in TCGA
OR2A7	933	1116	1116	1116	1116	DQ gene in TCGA
ZNF775	2275	6876	6876	6876	3915	DQ gene in TCGA
GIMAP5	1877	6031	6031	6031	6031	DQ gene in TCGA
RHEB	2075	3535	3535	3535	3535	DQ gene in TCGA
DEFB103B	1024	518	518	518	518	DQ gene in TCGA
DEFB103A	1024	518	518	518	518	DQ gene in TCGA
CLDN23	1952	2169	2169	2169	2169	DQ gene in TCGA
CLU	3303	6616	6616	6616	6616	DQ gene in TCGA
ZNF703	3349	3347	3349	3349	3349	DQ gene in TCGA
LETM2	4234	6114	6114	6114	6114	DQ gene in TCGA
FNTA	1695	9551	9551	9551	9551	DQ gene in TCGA
RPS20	1321	2931	3002	3002	3002	DQ gene in TCGA
CLVS1	3492	7393	7393	7393	7393	DQ gene in TCGA
C8orf44-SGK3	4563	2970	2970	2970	2970	DQ gene in TCGA
PPP1R42	1083	2250	2250	2250	2250	DQ gene in TCGA
C8orf59	1184	2508	2514	2514	2514	DQ gene in TCGA
FSBP	5403	3182	3182	3182	3182	DQ gene in TCGA
NIPAL2	2255	5599	5599	5599	5599	DQ gene in TCGA
TATDN1	1148	4778	4778	4778	4839	DQ gene in TCGA
POU5F1B	1585	5357	5360	5360	5360	DQ gene in TCGA
EPPK1	8002	7997	16002	16002	16002	DQ gene in TCGA
LRRC24	1772	1772	1772	1772	1772	DQ gene in TCGA
GLDC	3809	4656	4656	4656	4656	DQ gene in TCGA
PRSS3	1230	1614	1664	1664	1664	DQ gene in TCGA
CCDC107	1258	1445	1459	1459	1459	DQ gene in TCGA
MSMP	677	787	787	787	787	DQ gene in TCGA
GRHPR	1235	7226	7226	7226	7226	DQ gene in TCGA
FXN	7454	2939	2939	2939	2939	DQ gene in TCGA
GNAQ	6343	6738	6629	6629	6629	DQ gene in TCGA
RASEF	5576	6649	6649	6649	6649	DQ gene in TCGA
IPPK	4401	5166	5166	5166	5166	DQ gene in TCGA
TMEFF1	2486	2690	2611	2611	2611	DQ gene in TCGA
MRPL50	1021	3332	3332	3332	3332	DQ gene in TCGA
SLC44A1	10521	12613	12172	12172	12172	DQ gene in TCGA
DNAJC25-GNG10	1499	1448	1448	1448	1448	DQ gene in TCGA
UGCG	4012	4615	4615	4615	4615	DQ gene in TCGA
GPR21	1595	1170	1170	1170	1170	DQ gene in TCGA
AK1	2266	2667	2667	2667	2667	DQ gene in TCGA
OBP2A	754	1018	1022	1022	1022	DQ gene in TCGA
DNLZ	750	3144	3144	3144	3144	DQ gene in TCGA
LCN10	2017	4263	4263	4263	4263	DQ gene in TCGA
LCN6	711	2651	1681	1681	1681	DQ gene in TCGA
NDOR1	4877	2497	2851	2851	2836	DQ gene in TCGA
MRPL41	604	1262	1262	1262	1262	DQ gene in TCGA
AKR1C2	4155	6086	6703	6703	6461	DQ gene in TCGA
AKR1C4	1192	1914	1914	1914	1914	DQ gene in TCGA
COMMD3-BMI1	3388	1904	1904	1904	1904	DQ gene in TCGA
ANK3	18843	24624	25614	25614	25614	DQ gene in TCGA
SEC24C	4545	5363	5272	5272	5341	DQ gene in TCGA
VDAC2	2108	2827	2827	2827	2827	DQ gene in TCGA
FAM213A	2400	2337	6520	6520	6520	DQ gene in TCGA
RPP30	5794	6872	4653	4653	4653	DQ gene in TCGA
PGAM1	1720	2568	2568	2568	2568	DQ gene in TCGA
GOLGA7B	6448	3409	6458	6458	6458	DQ gene in TCGA
NDUFB8	951	2572	1999	1999	1999	DQ gene in TCGA
NT5C2	3534	7320	5156	5156	5156	DQ gene in TCGA
USMG5	892	898	898	898	905	DQ gene in TCGA
ZNF511	1110	3265	2728	2728	2728	DQ gene in TCGA
SYCE1	1839	2934	4070	4070	4070	DQ gene in TCGA
IFITM2	730	1307	1543	1543	1543	DQ gene in TCGA
MUC6	8003	8428	8428	8428	8428	DQ gene in TCGA
TRIM6-TRIM34	3478	3391	3391	3391	3391	DQ gene in TCGA
TRIM34	2501	2690	2690	2690	2690	DQ gene in TCGA
ILK	2186	3463	3484	3484	3484	DQ gene in TCGA
CYB5R2	1995	8596	8596	8596	8596	DQ gene in TCGA
C11orf58	3980	8675	8675	8675	8675	DQ gene in TCGA
SAA2	2331	2227	2227	2227	2227	DQ gene in TCGA
HIPK3	8113	7958	7958	7958	7958	DQ gene in TCGA
EHF	5639	4386	4386	4386	4386	DQ gene in TCGA
PTPMT1	2740	2740	2740	2740	2740	DQ gene in TCGA
CTNND1	6350	8833	8833	8833	8798	DQ gene in TCGA
TMEM138	1842	6348	6348	6348	6348	DQ gene in TCGA
FTH1	1229	2030	2030	2030	2030	DQ gene in TCGA
EEF1G	1538	2969	2716	2716	2716	DQ gene in TCGA
HNRNPUL2-BSCL2	4014	4001	4001	4001	4001	DQ gene in TCGA
HNRNPUL2	5147	5293	5293	5293	5293	DQ gene in TCGA
ATL3	7502	7600	7600	7600	7600	DQ gene in TCGA
SNX15	1939	4915	4915	4915	4915	DQ gene in TCGA
ZFPL1	1386	2782	2784	2784	2784	DQ gene in TCGA
SYVN1	3051	5496	5496	5496	5496	DQ gene in TCGA
SSSCA1	880	2008	2008	2008	2008	DQ gene in TCGA
AP5B1	6595	4811	4811	4811	4811	DQ gene in TCGA
CCDC85B	1232	1231	1524	1524	1524	DQ gene in TCGA
ZDHHC24	1317	3486	6266	6266	6266	DQ gene in TCGA
RBM14-RBM4	1614	2577	2577	2577	2577	DQ gene in TCGA
RAD9A	2313	3175	4169	4169	4169	DQ gene in TCGA
POLD4	1760	3049	3049	3049	3049	DQ gene in TCGA
NDUFS8	804	4523	4523	4523	4523	DQ gene in TCGA
ORAOV1	2527	7873	7872	7872	7872	DQ gene in TCGA
FADD	1853	1841	1841	1841	1841	DQ gene in TCGA
NADSYN1	2430	14970	16263	16263	16263	DQ gene in TCGA
LRTOMT	5806	6136	6144	6144	6144	DQ gene in TCGA
FAM168A	7305	7823	7823	7887	7887	DQ gene in TCGA
NDUFC2-KCTD14	2436	731	731	731	826	DQ gene in TCGA
NDUFC2	2475	2652	2652	2652	2652	DQ gene in TCGA
PRCP	2206	6482	12798	12798	12798	DQ gene in TCGA
CHORDC1	3385	10655	10655	10655	10655	DQ gene in TCGA
SESN3	9828	10370	10353	10353	10573	DQ gene in TCGA
DCUN1D5	12732	1700	1700	1700	1700	DQ gene in TCGA
HSPB2	841	1508	1335	1335	1335	DQ gene in TCGA
FXYD6-FXYD2	1234	670	670	670	782	DQ gene in TCGA
MPZL3	3986	3964	3968	3968	3968	DQ gene in TCGA
ATP5L	1391	3376	3382	3382	3382	DQ gene in TCGA
PHLDB1	5811	21988	21722	21722	21722	DQ gene in TCGA
DDX6	6320	9885	11444	11444	11444	DQ gene in TCGA
C1QTNF5	3925	3917	1353	1353	1540	DQ gene in TCGA
ITFG2	2826	6250	6250	6250	6250	DQ gene in TCGA
LPCAT3	2297	4724	4725	4725	4725	DQ gene in TCGA
CD163L1	4645	5690	5690	5690	5690	DQ gene in TCGA
PZP	4610	6227	6227	6227	6227	DQ gene in TCGA
CLEC2D	5441	3219	6957	6957	6957	DQ gene in TCGA
KLRK1	1589	3030	3030	3030	3030	DQ gene in TCGA
KLRC4	928	928	930	930	930	DQ gene in TCGA
MAGOHB	3373	3033	4856	4856	4856	DQ gene in TCGA
DUSP16	6312	4039	5724	5724	5724	DQ gene in TCGA
ATF7IP	10120	8410	13189	13189	13189	DQ gene in TCGA
H2AFJ	3667	3667	3356	3356	3356	DQ gene in TCGA
YAF2	9145	10840	10839	10839	10839	DQ gene in TCGA
ANP32D	396	396	960	960	960	DQ gene in TCGA
TUBA1B	1751	3574	3574	3574	3574	DQ gene in TCGA
TUBA1A	2476	3421	3421	3421	3421	DQ gene in TCGA
TUBA1C	2118	3359	4631	4631	4631	DQ gene in TCGA
KRT7	1702	4093	4093	4093	4093	DQ gene in TCGA
KRT86	2091	2394	2394	2394	2394	DQ gene in TCGA
KRT85	2747	2713	2713	2713	2713	DQ gene in TCGA
KRT6A	2450	2928	2928	2928	2928	DQ gene in TCGA
KRT72	2015	2154	2154	2154	2154	DQ gene in TCGA
KRT73	2284	2652	2652	2652	2652	DQ gene in TCGA
KRT4	2147	3312	3312	3312	3312	DQ gene in TCGA
PCBP2	3171	8400	7926	7926	7926	DQ gene in TCGA
MAP3K12	3640	7150	7971	7971	7971	DQ gene in TCGA
HOXC8	2288	3371	1889	1889	1889	DQ gene in TCGA
BLOC1S1	1004	1657	1656	1656	1656	DQ gene in TCGA
RDH5	1342	2983	2983	2983	2983	DQ gene in TCGA
MYL6	809	4609	4609	4609	4609	DQ gene in TCGA
GLS2	2721	4062	4141	4141	4141	DQ gene in TCGA
SLC26A10	2409	4276	4276	4276	4276	DQ gene in TCGA
TSPAN31	1740	5385	5385	5385	5385	DQ gene in TCGA
LLPH	1217	1486	7993	7993	7993	DQ gene in TCGA
GLIPR1	3907	6273	6273	6273	6273	DQ gene in TCGA
KRR1	3357	4706	10749	10749	10749	DQ gene in TCGA
GALNT4	5394	5866	5399	5399	5399	DQ gene in TCGA
POC1B-GALNT4	5495	5500	5500	5500	5500	DQ gene in TCGA
DCN	2509	8083	12847	12847	12847	DQ gene in TCGA
NUDT4	5056	5180	10078	10078	10078	DQ gene in TCGA
SYCP3	1129	3829	3829	3829	3829	DQ gene in TCGA
PMCH	757	766	766	766	766	DQ gene in TCGA
IGF1	7814	8087	8087	8087	8087	DQ gene in TCGA
TCHP	3310	9054	9054	9054	9054	DQ gene in TCGA
RPLP0	1264	4001	4001	4001	4001	DQ gene in TCGA
WDR66	4295	16115	16115	16115	16115	DQ gene in TCGA
HCAR3	2137	2137	2137	2137	2137	DQ gene in TCGA
OGFOD2	2789	4608	4608	4608	4608	DQ gene in TCGA
ARL6IP4	1871	2777	2781	2781	2781	DQ gene in TCGA
UBC	2585	3898	3898	3898	3898	DQ gene in TCGA
RAN	2546	4825	4825	4825	4825	DQ gene in TCGA
IL17D	1861	3327	3327	3327	3327	DQ gene in TCGA
HMGB1	3426	5828	7723	7723	7723	DQ gene in TCGA
SOHLH2	3399	3980	3399	3399	3399	DQ gene in TCGA
CYSLTR2	3246	2548	5372	5372	5372	DQ gene in TCGA
DLEU1	3963	9926	11847	11847	11847	DQ gene in TCGA
UTP14C	5529	5529	5529	5529	5529	DQ gene in TCGA
PCDH20	4777	7053	6347	6347	4778	DQ gene in TCGA
UCHL3	1163	1819	1905	1905	1905	DQ gene in TCGA
CLN5	2800	4221	4226	4226	22814	DQ gene in TCGA
HS6ST3	7804	1659	7806	7806	7806	DQ gene in TCGA
STK24	4986	6778	12077	12077	12077	DQ gene in TCGA
BIVM-ERCC5	5143	4155	4155	4155	4155	DQ gene in TCGA
ERCC5	4085	6664	6670	6670	6670	DQ gene in TCGA
ADPRHL1	2178	2308	2313	2313	10924	DQ gene in TCGA
RNASE4	1996	2104	2613	2613	2613	DQ gene in TCGA
PABPN1	3102	3876	3876	3876	3876	DQ gene in TCGA
THTPA	2675	2875	2894	2894	2894	DQ gene in TCGA
AP1G2	2954	6897	6897	6897	6897	DQ gene in TCGA
RNF31	3556	4982	4982	4982	4982	DQ gene in TCGA
IPO4	3620	5007	5007	5007	5007	DQ gene in TCGA
TM9SF1	2843	4180	3536	3536	3536	DQ gene in TCGA
MDP1	781	1072	1072	1072	1072	DQ gene in TCGA
NEDD8-MDP1	772	1051	1051	1051	1051	DQ gene in TCGA
CIDEB	2242	3198	3198	3198	3198	DQ gene in TCGA
SDR39U1	1401	3099	3099	3099	3099	DQ gene in TCGA
FAM177A1	3508	8383	8385	8385	8385	DQ gene in TCGA
KIAA0391	3148	3433	6982	6982	6982	DQ gene in TCGA
RALGAPA1	8087	13265	13265	13265	14258	DQ gene in TCGA
PRPF39	2868	4932	4932	4932	4932	DQ gene in TCGA
CDKL1	2801	5961	6149	6149	6149	DQ gene in TCGA
PSMC6	1593	7482	7482	7482	7482	DQ gene in TCGA
HIF1A	4395	5150	5151	5151	5151	DQ gene in TCGA
CHURC1-FNTB	2894	2076	2076	2076	2076	DQ gene in TCGA
VTI1B	1330	5789	5789	5789	5789	DQ gene in TCGA
COX16	1717	1863	1863	1863	1863	DQ gene in TCGA
COQ6	1846	6682	6686	6686	6686	DQ gene in TCGA
TMED8	978	7784	7784	7784	7784	DQ gene in TCGA
GTF2A1	6487	6819	6819	6819	6819	DQ gene in TCGA
EFCAB11	4464	8306	8302	8302	8302	DQ gene in TCGA
SERPINA3	1590	4504	5000	5000	5000	DQ gene in TCGA
CCNK	2606	8220	8220	8220	8220	DQ gene in TCGA
MOK	3789	10996	11009	11009	11009	DQ gene in TCGA
ASPG	1972	3305	6125	6125	6125	DQ gene in TCGA
SIVA1	771	4776	4776	4776	4776	DQ gene in TCGA
CRIP1	478	2485	2485	2485	2485	DQ gene in TCGA
DISP2	5032	5171	12754	12754	12754	DQ gene in TCGA
GCHFR	713	1529	1531	1531	1531	DQ gene in TCGA
JMJD7-PLA2G4B	3367	7862	7862	7862	7862	DQ gene in TCGA
CAPN3	3662	5129	4671	4671	4995	DQ gene in TCGA
SERINC4	2535	2977	2977	2977	2977	DQ gene in TCGA
TRIM69	1911	9237	9265	9265	9265	DQ gene in TCGA
ALDH1A2	3799	8622	8622	8622	8622	DQ gene in TCGA
TPM1	3349	8468	12492	12492	12492	DQ gene in TCGA
RAB11A	4929	5691	5682	5682	5682	DQ gene in TCGA
RPL4	1441	5635	5637	5637	5637	DQ gene in TCGA
C15orf61	1297	1958	4811	4811	4811	DQ gene in TCGA
FEM1B	7122	7569	7569	7569	7569	DQ gene in TCGA
LMAN1L	1736	4108	4108	4108	4108	DQ gene in TCGA
COMMD4	2203	5482	6779	6779	6779	DQ gene in TCGA
FBXO22	4300	4595	11837	11837	11837	DQ gene in TCGA
IDH3A	2665	6832	6832	6832	6832	DQ gene in TCGA
WDR61	1424	7279	7279	7279	7279	DQ gene in TCGA
PSMA4	1221	3839	6996	6996	6996	DQ gene in TCGA
MORF4L1	2159	6584	6584	6584	6584	DQ gene in TCGA
ST20-MTHFS	2282	869	869	869	982	DQ gene in TCGA
STARD5	1316	6339	6339	6339	6339	DQ gene in TCGA
HOMER2	1992	10067	14685	14685	14685	DQ gene in TCGA
FAM103A1	1572	1568	1568	1568	1568	DQ gene in TCGA
WDR73	3828	6139	9626	9626	9626	DQ gene in TCGA
C15orf38-AP3S2	6256	2673	2673	2673	2673	DQ gene in TCGA
NGRN	1760	2784	7694	7694	7694	DQ gene in TCGA
SNRPA1	1059	3669	3669	3669	3669	DQ gene in TCGA
TM2D3	2159	8472	11894	11894	11894	DQ gene in TCGA
STUB1	1695	2316	2316	2316	2316	DQ gene in TCGA
CCDC154	2191	2726	2726	2726	2726	DQ gene in TCGA
SPSB3	1544	3192	3192	3192	3192	DQ gene in TCGA
RPS2	942	2413	2413	2413	2413	DQ gene in TCGA
CCNF	4287	6309	6309	6309	6309	DQ gene in TCGA
CEMP1	1374	1840	1383	1383	1383	DQ gene in TCGA
SRRM2	9353	13266	13266	13266	13266	DQ gene in TCGA
PKMYT1	2233	5034	5034	5034	5034	DQ gene in TCGA
DNASE1	3098	11267	13801	13801	13801	DQ gene in TCGA
CORO7-PAM16	3658	3815	3815	3815	3815	DQ gene in TCGA
ALG1	3934	5786	4496	4496	4496	DQ gene in TCGA
PMM2	2323	7645	7645	7645	7645	DQ gene in TCGA
ATF7IP2	3708	6391	6391	6391	6391	DQ gene in TCGA
DEXI	1501	1722	1722	1722	1722	DQ gene in TCGA
SOCS1	1216	1225	1225	1225	1225	DQ gene in TCGA
ITPRIPL2	7699	7693	7440	7440	7440	DQ gene in TCGA
IQCK	3482	4111	4993	4993	4993	DQ gene in TCGA
SULT1A1	2236	8523	8909	8909	8909	DQ gene in TCGA
SPNS1	2213	3792	3792	3792	3792	DQ gene in TCGA
LAT	1845	4430	4430	4430	4430	DQ gene in TCGA
BOLA2	2024	1012	1012	1012	1884	DQ gene in TCGA
MAZ	2861	4038	3504	3504	3504	DQ gene in TCGA
ZNF747	3559	4065	3936	3936	3936	DQ gene in TCGA
ZNF668	3935	3935	3935	3935	3935	DQ gene in TCGA
MT1A	396	396	418	418	396	DQ gene in TCGA
MT1B	380	380	380	380	380	DQ gene in TCGA
ARL2BP	2100	2124	2155	2155	2155	DQ gene in TCGA
CKLF-CMTM1	890	1254	1437	1437	1413	DQ gene in TCGA
PSMB10	1006	1853	1853	1853	1853	DQ gene in TCGA
CLEC18A	2411	5894	6140	6140	6140	DQ gene in TCGA
CLEC18C	1822	4894	4894	4894	4894	DQ gene in TCGA
DDX19A	2900	7879	8249	8249	7879	DQ gene in TCGA
HP	1431	5405	5405	5405	5405	DQ gene in TCGA
CLEC18B	1943	2610	3143	3143	3143	DQ gene in TCGA
ADAT1	3603	4486	4486	4486	4486	DQ gene in TCGA
SYCE1L	877	1244	1244	1244	1244	DQ gene in TCGA
HSD17B2	1434	2688	9550	9550	9550	DQ gene in TCGA
GINS2	1180	3264	3264	3264	3264	DQ gene in TCGA
COX4I1	824	4792	4792	4792	4792	DQ gene in TCGA
FOXC2	1681	1683	2478	2478	2478	DQ gene in TCGA
TRAPPC2L	629	4463	4463	4463	4463	DQ gene in TCGA
ANKRD11	10207	15352	16949	16949	16949	DQ gene in TCGA
DPH1	2195	5757	5757	5757	5757	DQ gene in TCGA
OVCA2	1076	1025	1122	1122	1122	DQ gene in TCGA
SMG6	7938	11060	10554	10554	10554	DQ gene in TCGA
P2RX5-TAX1BP3	6285	5905	5905	5905	5905	DQ gene in TCGA
GLTPD2	1222	1023	1023	1023	1023	DQ gene in TCGA
INCA1	1553	1553	1553	1553	1553	DQ gene in TCGA
DERL2	4428	6386	6386	6386	6386	DQ gene in TCGA
NLRP1	6099	12811	12808	12808	12808	DQ gene in TCGA
XAF1	3624	6668	6615	6615	6615	DQ gene in TCGA
GABARAP	893	2266	2266	2266	2266	DQ gene in TCGA
GPS2	1157	3089	3089	3089	3089	DQ gene in TCGA
FGF11	3411	5565	5565	5565	5565	DQ gene in TCGA
TNFSF13	2276	2176	2276	2276	2276	DQ gene in TCGA
SENP3	2494	3669	3668	3668	3668	DQ gene in TCGA
EIF4A1	1877	5316	5316	5316	5316	DQ gene in TCGA
CYB5D1	3746	3980	3980	3980	3980	DQ gene in TCGA
RANGRF	1166	1577	1577	1577	1577	DQ gene in TCGA
ZNF286A	5604	7131	6754	6754	6754	DQ gene in TCGA
MPRIP	11023	18105	18105	18105	18105	DQ gene in TCGA
SLC5A10	2434	6451	6451	6451	6451	DQ gene in TCGA
GRAP	2033	3107	3107	3107	3107	DQ gene in TCGA
LGALS9B	1243	2670	2670	2670	2670	DQ gene in TCGA
DHRS13	1921	2944	2944	2944	2944	DQ gene in TCGA
TIAF1	2089	6608	5337	5337	5337	DQ gene in TCGA
SSH2	10014	12608	12608	12608	12608	DQ gene in TCGA
OMG	1895	3837	3837	3837	3837	DQ gene in TCGA
ZNF207	2323	15834	15834	15834	15842	DQ gene in TCGA
CCL14	554	4226	3269	3269	3269	DQ gene in TCGA
CCL4L2	2043	2054	1397	1397	1397	DQ gene in TCGA
ZNHIT3	2663	6688	6687	6687	6687	DQ gene in TCGA
IKZF3	10008	2778	10008	10008	10008	DQ gene in TCGA
GJD3	4041	1044	885	885	885	DQ gene in TCGA
KRT222	1735	3169	3169	3169	3169	DQ gene in TCGA
TMEM99	2166	2287	2362	2362	2362	DQ gene in TCGA
KRT19	1471	2336	2336	2336	2336	DQ gene in TCGA
KRT14	1636	2281	2281	2281	2281	DQ gene in TCGA
HSD17B1	2231	5658	5658	5658	5658	DQ gene in TCGA
CCDC103	1799	3895	3895	3895	3895	DQ gene in TCGA
GOSR2	4989	5438	5285	5285	5285	DQ gene in TCGA
EME1	2354	3294	3294	3294	3294	DQ gene in TCGA
LUC7L3	3517	8151	8151	8151	8151	DQ gene in TCGA
NME2	1244	1241	1241	1241	2632	DQ gene in TCGA
DYNLL2	1522	6805	6805	6805	6805	DQ gene in TCGA
ARSG	2844	6587	6587	6587	6587	DQ gene in TCGA
H3F3B	2861	6134	6134	6134	6134	DQ gene in TCGA
TEN1	997	1303	1303	1303	1303	DQ gene in TCGA
EXOC7	5401	10126	10086	10086	10086	DQ gene in TCGA
HGS	2972	8254	8254	8254	8254	DQ gene in TCGA
MRPL12	1015	1028	1028	1028	1028	DQ gene in TCGA
NPB	617	2161	2161	2161	2161	DQ gene in TCGA
ASPSCR1	2125	12097	12097	12097	12097	DQ gene in TCGA
NDUFV2	930	2711	2711	2711	2711	DQ gene in TCGA
IER3IP1	1504	1481	3525	3525	3525	DQ gene in TCGA
TXNL1	1429	11298	11298	11298	11298	DQ gene in TCGA
SEC11C	823	3656	4511	4511	4511	DQ gene in TCGA
STXBP2	1984	5301	6040	6040	6036	DQ gene in TCGA
LRRC8E	3745	4324	4329	4329	4329	DQ gene in TCGA
MUC16	43816	43830	43830	43830	43830	DQ gene in TCGA
ZNF121	1675	4283	7251	7251	7251	DQ gene in TCGA
PPAN-P2RY11	3269	2661	2661	2661	2661	DQ gene in TCGA
ICAM4	1489	1427	1427	1427	1427	DQ gene in TCGA
ICAM3	1780	2950	2950	2950	2950	DQ gene in TCGA
CARM1	2968	4162	4455	4455	4455	DQ gene in TCGA
CCDC159	1063	4064	4064	4064	4064	DQ gene in TCGA
ZNF564	2948	3622	3622	3622	3622	DQ gene in TCGA
PIK3R2	4015	4524	4524	4524	4524	DQ gene in TCGA
NDUFA13	542	3350	2708	2708	2708	DQ gene in TCGA
FXYD1	1061	1801	1926	1926	1926	DQ gene in TCGA
HAMP	426	3010	3010	3010	3010	DQ gene in TCGA
ALKBH6	1060	4293	4293	4293	4293	DQ gene in TCGA
COX7A1	762	1006	1006	1006	1006	DQ gene in TCGA
ZNF585A	7090	8687	10758	10758	10758	DQ gene in TCGA
RYR1	15391	15968	15965	15965	15965	DQ gene in TCGA
SAMD4B	4499	8051	8057	8057	8057	DQ gene in TCGA
FCGBP	16390	16564	12961	12961	12961	DQ gene in TCGA
AKT2	5300	15035	15035	15035	15035	DQ gene in TCGA
MIA	670	1304	1304	1304	1304	DQ gene in TCGA
RAB4B	1189	3935	3937	3937	3931	DQ gene in TCGA
CYP2A7	2291	2583	2583	2583	2583	DQ gene in TCGA
TGFB1	2583	3238	3238	3238	3238	DQ gene in TCGA
PRR19	1530	2575	2575	2575	2575	DQ gene in TCGA
SRRM5	2398	2698	2698	2698	2698	DQ gene in TCGA
ZNF224	2483	5544	7104	7104	7104	DQ gene in TCGA
APOC4	615	1953	741	741	741	DQ gene in TCGA
CD3EAP	3292	3661	3661	3661	3661	DQ gene in TCGA
SIX5	3331	3556	3556	3556	3556	DQ gene in TCGA
NAPA	1860	5839	5839	5839	5839	DQ gene in TCGA
CD37	1243	4161	4161	4161	4161	DQ gene in TCGA
FLT3LG	1194	2902	2846	2846	2846	DQ gene in TCGA
RPL13A	1180	2369	2369	2369	2369	DQ gene in TCGA
KLK14	1133	1159	1159	1159	1159	DQ gene in TCGA
ZNF677	3493	14542	9348	9348	9348	DQ gene in TCGA
LENG9	1917	1914	1916	1916	1916	DQ gene in TCGA
UBE2S	1191	1249	2788	2788	2788	DQ gene in TCGA
ZNF814	6283	12600	12600	12600	12600	DQ gene in TCGA
SLC27A5	2365	8025	8025	8025	8025	DQ gene in TCGA
SDCBP2	1794	2044	2653	2653	2653	DQ gene in TCGA
RNF24	3560	7668	7668	7668	7668	DQ gene in TCGA
CST4	736	751	751	751	751	DQ gene in TCGA
CST2	694	748	748	748	748	DQ gene in TCGA
ZNF337	4761	3823	3823	3823	3823	DQ gene in TCGA
PHF20	5889	7812	8384	8384	8383	DQ gene in TCGA
RBL1	5814	5954	5954	5954	5954	DQ gene in TCGA
KCNK15	2532	1320	2599	2599	2599	DQ gene in TCGA
SYS1-DBNDD2	1344	1402	1402	1402	1402	DQ gene in TCGA
TNNC2	681	876	876	876	876	DQ gene in TCGA
PLTP	2224	2402	2541	2541	2541	DQ gene in TCGA
SLC12A5	6256	7520	8778	8778	8909	DQ gene in TCGA
TMEM189-UBE2V1	2918	2757	2757	2757	2757	DQ gene in TCGA
STX16-NPEPL1	4048	3859	3859	3859	3859	DQ gene in TCGA
TAF4	4628	9808	9808	9808	9808	DQ gene in TCGA
SRMS	2402	1516	1516	1516	1516	DQ gene in TCGA
TNFRSF6B	1155	1124	1124	1124	1124	DQ gene in TCGA
LIME1	1851	2653	2550	2550	2550	DQ gene in TCGA
ABHD16B	1776	1776	2094	2094	1491	DQ gene in TCGA
TCEA2	2363	4802	4802	4802	4802	DQ gene in TCGA
ATP5O	806	3336	3336	3336	3336	DQ gene in TCGA
SLC5A3	11623	11574	11574	11574	11576	DQ gene in TCGA
CBR3	1112	1169	1169	1169	1169	DQ gene in TCGA
CBS	2728	6833	6786	6786	6786	DQ gene in TCGA
CRYAA	1144	1821	1821	1821	1821	DQ gene in TCGA
PDXK	7381	11905	11912	11912	11912	DQ gene in TCGA
CSTB	940	2490	2490	2490	2490	DQ gene in TCGA
ICOSLG	3387	8110	8110	8110	8110	DQ gene in TCGA
DGCR6	1214	5262	5262	5262	5262	DQ gene in TCGA
C22orf39	2785	6943	6943	6943	6943	DQ gene in TCGA
2019-09-05	2457	5914	5914	5914	5914	DQ gene in TCGA
GP1BB	958	1553	1553	1553	1553	DQ gene in TCGA
RANBP1	1991	4620	4622	4622	4622	DQ gene in TCGA
TOP3B	3206	6641	6641	6641	6641	DQ gene in TCGA
VPREB1	650	755	755	755	755	DQ gene in TCGA
IGLL1	900	904	904	904	904	DQ gene in TCGA
MIF	561	1109	1109	1109	1109	DQ gene in TCGA
DDT	723	1753	1753	1753	1753	DQ gene in TCGA
CCDC117	4078	4320	4326	4326	4326	DQ gene in TCGA
XBP1	1820	3028	3028	3028	3028	DQ gene in TCGA
ZNRF3	6770	6968	6968	6968	6968	DQ gene in TCGA
KREMEN1	7479	7977	7977	7977	7977	DQ gene in TCGA
MTMR3	9019	9903	9903	9903	9903	DQ gene in TCGA
TIMP3	5486	4603	4603	4603	4603	DQ gene in TCGA
ELFN2	8790	8782	8782	8782	8782	DQ gene in TCGA
NOL12	2840	10909	3589	3589	3589	DQ gene in TCGA
EIF3L	2091	4296	4296	4296	4296	DQ gene in TCGA
SOX10	2862	3710	3710	3710	3710	DQ gene in TCGA
CBX6	6165	8030	8030	8030	8030	DQ gene in TCGA
APOBEC3A	1444	2010	2358	2358	2358	DQ gene in TCGA
TNFRSF13C	934	926	3944	3944	3944	DQ gene in TCGA
RRP7A	5455	4082	4082	4082	4082	DQ gene in TCGA
HDAC10	2706	4951	4951	4951	4951	DQ gene in TCGA
ODF3B	970	2301	2301	2301	2301	DQ gene in TCGA
CHKB-CPT1B	4276	5022	5022	5022	5022	DQ gene in TCGA
CHKB	1629	3021	3021	3021	3021	DQ gene in TCGA
PLCXD1	10750	6191	6191	6191	6191	DQ gene in TCGA
ASMTL	4556	3506	3506	3506	3506	DQ gene in TCGA
CD99	2510	3284	3284	3284	3284	DQ gene in TCGA
SMS	1839	2695	2160	2160	2160	DQ gene in TCGA
PDK3	13136	2695	2695	2695	2695	DQ gene in TCGA
SLC9A7	10034	3838	10033	10033	10033	DQ gene in TCGA
GAGE10	561	538	538	538	538	DQ gene in TCGA
GAGE1	3141	3129	3237	3237	3237	DQ gene in TCGA
GSPT2	2846	2844	2802	2802	2802	DQ gene in TCGA
PAGE2B	508	507	507	507	507	DQ gene in TCGA
NHSL2	3678	5001	3978	17702	17702	DQ gene in TCGA
PIN4	2582	4011	4011	4011	4011	DQ gene in TCGA
COX7B	456	3024	3024	3024	3024	DQ gene in TCGA
APOOL	6467	1279	6548	6548	6548	DQ gene in TCGA
GPRASP2	3975	4921	3975	3975	3975	DQ gene in TCGA
BEX1	862	864	864	864	864	DQ gene in TCGA
TMSB15B	666	7938	5525	5525	5525	DQ gene in TCGA
ALG13	7005	6764	7925	7925	8188	DQ gene in TCGA
NKAP	1585	3515	7894	7894	7894	DQ gene in TCGA
MCTS1	9962	2837	2837	2837	2837	DQ gene in TCGA
CT45A1	1028	1391	1325	1325	1325	DQ gene in TCGA
CT45A3	1008	1374	1166	1166	1166	DQ gene in TCGA
CT45A5	1338	1391	1161	1161	1161	DQ gene in TCGA
FGF13	3452	3767	20627	20627	20627	DQ gene in TCGA
SPANXB1	938	469	469	469	469	DQ gene in TCGA
MAGEA9	3614	1934	1921	1814	1814	DQ gene in TCGA
MAGEA2B	3232	2415	2422	2422	2422	DQ gene in TCGA
MAGEA2	4544	2228	2272	2272	2272	DQ gene in TCGA
PNMA6A	4556	2387	2209	2209	2209	DQ gene in TCGA
SSR4	1194	4590	4590	4590	4590	DQ gene in TCGA
ARHGAP4	3372	5580	5580	5580	5580	DQ gene in TCGA
NAA10	1118	4742	4742	4742	4742	DQ gene in TCGA
CTAG1A	1496	998	993	993	993	DQ gene in TCGA
CTAG1B	1496	998	1003	1003	998	DQ gene in TCGA
F8A1	5106	1701	1713	1713	1713	DQ gene in TCGA
F8A2	3348	1701	1116	1116	1116	DQ gene in TCGA
PEX10	2074	2961	3789	3789	3789	DQ gene in TCGA & GTEx
MMEL1	2902	3896	3844	3844	3844	DQ gene in TCGA & GTEx
RPL22	2085	4900	4900	4900	4900	DQ gene in TCGA & GTEx
THAP3	2972	4072	4072	4072	4072	DQ gene in TCGA & GTEx
CAMTA1	9283	10033	10033	10033	10033	DQ gene in TCGA & GTEx
UTS2	755	1783	1791	1791	1791	DQ gene in TCGA & GTEx
TARDBP	4217	4622	6071	6071	6071	DQ gene in TCGA & GTEx
DDI2	2680	12136	12136	12136	12136	DQ gene in TCGA & GTEx
SPATA21	2015	4506	4506	4506	4506	DQ gene in TCGA & GTEx
UBR4	15882	24695	24675	24675	24675	DQ gene in TCGA & GTEx
MINOS1	4231	5220	5227	5227	5227	DQ gene in TCGA & GTEx
NBL1	3281	3461	3465	3465	3465	DQ gene in TCGA & GTEx
LDLRAD2	4012	4490	4490	4490	4490	DQ gene in TCGA & GTEx
ZNF593	649	1956	1956	1956	769	DQ gene in TCGA & GTEx
UBXN11	2072	4704	4704	4704	4704	DQ gene in TCGA & GTEx
TMEM200B	2616	2639	2639	2639	2639	DQ gene in TCGA & GTEx
SYNC	3493	3941	3487	3487	3487	DQ gene in TCGA & GTEx
HPCA	1406	1991	1991	1991	1991	DQ gene in TCGA & GTEx
MYCBP	2565	5313	3039	3039	3039	DQ gene in TCGA & GTEx
MACF1	17689	36470	43102	43102	43102	DQ gene in TCGA & GTEx
BMP8A	5626	1692	1692	1692	1692	DQ gene in TCGA & GTEx
HYI	1367	2590	2740	2740	2740	DQ gene in TCGA & GTEx
MMACHC	2850	2981	5296	5296	5296	DQ gene in TCGA & GTEx
ZCCHC11	5850	16199	16199	16199	16199	DQ gene in TCGA & GTEx
ECHDC2	1590	11498	11572	11572	11572	DQ gene in TCGA & GTEx
TMEM59	7035	4156	9149	9149	9149	DQ gene in TCGA & GTEx
FAM151A	1981	2005	2005	2005	2005	DQ gene in TCGA & GTEx
TTC4	2393	3527	3527	3527	3527	DQ gene in TCGA & GTEx
FGGY	3172	6229	6229	6229	12174	DQ gene in TCGA & GTEx
AMY1A	6069	2502	2505	2505	2505	DQ gene in TCGA & GTEx
AMY1B	5514	2334	2334	2334	2334	DQ gene in TCGA & GTEx
AMY1C	5580	1632	1632	1632	1632	DQ gene in TCGA & GTEx
GNAI3	4732	3206	27174	27174	27174	DQ gene in TCGA & GTEx
GSTM2	2018	5864	9116	9116	9116	DQ gene in TCGA & GTEx
GSTM1	1185	2512	2512	2512	2512	DQ gene in TCGA & GTEx
NBPF15	4802	5306	5306	5306	5306	DQ gene in TCGA & GTEx
NUDT17	1091	1657	1657	1657	1657	DQ gene in TCGA & GTEx
NBPF10	11423	13221	13290	13290	13290	DQ gene in TCGA & GTEx
NOTCH2NL	5318	6436	3411	3411	6443	DQ gene in TCGA & GTEx
NBPF11	11382	6864	5947	5947	5947	DQ gene in TCGA & GTEx
NBPF14	10086	3704	12116	12116	12116	DQ gene in TCGA & GTEx
PDE4DIP	13477	28338	27623	27623	27623	DQ gene in TCGA & GTEx
NBPF9	11934	7327	9046	9046	9046	DQ gene in TCGA & GTEx
HIST2H4A	792	1880	1876	1876	1876	DQ gene in TCGA & GTEx
HIST2H2AA3	1068	974	549	549	549	DQ gene in TCGA & GTEx
HIST2H2AA4	1068	549	549	564	564	DQ gene in TCGA & GTEx
HIST2H4B	792	1869	1929	1929	1929	DQ gene in TCGA & GTEx
C1orf54	660	1351	1351	1351	1351	DQ gene in TCGA & GTEx
ANXA9	1824	1826	1826	1826	1826	DQ gene in TCGA & GTEx
C1orf56	2028	2331	2331	2331	2331	DQ gene in TCGA & GTEx
SPRR2B	675	704	617	617	617	DQ gene in TCGA & GTEx
RPS27	351	946	946	946	946	DQ gene in TCGA & GTEx
PYGO2	3180	3630	3630	3630	3630	DQ gene in TCGA & GTEx
CKS1B	924	2338	2338	2338	2338	DQ gene in TCGA & GTEx
HCN3	3874	4121	4121	4121	4121	DQ gene in TCGA & GTEx
SSR2	1124	6651	6651	6651	6651	DQ gene in TCGA & GTEx
TMEM79	2354	3067	3067	3067	3067	DQ gene in TCGA & GTEx
SDHC	2879	2014	14160	14160	14160	DQ gene in TCGA & GTEx
MGST3	1518	7888	8401	8401	8401	DQ gene in TCGA & GTEx
NME7	1702	5737	5737	5737	5737	DQ gene in TCGA & GTEx
CFHR1	1297	2197	2197	2197	2197	DQ gene in TCGA & GTEx
H3F3A	1062	3146	3146	3146	3146	DQ gene in TCGA & GTEx
RHOU	4758	4372	4372	4372	4372	DQ gene in TCGA & GTEx
NTPCR	902	15854	15854	15854	15854	DQ gene in TCGA & GTEx
RBM34	2071	3113	3113	3113	3113	DQ gene in TCGA & GTEx
EDARADD	3017	3726	3726	3726	3731	DQ gene in TCGA & GTEx
HEATR1	8484	9049	9049	9049	9049	DQ gene in TCGA & GTEx
OPN3	2632	3480	3442	3442	3716	DQ gene in TCGA & GTEx
SDCCAG8	2617	5353	5322	5322	5322	DQ gene in TCGA & GTEx
COX20	2616	4864	4864	4864	4864	DQ gene in TCGA & GTEx
TRAPPC12	2524	9193	9193	9193	9193	DQ gene in TCGA & GTEx
RPS7	728	5583	5583	5583	5583	DQ gene in TCGA & GTEx
ADAM17	3553	5481	5491	5491	5491	DQ gene in TCGA & GTEx
ATP6V1C2	3240	3324	3324	3324	3406	DQ gene in TCGA & GTEx
RDH14	1600	1587	1587	1587	1587	DQ gene in TCGA & GTEx
CENPO	4244	5518	5518	5518	5518	DQ gene in TCGA & GTEx
CGREF1	2698	4181	4039	4039	4039	DQ gene in TCGA & GTEx
IFT172	5467	8401	8401	8401	8401	DQ gene in TCGA & GTEx
SPDYA	2156	3483	3483	3483	3483	DQ gene in TCGA & GTEx
MEMO1	1973	5220	5220	5220	5220	DQ gene in TCGA & GTEx
SLC3A1	2320	6532	6541	6541	6541	DQ gene in TCGA & GTEx
PREPL	7373	8153	8153	8153	8153	DQ gene in TCGA & GTEx
PIGF	1133	4978	4978	4978	4978	DQ gene in TCGA & GTEx
STON1-GTF2A1L	4132	4294	4302	4302	4294	DQ gene in TCGA & GTEx
GPR75-ASB3	1966	6505	6299	6299	2340	DQ gene in TCGA & GTEx
RPS27A	1373	3130	3130	3130	3130	DQ gene in TCGA & GTEx
CCDC85A	3983	3982	3982	3982	3982	DQ gene in TCGA & GTEx
KIAA1841	5518	9632	7992	7992	7992	DQ gene in TCGA & GTEx
USP34	11310	18125	18125	18125	18125	DQ gene in TCGA & GTEx
BOLA3	554	3156	3156	3156	3156	DQ gene in TCGA & GTEx
MTHFD2	2285	4870	4870	4870	4870	DQ gene in TCGA & GTEx
WBP1	1223	2438	2438	2438	2438	DQ gene in TCGA & GTEx
CCDC142	4339	4897	4897	4897	4897	DQ gene in TCGA & GTEx
GGCX	7462	9098	9098	9098	9098	DQ gene in TCGA & GTEx
CHMP3	3192	7393	7183	7183	7018	DQ gene in TCGA & GTEx
PLGLB1	6021	3220	3220	3220	3220	DQ gene in TCGA & GTEx
PLGLB2	6029	2254	2254	2254	2254	DQ gene in TCGA & GTEx
ANKRD39	898	5330	5330	5330	5330	DQ gene in TCGA & GTEx
RPL31	1481	5791	5791	5791	5791	DQ gene in TCGA & GTEx
KYNU	2014	3070	17600	17600	17600	DQ gene in TCGA & GTEx
NEB	26307	30567	30567	30567	30567	DQ gene in TCGA & GTEx
2019-03-07	3840	6256	6288	6288	6288	DQ gene in TCGA & GTEx
CD302	3979	3839	4075	4075	4075	DQ gene in TCGA & GTEx
CERS6	6851	7238	7241	7241	7241	DQ gene in TCGA & GTEx
ATP5G3	3482	6780	6780	6780	6780	DQ gene in TCGA & GTEx
MOB4	3947	4296	4296	4296	4296	DQ gene in TCGA & GTEx
WDR12	2282	9098	9098	9098	9098	DQ gene in TCGA & GTEx
NBEAL1	9058	16376	16376	16376	16376	DQ gene in TCGA & GTEx
ABI2	6927	23220	23331	23331	23331	DQ gene in TCGA & GTEx
RAPH1	10501	11696	11697	11697	11697	DQ gene in TCGA & GTEx
RPL37A	418	5958	6841	6841	6841	DQ gene in TCGA & GTEx
NHEJ1	2103	3109	3109	3109	3109	DQ gene in TCGA & GTEx
UGT1A10	2385	3157	3157	3157	3157	DQ gene in TCGA & GTEx
UGT1A7	2333	4167	4167	4167	4167	DQ gene in TCGA & GTEx
UGT1A6	2630	5180	5180	5180	5180	DQ gene in TCGA & GTEx
UGT1A4	2374	2522	2522	2522	2522	DQ gene in TCGA & GTEx
UGT1A1	2357	7982	4467	4467	4467	DQ gene in TCGA & GTEx
SCLY	2527	11733	11733	11733	11733	DQ gene in TCGA & GTEx
TWIST2	1443	1176	1878	1878	1878	DQ gene in TCGA & GTEx
TTLL3	4470	10403	10365	10365	10365	DQ gene in TCGA & GTEx
ATG7	5051	8833	8833	8833	8833	DQ gene in TCGA & GTEx
VGLL4	5108	6698	7207	7207	7207	DQ gene in TCGA & GTEx
RPL32	1859	3720	3720	3720	3720	DQ gene in TCGA & GTEx
NR2C2	8481	5897	11821	11821	11821	DQ gene in TCGA & GTEx
SH3BP5	3559	4159	4159	4159	4159	DQ gene in TCGA & GTEx
RPL15	4716	6528	6528	6528	6528	DQ gene in TCGA & GTEx
CMC1	625	10536	10536	10536	10536	DQ gene in TCGA & GTEx
DLEC1	5614	8338	8338	8338	8338	DQ gene in TCGA & GTEx
RPSA	1185	3936	3936	3936	3936	DQ gene in TCGA & GTEx
RPL14	968	2409	8626	8626	8626	DQ gene in TCGA & GTEx
EXOSC7	1520	4442	4442	4442	4442	DQ gene in TCGA & GTEx
CCDC51	1719	2410	2410	2410	2410	DQ gene in TCGA & GTEx
DALRD3	2002	3683	3682	3682	3682	DQ gene in TCGA & GTEx
NICN1	3227	2929	2929	2929	2929	DQ gene in TCGA & GTEx
TUSC2	1684	2406	2406	2406	2406	DQ gene in TCGA & GTEx
CYB561D2	2332	2076	2086	2086	2086	DQ gene in TCGA & GTEx
ACY1	1678	3768	3285	3285	4794	DQ gene in TCGA & GTEx
ITIH4	3283	5462	5462	5462	5462	DQ gene in TCGA & GTEx
MUSTN1	729	902	902	902	902	DQ gene in TCGA & GTEx
TMEM110	4736	5730	5730	5730	5730	DQ gene in TCGA & GTEx
PSMD6	1841	9095	9123	9123	9123	DQ gene in TCGA & GTEx
SLC25A26	2758	5850	5850	5850	5850	DQ gene in TCGA & GTEx
CPOX	2709	3666	3666	3666	3666	DQ gene in TCGA & GTEx
PLCXD2	2148	2927	2927	2927	8974	DQ gene in TCGA & GTEx
ZBTB20	28312	8279	8279	8279	31872	DQ gene in TCGA & GTEx
KALRN	14723	24490	24490	24490	24490	DQ gene in TCGA & GTEx
RAB43	4679	4991	4991	4991	4991	DQ gene in TCGA & GTEx
ISY1	3844	4102	4102	4102	4102	DQ gene in TCGA & GTEx
ACAD11	3556	5675	5674	5674	5674	DQ gene in TCGA & GTEx
HPS3	4129	6256	6256	6256	6256	DQ gene in TCGA & GTEx
P2RY1	3108	3106	6747	6747	6747	DQ gene in TCGA & GTEx
SCHIP1	2984	7645	7645	7645	7645	DQ gene in TCGA & GTEx
TRIM59	3876	7865	7865	7865	7865	DQ gene in TCGA & GTEx
GNB4	6428	3922	7035	7035	7035	DQ gene in TCGA & GTEx
MYL5	661	4305	4305	4305	4305	DQ gene in TCGA & GTEx
LRPAP1	10703	8724	8724	8724	8724	DQ gene in TCGA & GTEx
CPZ	2540	5562	3447	3447	3447	DQ gene in TCGA & GTEx
FAM200B	4385	4817	4817	4817	4817	DQ gene in TCGA & GTEx
FGFBP2	1171	1250	1250	1250	1250	DQ gene in TCGA & GTEx
PI4K2B	3601	7332	3540	3540	3540	DQ gene in TCGA & GTEx
RELL1	4036	1947	1947	1947	1947	DQ gene in TCGA & GTEx
RPL9	896	3259	3259	3259	3259	DQ gene in TCGA & GTEx
ENAM	5674	6522	6522	6522	6522	DQ gene in TCGA & GTEx
AREG	2552	1648	1648	1648	1648	DQ gene in TCGA & GTEx
FAM47E	2094	9508	9508	9508	9508	DQ gene in TCGA & GTEx
FAM47E-STBD1	3060	4003	3420	3420	3242	DQ gene in TCGA & GTEx
PAQR3	3739	12403	12403	12403	12403	DQ gene in TCGA & GTEx
HERC3	4974	8634	8634	8634	8634	DQ gene in TCGA & GTEx
EIF4E	5040	14067	14067	14067	14067	DQ gene in TCGA & GTEx
ADH1A	1500	2258	2258	2258	2258	DQ gene in TCGA & GTEx
RPL34	1014	3393	3393	3393	3393	DQ gene in TCGA & GTEx
RPS3A	2031	2341	2341	2341	2341	DQ gene in TCGA & GTEx
SH3D19	5553	7789	7789	7789	7789	DQ gene in TCGA & GTEx
UFSP2	2379	2781	2781	2781	2781	DQ gene in TCGA & GTEx
SORBS2	8979	16730	16730	16730	16730	DQ gene in TCGA & GTEx
SLC9A3	2777	2783	2783	2783	2783	DQ gene in TCGA & GTEx
PAPD7	4087	5187	5187	6785	6785	DQ gene in TCGA & GTEx
ANKRD33B	9333	2163	9783	9783	9783	DQ gene in TCGA & GTEx
SUB1	3507	9324	9324	9324	9324	DQ gene in TCGA & GTEx
AMACR	3352	4845	4838	4838	4838	DQ gene in TCGA & GTEx
RPL37	1570	8153	8153	8153	8153	DQ gene in TCGA & GTEx
CCDC152	3491	3431	3431	3431	3431	DQ gene in TCGA & GTEx
SKIV2L2	4204	6578	6578	6578	6578	DQ gene in TCGA & GTEx
SERF1A	4594	3285	3285	3285	3285	DQ gene in TCGA & GTEx
SMN1	3248	3186	3097	3097	3097	DQ gene in TCGA & GTEx
SERINC5	7345	5107	9583	9583	9583	DQ gene in TCGA & GTEx
ATG10	2426	5449	5449	5449	5449	DQ gene in TCGA & GTEx
RPS23	3314	4204	4204	4204	4204	DQ gene in TCGA & GTEx
LNPEP	4795	15266	15266	15266	15266	DQ gene in TCGA & GTEx
SLCO4C1	5332	5334	5334	5334	5334	DQ gene in TCGA & GTEx
ALDH7A1	4936	6911	6911	6911	17970	DQ gene in TCGA & GTEx
SKP1	2699	12764	12771	12771	12771	DQ gene in TCGA & GTEx
H2AFY	2154	17730	17730	17730	17730	DQ gene in TCGA & GTEx
HNRNPA0	2967	2965	8726	8726	8726	DQ gene in TCGA & GTEx
EIF4EBP3	691	691	691	691	691	DQ gene in TCGA & GTEx
PCDHGA1	4653	4653	6252	6252	6252	DQ gene in TCGA & GTEx
PCDHGA2	4916	4653	6724	6724	6724	DQ gene in TCGA & GTEx
PCDHGA3	4671	4605	4876	4876	4876	DQ gene in TCGA & GTEx
PCDHGB1	4614	4590	4773	4773	4773	DQ gene in TCGA & GTEx
PCDHGA4	4887	4602	4887	4887	4887	DQ gene in TCGA & GTEx
PCDHGB2	4617	4602	4769	4769	4769	DQ gene in TCGA & GTEx
PCDHGA5	4623	4602	5733	5733	5733	DQ gene in TCGA & GTEx
PCDHGB3	4757	4727	4757	4757	4757	DQ gene in TCGA & GTEx
PCDHGA6	4638	4605	7910	7910	7910	DQ gene in TCGA & GTEx
PCDHGA7	5063	4605	5443	5443	5443	DQ gene in TCGA & GTEx
PCDHGB4	4593	4578	6906	6906	6906	DQ gene in TCGA & GTEx
PCDHGA8	5669	4605	8661	8661	8661	DQ gene in TCGA & GTEx
PCDHGA9	4668	4605	4749	4749	4749	DQ gene in TCGA & GTEx
PCDHGB6	4644	4599	6782	6782	6782	DQ gene in TCGA & GTEx
PCDHGA10	4734	4617	6643	6643	6643	DQ gene in TCGA & GTEx
PCDHGB7	4966	4596	4966	4966	4966	DQ gene in TCGA & GTEx
PCDHGA11	5298	3936	5814	5814	5814	DQ gene in TCGA & GTEx
PCDHGA12	4813	4747	4815	4815	4815	DQ gene in TCGA & GTEx
PCDHGC3	4973	4711	5432	5432	5432	DQ gene in TCGA & GTEx
PCDHGC5	4818	4641	4990	4990	4990	DQ gene in TCGA & GTEx
ATOX1	489	5239	5239	5239	5239	DQ gene in TCGA & GTEx
MRPL22	3173	5267	5267	5267	5267	DQ gene in TCGA & GTEx
NPM1	1780	3828	3828	3828	3828	DQ gene in TCGA & GTEx
HRH2	4048	4055	2565	2565	5679	DQ gene in TCGA & GTEx
NOP16	1902	2852	2862	2862	2862	DQ gene in TCGA & GTEx
MXD3	3161	5154	5154	5154	5154	DQ gene in TCGA & GTEx
GRK6	3061	4355	4355	4355	4355	DQ gene in TCGA & GTEx
FOXQ1	2319	2318	1715	1715	2309	DQ gene in TCGA & GTEx
NQO2	1787	2451	11558	11558	11558	DQ gene in TCGA & GTEx
TUBB2B	2019	2194	2194	2194	2194	DQ gene in TCGA & GTEx
PSMG4	1042	10418	10418	10418	10418	DQ gene in TCGA & GTEx
C6orf201	3068	3322	3319	3319	3319	DQ gene in TCGA & GTEx
TXNDC5	3496	4701	4387	4387	4387	DQ gene in TCGA & GTEx
HIST1H4I	370	1343	1294	1294	1294	DQ gene in TCGA & GTEx
UBD	6930	1087	1087	1087	1087	DQ gene in TCGA & GTEx
HLA-G	11046	1763	1763	1763	1763	DQ gene in TCGA & GTEx
ZNRD1	7025	3672	3672	3672	3672	DQ gene in TCGA & GTEx
PPP1R11	13297	2538	2538	2538	2538	DQ gene in TCGA & GTEx
TRIM39	26635	4249	4226	4226	4226	DQ gene in TCGA & GTEx
SFTA2	2724	691	691	691	1204	DQ gene in TCGA & GTEx
DDX39B	16323	7162	7007	7007	7007	DQ gene in TCGA & GTEx
ABHD16A	17367	4153	4153	4153	4153	DQ gene in TCGA & GTEx
MSH5	19500	7305	6234	6234	6234	DQ gene in TCGA & GTEx
HSPA1B	12601	2520	2521	2521	2521	DQ gene in TCGA & GTEx
CFB	17808	6622	4997	4997	4997	DQ gene in TCGA & GTEx
C4A	32556	7199	7191	7191	7191	DQ gene in TCGA & GTEx
C4B	48843	7116	7116	7116	7116	DQ gene in TCGA & GTEx
CYP21A2	19662	2909	2909	2909	2909	DQ gene in TCGA & GTEx
AGPAT1	16576	3631	3631	3631	3709	DQ gene in TCGA & GTEx
HLA-DRB5	1168	1260	1260	1260	1260	DQ gene in TCGA & GTEx
HLA-DRB1	6373	1229	1304	1304	1304	DQ gene in TCGA & GTEx
HLA-DQA1	1542	6927	6927	6927	6927	DQ gene in TCGA & GTEx
HLA-DQB1	4940	4904	4904	4904	4904	DQ gene in TCGA & GTEx
HLA-DQB2	9864	2028	2028	2028	2028	DQ gene in TCGA & GTEx
PFDN6	3665	2952	2953	2953	2953	DQ gene in TCGA & GTEx
NUDT3	2394	9905	9905	9905	9905	DQ gene in TCGA & GTEx
RPS10	880	1637	1642	1642	1642	DQ gene in TCGA & GTEx
UNC5CL	3128	2986	3136	3136	3136	DQ gene in TCGA & GTEx
PRICKLE4	1646	4731	4479	4479	4479	DQ gene in TCGA & GTEx
RSPH9	1059	2631	2631	2631	2631	DQ gene in TCGA & GTEx
GSTA2	1309	1303	1313	1313	1313	DQ gene in TCGA & GTEx
DST	24674	41453	41429	41429	42341	DQ gene in TCGA & GTEx
BAG2	2052	6870	6651	6651	6651	DQ gene in TCGA & GTEx
B3GAT2	1925	6565	6565	6565	6565	DQ gene in TCGA & GTEx
OGFRL1	1740	9051	9051	9051	9051	DQ gene in TCGA & GTEx
EEF1A1	3512	5944	5948	5948	5948	DQ gene in TCGA & GTEx
HDAC2	6929	15461	15461	15461	15461	DQ gene in TCGA & GTEx
KIAA0408	8124	7229	7229	7229	7229	DQ gene in TCGA & GTEx
HEBP2	1282	10356	10356	10356	10356	DQ gene in TCGA & GTEx
SYNE1	27888	45649	46064	46064	46064	DQ gene in TCGA & GTEx
SOD2	1775	18985	18985	18985	18985	DQ gene in TCGA & GTEx
GET4	2088	5392	5392	5392	5392	DQ gene in TCGA & GTEx
ADAP1	2789	5060	5062	5062	5062	DQ gene in TCGA & GTEx
COX19	4891	5542	5542	5542	5542	DQ gene in TCGA & GTEx
CHST12	2133	2211	16143	16143	16143	DQ gene in TCGA & GTEx
CCZ1B	1836	7316	7316	7316	7316	DQ gene in TCGA & GTEx
HOXA9	2057	2550	3029	3029	3029	DQ gene in TCGA & GTEx
PSMA2	1464	5332	5336	5336	5336	DQ gene in TCGA & GTEx
PPIA	2445	4429	4432	4432	4432	DQ gene in TCGA & GTEx
MRPS17	585	2157	2159	2159	2159	DQ gene in TCGA & GTEx
PHKG1	2226	2289	2762	2762	2762	DQ gene in TCGA & GTEx
KCTD7	5051	9128	8506	8506	8506	DQ gene in TCGA & GTEx
RABGEF1	5417	5618	5646	5646	5646	DQ gene in TCGA & GTEx
POM121	9209	9818	9822	9822	9822	DQ gene in TCGA & GTEx
GTF2I	4684	10442	10438	10438	10438	DQ gene in TCGA & GTEx
GTF2IRD2	7340	7233	7549	7549	7549	DQ gene in TCGA & GTEx
GTF2IRD2B	3585	8087	5672	5672	5672	DQ gene in TCGA & GTEx
CYP51A1	3288	4074	4074	4074	4074	DQ gene in TCGA & GTEx
LRRD1	2661	7317	7294	7294	7294	DQ gene in TCGA & GTEx
PTCD1	5505	5914	5805	5805	5805	DQ gene in TCGA & GTEx
ATP5J2	511	2288	2275	2275	2275	DQ gene in TCGA & GTEx
GATS	6008	2733	4860	4860	4860	DQ gene in TCGA & GTEx
PILRA	1316	2003	2006	2006	2006	DQ gene in TCGA & GTEx
SAP25	835	833	1388	1388	1388	DQ gene in TCGA & GTEx
MUC12	16321	17130	17130	17130	17130	DQ gene in TCGA & GTEx
TRIM56	4723	3933	11173	11173	11173	DQ gene in TCGA & GTEx
POLR2J3	1680	5594	8814	8814	8814	DQ gene in TCGA & GTEx
RASA4	5606	7745	8077	8077	8077	DQ gene in TCGA & GTEx
COG5	7553	8467	8467	8467	8467	DQ gene in TCGA & GTEx
GCC1	4132	4987	4987	4987	4987	DQ gene in TCGA & GTEx
FSCN3	1891	3214	3214	3214	3214	DQ gene in TCGA & GTEx
TNPO3	4573	3933	4676	4676	4676	DQ gene in TCGA & GTEx
AKR1B15	1625	3325	3325	3325	3325	DQ gene in TCGA & GTEx
TMEM140	2055	2313	2313	2313	2313	DQ gene in TCGA & GTEx
MTPN	3884	3775	3775	3775	3775	DQ gene in TCGA & GTEx
NDUFB2	495	4447	4447	4447	4447	DQ gene in TCGA & GTEx
MRPS33	817	1818	5262	5262	5262	DQ gene in TCGA & GTEx
SSBP1	1339	4961	4988	4988	4988	DQ gene in TCGA & GTEx
ARHGEF35	2474	2451	2431	2431	2431	DQ gene in TCGA & GTEx
DNAJB6	3190	14981	14981	14981	14981	DQ gene in TCGA & GTEx
DEFB4B	298	332	332	332	332	DQ gene in TCGA & GTEx
PDGFRL	1905	2409	2409	2409	2409	DQ gene in TCGA & GTEx
PDLIM2	5860	7671	12388	12388	12388	DQ gene in TCGA & GTEx
FBXO16	1346	3972	3972	3972	3972	DQ gene in TCGA & GTEx
BRF2	2000	2760	2760	2760	2760	DQ gene in TCGA & GTEx
RAB11FIP1	7856	9602	9602	9602	9602	DQ gene in TCGA & GTEx
SGK3	4608	5974	6007	6007	6007	DQ gene in TCGA & GTEx
RPL7	837	2903	2907	2907	2907	DQ gene in TCGA & GTEx
FABP5	731	2077	2077	2077	2077	DQ gene in TCGA & GTEx
UQCRB	5223	9715	9715	9715	9715	DQ gene in TCGA & GTEx
RPL30	554	4027	4027	4027	4027	DQ gene in TCGA & GTEx
COX6C	921	3066	3066	3066	3066	DQ gene in TCGA & GTEx
ZNF706	3115	7393	7393	7393	7393	DQ gene in TCGA & GTEx
ENY2	2976	6783	6783	6783	6783	DQ gene in TCGA & GTEx
LYNX1	5492	6037	6039	6039	6039	DQ gene in TCGA & GTEx
EEF1D	3160	9390	9390	9390	9390	DQ gene in TCGA & GTEx
BOP1	2427	3671	3716	3716	3716	DQ gene in TCGA & GTEx
SLC39A4	2640	5033	5033	5033	5033	DQ gene in TCGA & GTEx
FOXH1	2183	2503	2503	2503	2503	DQ gene in TCGA & GTEx
CBWD1	1821	12438	14170	14170	14170	DQ gene in TCGA & GTEx
CD72	1548	3374	3386	3386	3386	DQ gene in TCGA & GTEx
TOMM5	905	3644	3644	3644	3644	DQ gene in TCGA & GTEx
CBWD5	4401	12708	12708	12708	12708	DQ gene in TCGA & GTEx
CBWD3	1723	5644	12319	12319	12319	DQ gene in TCGA & GTEx
CENPP	3656	9788	9794	9794	9794	DQ gene in TCGA & GTEx
C9orf129	1154	1154	1154	1154	1154	DQ gene in TCGA & GTEx
C9orf3	5178	11443	10742	10742	10742	DQ gene in TCGA & GTEx
TMOD1	3426	3708	3708	3708	3708	DQ gene in TCGA & GTEx
TSTD2	4428	5980	5875	5875	5875	DQ gene in TCGA & GTEx
TRIM14	4611	5533	5469	5469	5469	DQ gene in TCGA & GTEx
AKAP2	7098	8444	7862	7862	7862	DQ gene in TCGA & GTEx
GNG10	1255	1491	1491	1491	1491	DQ gene in TCGA & GTEx
SLC31A2	1774	2504	2504	2504	2504	DQ gene in TCGA & GTEx
CDC26	870	1175	1175	1175	1175	DQ gene in TCGA & GTEx
ORM2	844	1175	760	760	760	DQ gene in TCGA & GTEx
RPL12	660	2452	2452	2452	2452	DQ gene in TCGA & GTEx
PTRH1	815	3595	3595	3595	3595	DQ gene in TCGA & GTEx
SPTAN1	7907	11007	15023	15023	16226	DQ gene in TCGA & GTEx
ENDOG	1145	1172	1172	1172	1172	DQ gene in TCGA & GTEx
ASB6	4622	2330	4622	4622	4622	DQ gene in TCGA & GTEx
FAM166A	1148	1801	1801	1801	1801	DQ gene in TCGA & GTEx
NRARP	2621	2621	1770	1770	1770	DQ gene in TCGA & GTEx
NOXA1	1633	1678	1678	1678	1678	DQ gene in TCGA & GTEx
AKR1C1	1379	9423	8834	8834	8765	DQ gene in TCGA & GTEx
CALML3	1380	1302	2763	2763	2763	DQ gene in TCGA & GTEx
MRC1	5191	5171	5198	5198	5198	DQ gene in TCGA & GTEx
BMI1	3430	4283	4283	4283	4283	DQ gene in TCGA & GTEx
ANXA8	4352	4906	4955	4955	4955	DQ gene in TCGA & GTEx
FAM25G	1002	499	466	466	466	DQ gene in TCGA & GTEx
AGAP9	4774	2736	2848	2848	2387	DQ gene in TCGA & GTEx
FAM25C	1056	480	319	319	319	DQ gene in TCGA & GTEx
PHYHIPL	3732	4093	4093	4093	4093	DQ gene in TCGA & GTEx
NDST2	3996	4685	4654	4654	4654	DQ gene in TCGA & GTEx
C10orf55	2513	2514	2514	2514	2514	DQ gene in TCGA & GTEx
KCNMA1	15599	18808	19248	19248	19696	DQ gene in TCGA & GTEx
RPS24	2962	4880	4880	4880	4880	DQ gene in TCGA & GTEx
EIF5AL1	3836	3832	3840	3840	3840	DQ gene in TCGA & GTEx
AS3MT	2466	2404	2404	2404	2404	DQ gene in TCGA & GTEx
CNNM2	4472	16324	16324	16324	16324	DQ gene in TCGA & GTEx
BBIP1	2460	8075	8075	8075	8075	DQ gene in TCGA & GTEx
NRAP	5535	5721	5724	5724	5724	DQ gene in TCGA & GTEx
SLC18A2	3872	4125	4125	4125	4125	DQ gene in TCGA & GTEx
FAM204A	2766	7059	15018	15018	15018	DQ gene in TCGA & GTEx
FAM45A	2694	6161	6161	6161	6161	DQ gene in TCGA & GTEx
ZRANB1	4942	5993	5993	5993	5993	DQ gene in TCGA & GTEx
MTG1	1614	4095	4095	4095	4095	DQ gene in TCGA & GTEx
MRPL23	742	2975	2975	2975	2975	DQ gene in TCGA & GTEx
IGF2	6420	6979	6979	6979	6259	DQ gene in TCGA & GTEx
TAF10	817	6104	6103	6103	6103	DQ gene in TCGA & GTEx
EIF3F	1257	9431	9423	9423	9423	DQ gene in TCGA & GTEx
RPL27A	4879	7193	7193	7193	7193	DQ gene in TCGA & GTEx
MTRNR2L8	1290	1290	1303	1303	1303	DQ gene in TCGA & GTEx
PSMA1	2057	3711	3301	3301	3301	DQ gene in TCGA & GTEx
NUCB2	1612	8993	8995	8995	8995	DQ gene in TCGA & GTEx
SAA4	665	727	727	866	727	DQ gene in TCGA & GTEx
FIBIN	3005	3003	1938	1938	1938	DQ gene in TCGA & GTEx
IMMP1L	804	2854	2854	2854	2854	DQ gene in TCGA & GTEx
EIF3M	1720	7428	7428	7428	7428	DQ gene in TCGA & GTEx
KBTBD4	2507	3302	3302	3302	3302	DQ gene in TCGA & GTEx
PTPRJ	9053	6880	9620	9620	9620	DQ gene in TCGA & GTEx
SDHAF2	1219	2492	2492	2492	2492	DQ gene in TCGA & GTEx
BEST1	3380	8930	8930	8930	8930	DQ gene in TCGA & GTEx
BSCL2	2598	4004	3965	3965	3965	DQ gene in TCGA & GTEx
SNX32	1705	3966	3966	3966	3966	DQ gene in TCGA & GTEx
SLC29A2	2890	2720	2720	2720	2720	DQ gene in TCGA & GTEx
BBS1	3370	6145	6145	6145	6145	DQ gene in TCGA & GTEx
RBM4	4230	5821	4897	4897	4897	DQ gene in TCGA & GTEx
PTPRCAP	907	1292	1292	1292	1292	DQ gene in TCGA & GTEx
TMEM134	1117	3252	5892	5892	5892	DQ gene in TCGA & GTEx
IL18BP	2904	4323	4323	4323	4323	DQ gene in TCGA & GTEx
CHRDL2	2770	3073	3135	3135	3135	DQ gene in TCGA & GTEx
RNF169	7823	7823	7823	7823	7823	DQ gene in TCGA & GTEx
SPCS2	2708	2979	2982	2982	2982	DQ gene in TCGA & GTEx
RPS3	2746	5894	5894	5894	5894	DQ gene in TCGA & GTEx
KCTD14	1897	1917	2702	2702	1917	DQ gene in TCGA & GTEx
FZD4	7394	7383	7383	7383	7383	DQ gene in TCGA & GTEx
ALG9	6665	8014	8013	8013	8013	DQ gene in TCGA & GTEx
C11orf52	1140	1800	1800	1800	1800	DQ gene in TCGA & GTEx
SDHD	1579	2126	2509	2509	2509	DQ gene in TCGA & GTEx
C11orf71	2235	652	2203	2242	2242	DQ gene in TCGA & GTEx
PCSK7	3915	22303	22303	22303	22303	DQ gene in TCGA & GTEx
FXYD2	669	5595	5595	5595	5595	DQ gene in TCGA & GTEx
UBE4A	6128	6576	6576	6576	6576	DQ gene in TCGA & GTEx
TREH	1853	3181	3182	3182	3182	DQ gene in TCGA & GTEx
CXCR5	3107	4431	4431	4431	4431	DQ gene in TCGA & GTEx
CLMP	2630	2635	5097	5097	5097	DQ gene in TCGA & GTEx
DYRK4	2735	5911	7054	7054	7054	DQ gene in TCGA & GTEx
NDUFA9	1609	5362	10391	10391	10391	DQ gene in TCGA & GTEx
CD27	1320	1410	1410	1410	1410	DQ gene in TCGA & GTEx
EMG1	1070	3223	5600	5600	5600	DQ gene in TCGA & GTEx
C1RL	3742	5014	5014	5014	5014	DQ gene in TCGA & GTEx
PHC1	5176	6090	6090	6090	6090	DQ gene in TCGA & GTEx
PRR4	564	4697	3026	3026	3026	DQ gene in TCGA & GTEx
APOLD1	4825	7243	7243	7243	7243	DQ gene in TCGA & GTEx
DDX47	1817	5040	5040	5040	5040	DQ gene in TCGA & GTEx
C12orf60	1126	4570	4570	4570	4570	DQ gene in TCGA & GTEx
MGST1	2354	6213	7440	7440	7440	DQ gene in TCGA & GTEx
PYROXD1	4124	4841	5725	5725	5725	DQ gene in TCGA & GTEx
RECQL	3779	3778	3778	3778	3778	DQ gene in TCGA & GTEx
SSPN	4727	4997	6821	6821	6821	DQ gene in TCGA & GTEx
H3F3C	1057	1053	1057	1057	1057	DQ gene in TCGA & GTEx
KRT75	2125	2324	2324	2324	2324	DQ gene in TCGA & GTEx
KRT6B	2282	2282	2282	2282	2282	DQ gene in TCGA & GTEx
KRT6C	2289	2896	2896	2896	2896	DQ gene in TCGA & GTEx
KRT79	2066	2542	2542	2542	2542	DQ gene in TCGA & GTEx
HOXC4	2346	2724	2725	2725	2725	DQ gene in TCGA & GTEx
HNRNPA1	1925	5093	5093	5093	5093	DQ gene in TCGA & GTEx
SARNP	1308	3396	3396	3396	3396	DQ gene in TCGA & GTEx
MMP19	3392	4672	4672	4672	4672	DQ gene in TCGA & GTEx
RAB5B	5428	4611	6588	6588	6588	DQ gene in TCGA & GTEx
RPS26	682	1600	1943	1943	1943	DQ gene in TCGA & GTEx
RPL41	584	1088	1088	1088	1088	DQ gene in TCGA & GTEx
MYL6B	1064	3264	3259	3259	3259	DQ gene in TCGA & GTEx
CNPY2	1598	2956	2956	2956	2956	DQ gene in TCGA & GTEx
RBMS2	8486	3570	8805	8805	8805	DQ gene in TCGA & GTEx
NACA	3472	10008	10008	10008	10008	DQ gene in TCGA & GTEx
USP15	9895	9160	19418	19418	19418	DQ gene in TCGA & GTEx
AVPR1A	7831	1678	5963	5963	5963	DQ gene in TCGA & GTEx
TMBIM4	2003	4420	4137	4137	4137	DQ gene in TCGA & GTEx
RAP1B	2151	5633	16942	16942	16942	DQ gene in TCGA & GTEx
MDM2	7565	8017	13273	13273	13269	DQ gene in TCGA & GTEx
RAB3IP	10222	12612	12612	12612	12612	DQ gene in TCGA & GTEx
ATXN7L3B	3682	3673	7604	7604	7604	DQ gene in TCGA & GTEx
NAP1L1	5185	9052	17355	17355	17355	DQ gene in TCGA & GTEx
CSRP2	923	5873	5873	5873	5873	DQ gene in TCGA & GTEx
MRPL42	3247	3949	16393	16393	16393	DQ gene in TCGA & GTEx
C12orf45	622	1424	1424	1424	25887	DQ gene in TCGA & GTEx
PPTC7	3748	7617	5687	5687	5687	DQ gene in TCGA & GTEx
ALDH2	2060	2169	9720	9720	9720	DQ gene in TCGA & GTEx
MAPKAPK5	2291	5576	14006	14006	14006	DQ gene in TCGA & GTEx
RPL6	1130	4447	4447	4447	4447	DQ gene in TCGA & GTEx
PLBD2	2832	3033	5260	5260	5260	DQ gene in TCGA & GTEx
MAP1LC3B2	832	832	1767	1767	1767	DQ gene in TCGA & GTEx
GATC	4346	2259	4422	4422	4422	DQ gene in TCGA & GTEx
TMEM120B	7510	8449	8449	8449	8449	DQ gene in TCGA & GTEx
RHOF	2435	6177	6181	6181	6181	DQ gene in TCGA & GTEx
PSMD9	2352	8778	8774	8774	8774	DQ gene in TCGA & GTEx
B3GNT4	1504	4690	4690	4690	4690	DQ gene in TCGA & GTEx
DIABLO	3463	5966	5967	5967	5967	DQ gene in TCGA & GTEx
VPS33A	2603	7542	7542	7542	7542	DQ gene in TCGA & GTEx
RILPL2	1801	1435	6141	6141	6141	DQ gene in TCGA & GTEx
ZDHHC20	5585	2046	5574	5574	5574	DQ gene in TCGA & GTEx
C1QTNF9B	1402	1629	1629	1629	1629	DQ gene in TCGA & GTEx
SPATA13	10802	9941	9948	9948	9948	DQ gene in TCGA & GTEx
PABPC3	2429	3090	3387	3387	3387	DQ gene in TCGA & GTEx
RPL21	566	2249	2249	2249	2249	DQ gene in TCGA & GTEx
POLR1D	3020	4464	6425	6425	11210	DQ gene in TCGA & GTEx
ATP5EP2	368	385	385	385	385	DQ gene in TCGA & GTEx
TPT1	4814	3867	7269	7269	7269	DQ gene in TCGA & GTEx
ITM2B	1896	2534	10210	10210	10210	DQ gene in TCGA & GTEx
HNRNPA1L2	2365	2365	3011	3011	3011	DQ gene in TCGA & GTEx
SUGT1	1786	15102	15102	15102	15102	DQ gene in TCGA & GTEx
FARP1	6135	26934	32419	32419	36228	DQ gene in TCGA & GTEx
FGF14	3024	4448	13759	13759	13759	DQ gene in TCGA & GTEx
MRPL52	1301	3213	3213	3213	3213	DQ gene in TCGA & GTEx
BCL2L2-PABPN1	2130	1548	1548	1548	1548	DQ gene in TCGA & GTEx
IRF9	1678	3794	3794	3794	3794	DQ gene in TCGA & GTEx
CHMP4A	1356	2413	2413	2413	2413	DQ gene in TCGA & GTEx
NEDD8	625	3879	3879	3879	3879	DQ gene in TCGA & GTEx
KHNYN	6417	7515	8015	8015	8015	DQ gene in TCGA & GTEx
PSMA6	1283	6474	6506	6506	6506	DQ gene in TCGA & GTEx
RPS29	1518	2656	9783	9783	9783	DQ gene in TCGA & GTEx
MGAT2	2711	2710	2687	2687	2687	DQ gene in TCGA & GTEx
CHURC1	3613	5404	5404	5404	5404	DQ gene in TCGA & GTEx
FNTB	2819	4203	3948	3948	3948	DQ gene in TCGA & GTEx
ARG2	1980	2418	2418	2418	2418	DQ gene in TCGA & GTEx
ACOT1	1603	1713	1713	1713	1713	DQ gene in TCGA & GTEx
ZNF410	2925	6461	6461	6461	6461	DQ gene in TCGA & GTEx
FAM161B	3596	5056	5056	5056	5056	DQ gene in TCGA & GTEx
GSTZ1	1722	8477	8477	8477	8477	DQ gene in TCGA & GTEx
SLIRP	535	2615	2631	2631	2631	DQ gene in TCGA & GTEx
ZC3H14	5029	6890	20977	20977	20977	DQ gene in TCGA & GTEx
PSMC1	1586	3356	6161	6161	6161	DQ gene in TCGA & GTEx
TTC7B	3434	5244	21268	21268	21268	DQ gene in TCGA & GTEx
ATXN3	7080	8470	28202	28202	28202	DQ gene in TCGA & GTEx
NDUFB1	419	2263	2263	2263	2263	DQ gene in TCGA & GTEx
IFI27	819	4157	4147	4147	4147	DQ gene in TCGA & GTEx
PPP2R5C	5035	14289	14289	14289	14289	DQ gene in TCGA & GTEx
AMN	1557	4646	4646	4646	4646	DQ gene in TCGA & GTEx
KLC1	3158	6553	19251	19251	19251	DQ gene in TCGA & GTEx
ZFYVE21	1507	8390	8390	8390	8390	DQ gene in TCGA & GTEx
PLD4	2006	2321	6874	6874	6874	DQ gene in TCGA & GTEx
SNRPN	1992	3488	2919	2919	2929	DQ gene in TCGA & GTEx
SNURF	1426	1590	1590	1590	1175	DQ gene in TCGA & GTEx
GOLGA8A	6557	7908	6750	6750	6750	DQ gene in TCGA & GTEx
ZNF770	5448	5439	5439	5439	5439	DQ gene in TCGA & GTEx
PAK6	4884	6697	6457	6457	6457	DQ gene in TCGA & GTEx
DNAJC17	1018	2919	5634	5634	5634	DQ gene in TCGA & GTEx
JMJD7	1422	1971	1971	1971	1971	DQ gene in TCGA & GTEx
PLA2G4B	2735	5188	4446	4446	4446	DQ gene in TCGA & GTEx
CKMT1B	1779	3939	3470	3470	3470	DQ gene in TCGA & GTEx
CKMT1A	1779	3088	3109	3109	3109	DQ gene in TCGA & GTEx
ELL3	2113	2880	2880	2880	2880	DQ gene in TCGA & GTEx
SERF2	3925	7347	7347	7347	7347	DQ gene in TCGA & GTEx
B2M	987	3151	3728	6089	6089	DQ gene in TCGA & GTEx
DUOXA2	1438	2554	2554	2554	2554	DQ gene in TCGA & GTEx
DTWD1	2750	3960	15053	15053	15053	DQ gene in TCGA & GTEx
CCPG1	7223	8790	8790	8790	8872	DQ gene in TCGA & GTEx
GCOM1	6788	7597	6909	6909	6909	DQ gene in TCGA & GTEx
MYZAP	2398	2561	2561	2561	2561	DQ gene in TCGA & GTEx
POLR2M	4307	8755	6574	6574	6574	DQ gene in TCGA & GTEx
ANXA2	1812	8822	8824	8824	8824	DQ gene in TCGA & GTEx
RPS27L	1084	4037	9127	9127	9127	DQ gene in TCGA & GTEx
SNX22	3661	5767	5767	5767	5767	DQ gene in TCGA & GTEx
CALML4	4635	5007	5038	5038	5038	DQ gene in TCGA & GTEx
HEXA	2437	9731	12611	12611	12611	DQ gene in TCGA & GTEx
ARIH1	5251	7246	22880	22880	22880	DQ gene in TCGA & GTEx
CLK3	2751	10800	20443	20443	20443	DQ gene in TCGA & GTEx
CPLX3	2012	2080	2082	2082	2082	DQ gene in TCGA & GTEx
ACSBG1	2980	8230	8230	8230	8230	DQ gene in TCGA & GTEx
TMED3	3342	2769	19470	19470	19470	DQ gene in TCGA & GTEx
MTHFS	2542	1633	1633	1633	1633	DQ gene in TCGA & GTEx
RPS17	1978	3815	3812	3812	3812	DQ gene in TCGA & GTEx
C15orf40	2656	4323	13893	13893	13893	DQ gene in TCGA & GTEx
MRPL46	1000	6432	6432	6432	6432	DQ gene in TCGA & GTEx
ISG20	3884	7363	7363	7363	7363	DQ gene in TCGA & GTEx
AP3S2	6053	8146	9237	9237	9237	DQ gene in TCGA & GTEx
LYSMD4	2972	5691	5697	5697	5697	DQ gene in TCGA & GTEx
HBA2	605	856	856	856	856	DQ gene in TCGA & GTEx
HBA1	606	835	835	835	835	DQ gene in TCGA & GTEx
JMJD8	2042	2628	2627	2627	2627	DQ gene in TCGA & GTEx
TPSD1	855	1065	1532	1532	1532	DQ gene in TCGA & GTEx
EME2	1140	6972	6909	6909	6909	DQ gene in TCGA & GTEx
NOXO1	1636	2159	2159	2159	2159	DQ gene in TCGA & GTEx
CASKIN1	5695	5886	5889	5889	5889	DQ gene in TCGA & GTEx
ATP6V0C	1231	1498	1552	1552	1498	DQ gene in TCGA & GTEx
NAA60	2890	5619	5639	5639	5639	DQ gene in TCGA & GTEx
PAM16	584	2383	2383	2383	2383	DQ gene in TCGA & GTEx
CORO7	3837	8793	8793	8793	8793	DQ gene in TCGA & GTEx
C16orf72	3979	5953	15875	15875	15875	DQ gene in TCGA & GTEx
NDE1	4003	8035	8039	5525	5512	DQ gene in TCGA & GTEx
NOMO3	4316	8271	8274	8274	8274	DQ gene in TCGA & GTEx
NOMO2	4253	5264	6801	6801	6801	DQ gene in TCGA & GTEx
RPS15A	543	6679	6679	6679	6679	DQ gene in TCGA & GTEx
EIF3CL	6103	3136	3091	3091	3091	DQ gene in TCGA & GTEx
NUPR1	912	1097	5674	5674	5674	DQ gene in TCGA & GTEx
EIF3C	7001	6982	6982	6982	6982	DQ gene in TCGA & GTEx
SLX1B	2340	2462	2462	2462	2462	DQ gene in TCGA & GTEx
SULT1A4	2798	3451	1979	1979	1979	DQ gene in TCGA & GTEx
SLX1A	2340	2464	2464	2464	2464	DQ gene in TCGA & GTEx
SULT1A3	2798	4745	2561	2561	2561	DQ gene in TCGA & GTEx
2019-09-01	1592	4217	4217	4217	4217	DQ gene in TCGA & GTEx
SRCAP	10474	12746	15255	13674	13674	DQ gene in TCGA & GTEx
ZNF629	6087	6079	6087	6087	6087	DQ gene in TCGA & GTEx
SLC5A2	2273	4468	4468	4468	4468	DQ gene in TCGA & GTEx
MT1G	405	750	750	750	750	DQ gene in TCGA & GTEx
PLLP	1497	1620	8720	8720	8720	DQ gene in TCGA & GTEx
SETD6	2979	4424	5078	5078	5078	DQ gene in TCGA & GTEx
B3GNT9	2705	2917	2917	2917	2917	DQ gene in TCGA & GTEx
NFATC3	6525	8806	8806	8806	8806	DQ gene in TCGA & GTEx
SLC7A6	6356	7570	7588	7588	7588	DQ gene in TCGA & GTEx
SLC7A6OS	1629	5187	5234	5234	5229	DQ gene in TCGA & GTEx
HAS3	4896	5289	5289	5289	5289	DQ gene in TCGA & GTEx
VPS4A	2176	3777	5670	5670	5670	DQ gene in TCGA & GTEx
COG8	2495	5784	7450	7450	4845	DQ gene in TCGA & GTEx
PDF	1158	1158	1158	1158	1158	DQ gene in TCGA & GTEx
NFAT5	13672	16401	16401	16401	16401	DQ gene in TCGA & GTEx
SF3B3	9720	9666	12419	12419	12419	DQ gene in TCGA & GTEx
HPR	1242	1761	1610	1610	1610	DQ gene in TCGA & GTEx
CMC2	730	3428	12781	12781	12781	DQ gene in TCGA & GTEx
GCSH	1538	1880	1880	1880	1880	DQ gene in TCGA & GTEx
HSBP1	1989	8157	9525	9525	9525	DQ gene in TCGA & GTEx
MLYCD	2195	5317	16161	16161	16161	DQ gene in TCGA & GTEx
WFDC1	1474	4817	8785	8785	8785	DQ gene in TCGA & GTEx
CA5A	1084	1508	7981	7981	7981	DQ gene in TCGA & GTEx
PIEZO1	8089	10855	10855	10855	10915	DQ gene in TCGA & GTEx
RPL13	4726	3886	6172	6172	6172	DQ gene in TCGA & GTEx
FANCA	6185	9736	9736	9736	9736	DQ gene in TCGA & GTEx
TUBB3	2006	2776	2776	2776	4430	DQ gene in TCGA & GTEx
DOC2B	1074	1480	6448	6448	6448	DQ gene in TCGA & GTEx
HIC1	3194	4554	8108	8108	8108	DQ gene in TCGA & GTEx
SRR	2493	3498	3498	3498	3498	DQ gene in TCGA & GTEx
TAX1BP3	1383	1377	1383	1383	1383	DQ gene in TCGA & GTEx
ITGAE	3861	6657	6657	6657	6657	DQ gene in TCGA & GTEx
CHRNE	2460	2641	2641	2641	2641	DQ gene in TCGA & GTEx
ENO3	1527	4292	4292	4292	4292	DQ gene in TCGA & GTEx
TXNDC17	2075	3784	3784	3784	3784	DQ gene in TCGA & GTEx
RNASEK	1028	1789	1789	1789	1789	DQ gene in TCGA & GTEx
C17orf49	903	2628	2628	2628	2628	DQ gene in TCGA & GTEx
CD68	1856	2187	2189	2189	2189	DQ gene in TCGA & GTEx
NAA38	999	6210	1943	1943	1943	DQ gene in TCGA & GTEx
VAMP2	2155	3268	3268	3268	3268	DQ gene in TCGA & GTEx
SLC25A35	2785	3897	3897	3897	3897	DQ gene in TCGA & GTEx
RPL26	582	2472	2472	2472	2472	DQ gene in TCGA & GTEx
HS3ST3B1	5400	5367	5367	5367	5367	DQ gene in TCGA & GTEx
CDRT4	2498	3242	3245	3245	3245	DQ gene in TCGA & GTEx
SMCR8	8310	3427	8279	8279	8279	DQ gene in TCGA & GTEx
TMEM97	2568	3030	3034	3034	3034	DQ gene in TCGA & GTEx
SARM1	7293	8132	11137	11137	11137	DQ gene in TCGA & GTEx
SLC46A1	6489	7951	7838	7838	7838	DQ gene in TCGA & GTEx
RPL23A	970	2824	2824	2824	2824	DQ gene in TCGA & GTEx
RFFL	4346	8512	8512	8512	8512	DQ gene in TCGA & GTEx
CCL15	1080	1567	1560	1560	1560	DQ gene in TCGA & GTEx
TBC1D3F	8316	5184	2845	2845	2117	DQ gene in TCGA & GTEx
TBC1D3	4520	5683	2063	2063	2063	DQ gene in TCGA & GTEx
CISD3	2636	2663	2663	2663	2663	DQ gene in TCGA & GTEx
RPL23	577	5979	5979	5979	5979	DQ gene in TCGA & GTEx
NR1D1	2775	2772	2772	2772	2772	DQ gene in TCGA & GTEx
SMARCE1	2421	11023	11022	11022	11022	DQ gene in TCGA & GTEx
PSMC3IP	1980	2573	2573	2573	2573	DQ gene in TCGA & GTEx
CNTD1	3277	3378	3378	3378	3378	DQ gene in TCGA & GTEx
AARSD1	1364	3704	3704	3704	3704	DQ gene in TCGA & GTEx
LSM12	2484	2811	2811	2811	2811	DQ gene in TCGA & GTEx
HEXIM1	4785	4785	3600	3600	3600	DQ gene in TCGA & GTEx
LRRC37A2	10349	6756	6756	6756	6756	DQ gene in TCGA & GTEx
SAMD14	3300	7016	7016	7016	7016	DQ gene in TCGA & GTEx
NME1-NME2	1295	3301	2632	2632	1241	DQ gene in TCGA & GTEx
NACA2	770	770	777	777	777	DQ gene in TCGA & GTEx
STRADA	2883	6717	6717	6717	6717	DQ gene in TCGA & GTEx
RPL38	392	3829	3829	3829	3829	DQ gene in TCGA & GTEx
MRPL38	1575	4177	3663	3663	3663	DQ gene in TCGA & GTEx
FBF1	3862	6731	6731	6731	6730	DQ gene in TCGA & GTEx
CDK3	1570	1803	1803	1803	1803	DQ gene in TCGA & GTEx
ZACN	1473	4307	4307	4307	4307	DQ gene in TCGA & GTEx
MFSD11	3631	6587	6587	6587	6587	DQ gene in TCGA & GTEx
CCDC57	2997	12397	12397	12397	12397	DQ gene in TCGA & GTEx
TBCD	4432	10472	13546	13546	13546	DQ gene in TCGA & GTEx
TYMS	1583	2470	2470	2470	2470	DQ gene in TCGA & GTEx
VAPA	6994	11880	11880	11880	11880	DQ gene in TCGA & GTEx
MPPE1	3220	7630	7630	7630	7630	DQ gene in TCGA & GTEx
TUBB6	3309	4117	4117	4117	4117	DQ gene in TCGA & GTEx
SNRPD1	1628	1841	4909	4909	4909	DQ gene in TCGA & GTEx
PIK3C3	3103	15176	15182	15182	15182	DQ gene in TCGA & GTEx
SMAD2	10775	13770	36366	36366	36366	DQ gene in TCGA & GTEx
C18orf32	1653	1332	6327	6327	5740	DQ gene in TCGA & GTEx
RPL17	1163	2451	2515	2515	2466	DQ gene in TCGA & GTEx
NEDD4L	9662	15717	16120	16120	17455	DQ gene in TCGA & GTEx
SERPINB10	1194	2700	2700	2700	2700	DQ gene in TCGA & GTEx
CYB5A	862	6865	9313	9313	9313	DQ gene in TCGA & GTEx
NDUFS7	786	7522	7533	7533	7533	DQ gene in TCGA & GTEx
RPS15	687	2226	2137	2137	2137	DQ gene in TCGA & GTEx
JSRP1	1145	1955	1950	1950	1950	DQ gene in TCGA & GTEx
C19orf71	671	674	674	674	674	DQ gene in TCGA & GTEx
FEM1A	3844	3844	9593	9593	9593	DQ gene in TCGA & GTEx
NDUFA11	2938	4839	4839	4839	4839	DQ gene in TCGA & GTEx
MLLT1	4505	2164	4740	4740	4740	DQ gene in TCGA & GTEx
C3	5132	8328	8328	8328	8328	DQ gene in TCGA & GTEx
ARHGEF18	5876	6235	6235	6235	6235	DQ gene in TCGA & GTEx
TRAPPC5	850	824	5669	5669	5669	DQ gene in TCGA & GTEx
NDUFA7	585	580	580	580	1413	DQ gene in TCGA & GTEx
RPS28	382	2119	2119	2119	2119	DQ gene in TCGA & GTEx
ANGPTL6	1857	2181	2181	2181	2181	DQ gene in TCGA & GTEx
PPAN	1728	3689	2583	2583	2583	DQ gene in TCGA & GTEx
P2RY11	1976	2295	2295	2295	2295	DQ gene in TCGA & GTEx
S1PR2	3584	1173	3582	3582	3582	DQ gene in TCGA & GTEx
RAVER1	3592	4892	4981	4981	4981	DQ gene in TCGA & GTEx
TMED1	1866	1513	1513	1513	1513	DQ gene in TCGA & GTEx
RAB3D	4273	4417	4417	4417	4417	DQ gene in TCGA & GTEx
WDR83	1505	2360	2360	2360	2360	DQ gene in TCGA & GTEx
GADD45GIP1	763	743	1782	1782	1782	DQ gene in TCGA & GTEx
TECR	1231	5749	5749	5749	5766	DQ gene in TCGA & GTEx
AP1M1	2391	3813	14371	14371	14371	DQ gene in TCGA & GTEx
C19orf44	3897	4421	4421	4421	4421	DQ gene in TCGA & GTEx
RPL18A	671	3527	3527	3527	3527	DQ gene in TCGA & GTEx
IFI30	1028	2481	2481	2481	2481	DQ gene in TCGA & GTEx
PDE4C	5811	8532	8532	8532	8532	DQ gene in TCGA & GTEx
UBA52	2811	4306	4306	4306	4306	DQ gene in TCGA & GTEx
MEF2B	1451	2724	1848	1848	1848	DQ gene in TCGA & GTEx
YJEFN3	1032	3683	2959	2959	2959	DQ gene in TCGA & GTEx
ZNF90	3753	5017	5025	5025	5025	DQ gene in TCGA & GTEx
UQCRFS1	1224	1530	3475	3475	3475	DQ gene in TCGA & GTEx
POP4	2594	6574	6574	6574	6574	DQ gene in TCGA & GTEx
CEBPA	2631	2631	2631	2631	2631	DQ gene in TCGA & GTEx
DMKN	2536	7444	7444	7444	7444	DQ gene in TCGA & GTEx
IGFLR1	1196	1847	2203	2203	2203	DQ gene in TCGA & GTEx
LIN37	1150	2820	2820	2820	2820	DQ gene in TCGA & GTEx
C19orf33	461	617	617	617	617	DQ gene in TCGA & GTEx
CAPN12	3129	5966	5966	5966	5966	DQ gene in TCGA & GTEx
LGALS7	494	795	795	795	795	DQ gene in TCGA & GTEx
SARS2	2136	3706	3231	3231	3231	DQ gene in TCGA & GTEx
EGLN2	2365	6577	6577	6577	6577	DQ gene in TCGA & GTEx
BCKDHA	1774	2812	2892	2892	2602	DQ gene in TCGA & GTEx
RPS19	849	3805	3805	3805	3805	DQ gene in TCGA & GTEx
ZNF575	1711	3222	3222	3222	3222	DQ gene in TCGA & GTEx
APOC2	729	1312	1263	1263	1263	DQ gene in TCGA & GTEx
RPL18	887	4209	4209	4209	4209	DQ gene in TCGA & GTEx
IL4I1	2496	2563	2563	2563	2563	DQ gene in TCGA & GTEx
FAM71E1	1276	1566	1566	1566	1566	DQ gene in TCGA & GTEx
ETFB	1450	6526	6526	6526	6526	DQ gene in TCGA & GTEx
NDUFA3	354	2475	2475	2475	2475	DQ gene in TCGA & GTEx
LENG1	924	1542	1542	1542	1542	DQ gene in TCGA & GTEx
RPS9	713	4371	4371	4371	4371	DQ gene in TCGA & GTEx
RPL28	5183	6927	6933	6933	6933	DQ gene in TCGA & GTEx
EPN1	3263	3849	17616	17616	17616	DQ gene in TCGA & GTEx
ZNF135	4158	6418	6418	6418	6418	DQ gene in TCGA & GTEx
A1BG	1766	4006	4006	4006	4006	DQ gene in TCGA & GTEx
ZCCHC3	2760	3229	3354	3354	3354	DQ gene in TCGA & GTEx
SRXN1	2689	2698	2698	2698	2698	DQ gene in TCGA & GTEx
[truncated: 14,740 more rows]

## Sheet: Table S1C
Table S1C : Abbreviations used for TCGA cancer types and GTEx regions in text and figures.
Data Source	Abbreviation	Cancer Name
TCGA	BLCA	Bladder Urothelial Carcinoma
TCGA	BRCA	Breast invasive carcinoma
TCGA	COAD	Colon adenocarcinoma
TCGA	HNSC	Head and Neck squamous cell carcinoma
TCGA	KICH	Kidney Chromophobe
TCGA	KIRC	Kidney renal clear cell carcinoma
TCGA	KIRP	Kidney renal papillary cell carcinoma
TCGA	LIHC	Liver hepatocellular carcinoma
TCGA	LUAD	Lung adenocarcinoma
TCGA	LUSC	Lung squamous cell carcinoma
TCGA	PRAD	Prostate adenocarcinoma
TCGA	READ	Rectum adenocarcinoma
TCGA	STAD	Stomach adenocarcinoma
TCGA	THCA	Thyroid carcinoma
TCGA	UCEC	Uterine Corpus Endometrial Carcinoma
Data Source	Abbreviation	Tissue Name
GTEx	Bladder	Bladder
GTEx	Breast	Breast - Mammary Tissue
GTEx	C-Ecto	Cervix - Ectocervix
GTEx	c-Endo	Cervix - Endocervix
GTEx	Colon-S	Colon - Sigmoid
GTEx	Esoph-G	Esophagus - Gastroesophageal Junction
GTEx	Esoph-M	Esophagus - Mucosa
GTEx	Esoph-Mus	Esophagus - Muscularis
GTEx	Colon-T	Colon - Transverse
GTEx	Kidney	Kidney - Cortex
GTEx	Liver	Liver
GTEx	Lung	Lung
GTEx	Prostate	Prostate
GTEx	Salivary	Minor Salivary Gland
GTEx	Stomach	Stomach
GTEx	Thyroid	Thyroid
GTEx	Thyroid	Thyroid
