# Supplementary material for: Variability in estimated gene expression among commonly used RNA-seq pipelines
Source: Sci Rep. 2020 Feb 17;10:2734. doi: 10.1038/s41598-020-59516-z (PMC7026138; doi:10.1038/s41598-020-59516-z)
Supplement: Supplementary file 3 — Supplementary Table S2. [file 41598_2020_59516_MOESM3_ESM.xlsx]

## Sheet: S2A - DQ genes summary
Table S2A: Overview of number and percentage of DQ genes at different thresholds
Fold	Source	DQ genes	Total no of protein coding genes	Percentage of DQ genes
4-fold	GTEx	1214	16518	0.0735
4-fold	TCGA	1637	16109	0.1016
4-fold	Union of TCGA & GTEx	2068	16738	0.1235
Fold	Source	DQ genes	Total no of protein coding genes	Percentage of DQ genes
3-fold	GTEx	2621	16518	0.1587
3-fold	TCGA	3551	16109	0.2204
3-fold	Union of TCGA & GTEx	4373	16738	0.2612
Fold	Source	DQ genes	Total no of protein coding genes	Percentage of DQ genes
2-fold	GTEx	8061	16518	0.488
2-fold	TCGA	9279	16109	0.576
2-fold	Union of TCGA & GTEx	10669	16738	0.6374

## Sheet: S2B - 4 fold diff
Table S2B : Discordantly quantified (DQ) genes across multiple pipeline-pairs showing four-fold difference
Discordant genes in TCGA	Discordant genes in GTEx	Union of Discordant genes in TCGA and GTEx		Discordant genes impacted by multimapping reads
A1BG	A1BG	A1BG		AARSD1
AARSD1	AAK1	AAK1		ABCB6
ABCB6	AARSD1	AARSD1		ADORA2A
ABCF1	ABAT	ABAT		AKAP2
ABHD14A-ACY1	ABCB9	ABCB6		AMY1A
ABHD16A	ABHD16A	ABCB9		AMY1B
ABHD16B	ABI2	ABCF1		AMY1C
ABI2	ABR	ABHD14A-ACY1		ANKHD1
ACAD11	ABT1	ABHD16A		ANKHD1-EIF4EBP3
ACOT1	ACAD11	ABHD16B		ANKRD23
ACP6	ACOT1	ABI2		APOC2
ACSBG1	ACSBG1	ABR		APOC4
ACSL6	ACSM3	ABT1		AQP1
ACY1	ACTA1	ACAD11		ARHGEF18
ADAM17	ACY1	ACOT1		AS3MT
ADAP1	ADAM17	ACP6		ATP5J2-PTCD1
ADAT1	ADAP1	ACSBG1		ATP6V0C
ADH1A	ADH1A	ACSL6		BBS1
ADORA2A	ADM5	ACSM3		BCL2L2-PABPN1
ADPRHL1	ADORA2A	ACTA1		BIVM-ERCC5
AGAP9	AGAP4	ACY1		BOLA2
AGBL5	AGAP9	ADAM17		BSCL2
AGER	AGO2	ADAP1		C11orf52
AGPAT1	AGPAT1	ADAT1		C15orf38-AP3S2
AHSA2	AKAP17A	ADH1A		C19orf33
AIDA	AKAP2	ADM5		C1QTNF5
AIF1	AKR1B15	ADORA2A		C20orf24
AK1	AKR1C1	ADPRHL1		C4A
AK2	ALDH2	AGAP4		C4B
AKAP17A	ALDH7A1	AGAP9		C8orf44-SGK3
AKAP2	ALG9	AGBL5		C8orf59
AKR1B15	AMACR	AGER		CCDC103
AKR1C1	AMN	AGO2		CDC26
AKR1C2	AMY1A	AGPAT1		CDK3
AKR1C4	AMY1B	AHSA2		CDRT4
AKT2	AMY1C	AIDA		CDSN
ALDH1A2	AMY2A	AIF1		CEMP1
ALDH2	ANAPC11	AK1		CFHR2
ALDH7A1	ANAPC15	AK2		CHKB
ALG1	ANG	AKAP17A		CHKB-CPT1B
ALG13	ANGPTL6	AKAP2		CHURC1-FNTB
ALG14	ANKRD33B	AKR1B15		CIDEB
ALG9	ANKRD39	AKR1C1		CKLF-CMTM1
ALKBH6	ANKRD52	AKR1C2		CKMT1A
ALX3	ANXA2	AKR1C4		CLN3
AMACR	ANXA8	AKT2		CNPY2
AMN	ANXA9	ALDH1A2		COMMD1
AMY1A	AP1M1	ALDH2		COMMD3-BMI1
AMY1B	AP3S2	ALDH7A1		CPT1B
AMY1C	APOBR	ALG1		CPZ
ANGPTL6	APOC2	ALG13		CRYAA
ANK3	APOLD1	ALG14		CT45A3
ANKHD1	APOPT1	ALG9		CT45A5
ANKHD1-EIF4EBP3	AQP1	ALKBH6		CTAG1A
ANKRD11	AREG	ALX3		CTAG1B
ANKRD23	ARF3	AMACR		CTAGE4
ANKRD30BL	ARF6	AMN		CTAGE8
ANKRD33B	ARG2	AMY1A		CXCR5
ANKRD39	ARHGAP8	AMY1B		CYP51A1
ANP32D	ARHGDIG	AMY1C		DCAF8
ANXA2	ARHGEF18	AMY2A		DDT
ANXA8	ARHGEF35	ANAPC11		DEFA1
ANXA9	ARHGEF39	ANAPC15		DEFA3
AP1G2	ARIH1	ANG		DEFB103A
AP1M1	ARL17A	ANGPTL6		DEFB103B
AP3S2	ARPC5	ANK3		DNAJC25-GNG10
AP4M1	AS3MT	ANKHD1		ECSCR
AP5B1	ASAH1	ANKHD1-EIF4EBP3		EEF1G
APOBEC3A	ASB6	ANKRD11		EIF3CL
APOC2	ATG10	ANKRD23		EIF4A1
APOC4	ATG7	ANKRD30BL		EIF4EBP3
APOLD1	ATOX1	ANKRD33B		EMC6
APOM	ATP1B1	ANKRD39		EVA1B
APOOL	ATP5A1	ANKRD52		F8A2
AREG	ATP5E	ANP32D		F8A3
ARG2	ATP5EP2	ANXA2		FAM156A
ARHGAP4	ATP5G3	ANXA8		FAM156B
ARHGAP8	ATP5H	ANXA9		FAM47E-STBD1
ARHGEF18	ATP5J2	AP1G2		FSBP
ARHGEF35	ATP6AP2	AP1M1		GAGE10
ARID4B	ATP6V0C	AP3S2		GALNT4
ARIH1	ATP6V1C2	AP4M1		GCHFR
ARL2BP	ATXN3	AP5B1		GOLGA8H
ARL6IP4	ATXN7L3B	APOBEC3A		GOLGA8O
ARSG	AUNIP	APOBR		GPR75-ASB3
ARSI	AVPR1A	APOC2		GPS2
AS3MT	B2M	APOC4		GRAP
ASAP2	B3GAT2	APOLD1		GTF2A1L
ASB6	B3GNT4	APOM		GTF2H4
ASMTL	B3GNT5	APOOL		HBA1
ASPG	B3GNT9	APOPT1		HBA2
ASPSCR1	B4GALNT1	AQP1		HBG1
ATAT1	BAG2	AREG		HDAC10
ATF6B	BBIP1	ARF3		HIST1H2AI
ATF7IP	BBS1	ARF6		HIST1H3B
ATF7IP2	BCAS4	ARG2		HIST1H3D
ATG10	BCKDHA	ARHGAP4		HIST1H3E
ATG7	BCL2L12	ARHGAP8		HIST1H3J
ATL3	BCL2L2-PABPN1	ARHGDIG		HIST2H2AA4
ATOX1	BEST1	ARHGEF18		HIST2H3A
ATP5E	BGLAP	ARHGEF35		HIST2H3C
ATP5EP2	BIRC5	ARHGEF39		HIST2H4A
ATP5G3	BIVM	ARID4B		HIST2H4B
ATP5J2	BMI1	ARIH1		HNRNPUL2-BSCL2
ATP5J2-PTCD1	BMP8A	ARL17A		HSPE1-MOB4
ATP5L	BOLA3	ARL2BP		IER3IP1
ATP5O	BOP1	ARL6IP4		IGFLR1
ATP6AP2	BRF2	ARPC5		INO80B
ATP6V0C	BSCL2	ARSG		IPO4
ATP6V1C2	BTBD6	ARSI		IRF9
ATP6V1G2-DDX39B	C10orf11	AS3MT		ISY1-RAB43
ATRIP	C10orf55	ASAH1		ITIH4
ATXN3	C11orf52	ASAP2		JMJD7
ATXN7L3B	C11orf71	ASB6		KIAA0391
AVPR1A	C11orf96	ASMTL		LCN6
B2M	C12orf43	ASPG		LRRC24
B3GALT4	C12orf45	ASPSCR1		LTC4S
B3GAT2	C12orf60	ATAT1		LUC7L2
B3GNT4	C14orf166	ATF6B		LY6G6D
B3GNT9	C15orf40	ATF7IP		LY75-CD302
BAG2	C16orf72	ATF7IP2		MAGEA2
BAG6	C17orf49	ATG10		MAGEA2B
BBIP1	C17orf80	ATG7		MAGED4
BBS1	C18orf32	ATL3		MAGED4B
BCAS4	C19orf25	ATOX1		MEF2B
BCKDHA	C19orf33	ATP1B1		MIA
BCL2L2-PABPN1	C19orf44	ATP5A1		MMP23B
BDH2	C19orf68	ATP5E		MRPL12
BEST1	C19orf71	ATP5EP2		MSH5
BEX1	C1orf122	ATP5G3		MSH5-SAPCD1
BHLHA15	C1orf204	ATP5H		MSMB
BIVM-ERCC5	C1orf226	ATP5J2		MSMP
BLOC1S1	C1orf54	ATP5J2-PTCD1		MT1A
BMI1	C1orf56	ATP5L		MTHFS
BMP2K	C1QTNF3	ATP5O		MUSTN1
BMP8A	C1QTNF9B	ATP6AP2		NBPF10
BOLA2	C1RL	ATP6V0C		NBPF14
BOLA3	C20orf24	ATP6V1C2		NBPF15
BOP1	C21orf33	ATP6V1G2-DDX39B		NDST2
BRAF	C21orf59	ATRIP		NDUFA7
BRD2	C22orf23	ATXN3		NDUFC2-KCTD14
BRF2	C3	ATXN7L3B		NEDD8-MDP1
BROX	C4A	AUNIP		NHEJ1
BSCL2	C4B	AVPR1A		NME1-NME2
C10orf55	C4orf19	B2M		NME2
C11orf52	C5orf24	B3GALT4		NOTCH2NL
C11orf58	C6orf201	B3GAT2		NOXO1
C11orf71	C7orf49	B3GNT4		NPB
C12orf45	C7orf55-LUC7L2	B3GNT5		NPIPA1
C12orf60	C7orf73	B3GNT9		NPIPA2
C15orf38-AP3S2	C9orf129	B4GALNT1		NPIPA3
C15orf40	C9orf172	BAG2		NPIPA7
C15orf61	C9orf3	BAG6		NPIPB3
C16orf72	CA5A	BBIP1		OVCA2
C17orf49	CACNG4	BBS1		P2RX5-TAX1BP3
C18orf32	CALM2	BCAS4		PAGE2B
C19orf33	CALML3	BCKDHA		PAK6
C19orf44	CALML4	BCL2L12		PCDH20
C19orf71	CAMTA1	BCL2L2-PABPN1		PET117
C1orf21	CAPN12	BDH2		PGA5
C1orf54	CASKIN1	BEST1		PGAM2
C1orf56	CBR4	BEX1		PIK3R2
C1QTNF5	CBWD1	BGLAP		PMF1-BGLAP
C1QTNF9B	CBWD3	BHLHA15		POC1B-GALNT4
C1RL	CBWD5	BIRC5		POLR2J2
C2	CCDC142	BIVM		PPAN
C20orf24	CCDC152	BIVM-ERCC5		PPAN-P2RY11
C21orf33	CCDC153	BLOC1S1		PPT2-EGFL8
C21orf59	CCDC51	BMI1		PRICKLE4
C22orf23	CCDC57	BMP2K		PSMA1
C22orf39	CCDC85A	BMP8A		PSMA2
C2orf15	CCDC85C	BOLA2		PSMC1
C2orf74	CCL15	BOLA3		PTGES3L-AARSD1
C2orf82	CCND1	BOP1		PTPRCAP
C3	CCPG1	BRAF		RAB43
C4A	CCZ1B	BRD2		RANGRF
C4B	CD27	BRF2		RASA4B
C6orf120	CD302	BROX		RGPD1
C6orf136	CD68	BSCL2		RGPD2
C6orf15	CD72	BTBD6		RGPD5
C6orf201	CDC26	C10orf11		RNASE4
C6orf47	CDCA4	C10orf55		RPL41
C6orf48	CDK10	C11orf52		RPS10
C7orf25	CDK3	C11orf58		RPS10-NUDT3
C8orf44-SGK3	CDRT4	C11orf71		RSC1A1
C8orf59	CEBPA	C11orf96		SAA4
C9orf129	CELA3A	C12orf43		SAPCD1
C9orf3	CENPO	C12orf45		SARS2
CA5A	CENPP	C12orf60		SDHD
CACNB4	CERS6	C14orf166		SERF1A
CACYBP	CFB	C15orf38-AP3S2		SERF2
CALML3	CFHR1	C15orf40		SFT2D3
CALML4	CGREF1	C15orf61		SIGLEC5
CAMK1	CHAD	C16orf72		SLC25A10
CAMTA1	CHCHD10	C17orf49		SLC31A2
CAPN12	CHMP3	C17orf80		SLX1A
CAPN3	CHMP4A	C18orf32		SNURF
CARM1	CHRDL2	C19orf25		SOGA3
CASKIN1	CHRM3	C19orf33		SPINK8
CBR3	CHRNE	C19orf44		SRXN1
CBS	CHST12	C19orf68		ST20-MTHFS
CBWD1	CHURC1	C19orf71		STARD5
CBWD2	CISD3	C1orf122		STON1-GTF2A1L
CBWD3	CITED1	C1orf204		STX16-NPEPL1
CBWD5	CKM	C1orf21		SULT1A3
CBX6	CKMT1A	C1orf226		SULT1A4
CCDC103	CKMT1B	C1orf54		SYCE1
CCDC107	CKS1B	C1orf56		SYS1-DBNDD2
CCDC117	CLK3	C1QTNF3		TAP2
CCDC12	CLMP	C1QTNF5		TARDBP
CCDC127	CLN3	C1QTNF9B		TAX1BP3
CCDC13	CLPS	C1RL		TBC1D3
CCDC142	CMC1	C2		TBC1D3G
CCDC152	CMC2	C20orf24		TEN1
CCDC154	CMTM6	C21orf33		TICAM2
CCDC159	CNNM2	C21orf59		TM9SF1
CCDC51	CNOT1	C22orf23		TMED7-TICAM2
CCDC57	CNPY2	C22orf39		TMEM189-UBE2V1
CCDC85A	CNTD1	C2orf15		TMSB15B
CCDC85B	CNTNAP3B	C2orf74		TNFRSF6B
CCHCR1	COA1	C2orf82		TOMM6
CCL14	COG5	C3		TREX1
CCL15	COG8	C4A		TRIM34
CCL4L2	COMMD5	C4B		TRIM39-RPP21
CCNF	CORO7	C4orf19		TRIM6-TRIM34
CCNK	COX19	C5orf24		TRPV1
CCPG1	COX20	C6orf120		TSSK3
CCR6	COX6C	C6orf136		TTC4
CCZ1	CPLX3	C6orf15		TUBB3
CCZ1B	CPOX	C6orf201		TXNDC5
CD163L1	CPT1B	C6orf47		U2AF1
CD27	CPZ	C6orf48		UBE2F-SCLY
CD302	CRCP	C7orf25		UBE2V1
CD37	CREB3	C7orf49		UQCR11
CD3EAP	CRIP3	C7orf55-LUC7L2		ZACN
CD68	CRYBG3	C7orf73		ZFPL1
CD72	CSDC2	C8orf44-SGK3		ZNF177
CD99	CSF2RA	C8orf59		ZNF410
CDC26	CSNK2A3	C9orf129		ZNF564
CDK11A	CSRP2	C9orf172		ZNF747
CDK3	CTAGE8	C9orf3
CDKL1	CTRB1	CA5A
CDRT4	CXCL12	CACNB4
CDSN	CXCR5	CACNG4
CEBPA	CYB561A3	CACYBP
CEMP1	CYB561D2	CALM2
CENPO	CYB5A	CALML3
CENPP	CYFIP2	CALML4
CEPT1	CYP21A2	CAMK1
CERKL	CYP51A1	CAMTA1
CERS6	DALRD3	CAPN12
CFB	DBNDD2	CAPN3
CFHR1	DCAF8	CARM1
CFHR2	DCDC2B	CASKIN1
CFLAR	DCTN1	CBR3
CGREF1	DDI2	CBR4
CHCHD3	DDTL	CBS
CHCHD5	DDX39B	CBWD1
CHDH	DDX47	CBWD2
CHKB	DEFA1	CBWD3
CHKB-CPT1B	DEFA3	CBWD5
CHMP3	DEFB4B	CBX6
CHMP4A	DEGS2	CCDC103
CHORDC1	DES	CCDC107
CHRDL2	DHRSX	CCDC117
CHRNE	DIABLO	CCDC12
CHST12	DIRAS1	CCDC127
CHURC1	DLEC1	CCDC13
CHURC1-FNTB	DMKN	CCDC142
CIDEB	DNAJB6	CCDC152
CISD2	DNAJB9	CCDC153
CISD3	DNAJC14	CCDC154
CKLF-CMTM1	DNAJC15	CCDC159
CKMT1A	DNAJC17	CCDC51
CKMT1B	DNAJC9	CCDC57
CKS1B	DNASE1L2	CCDC85A
CLCC1	DOC2B	CCDC85B
CLDN23	DOCK11	CCDC85C
CLEC18A	DONSON	CCHCR1
CLEC18B	DST	CCL14
CLEC18C	DTWD1	CCL15
CLEC2D	DTX4	CCL4L2
CLIC1	DUOXA2	CCND1
CLK3	DYRK1A	CCNF
CLMP	DYRK4	CCNK
CLN5	E2F5	CCPG1
CLU	ECHDC2	CCR6
CLVS1	EDARADD	CCZ1
CMC1	EEF1A1	CCZ1B
CMC2	EEF1D	CD163L1
CMTM7	EFNA3	CD27
CNIH4	EGLN2	CD302
CNKSR3	EHMT1	CD37
CNNM2	EIF3C	CD3EAP
CNPY2	EIF3CL	CD68
CNTD1	EIF3F	CD72
COG5	EIF3M	CD99
COG8	EIF4E	CDC26
COMMD1	EIF4EBP3	CDCA4
COMMD3-BMI1	EIF5AL1	CDK10
COMMD4	EIF5B	CDK11A
COQ6	ELL3	CDK3
CORO7	EMC10	CDKL1
CORO7-PAM16	EMC6	CDRT4
COX16	EME2	CDSN
COX19	EMG1	CEBPA
COX20	EMILIN3	CELA3A
COX4I1	ENAM	CEMP1
COX6C	ENDOG	CENPO
COX7A1	ENO3	CENPP
COX7A2	ENTPD5	CEPT1
COX7B	ENY2	CERKL
CPLX3	EPB41	CERS6
CPOX	EPHA1	CFB
CPT1B	EPN1	CFHR1
CPZ	ERI2	CFHR2
CRIP1	ERLIN1	CFLAR
CRYAA	ERV3-1	CGREF1
CSDC2	ETFB	CHAD
CSF2RA	EVA1B	CHCHD10
CSNK1A1	EVI2A	CHCHD3
CSNK2B	EXOSC7	CHCHD5
CSRP2	F11R	CHDH
CST2	F8A3	CHKB
CST4	FABP5	CHKB-CPT1B
CSTB	FAHD1	CHMP3
CT45A1	FAM104A	CHMP4A
CT45A3	FAM151A	CHORDC1
CT45A5	FAM153B	CHRDL2
CTAG1A	FAM156A	CHRM3
CTAG1B	FAM156B	CHRNE
CTAGE4	FAM161B	CHST12
CTNND1	FAM166A	CHURC1
CUL3	FAM200B	CHURC1-FNTB
CXCR5	FAM204A	CIDEB
CYB561D2	FAM209A	CISD2
CYB5A	FAM213B	CISD3
CYB5D1	FAM228B	CITED1
CYB5R2	FAM25C	CKLF-CMTM1
CYP21A2	FAM25G	CKM
CYP2A7	FAM45A	CKMT1A
CYP51A1	FAM47E	CKMT1B
CYSLTR2	FAM47E-STBD1	CKS1B
DALRD3	FAM71E1	CLCC1
DAXX	FAM84A	CLDN23
DBNDD2	FANCA	CLEC18A
DCN	FARP1	CLEC18B
DCUN1D5	FBF1	CLEC18C
DDAH2	FBXL15	CLEC2D
DDI2	FBXL8	CLIC1
DDR1	FBXO10	CLK3
DDT	FBXO16	CLMP
DDTL	FEM1A	CLN3
DDX19A	FGF14	CLN5
DDX39B	FGF2	CLPS
DDX47	FGFBP2	CLU
DDX6	FGGY	CLVS1
DEFB103A	FIBIN	CMC1
DEFB103B	FKBP1B	CMC2
DEFB4B	FMNL3	CMTM6
DERL2	FN1	CMTM7
DEXI	FNTB	CNIH4
DGCR6	FOXF1	CNKSR3
DHRS13	FOXH1	CNNM2
DHRSX	FOXQ1	CNOT1
DHX16	FRMD4A	CNPY2
DIABLO	FSCN3	CNTD1
DISP2	FUNDC2	CNTNAP3B
DLEC1	FXYD2	COA1
DLEU1	FZD4	COG5
DMKN	GADD45GIP1	COG8
DNAH14	GAPDHS	COMMD1
DNAJB11	GATC	COMMD3-BMI1
DNAJB6	GATS	COMMD4
DNAJC17	GBGT1	COMMD5
DNAJC19	GCC1	COQ6
DNAJC25-GNG10	GCOM1	CORO7
DNASE1	GCSH	CORO7-PAM16
DND1	GDF7	COX16
DNLZ	GEMIN7	COX19
DOC2B	GET4	COX20
DONSON	GFER	COX4I1
DPCR1	GGCX	COX6C
DPH1	GGT2	COX7A1
DSE	GGTLC2	COX7A2
DST	GID8	COX7B
DTWD1	GLI4	CPLX3
DUOXA2	GLUD2	CPOX
DUSP16	GNAI3	CPT1B
DYNLL2	GNAL	CPZ
DYRK4	GNAS	CRCP
ECHDC2	GNAZ	CREB3
ECSCR	GNB4	CRIP1
EDARADD	GNG10	CRIP3
EEF1A1	GNG2	CRYAA
EEF1D	GNG8	CRYBG3
EEF1G	GOLGA6L9	CSDC2
EFCAB11	GOLGA8A	CSF2RA
EGFL8	GOLGA8H	CSNK1A1
EGLN2	GOLGA8N	CSNK2A3
EHF	GOLGA8O	CSNK2B
EHMT2	GPR75-ASB3	CSRP2
EIF3C	GPRC5B	CST2
EIF3CL	GPSM2	CST4
EIF3F	GREM1	CSTB
EIF3L	GRK6	CT45A1
EIF3M	GSN	CT45A3
EIF4A1	GSTA2	CT45A5
EIF4E	GSTM1	CTAG1A
EIF4E2	GSTM2	CTAG1B
EIF4EBP3	GSTT2B	CTAGE4
EIF5AL1	GSTZ1	CTAGE8
ELFN2	GTF2A1L	CTNND1
ELL3	GTF2I	CTRB1
EME1	GTF2IRD2	CUL3
EME2	GTF2IRD2B	CXCL12
EMG1	GTPBP6	CXCR5
ENAM	H2AFY	CYB561A3
ENDOG	H3F3A	CYB561D2
ENO3	H3F3C	CYB5A
ENY2	HABP2	CYB5D1
EPN1	HAS3	CYB5R2
EPPK1	HAUS7	CYFIP2
ERCC5	HBA1	CYP21A2
ETFB	HBA2	CYP2A7
ETV3	HBD	CYP51A1
EXOC7	HBG1	CYSLTR2
EXOSC7	HBG2	DALRD3
F8A1	HCN3	DAXX
F8A2	HDAC2	DBNDD2
F8A3	HEATR1	DCAF8
FABP5	HEBP2	DCDC2B
FADD	HEPACAM	DCN
FAM103A1	HERC3	DCTN1
FAM133B	HEXA	DCUN1D5
FAM151A	HEXIM1	DDAH2
FAM153C	HIC1	DDI2
FAM156A	HIST1H4I	DDR1
FAM156B	HIST2H2AA3	DDT
FAM161B	HIST2H2AA4	DDTL
FAM166A	HIST2H4A	DDX19A
FAM168A	HIST2H4B	DDX39B
FAM177A1	HLA-DQA1	DDX47
FAM200B	HLA-DQB1	DDX6
FAM204A	HLA-DQB2	DEFA1
FAM209A	HLA-DRB1	DEFA3
FAM213A	HLA-DRB5	DEFB103A
FAM25C	HLA-G	DEFB103B
FAM25G	HM13	DEFB4B
FAM45A	HNRNPA0	DEGS2
FAM47E	HNRNPA1	DERL2
FAM47E-STBD1	HNRNPA1L2	DES
FAM71E1	HNRNPH2	DEXI
FANCA	HOOK2	DGCR6
FARP1	HOXA9	DHRS13
FAXC	HOXB4	DHRSX
FBF1	HOXC4	DHX16
FBXO16	HOXD11	DIABLO
FBXO22	HPCA	DIRAS1
FCGBP	HPR	DISP2
FCGR1A	HPS3	DLEC1
FCGR2B	HPSE2	DLEU1
FCGR3B	HRH2	DMKN
FEM1A	HS3ST3B1	DNAH14
FEM1B	HSBP1	DNAJB11
FGF11	HSPA1B	DNAJB6
FGF13	HYI	DNAJB9
FGF14	ICMT	DNAJC14
FGFBP2	IDS	DNAJC15
FGFR1OP	IER5	DNAJC17
FGGY	IFFO2	DNAJC19
FHIT	IFI27	DNAJC25-GNG10
FIBIN	IFI30	DNAJC9
FKBPL	IFT172	DNASE1
FLOT1	IGF2	DNASE1L2
FLT3LG	IGFLR1	DND1
FNTA	IGLL5	DNLZ
FNTB	IKBKG	DOC2B
FOXC2	IL18BP	DOCK11
FOXD1	IL3RA	DONSON
FOXH1	IL4I1	DPCR1
FOXQ1	IMMP1L	DPH1
FSBP	INTS5	DSE
FSCN3	IQCC	DST
FTH1	IQCJ-SCHIP1	DTWD1
FUNDC2	IRF9	DTX4
FXN	IRGQ	DUOXA2
FXR1	ISG20	DUSP16
FXYD1	ISY1	DYNLL2
FXYD2	ITGAE	DYRK1A
FXYD6-FXYD2	ITIH4	DYRK4
FZD4	ITM2B	E2F5
GABARAP	JAM3	ECHDC2
GABBR1	JAZF1	ECSCR
GADD45GIP1	JMJD4	EDARADD
GAGE1	JMJD7	EEF1A1
GAGE10	JMJD8	EEF1D
GALNT4	JSRP1	EEF1G
GATC	KALRN	EFCAB11
GATS	KBTBD4	EFNA3
GCC1	KCNMA1	EGFL8
GCHFR	KCTD14	EGLN2
GCOM1	KCTD7	EHF
GCSH	KHNYN	EHMT1
GDF9	KIAA0408	EHMT2
GET4	KIAA1841	EIF3C
GGCX	KIF9	EIF3CL
GGTLC2	KLC1	EIF3F
GIMAP5	KRAS	EIF3L
GINS2	KRT1	EIF3M
GJD3	KRT10	EIF4A1
GLDC	KRT2	EIF4E
GLIPR1	KRT6B	EIF4E2
GLRX	KRT6C	EIF4EBP3
GLS2	KRT75	EIF5AL1
GLTPD2	KRT79	EIF5B
GLUD2	KYNU	ELFN2
GNAI3	LCNL1	ELL3
GNAQ	LDLR	EMC10
GNAS	LDLRAD2	EMC6
GNB4	LDLRAD4	EME1
GNG10	LENG1	EME2
GNG11	LGALS7	EMG1
GNGT1	LGALS8	EMILIN3
GNL1	LILRB3	ENAM
GOLGA7B	LIN37	ENDOG
GOLGA8A	LIPT1	ENO3
GOSR2	LNPEP	ENTPD5
GP1BB	LRFN4	ENY2
GPANK1	LRPAP1	EPB41
GPR146	LRRC14	EPHA1
GPR157	LRRC37A	EPN1
GPR21	LRRC37A2	EPPK1
GPR27	LRRC8D	ERCC5
GPR39	LRRD1	ERI2
GPR75-ASB3	LSM12	ERLIN1
GPR89B	LSMEM2	ERV3-1
GPRASP2	LYNX1	ETFB
GPS2	LYRM4	ETV3
GPSM3	LYRM9	EVA1B
GRAP	LYSMD4	EVI2A
GRHPR	M6PR	EXOC7
GRK6	MACF1	EXOSC7
GSPT2	MAD1L1	F11R
GSTA2	MAFG	F8A1
GSTM1	MAFK	F8A2
GSTM2	MAGED4	F8A3
GSTM4	MAGED4B	FABP5
GSTT2B	MAL2	FADD
GSTZ1	MAP1LC3B2	FAHD1
GTF2A1	MAPK12	FAM103A1
GTF2H2	MAPKAPK5	FAM104A
GTF2H2C	MARCH7	FAM133B
GTF2H4	MAVS	FAM151A
GTF2I	MBD3	FAM153B
GTF2IRD2	MBOAT1	FAM153C
GTF2IRD2B	MDM2	FAM156A
GTPBP6	MED11	FAM156B
H2AFJ	MEF2A	FAM161B
H2AFY	MEF2B	FAM166A
H3F3A	MEMO1	FAM168A
H3F3B	MESDC1	FAM177A1
H3F3C	METTL16	FAM200B
HAMP	MFSD11	FAM204A
HAS3	MGAT2	FAM209A
HAUS7	MGST1	FAM213A
HBA1	MGST3	FAM213B
HBA2	MINOS1	FAM228B
HCAR3	MLLT1	FAM25C
HCN3	MLYCD	FAM25G
HDAC10	MMACHC	FAM45A
HDAC2	MMEL1	FAM47E
HEATR1	MMP19	FAM47E-STBD1
HEBP2	MMP23B	FAM71E1
HEMK1	MMP24	FAM84A
HERC3	MOB4	FANCA
HEXA	MOCS1	FARP1
HEXIM1	MPI	FAXC
HGS	MPPE1	FBF1
HIC1	MRAP	FBXL15
HIF1A	MRC1	FBXL8
HIPK3	MRGBP	FBXO10
HIST1H1E	MROH1	FBXO16
HIST1H2AD	MRPL22	FBXO22
HIST1H2AI	MRPL23	FCGBP
HIST1H2AK	MRPL38	FCGR1A
HIST1H2BE	MRPL42	FCGR2B
HIST1H2BF	MRPL46	FCGR3B
HIST1H2BH	MRPL52	FEM1A
HIST1H3B	MRPS17	FEM1B
HIST1H3D	MRPS23	FGF11
HIST1H3E	MRPS33	FGF13
HIST1H3G	MSH5	FGF14
HIST1H3H	MSMB	FGF2
HIST1H3J	MSRB3	FGFBP2
HIST1H4D	MT1G	FGFR1OP
HIST1H4E	MT1M	FGGY
HIST1H4H	MTCP1	FHIT
HIST1H4I	MTFP1	FIBIN
HIST1H4J	MTG1	FKBP1B
HIST1H4K	MTHFD2	FKBPL
HIST2H2AA3	MTHFS	FLOT1
HIST2H2AA4	MTMR10	FLT3LG
HIST2H2AC	MTPN	FMNL3
HIST2H2BF	MTRNR2L8	FN1
HIST2H3A	MTSS1	FNTA
HIST2H3C	MTSS1L	FNTB
HIST2H4A	MTUS1	FOXC2
HIST2H4B	MTX3	FOXD1
HIST3H2A	MUC12	FOXF1
HLA-A	MUC20	FOXH1
HLA-B	MUC5AC	FOXQ1
HLA-C	MUC7	FRMD4A
HLA-DMA	MUSTN1	FSBP
HLA-DMB	MXD3	FSCN3
HLA-DOA	MYCBP	FTH1
HLA-DOB	MYH7	FUNDC2
HLA-DPA1	MYL5	FXN
HLA-DPB1	MYL6B	FXR1
HLA-DQA1	MYO15B	FXYD1
HLA-DQB1	MYO18A	FXYD2
HLA-DQB2	MYZAP	FXYD6-FXYD2
HLA-DRA	NAA38	FZD4
HLA-DRB1	NAA60	GABARAP
HLA-DRB5	NACA	GABBR1
HLA-E	NACA2	GADD45GIP1
HLA-F	NAP1L1	GAGE1
HLA-G	NBEAL1	GAGE10
HM13	NBL1	GALNT4
HMGB1	NBPF10	GAPDHS
HMGN2	NBPF11	GATC
HNRNPA0	NBPF12	GATS
HNRNPA1	NBPF14	GBGT1
HNRNPA1L2	NBPF15	GCC1
HNRNPA3	NBPF9	GCHFR
HNRNPH2	NDE1	GCOM1
HNRNPUL2	NDST2	GCSH
HNRNPUL2-BSCL2	NDUFA1	GDF7
HOMER2	NDUFA11	GDF9
HOXA7	NDUFA2	GEMIN7
HOXA9	NDUFA3	GET4
HOXC4	NDUFA4L2	GFER
HOXC8	NDUFA7	GGCX
HOXD9	NDUFA9	GGT2
HP	NDUFB1	GGTLC2
HPCA	NDUFB11	GID8
HPR	NDUFB2	GIMAP5
HPS3	NDUFS7	GINS2
HRH2	NEB	GJD3
HS3ST1	NECAB1	GLDC
HS3ST3B1	NEDD4L	GLI4
HS6ST3	NEDD8	GLIPR1
HSBP1	NEIL1	GLRX
HSD17B1	NFAT5	GLS2
HSD17B2	NFATC3	GLTPD2
HSD17B8	NHEJ1	GLUD2
HSPA1A	NHLRC2	GNAI3
HSPA1B	NICN1	GNAL
HSPB2	NKD1	GNAQ
HSPE1	NKX6-2	GNAS
HSPE1-MOB4	NME1	GNAZ
HSPG2	NME1-NME2	GNB4
HYI	NME7	GNG10
IAH1	NOA1	GNG11
ICAM3	NOMO2	GNG2
ICAM4	NOMO3	GNG8
ICOSLG	NOP16	GNGT1
IDH3A	NOP9	GNL1
IDS	NOS3	GOLGA6L9
IER3	NOTCH2NL	GOLGA7B
IER3IP1	NOXA1	GOLGA8A
IFI27	NOXO1	GOLGA8H
IFI30	NPEPL1	GOLGA8N
IFITM2	NPIPA1	GOLGA8O
IFT172	NPIPA2	GOSR2
IGF1	NPIPA3	GP1BB
IGF2	NPIPA7	GPANK1
IGFLR1	NPIPB11	GPR146
IGLL1	NPIPB3	GPR157
IGLL5	NPM1	GPR21
IKBKG	NPPA	GPR27
IKZF3	NPR3	GPR39
IL17D	NQO2	GPR75-ASB3
IL18BP	NR1D1	GPR89B
IL24	NR2C2	GPRASP2
IL3RA	NRAP	GPRC5B
IL4I1	NRARP	GPS2
ILK	NSA2	GPSM2
IMMP1L	NTPCR	GPSM3
INCA1	NTRK3	GRAP
INO80B	NUCB2	GREM1
IPO4	NUDT17	GRHPR
IPPK	NUDT3	GRK6
IQCK	NUP62	GSN
IRF9	NUP93	GSPT2
ISG20	NUPR1	GSTA2
ISY1	OGFRL1	GSTM1
ISY1-RAB43	OPN1SW	GSTM2
ITFG2	OPN3	GSTM4
ITGAE	ORM2	GSTT2B
ITIH4	P2RY1	GSTZ1
ITM2B	P2RY11	GTF2A1
ITPRIPL2	P2RY8	GTF2A1L
JMJD7	PABPC3	GTF2H2
JMJD7-PLA2G4B	PAK6	GTF2H2C
JMJD8	PAM16	GTF2H4
JSRP1	PAPD7	GTF2I
KAAG1	PAQR3	GTF2IRD2
KALRN	PAQR4	GTF2IRD2B
KBTBD4	PCDHGA1	GTPBP6
KCND3	PCDHGA10	H2AFJ
KCNK15	PCDHGA11	H2AFY
KCNMA1	PCDHGA12	H3F3A
KCNMB1	PCDHGA2	H3F3B
KCTD14	PCDHGA3	H3F3C
KCTD7	PCDHGA4	HABP2
KHNYN	PCDHGA5	HAMP
KIAA0391	PCDHGA6	HAS3
KIAA0408	PCDHGA7	HAUS7
KIAA1841	PCDHGA8	HBA1
KIFC1	PCDHGA9	HBA2
KLC1	PCDHGB1	HBD
KLHL23	PCDHGB2	HBG1
KLK14	PCDHGB3	HBG2
KLRC4	PCDHGB4	HCAR3
KLRK1	PCDHGB6	HCN3
KMO	PCDHGB7	HDAC10
KRBOX1	PCDHGC3	HDAC2
KREMEN1	PCDHGC5	HEATR1
KRR1	PCF11	HEBP2
KRT14	PCMTD1	HEMK1
KRT19	PCSK7	HEPACAM
KRT222	PDE4C	HERC3
KRT4	PDE4DIP	HEXA
KRT6A	PDE7A	HEXIM1
KRT6B	PDF	HGS
KRT6C	PDGFRA	HIC1
KRT7	PDGFRL	HIF1A
KRT72	PDLIM2	HIPK3
KRT73	PDLIM3	HIST1H1E
KRT75	PDPR	HIST1H2AD
KRT79	PDXP	HIST1H2AI
KRT85	PDZD8	HIST1H2AK
KRT86	PET100	HIST1H2BE
KRTCAP2	PET117	HIST1H2BF
KYNU	PEX10	HIST1H2BH
LAT	PEX19	HIST1H3B
LCE1F	PEX6	HIST1H3D
LCN10	PFDN6	HIST1H3E
LCN6	PGA3	HIST1H3G
LDLRAD2	PGA4	HIST1H3H
LEFTY2	PGA5	HIST1H3J
LENG1	PGAM4	HIST1H4D
LENG9	PGAM5	HIST1H4E
LETM2	PGP	HIST1H4H
LGALS7	PHC1	HIST1H4I
LGALS9B	PHKG1	HIST1H4J
LHFPL5	PHYHIPL	HIST1H4K
LIME1	PI4K2A	HIST2H2AA3
LIN37	PI4K2B	HIST2H2AA4
LIX1L	PIEZO1	HIST2H2AC
LLPH	PIGF	HIST2H2BF
LMAN1L	PIGH	HIST2H3A
LNPEP	PIGP	HIST2H3C
LPA	PIK3C3	HIST2H4A
LPCAT3	PILRA	HIST2H4B
LRCH4	PKD1	HIST3H2A
LRPAP1	PLA2G4B	HLA-A
LRRC24	PLBD2	HLA-B
LRRC37A2	PLCXD2	HLA-C
LRRC8E	PLD4	HLA-DMA
LRRD1	PLD6	HLA-DMB
LRTOMT	PLG	HLA-DOA
LSM12	PLGLB1	HLA-DOB
LSM2	PLGLB2	HLA-DPA1
LSM3	PLIN4	HLA-DPB1
LSM5	PLLP	HLA-DQA1
LST1	PNLIP	HLA-DQB1
LTB	PNP	HLA-DQB2
LTC4S	POLR1D	HLA-DRA
LUC7L2	POLR2F	HLA-DRB1
LUC7L3	POLR2J	HLA-DRB5
LUZP6	POLR2J3	HLA-E
LY6G5B	POLR2L	HLA-F
LY6G6C	POLR2M	HLA-G
LY6G6D	POLR3H	HM13
LY75	POM121	HMGB1
LY75-CD302	POP4	HMGN2
LYNX1	PPAN	HNRNPA0
LYPD1	PPIA	HNRNPA1
LYSMD4	PPP1CB	HNRNPA1L2
MACF1	PPP1R11	HNRNPA3
MAGEA2	PPP1R12B	HNRNPH2
MAGEA2B	PPP1R3E	HNRNPUL2
MAGEA9	PPP2R3B	HNRNPUL2-BSCL2
MAGED4	PPP2R5C	HOMER2
MAGED4B	PPTC7	HOOK2
MAGOHB	PRAP1	HOXA7
MALL	PREPL	HOXA9
MAP1LC3B2	PRICKLE4	HOXB4
MAP3K12	PRL	HOXC4
MAP3K13	PRODH	HOXC8
MAPKAPK5	PRR4	HOXD11
MARCH7	PRSS45	HOXD9
MATR3	PRSS53	HP
MAVS	PSMA1	HPCA
MAZ	PSMA2	HPR
MCTS1	PSMA6	HPS3
MDC1	PSMC1	HPSE2
MDM2	PSMC3IP	HRH2
MDP1	PSMD6	HS3ST1
MEF2B	PSMD9	HS3ST3B1
MEMO1	PSMG4	HS6ST3
METTL24	PTCD1	HSBP1
MFSD11	PTGES3L-AARSD1	HSD17B1
MGAT2	PTPRCAP	HSD17B2
MGST1	PTPRJ	HSD17B8
MGST3	PTRH1	HSPA1A
MIA	PVR	HSPA1B
MICA	PWP2	HSPB2
MICB	PYGO2	HSPE1
MIF	PYROXD1	HSPE1-MOB4
MINOS1	RAB11FIP1	HSPG2
MLLT1	RAB3D	HYI
MLYCD	RAB3IP	IAH1
MMACHC	RAB43	ICAM3
MMEL1	RAB5A	ICAM4
MMP19	RAB5B	ICMT
MMP24	RAB5C	ICOSLG
MOB4	RABGEF1	IDH3A
MOK	RAP1B	IDS
MORF4L1	RAPH1	IER3
MPPE1	RASA4	IER3IP1
MPRIP	RASA4B	IER5
MPV17	RASL12	IFFO2
MPZL3	RASSF3	IFI27
MRAP	RAVER1	IFI30
MRC1	RAVER2	IFITM2
MREG	RBM12B	IFT172
MRPL12	RBM34	IGF1
MRPL22	RBM4	IGF2
MRPL23	RBM7	IGFLR1
MRPL30	RBMS2	IGLL1
MRPL38	RCAN3	IGLL5
MRPL41	RCN2	IKBKG
MRPL42	RDH14	IKZF3
MRPL46	RECQL	IL17D
MRPL50	RELL1	IL18BP
MRPL52	RELL2	IL24
MRPL53	RFFL	IL3RA
MRPS17	RGL4	IL4I1
MRPS18B	RGPD1	ILK
MRPS18C	RGPD2	IMMP1L
MRPS24	RGPD5	INCA1
MRPS33	RGS3	INO80B
MSH5	RHOF	INTS5
MSH5-SAPCD1	RHOQ	IPO4
MSMP	RHOU	IPPK
MT1A	RILPL2	IQCC
MT1B	RNASEK	IQCJ-SCHIP1
MT1G	RND2	IQCK
MTCP1	RNF103	IRF9
MTFP1	RNF169	IRGQ
MTG1	RNPS1	ISG20
MTHFD2	RPE	ISY1
MTHFD2L	RPL10	ISY1-RAB43
MTHFS	RPL12	ITFG2
MTMR3	RPL13	ITGAE
MTPN	RPL14	ITIH4
MTRNR2L8	RPL15	ITM2B
MTX1	RPL17	ITPRIPL2
MUC12	RPL18	JAM3
MUC16	RPL18A	JAZF1
MUC21	RPL21	JMJD4
MUC6	RPL22	JMJD7
MUSTN1	RPL23	JMJD7-PLA2G4B
MXD3	RPL23A	JMJD8
MYCBP	RPL26	JSRP1
MYL5	RPL27A	KAAG1
MYL6	RPL28	KALRN
MYL6B	RPL30	KBTBD4
MYZAP	RPL31	KCND3
MZT2A	RPL32	KCNK15
NAA10	RPL34	KCNMA1
NAA38	RPL36	KCNMB1
NAA60	RPL36A	KCTD14
NACA	RPL37	KCTD7
NACA2	RPL37A	KHNYN
NADSYN1	RPL38	KIAA0391
NAGK	RPL39	KIAA0408
NAIP	RPL41	KIAA1841
NAP1L1	RPL6	KIF9
NAPA	RPL7	KIFC1
NBEAL1	RPL9	KLC1
NBL1	RPLP1	KLHL23
NBPF1	RPLP2	KLK14
NBPF10	RPP38	KLRC4
NBPF11	RPS10	KLRK1
NBPF14	RPS13	KMO
NBPF15	RPS15	KRAS
NBPF9	RPS15A	KRBOX1
NDE1	RPS17	KREMEN1
NDOR1	RPS19	KRR1
NDST2	RPS21	KRT1
NDUFA10	RPS23	KRT10
NDUFA11	RPS24	KRT14
NDUFA13	RPS26	KRT19
NDUFA3	RPS27	KRT2
NDUFA5	RPS27A	KRT222
NDUFA7	RPS27L	KRT4
NDUFA9	RPS28	KRT6A
NDUFB1	RPS29	KRT6B
NDUFB2	RPS3	KRT6C
NDUFB8	RPS3A	KRT7
NDUFC2	RPS7	KRT72
NDUFC2-KCTD14	RPS9	KRT73
NDUFS6	RPSA	KRT75
NDUFS7	RSPH9	KRT79
NDUFS8	RTEL1	KRT85
NDUFV2	S1PR2	KRT86
NEB	SAA4	KRTCAP2
NEDD4L	SAMD14	KYNU
NEDD8	SAP25	LAT
NEDD8-MDP1	SARM1	LCE1F
NEU1	SARNP	LCN10
NFAT5	SARS2	LCN6
NFATC3	SCHIP1	LCNL1
NFKBIL1	SCLY	LDLR
NGRN	SCO2	LDLRAD2
NHEJ1	SDCCAG8	LDLRAD4
NHSL2	SDHAF2	LEFTY2
NICN1	SDHC	LENG1
NIPAL2	SDHD	LENG9
NIT2	SEPT1	LETM2
NKAP	SERF1A	LGALS7
NLRP1	SERF2	LGALS8
NME1-NME2	SERHL2	LGALS9B
NME2	SERINC5	LHFPL5
NME7	SERPINB10	LILRB3
NOL12	SERPINB2	LIME1
NOMO2	SETD6	LIN37
NOMO3	SF3B3	LIPT1
NOP16	SFTA2	LIX1L
NOTCH2NL	SGK3	LLPH
NOTCH4	SH3BGRL3	LMAN1L
NOXA1	SH3BP1	LNPEP
NOXO1	SH3BP5	LPA
NPB	SH3D19	LPCAT3
NPEPL1	SIAH1	LRCH4
NPM1	SIGLEC5	LRFN4
NQO2	SIK1	LRPAP1
NR1D1	SKIV2L2	LRRC14
NR2C2	SKP1	LRRC24
NRAP	SLA2	LRRC37A
NRARP	SLC18A2	LRRC37A2
NRM	SLC19A1	LRRC8D
NSL1	SLC22A23	LRRC8E
NT5C2	SLC24A5	LRRD1
NTPCR	SLC25A10	LRTOMT
NUCB2	SLC25A26	LSM12
NUDCD2	SLC25A29	LSM2
NUDT17	SLC25A35	LSM3
NUDT3	SLC25A37	LSM5
NUDT4	SLC25A6	LSMEM2
NUPR1	SLC29A2	LST1
OBP2A	SLC31A2	LTB
ODF3B	SLC35A1	LTC4S
OGFOD2	SLC35E1	LUC7L2
OGFRL1	SLC39A4	LUC7L3
OLA1	SLC3A1	LUZP6
OMG	SLC46A1	LY6G5B
OPN3	SLC48A1	LY6G6C
OR2A7	SLC4A5	LY6G6D
ORAOV1	SLC51B	LY75
ORM2	SLC5A2	LY75-CD302
OVCA2	SLC7A6	LYNX1
P2RX5-TAX1BP3	SLC7A6OS	LYPD1
P2RY1	SLC9A3	LYRM4
P2RY11	SLC9B2	LYRM9
P2RY8	SLCO4C1	LYSMD4
PABPC3	SLIRP	M6PR
PABPN1	SLX1A	MACF1
PAGE2B	SLX1B	MAD1L1
PAIP1	SMAD2	MAFG
PAK6	SMAP1	MAFK
PAM16	SMARCE1	MAGEA2
PAPD7	SMCR8	MAGEA2B
PAQR3	SMIM5	MAGEA9
PBX2	SMIM7	MAGED4
PCBP2	SMN1	MAGED4B
PCDH20	SNN	MAGOHB
PCDHA1	SNRPD1	MAL2
PCDHA11	SNRPN	MALL
PCDHA12	SNTB1	MAP1LC3B2
PCDHA13	SNURF	MAP3K12
PCDHA2	SNX21	MAP3K13
PCDHA3	SNX22	MAPK12
PCDHA5	SNX32	MAPKAPK5
PCDHA6	SOD2	MARCH7
PCDHA7	SOGA3	MATR3
PCDHA8	SORBS2	MAVS
PCDHA9	SOX18	MAZ
PCDHAC1	SP100	MBD3
PCDHAC2	SPATA13	MBOAT1
PCDHGA1	SPATA21	MCTS1
PCDHGA10	SPATA2L	MDC1
PCDHGA11	SPCS1	MDM2
PCDHGA12	SPCS2	MDP1
PCDHGA2	SPDYA	MED11
PCDHGA3	SPECC1L	MEF2A
PCDHGA4	SPIB	MEF2B
PCDHGA5	SPRN	MEMO1
PCDHGA6	SPRR2B	MESDC1
PCDHGA7	SPRR2G	METTL16
PCDHGA8	SPRYD4	METTL24
PCDHGA9	SPTAN1	MFSD11
PCDHGB1	SRCAP	MGAT2
PCDHGB2	SRPK1	MGST1
PCDHGB3	SRPK3	MGST3
PCDHGB4	SRR	MIA
PCDHGB6	SRXN1	MICA
PCDHGB7	SSBP1	MICB
PCDHGC3	SSPN	MIF
PCDHGC5	SSR2	MINOS1
PCSK7	STIM2	MLLT1
PDCD6	STOM	MLYCD
PDE4C	STON1-GTF2A1L	MMACHC
PDE4DIP	STRADA	MMEL1
PDF	SUB1	MMP19
PDGFRL	SUGT1	MMP23B
PDK3	SULT1A3	MMP24
PDLIM2	SULT1A4	MOB4
PDXK	SYNC	MOCS1
PDXP	SYNE1	MOK
PET117	SYNJ2BP	MORF4L1
PEX10	SZRD1	MPI
PFDN6	TAC3	MPPE1
PGAM1	TAF10	MPRIP
PGAM2	TARDBP	MPV17
PGAM4	TATDN2	MPZL3
PHC1	TAX1BP3	MRAP
PHF10	TBC1D3	MRC1
PHF20	TBC1D3F	MREG
PHKG1	TBC1D3G	MRGBP
PHLDB1	TBCD	MROH1
PHYHIPL	TBPL1	MRPL12
PI4K2B	TCEAL1	MRPL22
PIEZO1	TCF23	MRPL23
PIGF	TECR	MRPL30
PIGP	TFF1	MRPL38
PIGY	THAP3	MRPL41
PIK3C3	TIGD7	MRPL42
PIK3R2	TIMM13	MRPL46
PILRA	TIMM22	MRPL50
PILRB	TIMM23B	MRPL52
PIN4	TIMM8B	MRPL53
PINK1	TLCD2	MRPS17
PKMYT1	TLDC2	MRPS18B
PLA2G12A	TMBIM4	MRPS18C
PLA2G4B	TMED1	MRPS23
PLBD2	TMED3	MRPS24
PLCXD1	TMED7	MRPS33
PLCXD2	TMEM110	MSH5
PLD4	TMEM115	MSH5-SAPCD1
PLGLB1	TMEM120B	MSMB
PLGLB2	TMEM134	MSMP
PLLP	TMEM140	MSRB3
PLTP	TMEM184A	MT1A
PMCH	TMEM185A	MT1B
PMF1-BGLAP	TMEM186	MT1G
PMM2	TMEM200B	MT1M
PNMA6A	TMEM236	MTCP1
POC1B-GALNT4	TMEM59	MTFP1
POLD4	TMEM79	MTG1
POLR1D	TMEM97	MTHFD2
POLR2B	TMOD1	MTHFD2L
POLR2F	TMPO	MTHFS
POLR2J2	TNFAIP1	MTMR10
POLR2J3	TNPO3	MTMR3
POLR2M	TOLLIP	MTPN
POLR3H	TOMM40L	MTRNR2L8
POM121	TOMM5	MTSS1
POP4	TP53I11	MTSS1L
POU3F3	TPCN2	MTUS1
POU5F1	TPPP	MTX1
POU5F1B	TPRN	MTX3
PPAN	TPSD1	MUC12
PPAN-P2RY11	TPSG1	MUC16
PPIA	TPT1	MUC20
PPIAL4G	TRAPPC1	MUC21
PPP1R10	TRAPPC12	MUC5AC
PPP1R11	TRAPPC5	MUC6
PPP1R18	TRAPPC9	MUC7
PPP1R42	TREH	MUSTN1
PPP2R5C	TREX2	MXD3
PPT2	TRIM13	MYCBP
PPT2-EGFL8	TRIM14	MYH7
PPTC7	TRIM16	MYL5
PRCP	TRIM39	MYL6
PRELID1	TRIM52	MYL6B
PREPL	TRIM56	MYO15B
PRICKLE4	TRIM59	MYO18A
PRIM2	TRIM74	MYZAP
PRKAR2A	TRIOBP	MZT2A
PRKRIP1	TRPV1	NAA10
PRODH	TSFM	NAA38
PROX1	TSNAXIP1	NAA60
PRPF39	TSPAN18	NACA
PRR19	TSSK3	NACA2
PRR3	TSTD2	NADSYN1
PRR4	TTC14	NAGK
PRRC2A	TTC4	NAIP
PRSS1	TTC7B	NAP1L1
PRSS3	TTLL3	NAPA
PSMA1	TUB	NBEAL1
PSMA2	TUBA4A	NBL1
PSMA4	TUBA8	NBPF1
PSMA6	TUBB2B	NBPF10
PSMB10	TUBB3	NBPF11
PSMB8	TUBB6	NBPF12
PSMB9	TUBGCP4	NBPF14
PSMC1	TUSC2	NBPF15
PSMC3IP	TWIST2	NBPF9
PSMC6	TXLNG	NDE1
PSMD6	TXNDC17	NDOR1
PSMD9	TXNDC5	NDST2
PSMG4	TYMS	NDUFA1
PSORS1C1	TYW1	NDUFA10
PSORS1C2	U2AF1	NDUFA11
PTCD1	U2AF1L4	NDUFA13
PTH2R	UBA52	NDUFA2
PTPMT1	UBD	NDUFA3
PTPRCAP	UBE2F	NDUFA4L2
PTPRJ	UBE2V1	NDUFA5
PTRH1	UBE4A	NDUFA7
PVRIG	UBL5	NDUFA9
PWP2	UBR4	NDUFB1
PYGO2	UBXN11	NDUFB11
PYROXD1	UFSP2	NDUFB2
PZP	UGT1A1	NDUFB8
QKI	UGT1A10	NDUFC2
RAB11A	UGT1A4	NDUFC2-KCTD14
RAB11FIP1	UGT1A6	NDUFS6
RAB24	UGT1A7	NDUFS7
RAB3D	UNC5CL	NDUFS8
RAB3IP	UNKL	NDUFV2
RAB43	UQCC2	NEB
RAB4B	UQCR11	NECAB1
RAB5B	UQCRB	NEDD4L
RAB6C	UQCRFS1	NEDD8
RABGEF1	URB1	NEDD8-MDP1
RAD9A	USP15	NEIL1
RALGAPA1	USP34	NEU1
RAN	USP41	NFAT5
RANBP1	UTS2	NFATC3
RANGRF	VAMP1	NFKBIL1
RAP1B	VAMP2	NGRN
RAP2B	VAMP7	NHEJ1
RAPH1	VAPA	NHLRC2
RASA4	VASH1	NHSL2
RASEF	VGLL4	NICN1
RAVER1	VKORC1	NIPAL2
RBBP4	VPS33A	NIT2
RBL1	VPS37B	NKAP
RBM14-RBM4	VPS4A	NKD1
RBM27	VRK2	NKX6-2
RBM34	WBP1	NLRP1
RBM4	WBP11	NME1
RBM8A	WDR12	NME1-NME2
RBMS2	WDR27	NME2
RBMXL1	WDR48	NME7
RDH14	WDR83	NOA1
RDH5	WFDC1	NOL12
RECQL	YJEFN3	NOMO2
REL	YOD1	NOMO3
RELL1	YPEL1	NOP16
RFFL	ZACN	NOP9
RGL2	ZBED1	NOS3
RHEB	ZBTB20	NOTCH2NL
RHOF	ZC3H10	NOTCH4
RHOU	ZC3H14	NOXA1
RILPL2	ZCCHC11	NOXO1
RING1	ZCCHC3	NPB
RNASE4	ZDHHC20	NPEPL1
RNASEK	ZFYVE21	NPIPA1
RNASET2	ZGPAT	NPIPA2
RNF103-CHMP3	ZNF10	NPIPA3
RNF115	ZNF135	NPIPA7
RNF130	ZNF177	NPIPB11
RNF169	ZNF22	NPIPB3
RNF187	ZNF23	NPM1
RNF24	ZNF358	NPPA
RNF31	ZNF395	NPR3
RNF39	ZNF410	NQO2
RNF5	ZNF540	NR1D1
RPL10	ZNF559	NR2C2
RPL12	ZNF575	NRAP
RPL13	ZNF587	NRARP
RPL13A	ZNF593	NRM
RPL14	ZNF625	NSA2
RPL15	ZNF629	NSL1
RPL17	ZNF638	NT5C2
RPL18	ZNF7	NTPCR
RPL18A	ZNF700	NTRK3
RPL21	ZNF706	NUCB2
RPL22	ZNF768	NUDCD2
RPL22L1	ZNF770	NUDT17
RPL23	ZNF776	NUDT3
RPL23A	ZNF90	NUDT4
RPL24	ZNHIT1	NUP62
RPL26	ZNRD1	NUP93
RPL26L1	ZRANB1	NUPR1
RPL27A	ZSCAN18	OBP2A
RPL28	ZSWIM8	ODF3B
RPL30		OGFOD2
RPL31		OGFRL1
RPL32		OLA1
RPL34		OMG
RPL35A		OPN1SW
RPL36A		OPN3
RPL37		OR2A7
RPL37A		ORAOV1
RPL38		ORM2
RPL39		OVCA2
RPL39L		P2RX5-TAX1BP3
RPL4		P2RY1
RPL41		P2RY11
RPL6		P2RY8
RPL7		PABPC3
RPL7L1		PABPN1
RPL9		PAGE2B
RPLP0		PAIP1
RPP21		PAK6
RPP30		PAM16
RPS10		PAPD7
RPS10-NUDT3		PAQR3
RPS14		PAQR4
RPS15		PBX2
RPS15A		PCBP2
RPS17		PCDH20
RPS18		PCDHA1
RPS19		PCDHA11
RPS2		PCDHA12
RPS20		PCDHA13
RPS23		PCDHA2
RPS24		PCDHA3
RPS26		PCDHA5
RPS27		PCDHA6
RPS27A		PCDHA7
RPS27L		PCDHA8
RPS28		PCDHA9
RPS29		PCDHAC1
RPS3		PCDHAC2
RPS3A		PCDHGA1
RPS7		PCDHGA10
RPS9		PCDHGA11
RPSA		PCDHGA12
RRP7A		PCDHGA2
RSC1A1		PCDHGA3
RSPH9		PCDHGA4
RTEL1		PCDHGA5
RWDD4		PCDHGA6
RXRB		PCDHGA7
RYR1		PCDHGA8
S100A13		PCDHGA9
S100A7A		PCDHGB1
S1PR2		PCDHGB2
SAA2		PCDHGB3
SAA4		PCDHGB4
SAMD11		PCDHGB6
SAMD14		PCDHGB7
SAMD4B		PCDHGC3
SAP25		PCDHGC5
SAP30L		PCF11
SAPCD1		PCMTD1
SARM1		PCSK7
SARNP		PDCD6
SARS2		PDE4C
SCHIP1		PDE4DIP
SCLY		PDE7A
SCNM1		PDF
SCO2		PDGFRA
SCRG1		PDGFRL
SDCBP2		PDK3
SDCCAG8		PDLIM2
SDHAF2		PDLIM3
SDHC		PDPR
SDHD		PDXK
SDR39U1		PDXP
SEC11C		PDZD8
SEC16B		PET100
SEC24C		PET117
SEMA5B		PEX10
SENP3		PEX19
SEPT1		PEX6
SEPT5		PFDN6
SERF1A		PGA3
SERF2		PGA4
SERINC4		PGA5
SERINC5		PGAM1
SERPINA3		PGAM2
SERPINB10		PGAM4
SESN3		PGAM5
SETD6		PGP
SF3B3		PHC1
SFT2D2		PHF10
SFT2D3		PHF20
SFTA2		PHKG1
SGK3		PHLDB1
SH3BP1		PHYHIPL
SH3BP5		PI4K2A
SH3D19		PI4K2B
SH3YL1		PIEZO1
SIK1		PIGF
SIVA1		PIGH
SIX5		PIGP
SKIV2L		PIGY
SKIV2L2		PIK3C3
SKP1		PIK3R2
SLA2		PILRA
SLC12A5		PILRB
SLC12A9		PIN4
SLC18A2		PINK1
SLC19A1		PKD1
SLC25A26		PKMYT1
SLC25A35		PLA2G12A
SLC25A6		PLA2G4B
SLC26A10		PLBD2
SLC27A5		PLCXD1
SLC29A2		PLCXD2
SLC31A2		PLD4
SLC35E2		PLD6
SLC39A4		PLG
SLC39A7		PLGLB1
SLC3A1		PLGLB2
SLC44A1		PLIN4
SLC44A4		PLLP
SLC46A1		PLTP
SLC5A10		PMCH
SLC5A2		PMF1-BGLAP
SLC5A3		PMM2
SLC7A6		PNLIP
SLC7A6OS		PNMA6A
SLC9A3		PNP
SLC9A7		POC1B-GALNT4
SLCO4C1		POLD4
SLIRP		POLR1D
SLX1A		POLR2B
SLX1B		POLR2F
SMAD2		POLR2J
SMARCE1		POLR2J2
SMCR8		POLR2J3
SMG6		POLR2L
SMN1		POLR2M
SMS		POLR3H
SMYD3		POM121
SNRPA1		POP4
SNRPD1		POU3F3
SNRPE		POU5F1
SNRPG		POU5F1B
SNRPN		PPAN
SNURF		PPAN-P2RY11
SNX15		PPIA
SNX22		PPIAL4G
SNX32		PPP1CB
SOCS1		PPP1R10
SOD2		PPP1R11
SOHLH2		PPP1R12B
SORBS2		PPP1R18
SOX10		PPP1R3E
SP110		PPP1R42
SP8		PPP2R3B
SPANXB1		PPP2R5C
SPATA13		PPT2
SPATA21		PPT2-EGFL8
SPCS2		PPTC7
SPDYA		PRAP1
SPINK8		PRCP
SPNS1		PRELID1
SPRR1A		PREPL
SPRR2B		PRICKLE4
SPRR2F		PRIM2
SPSB3		PRKAR2A
SPTAN1		PRKRIP1
SRCAP		PRL
SRFBP1		PRODH
SRGAP2		PROX1
SRMS		PRPF39
SRP19		PRR19
SRPK3		PRR3
SRR		PRR4
SRRM2		PRRC2A
SRRM5		PRSS1
SRSF10		PRSS3
SRXN1		PRSS45
SSBP1		PRSS53
SSH2		PSMA1
SSPN		PSMA2
SSR2		PSMA4
SSR4		PSMA6
SSSCA1		PSMB10
ST20-MTHFS		PSMB8
STARD5		PSMB9
STEAP1B		PSMC1
STK19		PSMC3IP
STK24		PSMC6
STON1-GTF2A1L		PSMD6
STRADA		PSMD9
STUB1		PSMG4
STX16-NPEPL1		PSORS1C1
STXBP2		PSORS1C2
SUB1		PTCD1
SUGT1		PTGES3L-AARSD1
SULT1A1		PTH2R
SULT1A3		PTPMT1
SULT1A4		PTPRCAP
SYCE1		PTPRJ
SYCE1L		PTRH1
SYCP3		PVR
SYNC		PVRIG
SYNE1		PWP2
SYS1-DBNDD2		PYGO2
SYVN1		PYROXD1
TAF10		PZP
TAF4		QKI
TAP1		RAB11A
TAP2		RAB11FIP1
TAPBP		RAB24
TARDBP		RAB3D
TATDN1		RAB3IP
TAX1BP3		RAB43
TBC1D14		RAB4B
TBC1D3		RAB5A
TBC1D3F		RAB5B
TBC1D7		RAB5C
TBCA		RAB6C
TBCD		RABGEF1
TCEA2		RAD9A
TCF19		RALGAPA1
TCHP		RAN
TECR		RANBP1
TEN1		RANGRF
TGFB1		RAP1B
THAP3		RAP2B
THEM5		RAPH1
THOC3		RASA4
THTPA		RASA4B
TIAF1		RASEF
TICAM2		RASL12
TIMP3		RASSF3
TM2D3		RAVER1
TM4SF18		RAVER2
TM4SF19		RBBP4
TM9SF1		RBL1
TMBIM4		RBM12B
TMED1		RBM14-RBM4
TMED3		RBM27
TMED7-TICAM2		RBM34
TMED8		RBM4
TMEFF1		RBM7
TMEM110		RBM8A
TMEM110-MUSTN1		RBMS2
TMEM120B		RBMXL1
TMEM134		RCAN3
TMEM138		RCN2
TMEM140		RDH14
TMEM154		RDH5
TMEM183A		RECQL
TMEM189-UBE2V1		REL
TMEM200B		RELL1
TMEM59		RELL2
TMEM79		RFFL
TMEM97		RGL2
TMEM99		RGL4
TMOD1		RGPD1
TMSB15B		RGPD2
TNF		RGPD5
TNFRSF13C		RGS3
TNFRSF6B		RHEB
TNFSF13		RHOF
TNNC2		RHOQ
TNPO3		RHOU
TNXB		RILPL2
TOMM5		RING1
TOMM6		RNASE4
TOMM7		RNASEK
TOP3B		RNASET2
TPM1		RND2
TPM3		RNF103
TPSD1		RNF103-CHMP3
TPT1		RNF115
TRAPPC12		RNF130
TRAPPC2L		RNF169
TRAPPC5		RNF187
TREH		RNF24
TREX1		RNF31
TREX2		RNF39
TRIM14		RNF5
TRIM15		RNPS1
TRIM26		RPE
TRIM27		RPL10
TRIM31		RPL12
TRIM34		RPL13
TRIM38		RPL13A
TRIM39		RPL14
TRIM39-RPP21		RPL15
TRIM56		RPL17
TRIM59		RPL18
TRIM69		RPL18A
TRIM6-TRIM34		RPL21
TRIOBP		RPL22
TSPAN31		RPL22L1
TSTD2		RPL23
TTC4		RPL23A
TTC7B		RPL24
TTLL3		RPL26
TUBA1A		RPL26L1
TUBA1B		RPL27A
TUBA1C		RPL28
TUBB		RPL30
TUBB2A		RPL31
TUBB2B		RPL32
TUBB3		RPL34
TUBB6		RPL35A
TUSC2		RPL36
TWIST2		RPL36A
TXNDC17		RPL37
TXNDC5		RPL37A
TXNL1		RPL38
TYMS		RPL39
U2AF1		RPL39L
UBA52		RPL4
UBC		RPL41
UBD		RPL6
UBE2F-SCLY		RPL7
UBE2S		RPL7L1
UBE2V1		RPL9
UBE4A		RPLP0
UBR4		RPLP1
UBXN11		RPLP2
UCHL3		RPP21
UFSP2		RPP30
UGCG		RPP38
UGT1A1		RPS10
UGT1A10		RPS10-NUDT3
UGT1A4		RPS13
UGT1A6		RPS14
UGT1A7		RPS15
UGT1A8		RPS15A
UGT1A9		RPS17
UGT2B17		RPS18
UNC5CL		RPS19
UQCRB		RPS2
UQCRFS1		RPS20
UQCRH		RPS21
URGCP-MRPS24		RPS23
USMG5		RPS24
USP15		RPS26
USP34		RPS27
UTP14C		RPS27A
UTS2		RPS27L
VAMP2		RPS28
VAMP7		RPS29
VAPA		RPS3
VARS		RPS3A
VARS2		RPS7
VDAC2		RPS9
VGLL4		RPSA
VPREB1		RRP7A
VPS33A		RSC1A1
VPS4A		RSPH9
VPS52		RTEL1
VTI1B		RWDD4
VWA7		RXRB
WBP1		RYR1
WDR12		S100A13
WDR3		S100A7A
WDR46		S1PR2
WDR61		SAA2
WDR66		SAA4
WDR73		SAMD11
WDR83		SAMD14
WFDC1		SAMD4B
XAF1		SAP25
XBP1		SAP30L
YAF2		SAPCD1
YJEFN3		SARM1
YPEL1		SARNP
ZACN		SARS2
ZBED1		SCHIP1
ZBED3		SCLY
ZBED6		SCNM1
ZBTB12		SCO2
ZBTB20		SCRG1
ZBTB22		SDCBP2
ZBTB9		SDCCAG8
ZC3H14		SDHAF2
ZC3HAV1L		SDHC
ZCCHC11		SDHD
ZCCHC3		SDR39U1
ZDHHC20		SEC11C
ZDHHC24		SEC16B
ZDHHC3		SEC24C
ZFP57		SEMA5B
ZFPL1		SENP3
ZFYVE21		SEPT1
ZGPAT		SEPT5
ZKSCAN1		SERF1A
ZNF121		SERF2
ZNF135		SERHL2
ZNF207		SERINC4
ZNF224		SERINC5
ZNF286A		SERPINA3
ZNF322		SERPINB10
ZNF337		SERPINB2
ZNF354C		SESN3
ZNF410		SETD6
ZNF511		SF3B3
ZNF564		SFT2D2
ZNF575		SFT2D3
ZNF585A		SFTA2
ZNF593		SGK3
ZNF595		SH3BGRL3
ZNF629		SH3BP1
ZNF668		SH3BP5
ZNF677		SH3D19
ZNF703		SH3YL1
ZNF706		SIAH1
ZNF747		SIGLEC5
ZNF770		SIK1
ZNF775		SIVA1
ZNF814		SIX5
ZNF90		SKIV2L
ZNHIT3		SKIV2L2
ZNRD1		SKP1
ZNRF3		SLA2
ZRANB1		SLC12A5
		SLC12A9
		SLC18A2
		SLC19A1
		SLC22A23
		SLC24A5
		SLC25A10
		SLC25A26
		SLC25A29
		SLC25A35
		SLC25A37
		SLC25A6
		SLC26A10
		SLC27A5
		SLC29A2
		SLC31A2
		SLC35A1
		SLC35E1
		SLC35E2
		SLC39A4
		SLC39A7
		SLC3A1
		SLC44A1
		SLC44A4
		SLC46A1
		SLC48A1
		SLC4A5
		SLC51B
		SLC5A10
		SLC5A2
		SLC5A3
		SLC7A6
		SLC7A6OS
		SLC9A3
		SLC9A7
		SLC9B2
		SLCO4C1
		SLIRP
		SLX1A
		SLX1B
		SMAD2
		SMAP1
		SMARCE1
		SMCR8
		SMG6
		SMIM5
		SMIM7
		SMN1
		SMS
		SMYD3
		SNN
		SNRPA1
		SNRPD1
		SNRPE
		SNRPG
		SNRPN
		SNTB1
		SNURF
		SNX15
		SNX21
		SNX22
		SNX32
		SOCS1
		SOD2
		SOGA3
		SOHLH2
		SORBS2
		SOX10
		SOX18
		SP100
		SP110
		SP8
		SPANXB1
		SPATA13
		SPATA21
		SPATA2L
		SPCS1
		SPCS2
		SPDYA
		SPECC1L
		SPIB
		SPINK8
		SPNS1
		SPRN
		SPRR1A
		SPRR2B
		SPRR2F
		SPRR2G
		SPRYD4
		SPSB3
		SPTAN1
		SRCAP
		SRFBP1
		SRGAP2
		SRMS
		SRP19
		SRPK1
		SRPK3
		SRR
		SRRM2
		SRRM5
		SRSF10
		SRXN1
		SSBP1
		SSH2
		SSPN
		SSR2
		SSR4
		SSSCA1
		ST20-MTHFS
		STARD5
		STEAP1B
		STIM2
		STK19
		STK24
		STOM
		STON1-GTF2A1L
		STRADA
		STUB1
		STX16-NPEPL1
		STXBP2
		SUB1
		SUGT1
		SULT1A1
		SULT1A3
		SULT1A4
		SYCE1
		SYCE1L
		SYCP3
		SYNC
		SYNE1
		SYNJ2BP
		SYS1-DBNDD2
		SYVN1
		SZRD1
		TAC3
		TAF10
		TAF4
		TAP1
		TAP2
		TAPBP
		TARDBP
		TATDN1
		TATDN2
		TAX1BP3
		TBC1D14
		TBC1D3
		TBC1D3F
		TBC1D3G
		TBC1D7
		TBCA
		TBCD
		TBPL1
		TCEA2
		TCEAL1
		TCF19
		TCF23
		TCHP
		TECR
		TEN1
		TFF1
		TGFB1
		THAP3
		THEM5
		THOC3
		THTPA
		TIAF1
		TICAM2
		TIGD7
		TIMM13
		TIMM22
		TIMM23B
		TIMM8B
		TIMP3
		TLCD2
		TLDC2
		TM2D3
		TM4SF18
		TM4SF19
		TM9SF1
		TMBIM4
		TMED1
		TMED3
		TMED7
		TMED7-TICAM2
		TMED8
		TMEFF1
		TMEM110
		TMEM110-MUSTN1
		TMEM115
		TMEM120B
		TMEM134
		TMEM138
		TMEM140
		TMEM154
		TMEM183A
		TMEM184A
		TMEM185A
		TMEM186
		TMEM189-UBE2V1
		TMEM200B
		TMEM236
		TMEM59
		TMEM79
		TMEM97
		TMEM99
		TMOD1
		TMPO
		TMSB15B
		TNF
		TNFAIP1
		TNFRSF13C
		TNFRSF6B
		TNFSF13
		TNNC2
		TNPO3
		TNXB
		TOLLIP
		TOMM40L
		TOMM5
		TOMM6
		TOMM7
		TOP3B
		TP53I11
		TPCN2
		TPM1
		TPM3
		TPPP
		TPRN
		TPSD1
		TPSG1
		TPT1
		TRAPPC1
		TRAPPC12
		TRAPPC2L
		TRAPPC5
		TRAPPC9
		TREH
		TREX1
		TREX2
		TRIM13
		TRIM14
		TRIM15
		TRIM16
		TRIM26
		TRIM27
		TRIM31
		TRIM34
		TRIM38
		TRIM39
		TRIM39-RPP21
		TRIM52
		TRIM56
		TRIM59
		TRIM69
		TRIM6-TRIM34
		TRIM74
		TRIOBP
		TRPV1
		TSFM
		TSNAXIP1
		TSPAN18
		TSPAN31
		TSSK3
		TSTD2
		TTC14
		TTC4
		TTC7B
		TTLL3
		TUB
		TUBA1A
		TUBA1B
		TUBA1C
		TUBA4A
		TUBA8
		TUBB
		TUBB2A
		TUBB2B
		TUBB3
		TUBB6
		TUBGCP4
		TUSC2
		TWIST2
		TXLNG
		TXNDC17
		TXNDC5
		TXNL1
		TYMS
		TYW1
		U2AF1
		U2AF1L4
		UBA52
		UBC
		UBD
		UBE2F
		UBE2F-SCLY
		UBE2S
		UBE2V1
		UBE4A
		UBL5
		UBR4
		UBXN11
		UCHL3
		UFSP2
		UGCG
		UGT1A1
		UGT1A10
		UGT1A4
		UGT1A6
		UGT1A7
		UGT1A8
		UGT1A9
		UGT2B17
		UNC5CL
		UNKL
		UQCC2
		UQCR11
		UQCRB
		UQCRFS1
		UQCRH
		URB1
		URGCP-MRPS24
		USMG5
		USP15
		USP34
		USP41
		UTP14C
		UTS2
		VAMP1
		VAMP2
		VAMP7
		VAPA
		VARS
		VARS2
		VASH1
		VDAC2
		VGLL4
		VKORC1
		VPREB1
		VPS33A
		VPS37B
		VPS4A
		VPS52
		VRK2
		VTI1B
		VWA7
		WBP1
		WBP11
		WDR12
		WDR27
		WDR3
		WDR46
		WDR48
		WDR61
		WDR66
		WDR73
		WDR83
		WFDC1
		XAF1
		XBP1
		YAF2
		YJEFN3
[truncated: 70 more rows]

## Sheet: S2C - 3 fold diff
Table S2C : Discordantly quantified (DQ) genes across multiple pipeline-pairs showing three-fold difference
Discordant genes in TCGA	Discordant genes in GTEx	Union of Discordant genes in TCGA and GTEx		Discordant genes impacted by multimapping reads
A1BG	A1BG	A1BG		AARSD1
AACS	A2M	A2M		ABCB6
AAK1	AAK1	AACS		ADORA2A
AARS2	AARS	AAK1		AKAP2
AARSD1	AARS2	AARS		AMY1A
ABCA1	AARSD1	AARS2		AMY1B
ABCB6	ABAT	AARSD1		AMY1C
ABCC1	ABCB6	ABAT		ANKHD1
ABCF1	ABCB9	ABCA1		ANKHD1-EIF4EBP3
ABHD14A	ABHD16A	ABCB6		ANKRD23
ABHD14A-ACY1	ABHD2	ABCB9		APOC2
ABHD15	ABHD4	ABCC1		APOC4
ABHD16A	ABI2	ABCF1		AQP1
ABHD16B	ABL1	ABHD14A		ARHGEF18
ABHD2	ABR	ABHD14A-ACY1		AS3MT
ABHD8	ABT1	ABHD15		ATP5J2-PTCD1
ABI2	ACAD11	ABHD16A		ATP6V0C
ABT1	ACADS	ABHD16B		BBS1
ABTB2	ACBD3	ABHD2		BCL2L2-PABPN1
ACAA1	ACE	ABHD4		BIVM-ERCC5
ACAD11	ACLY	ABHD8		BOLA2
ACBD3	ACOT1	ABI2		BSCL2
ACBD6	ACOT11	ABL1		C11orf52
ACBD7	ACOT13	ABR		C15orf38-AP3S2
ACER2	ACP6	ABT1		C19orf33
ACO2	ACSBG1	ABTB2		C1QTNF5
ACOT1	ACSF3	ACAA1		C20orf24
ACP6	ACSM3	ACAD11		C4A
ACSBG1	ACTA1	ACADS		C4B
ACSL6	ACTR2	ACBD3		C8orf44-SGK3
ACSM3	ACTR5	ACBD6		C8orf59
ACTA1	ACY1	ACBD7		CARD17
ACTR2	ACY3	ACE		CCDC103
ACTR3	ADAM17	ACER2		CDC26
ACTR5	ADAMTS1	ACLY		CDK3
ACY1	ADAMTS5	ACO2		CDRT4
ACY3	ADAP1	ACOT1		CDSN
ADAM10	ADCK2	ACOT11		CEMP1
ADAM17	ADD1	ACOT13		CFHR2
ADAMTS15	ADH1A	ACP6		CHKB
ADAMTS4	ADI1	ACSBG1		CHKB-CPT1B
ADAMTS5	ADIPOR1	ACSF3		CHURC1-FNTB
ADAP1	ADM5	ACSL6		CIDEB
ADAT1	ADORA2A	ACSM3		CKLF
ADCY7	ADPRHL1	ACTA1		CKLF-CMTM1
ADD1	ADPRHL2	ACTR2		CKMT1A
ADH1A	ADRB2	ACTR3		CLN3
ADM2	AFG3L2	ACTR5		CNPY2
ADO	AFTPH	ACY1		COMMD1
ADORA2A	AGAP4	ACY3		COMMD3-BMI1
ADPRHL1	AGAP9	ADAM10		CPT1B
ADPRHL2	AGO2	ADAM17		CPZ
ADRA1B	AGPAT1	ADAMTS1		CRYAA
ADRA2A	AGPAT2	ADAMTS15		CT45A3
ADRA2C	AHNAK	ADAMTS4		CT45A5
ADRB1	AIMP2	ADAMTS5		CTAG1A
ADRB2	AK3	ADAP1		CTAG1B
ADSL	AKAP11	ADAT1		CTAGE4
AGAP3	AKAP17A	ADCK2		CTAGE8
AGAP9	AKAP2	ADCY7		CXCR5
AGBL5	AKIRIN1	ADD1		CYP51A1
AGER	AKR1B15	ADH1A		DCAF8
AGGF1	AKR1C1	ADI1		DDT
AGMAT	AKR1C2	ADIPOR1		DEFA1
AGPAT1	AKR7A2	ADM2		DEFA3
AGPS	AKR7A3	ADM5		DEFB103A
AGT	AKT2	ADO		DEFB103B
AHDC1	AKTIP	ADORA2A		DNAJC25-GNG10
AHNAK	ALCAM	ADPRHL1		ECSCR
AHR	ALDH18A1	ADPRHL2		EEF1G
AHSA2	ALDH2	ADRA1B		EIF3CL
AIDA	ALDH6A1	ADRA2A		EIF4A1
AIF1	ALDH7A1	ADRA2C		EIF4EBP3
AIMP2	ALDOA	ADRB1		EMC6
AK1	ALG12	ADRB2		EVA1B
AK2	ALG9	ADSL		F8A2
AK4	ALKBH5	AFG3L2		F8A3
AKAP11	AMACR	AFTPH		FAM156A
AKAP12	AMD1	AGAP3		FAM156B
AKAP13	AMMECR1L	AGAP4		FAM47E-STBD1
AKAP17A	AMN	AGAP9		FSBP
AKAP2	AMY1A	AGBL5		GAGE10
AKIRIN1	AMY1B	AGER		GALNT4
AKIRIN2	AMY1C	AGGF1		GCHFR
AKR1B15	AMY2A	AGMAT		GOLGA8H
AKR1C1	ANAPC11	AGO2		GOLGA8O
AKR1C2	ANAPC15	AGPAT1		GPR75-ASB3
AKR1C4	ANG	AGPAT2		GPS2
AKR7A2	ANGPT4	AGPS		GRAP
AKT2	ANGPTL6	AGT		GTF2A1L
ALDH18A1	ANK3	AHDC1		GTF2H4
ALDH1A2	ANKLE2	AHNAK		HBA1
ALDH1B1	ANKMY2	AHR		HBA2
ALDH2	ANKRD22	AHSA2		HBG1
ALDH5A1	ANKRD23	AIDA		HDAC10
ALDH7A1	ANKRD33B	AIF1		HIST1H2AI
ALDOA	ANKRD36	AIMP2		HIST1H3B
ALDOB	ANKRD37	AK1		HIST1H3D
ALG1	ANKRD39	AK2		HIST1H3E
ALG12	ANKRD52	AK3		HIST1H3J
ALG13	ANO8	AK4		HIST1H4C
ALG14	ANP32A	AKAP11		HIST2H2AA4
ALG1L	ANXA10	AKAP12		HIST2H3A
ALG9	ANXA11	AKAP13		HIST2H3C
ALKBH6	ANXA2	AKAP17A		HIST2H4A
ALPK3	ANXA4	AKAP2		HIST2H4B
ALX3	ANXA8	AKIRIN1		HNRNPUL2-BSCL2
AMACR	ANXA9	AKIRIN2		HSPE1-MOB4
AMMECR1L	AP1B1	AKR1B15		IER3IP1
AMN	AP1M1	AKR1C1		IGFLR1
AMY1A	AP3S1	AKR1C2		INO80B
AMY1B	AP3S2	AKR1C4		IPO4
AMY1C	AP4M1	AKR7A2		IRF9
AMY2B	AP5B1	AKR7A3		ISY1-RAB43
ANAPC11	APMAP	AKT2		ITIH4
ANAPC5	APOBEC3C	AKTIP		JMJD7
ANG	APOBR	ALCAM		KIAA0391
ANGPTL6	APOC2	ALDH18A1		LCN6
ANK3	APOLD1	ALDH1A2		LRRC24
ANKH	APOPT1	ALDH1B1		LTC4S
ANKHD1	AQP1	ALDH2		LUC7L2
ANKHD1-EIF4EBP3	ARC	ALDH5A1		LY6G6D
ANKRD11	AREG	ALDH6A1		LY75-CD302
ANKRD22	ARF3	ALDH7A1		MAGEA2
ANKRD23	ARF6	ALDOA		MAGEA2B
ANKRD30BL	ARFGAP3	ALDOB		MAGED4
ANKRD33B	ARFGEF2	ALG1		MAGED4B
ANKRD37	ARG2	ALG12		MEF2B
ANKRD39	ARHGAP1	ALG13		MIA
ANKRD40	ARHGAP15	ALG14		MMP23B
ANKRD50	ARHGAP18	ALG1L		MRPL12
ANKRD52	ARHGAP8	ALG9		MRPS28
ANKRD9	ARHGDIG	ALKBH5		MSH5
ANKS1A	ARHGEF12	ALKBH6		MSH5-SAPCD1
ANP32A	ARHGEF18	ALPK3		MSMB
ANP32D	ARHGEF35	ALX3		MSMP
ANP32E	ARHGEF37	AMACR		MT1A
ANXA11	ARHGEF39	AMD1		MTHFS
ANXA2	ARHGEF5	AMMECR1L		MUSTN1
ANXA4	ARIH1	AMN		NBPF10
ANXA8	ARL14	AMY1A		NBPF14
ANXA9	ARL17A	AMY1B		NBPF15
AP1G2	ARL2	AMY1C		NDST2
AP1M1	ARL2BP	AMY2A		NDUFA7
AP1S2	ARL3	AMY2B		NDUFC2-KCTD14
AP3S2	ARL6IP1	ANAPC11		NEDD8-MDP1
AP4M1	ARL6IP4	ANAPC15		NEURL2
AP5B1	ARL6IP5	ANAPC5		NHEJ1
APEX2	ARL8B	ANG		NME1-NME2
APLN	ARPC5	ANGPT4		NME2
APOBEC3A	ARRDC4	ANGPTL6		NOTCH2NL
APOBEC3C	AS3MT	ANK3		NOXO1
APOBEC3D	ASAH1	ANKH		NPB
APOBR	ASAP2	ANKHD1		NPIPA1
APOC2	ASB6	ANKHD1-EIF4EBP3		NPIPA2
APOC4	ASMTL	ANKLE2		NPIPA3
APOL6	ASPG	ANKMY2		NPIPA7
APOLD1	ASPSCR1	ANKRD11		NPIPB3
APOM	ATG10	ANKRD22		OVCA2
APOOL	ATG14	ANKRD23		P2RX5-TAX1BP3
APOPT1	ATG7	ANKRD30BL		PAGE2B
ARC	ATG9B	ANKRD33B		PAK6
AREG	ATN1	ANKRD36		PCDH20
ARF6	ATOX1	ANKRD37		PET117
ARFGEF2	ATP1B1	ANKRD39		PF4V1
ARG2	ATP4A	ANKRD40		PGA5
ARHGAP18	ATP4B	ANKRD50		PGAM2
ARHGAP31	ATP5A1	ANKRD52		PIK3R2
ARHGAP39	ATP5E	ANKRD9		PMF1-BGLAP
ARHGAP4	ATP5EP2	ANKS1A		POC1B-GALNT4
ARHGAP8	ATP5G1	ANO8		POLR2J2
ARHGEF18	ATP5G2	ANP32A		PPAN
ARHGEF35	ATP5G3	ANP32D		PPAN-P2RY11
ARHGEF37	ATP5H	ANP32E		PPT2-EGFL8
ARID1B	ATP5J	ANXA10		PRICKLE4
ARID4B	ATP5J2	ANXA11		PSMA1
ARID5B	ATP5L	ANXA2		PSMA2
ARIH1	ATP6AP2	ANXA4		PSMC1
ARL2BP	ATP6V0C	ANXA8		PTGES3L-AARSD1
ARL3	ATP6V0D1	ANXA9		PTPRCAP
ARL4C	ATP6V1A	AP1B1		RAB43
ARL4D	ATP6V1C2	AP1G2		RANGRF
ARL5B	ATP8B1	AP1M1		RASA4B
ARL6IP4	ATP9B	AP1S2		RGPD1
ARL8A	ATR	AP3S1		RGPD2
ARL9	ATRAID	AP3S2		RGPD5
ARMC1	ATXN3	AP4M1		RNASE4
ARMCX1	ATXN7L3B	AP5B1		RPL41
ARMCX6	AUNIP	APEX2		RPS10
ARPC2	AUP1	APLN		RPS10-NUDT3
ARPC5	AVPI1	APMAP		RSC1A1
ARRDC3	AVPR1A	APOBEC3A		SAA4
ARRDC4	AXDND1	APOBEC3C		SAPCD1
ARSG	B2M	APOBEC3D		SARS2
ARSI	B3GAT2	APOBR		SDHD
ARX	B3GNT3	APOC2		SERF1A
AS3MT	B3GNT4	APOC4		SERF2
ASAH1	B3GNT5	APOL6		SFT2D3
ASAP2	B3GNT7	APOLD1		SIGLEC5
ASB6	B3GNT9	APOM		SLC25A10
ASCL2	B4GALNT1	APOOL		SLC31A2
ASF1A	B4GALT1	APOPT1		SLX1A
ASMTL	B4GALT5	AQP1		SNURF
ASNSD1	BACE1	ARC		SOGA3
ASPG	BAG2	AREG		SPINK8
ASPH	BAG3	ARF3		SRXN1
ASPN	BAIAP2L2	ARF6		ST20-MTHFS
ASPSCR1	BAZ1B	ARFGAP3		STARD5
ATAT1	BBIP1	ARFGEF2		STON1-GTF2A1L
ATE1	BBS1	ARG2		STX16-NPEPL1
ATF6	BCAS2	ARHGAP1		SULT1A3
ATF6B	BCAS4	ARHGAP15		SULT1A4
ATF7IP	BCKDHA	ARHGAP18		SYCE1
ATF7IP2	BCL2L12	ARHGAP31		SYS1-DBNDD2
ATG10	BCL2L2	ARHGAP39		TAP2
ATG14	BCL2L2-PABPN1	ARHGAP4		TARDBP
ATG3	BCL7A	ARHGAP8		TAX1BP3
ATG7	BCL9L	ARHGDIG		TBC1D3
ATG9A	BEST1	ARHGEF12		TBC1D3G
ATL3	BEST4	ARHGEF18		TEN1
ATN1	BEX1	ARHGEF35		TICAM2
ATOX1	BEX4	ARHGEF37		TM9SF1
ATP1A4	BGLAP	ARHGEF39		TMED7-TICAM2
ATP1B2	BGN	ARHGEF5		TMEM189-UBE2V1
ATP5A1	BHLHA15	ARID1B		TMSB15B
ATP5E	BHLHE40	ARID4B		TNFRSF6B
ATP5EP2	BIRC5	ARID5B		TOMM6
ATP5G1	BIVM	ARIH1		TREX1
ATP5G2	BMI1	ARL14		TRIM34
ATP5G3	BMP8A	ARL17A		TRIM39-RPP21
ATP5H	BMS1	ARL2		TRIM6-TRIM34
ATP5J2	BOK	ARL2BP		TRPV1
ATP5J2-PTCD1	BOLA3	ARL3		TSSK3
ATP5L	BOP1	ARL4C		TTC4
ATP5O	BRAT1	ARL4D		TUBB3
ATP6AP2	BRD3	ARL5B		TXNDC5
ATP6V0C	BRD7	ARL6IP1		U2AF1
ATP6V0D1	BRF2	ARL6IP4		UBE2F-SCLY
ATP6V1A	BRI3	ARL6IP5		UBE2V1
ATP6V1C2	BRIX1	ARL8A		UQCR11
ATP6V1G2-DDX39B	BRK1	ARL8B		ZACN
ATP8B1	BSCL2	ARL9		ZFPL1
ATP9A	BSPRY	ARMC1		ZNF177
ATP9B	BTBD6	ARMCX1		ZNF410
ATPIF1	BTG1	ARMCX6		ZNF564
ATR	BTG2	ARPC2		ZNF747
ATRIP	BUB3	ARPC5
ATRN	C10orf10	ARRDC3
ATXN3	C10orf11	ARRDC4
ATXN7L3B	C10orf55	ARSG
AVPI1	C11orf1	ARSI
AVPR1A	C11orf52	ARX
AXL	C11orf57	AS3MT
AZI2	C11orf58	ASAH1
B2M	C11orf71	ASAP2
B3GALNT2	C11orf96	ASB6
B3GALT4	C12orf43	ASCL2
B3GALT6	C12orf45	ASF1A
B3GAT2	C12orf60	ASMTL
B3GNT2	C12orf76	ASNSD1
B3GNT3	C14orf1	ASPG
B3GNT4	C14orf166	ASPH
B3GNT6	C14orf2	ASPN
B3GNT9	C15orf40	ASPSCR1
B4GALT1	C15orf57	ATAT1
B4GALT5	C16orf46	ATE1
BAG2	C16orf72	ATF6
BAG3	C17orf49	ATF6B
BAG4	C17orf62	ATF7IP
BAG5	C17orf80	ATF7IP2
BAG6	C18orf32	ATG10
BAIAP2	C19orf25	ATG14
BAIAP2L2	C19orf33	ATG3
BAZ1B	C19orf44	ATG7
BBIP1	C19orf60	ATG9A
BBS1	C19orf68	ATG9B
BBS10	C19orf71	ATL3
BCAP29	C1orf115	ATN1
BCAS2	C1orf116	ATOX1
BCAS4	C1orf122	ATP1A4
BCKDHA	C1orf204	ATP1B1
BCL10	C1orf210	ATP1B2
BCL2	C1orf226	ATP4A
BCL2L2-PABPN1	C1orf54	ATP4B
BCL7C	C1orf56	ATP5A1
BCL9	C1QTNF3	ATP5E
BCL9L	C1QTNF9B	ATP5EP2
BDH1	C1RL	ATP5G1
BDH2	C2	ATP5G2
BEND4	C20orf24	ATP5G3
BEST1	C20orf96	ATP5H
BEX1	C21orf33	ATP5J
BEX4	C21orf59	ATP5J2
BGN	C22orf23	ATP5J2-PTCD1
BHLHA15	C22orf39	ATP5L
BHLHE40	C2CD4B	ATP5O
BHLHE41	C3	ATP6AP2
BICC1	C4A	ATP6V0C
BIK	C4B	ATP6V0D1
BIN3	C4orf19	ATP6V1A
BIVM-ERCC5	C4orf3	ATP6V1C2
BLOC1S1	C5orf15	ATP6V1G2-DDX39B
BLOC1S3	C5orf24	ATP8B1
BMI1	C6orf106	ATP9A
BMP2	C6orf201	ATP9B
BMP2K	C6orf47	ATPIF1
BMP3	C6orf62	ATR
BMP8A	C6orf89	ATRAID
BMPR2	C7orf49	ATRIP
BMS1	C7orf55-LUC7L2	ATRN
BOK	C7orf73	ATXN3
BOLA2	C8orf33	ATXN7L3B
BOLA3	C8orf4	AUNIP
BOP1	C8orf59	AUP1
BPHL	C9orf129	AVPI1
BPIFB2	C9orf152	AVPR1A
BRAF	C9orf172	AXDND1
BRD2	C9orf3	AXL
BRD3	CA2	AZI2
BRD7	CA5A	B2M
BRF1	CA9	B3GALNT2
BRF2	CACNG4	B3GALT4
BRI3	CACUL1	B3GALT6
BRI3BP	CADM3	B3GAT2
BRK1	CALM2	B3GNT2
BROX	CALML3	B3GNT3
BSCL2	CALML4	B3GNT4
BSPRY	CALR	B3GNT5
BTF3L4	CAMTA1	B3GNT6
BTG1	CAPN12	B3GNT7
BTG2	CAPN8	B3GNT9
BUD13	CAPS	B4GALNT1
BZW1	CARM1	B4GALT1
C10orf55	CARNS1	B4GALT5
C11orf1	CARS2	BACE1
C11orf52	CASKIN1	BAG2
C11orf58	CASQ2	BAG3
C11orf71	CBLC	BAG4
C12orf43	CBR3	BAG5
C12orf45	CBR4	BAG6
C12orf57	CBS	BAIAP2
C12orf60	CBWD1	BAIAP2L2
C14orf2	CBWD2	BAZ1B
C15orf38-AP3S2	CBWD3	BBIP1
C15orf40	CBWD5	BBS1
C15orf61	CBX6	BBS10
C16orf58	CCDC115	BCAP29
C16orf72	CCDC12	BCAS2
C17orf49	CCDC142	BCAS4
C18orf32	CCDC152	BCKDHA
C19orf33	CCDC153	BCL10
C19orf44	CCDC171	BCL2
C19orf54	CCDC28A	BCL2L12
C19orf71	CCDC51	BCL2L2
C1D	CCDC57	BCL2L2-PABPN1
C1orf115	CCDC6	BCL7A
C1orf186	CCDC8	BCL7C
C1orf189	CCDC85A	BCL9
C1orf21	CCDC85B	BCL9L
C1orf210	CCDC85C	BDH1
C1orf54	CCL15	BDH2
C1orf56	CCNA2	BEND4
C1orf74	CCND1	BEST1
C1QTNF5	CCNDBP1	BEST4
C1QTNF9B	CCPG1	BEX1
C1RL	CCT4	BEX4
C2	CCZ1	BGLAP
C20orf24	CCZ1B	BGN
C20orf96	CD248	BHLHA15
C21orf33	CD27	BHLHE40
C21orf59	CD302	BHLHE41
C22orf23	CD68	BICC1
C22orf39	CD72	BIK
C2CD4A	CD81	BIN3
C2CD4B	CD93	BIRC5
C2orf15	CDC123	BIVM
C2orf74	CDC26	BIVM-ERCC5
C2orf82	CDC42BPG	BLOC1S1
C3	CDC5L	BLOC1S3
C3orf14	CDCA4	BMI1
C4A	CDK10	BMP2
C4B	CDK3	BMP2K
C5orf15	CDK5	BMP3
C5orf51	CDKN1B	BMP8A
C5orf56	CDR2L	BMPR2
C6orf106	CDRT4	BMS1
C6orf120	CEACAM5	BOK
C6orf136	CEBPA	BOLA2
C6orf15	CEBPB	BOLA3
C6orf201	CEBPD	BOP1
C6orf222	CEL	BPHL
C6orf47	CELA2B	BPIFB2
C6orf48	CELA3A	BRAF
C6orf62	CENPB	BRAT1
C6orf89	CENPO	BRD2
C7orf25	CENPP	BRD3
C8orf44-SGK3	CENPV	BRD7
C8orf59	CEP170B	BRF1
C8orf76	CEP68	BRF2
C9orf129	CERK	BRI3
C9orf152	CERS6	BRI3BP
C9orf3	CES1	BRIX1
C9orf40	CFB	BRK1
C9orf64	CFHR1	BROX
CA12	CFHR2	BSCL2
CA5A	CFLAR	BSPRY
CABLES2	CGREF1	BTBD6
CACNB4	CHAD	BTF3L4
CACNG4	CHCHD10	BTG1
CACYBP	CHCHD5	BTG2
CADM4	CHDH	BUB3
CALM2	CHGA	BUD13
CALML3	CHMP1B	BZW1
CALML4	CHMP3	C10orf10
CAMK1	CHMP4A	C10orf11
CAMK1D	CHMP4B	C10orf55
CAMK2N1	CHMP4C	C11orf1
CAMK2N2	CHPF	C11orf52
CAMSAP2	CHRDL2	C11orf57
CAMTA1	CHRM3	C11orf58
CAPN12	CHRNE	C11orf71
CAPN3	CHST12	C11orf96
CAPN6	CHST2	C12orf43
CAPZA2	CHST3	C12orf45
CARD17	CHST5	C12orf57
CARHSP1	CHURC1	C12orf60
CARM1	CIB1	C12orf76
CARS2	CILP	C14orf1
CASKIN1	CIRBP	C14orf166
CASP4	CISD3	C14orf2
CBLC	CITED1	C15orf38-AP3S2
CBR3	CITED2	C15orf40
CBS	CKAP4	C15orf57
CBWD1	CKM	C15orf61
CBWD2	CKMT1A	C16orf46
CBWD3	CKMT1B	C16orf58
CBWD5	CKS1B	C16orf72
CBX4	CLCC1	C17orf49
CBX6	CLDN18	C17orf62
CCDC103	CLDN23	C17orf80
CCDC107	CLIC4	C18orf32
CCDC117	CLIC5	C19orf25
CCDC12	CLIC6	C19orf33
CCDC127	CLIP2	C19orf44
CCDC13	CLK3	C19orf54
CCDC142	CLMP	C19orf60
CCDC152	CLN3	C19orf68
CCDC154	CLN5	C19orf71
CCDC159	CLPS	C1D
CCDC22	CLSTN1	C1orf115
CCDC28A	CLU	C1orf116
CCDC51	CLYBL	C1orf122
CCDC57	CMAS	C1orf186
CCDC58	CMC1	C1orf189
CCDC71	CMC2	C1orf204
CCDC71L	CMSS1	C1orf21
CCDC8	CMTM4	C1orf210
CCDC85A	CMTM6	C1orf226
CCDC85B	CNBP	C1orf54
CCDC85C	CNDP2	C1orf56
CCDC86	CNKSR3	C1orf74
CCDC88B	CNNM2	C1QTNF3
CCDC92	CNOT1	C1QTNF5
CCHCR1	CNOT11	C1QTNF9B
CCL14	CNP	C1RL
CCL15	CNPY2	C2
CCL22	CNPY3	C20orf24
CCL24	CNTD1	C20orf96
CCL4L2	CNTNAP3B	C21orf33
CCNA2	COA1	C21orf59
CCND1	COG3	C22orf23
CCND2	COG5	C22orf39
CCNF	COG8	C2CD4A
CCNK	COL3A1	C2CD4B
CCNO	COL4A4	C2orf15
CCNT1	COL5A2	C2orf74
CCPG1	COLEC12	C2orf82
CCR1	COMMD4	C3
CCR6	COMMD5	C3orf14
CCZ1	COMMD6	C4A
CCZ1B	COMMD9	C4B
CD109	COMT	C4orf19
CD163L1	COPA	C4orf3
CD248	CORO7	C5orf15
CD27	COX11	C5orf24
CD302	COX19	C5orf51
CD37	COX20	C5orf56
CD3EAP	COX4I1	C6orf106
CD47	COX6A1	C6orf120
CD5	COX6C	C6orf136
CD59	CPA2	C6orf15
CD68	CPA3	C6orf201
CD72	CPD	C6orf222
CD81	CPLX3	C6orf47
CD83	CPOX	C6orf48
CD93	CPT1B	C6orf62
CD99	CPXM1	C6orf89
CDC26	CPZ	C7orf25
CDC37L1	CRB3	C7orf49
CDC42BPG	CRCP	C7orf55-LUC7L2
CDC5L	CREB3	C7orf73
CDC73	CREBL2	C8orf33
CDCA3	CREM	C8orf4
CDCA4	CRIP3	C8orf44-SGK3
CDCA8	CRIPAK	C8orf59
CDCP1	CRK	C8orf76
CDH17	CRKL	C9orf129
CDK10	CRYBG3	C9orf152
CDK11A	CSDC2	C9orf172
CDK11B	CSE1L	C9orf3
CDK3	CSF2RA	C9orf40
CDK6	CSGALNACT2	C9orf64
CDKL1	CSNK2A3	CA12
CDKN1B	CSPG4	CA2
CDR2L	CSRNP1	CA5A
CDRT4	CSRP2	CA9
CDS1	CSTB	CABLES2
CDSN	CTAGE8	CACNB4
CDT1	CTBP2	CACNG4
CDX1	CTCF	CACUL1
CDYL2	CTDSP2	CACYBP
CEACAM3	CTGF	CADM3
CEBPA	CTNS	CADM4
CEBPB	CTR9	CALM2
CEBPD	CTRB1	CALML3
CEBPG	CTSA	CALML4
CEMP1	CTSC	CALR
CENPB	CTSH	CAMK1
CENPBD1	CTSO	CAMK1D
CENPN	CTSZ	CAMK2N1
CENPO	CUL1	CAMK2N2
CENPP	CUL3	CAMSAP2
CENPQ	CUL7	CAMTA1
CEPT1	CUL9	CAPN12
CERK	CXCL12	CAPN3
CERKL	CXCR5	CAPN6
CERS6	CYB561A3	CAPN8
CFB	CYB561D2	CAPS
CFD	CYB5A	CAPZA2
CFHR1	CYB5R2	CARD17
CFHR2	CYC1	CARHSP1
CFL1	CYFIP2	CARM1
CFLAR	CYP21A2	CARNS1
CGREF1	CYP2C18	CARS2
CHAF1B	CYP2D6	CASKIN1
CHCHD3	CYP2E1	CASP4
CHCHD5	CYP2S1	CASQ2
CHCHD7	CYP51A1	CBLC
CHDH	CYR61	CBR3
CHFR	DALRD3	CBR4
CHKB	DBH	CBS
CHKB-CPT1B	DBNDD2	CBWD1
CHML	DCAF7	CBWD2
CHMP1B	DCAF8	CBWD3
CHMP3	DCDC2B	CBWD5
CHMP4A	DCHS1	CBX4
CHMP4B	DCN	CBX6
CHMP4C	DCPS	CCDC103
CHORDC1	DCTN1	CCDC107
CHPF	DCTN3	CCDC115
CHPF2	DDB1	CCDC117
CHRDL2	DDI2	CCDC12
CHRNE	DDT	CCDC127
CHST12	DDTL	CCDC13
CHST2	DDX17	CCDC142
CHST3	DDX19A	CCDC152
CHST5	DDX21	CCDC153
CHST7	DDX24	CCDC154
CHURC1	DDX39B	CCDC159
CHURC1-FNTB	DDX47	CCDC171
CIB1	DDX6	CCDC22
CIDEB	DEFA1	CCDC28A
CILP	DEFA3	CCDC51
CIRBP	DEFB4B	CCDC57
CISD2	DEGS2	CCDC58
CISD3	DENND1C	CCDC6
CITED4	DENR	CCDC71
CKAP4	DEPTOR	CCDC71L
CKLF	DERL2	CCDC8
CKLF-CMTM1	DES	CCDC85A
CKMT1A	DGCR2	CCDC85B
CKMT1B	DGKA	CCDC85C
CKS1B	DGKQ	CCDC86
CLCC1	DHCR24	CCDC88B
CLDN1	DHRS13	CCDC92
CLDN23	DHRSX	CCHCR1
CLDN3	DIABLO	CCL14
CLDN8	DIRAS1	CCL15
CLDN9	DIS3	CCL22
CLEC11A	DLEC1	CCL24
CLEC14A	DLL1	CCL4L2
CLEC18A	DLST	CCNA2
CLEC18B	DMKN	CCND1
CLEC18C	DMWD	CCND2
CLEC2D	DMXL2	CCNDBP1
CLEC3B	DNAJA1	CCNF
CLIC1	DNAJB11	CCNK
CLIC4	DNAJB6	CCNO
CLIC6	DNAJB9	CCNT1
CLK3	DNAJC11	CCPG1
CLMP	DNAJC14	CCR1
CLN3	DNAJC15	CCR6
CLN5	DNAJC17	CCT4
CLSTN2	DNAJC3	CCZ1
CLU	DNAJC5	CCZ1B
CLVS1	DNAJC7	CD109
CLYBL	DNAJC9	CD163L1
CMC1	DNASE1	CD248
CMC2	DNASE1L2	CD27
CMTM6	DNASE2	CD302
CMTM7	DNLZ	CD37
CMTM8	DOC2B	CD3EAP
CNIH4	DOCK11	CD47
CNKSR3	DOCK3	CD5
CNNM2	DONSON	CD59
CNNM4	DPCR1	CD68
CNOT1	DPT	CD72
CNOT2	DSG2	CD81
CNOT6	DSP	CD83
CNOT7	DST	CD93
CNPY2	DTWD1	CD99
CNPY3	DTX3L	CDC123
CNTD1	DTX4	CDC26
COG5	DUOXA2	CDC37L1
COG8	DUSP1	CDC42BPG
COL4A4	DUSP16	CDC5L
COL5A2	DYNC1H1	CDC73
COL5A3	DYNLL2	CDCA3
COL8A2	DYNLRB1	CDCA4
COLEC12	DYRK1A	CDCA8
COMMD1	DYRK4	CDCP1
COMMD3	E2F5	CDH17
COMMD3-BMI1	ECHDC2	CDK10
COMMD4	ECHS1	CDK11A
COMMD6	EDARADD	CDK11B
COMMD9	EDEM1	CDK3
COPS5	EDEM2	CDK5
COQ6	EDN1	CDK6
CORO2A	EEF1A1	CDKL1
CORO7	EEF1A2	CDKN1B
CORO7-PAM16	EEF1B2	CDR2L
COX15	EEF1D	CDRT4
COX16	EEF2	CDS1
COX17	EFHD2	CDSN
COX19	EFNA3	CDT1
COX20	EFNB1	CDX1
COX4I1	EFNB2	CDYL2
COX6A1	EGLN1	CEACAM3
COX6C	EGLN2	CEACAM5
COX7A1	EGR1	CEBPA
COX7A2	EHD2	CEBPB
COX7A2L	EHD4	CEBPD
COX7B	EHMT1	CEBPG
COX7C	EID2	CEL
CP	EIF1B	CELA2B
CPLX3	EIF3A	CELA3A
CPOX	EIF3C	CEMP1
CPT1B	EIF3CL	CENPB
CPXM1	EIF3E	CENPBD1
CPZ	EIF3F	CENPN
CRCP	EIF3H	CENPO
CREB3	EIF3I	CENPP
CREBL2	EIF3M	CENPQ
CREM	EIF4A3	CENPV
CRIP1	EIF4E	CEP170B
CRK	EIF4EBP2	CEP68
CRKL	EIF4EBP3	CEPT1
CRMP1	EIF5AL1	CERK
CRTAP	EIF5B	CERKL
CRYAA	ELF3	CERS6
CRYAB	ELF4	CES1
CSDC2	ELL2	CFB
CSE1L	ELL3	CFD
CSF2RA	ELMO3	CFHR1
CSGALNACT2	ELP2	CFHR2
CSNK1A1	EMC10	CFL1
CSNK2B	EMC6	CFLAR
CSPG4	EME2	CGREF1
CSRNP1	EMG1	CHAD
CSRP1	EMILIN3	CHAF1B
CSRP2	ENAM	CHCHD10
CST2	ENC1	CHCHD3
CST3	ENDOD1	CHCHD5
CST4	ENDOG	CHCHD7
CSTB	ENO3	CHDH
CSTF2	ENOPH1	CHFR
CSTF2T	ENOSF1	CHGA
CT45A1	ENTPD5	CHKB
CT45A3	ENY2	CHKB-CPT1B
CT45A5	EP300	CHML
CT62	EPB41	CHMP1B
CTAG1A	EPHA1	CHMP3
CTAG1B	EPHB4	CHMP4A
CTAGE4	EPN1	CHMP4B
CTCF	EPPK1	CHMP4C
CTF1	ERAL1	CHORDC1
CTGF	ERAP1	CHPF
CTNND1	ERGIC3	CHPF2
CTSC	ERI2	CHRDL2
CTSH	ERICH1	CHRM3
CTSO	ERLEC1	CHRNE
CTXN1	ERLIN1	CHST12
CUL1	ERP44	CHST2
CUL3	ERV3-1	CHST3
CUL5	ESAM	CHST5
CUL7	ETFB	CHST7
CUL9	EVA1B	CHURC1
CUX1	EVI2A	CHURC1-FNTB
CWC22	EVL	CIB1
CXCL10	EWSR1	CIDEB
CXCL5	EXOSC6	CILP
CXCL9	EXOSC7	CIRBP
CXCR5	EZR	CISD2
CXorf38	F11R	CISD3
CXorf40A	F2RL1	CITED1
CXorf56	F8A1	CITED2
CYB561D2	F8A3	CITED4
CYB5A	FA2H	CKAP4
CYB5D1	FABP5	CKLF
CYB5R2	FADD	CKLF-CMTM1
CYBA	FAHD1	CKM
CYBB	FAM104A	CKMT1A
CYCS	FAM122A	CKMT1B
CYP21A2	FAM131A	CKS1B
CYP2A7	FAM151A	CLCC1
CYP2E1	FAM153A	CLDN1
CYP2S1	FAM153B	CLDN18
CYP3A7	FAM153C	CLDN23
CYP4A22	FAM156A	CLDN3
CYP51A1	FAM156B	CLDN8
CYR61	FAM161B	CLDN9
CYS1	FAM166A	CLEC11A
CYSLTR2	FAM168B	CLEC14A
CYYR1	FAM175B	CLEC18A
DACH1	FAM177A1	CLEC18B
DALRD3	FAM199X	CLEC18C
DARS2	FAM200B	CLEC2D
DAXX	FAM204A	CLEC3B
DBNDD2	FAM208A	CLIC1
DBNL	FAM209A	CLIC4
DCAF16	FAM20B	CLIC5
DCAF7	FAM213B	CLIC6
DCAF8	FAM228B	CLIP2
DCHS1	FAM229A	CLK3
DCN	FAM25C	CLMP
DCP1A	FAM25G	CLN3
DCTN1	FAM43A	CLN5
DCUN1D5	FAM45A	CLPS
DDA1	FAM46C	CLSTN1
DDAH2	FAM47E	CLSTN2
DDI2	FAM47E-STBD1	CLU
DDR1	FAM71E1	CLVS1
DDT	FAM83H	CLYBL
DDTL	FAM84A	CMAS
DDX10	FAM8A1	CMC1
DDX19A	FAN1	CMC2
DDX19B	FANCA	CMSS1
DDX21	FARP1	CMTM4
DDX28	FARSB	CMTM6
DDX39B	FAXC	CMTM7
DDX47	FBF1	CMTM8
DDX50	FBP2	CNBP
DDX58	FBXL15	CNDP2
DDX6	FBXL22	CNIH4
DEFB103A	FBXL8	CNKSR3
DEFB103B	FBXO10	CNNM2
DEFB4A	FBXO16	CNNM4
DEFB4B	FBXO17	CNOT1
DEGS2	FBXO25	CNOT11
DEPTOR	FBXO7	CNOT2
DERL2	FCGBP	CNOT6
DEXI	FCN1	CNOT7
DGCR6	FEM1A	CNP
DGCR6L	FEM1C	CNPY2
DGKA	FGD1	CNPY3
DGKQ	FGF14	CNTD1
DGKZ	FGF2	CNTNAP3B
DHCR24	FGFBP2	COA1
DHFR	FGGY	COG3
DHRS13	FHIT	COG5
DHRSX	FIBIN	COG8
DHTKD1	FKBP1B	COL3A1
DHX16	FKBP4	COL4A4
DHX29	FLII	COL5A2
DHX33	FLNA	COL5A3
DIABLO	FLNC	COL8A2
DIMT1	FLOT2	COLEC12
DIRAS2	FLRT2	COMMD1
DISP2	FLT1	COMMD3
DKK4	FMNL3	COMMD3-BMI1
DLEC1	FMOD	COMMD4
DLEU1	FN1	COMMD5
DLL1	FNDC3A	COMMD6
DMKN	FNTB	COMMD9
DNAAF2	FOSL2	COMT
DNAH14	FOXA2	COPA
DNAJB11	FOXA3	COPS5
DNAJB6	FOXF1	COQ6
DNAJB9	FOXH1	CORO2A
DNAJC10	FOXO6	CORO7
DNAJC14	FOXQ1	CORO7-PAM16
DNAJC15	FRMD4A	COX11
DNAJC17	FRY	COX15
DNAJC19	FRZB	COX16
DNAJC25	FSCN3	COX17
DNAJC25-GNG10	FTO	COX19
DNAJC3	FUCA1	COX20
DNAJC30	FUNDC2	COX4I1
DNAJC5	FURIN	COX6A1
DNAJC7	FUS	COX6C
DNAJC9	FUT1	COX7A1
DNASE1	FXR1	COX7A2
DND1	FXYD2	COX7A2L
DNLZ	FXYD3	COX7B
DOC2B	FZD1	COX7C
DOCK11	FZD4	CP
DOCK3	FZD7	CPA2
DOLK	FZD8	CPA3
DOLPP1	G0S2	CPD
DONSON	GADD45GIP1	CPLX3
DOPEY1	GAK	CPOX
DPCR1	GAL3ST2	CPT1B
DPH1	GALNT12	CPXM1
DPT	GAPDHS	CPZ
DRG2	GATA5	CRB3
DROSHA	GATA6	CRCP
DSC3	GATC	CREB3
DSE	GATS	CREBL2
DSG2	GBF1	CREM
DSG3	GBGT1	CRIP1
DSP	GCC1	CRIP3
DST	GCNT4	CRIPAK
DTNA	GCOM1	CRK
DTWD1	GCSH	CRKL
DTX3L	GDF7	CRMP1
DTX4	GEMIN7	CRTAP
DUOXA2	GET4	CRYAA
DUSP1	GFER	CRYAB
DUSP16	GFPT1	CRYBG3
DUSP5	GGCX	CSDC2
DVL1	GGT2	CSE1L
DYNC1H1	GGT7	CSF2RA
DYNC1LI2	GGTLC2	CSGALNACT2
DYNLL2	GH1	CSNK1A1
DYRK4	GHITM	CSNK2A3
E2F1	GID8	CSNK2B
E2F5	GIGYF1	CSPG4
EAF1	GINM1	CSRNP1
ECHDC2	GJA1	CSRP1
ECHS1	GJC3	CSRP2
ECSCR	GLI4	CST2
EDA2R	GLIPR1	CST3
EDARADD	GLRX	CST4
EDEM1	GLTPD2	CSTB
EDEM2	GLUD2	CSTF2
EDIL3	GNA11	CSTF2T
EDN1	GNAI3	CT45A1
EDNRA	GNAL	CT45A3
EEF1A1	GNAQ	CT45A5
EEF1B2	GNAS	CT62
EEF1D	GNAZ	CTAG1A
EEF1G	GNB4	CTAG1B
EEF2K	GNG10	CTAGE4
EEFSEC	GNG12	CTAGE8
EFCAB11	GNG2	CTBP2
EFCAB2	GNG8	CTCF
EFHC1	GNPNAT1	CTDSP2
EFHD2	GNS	CTF1
EFNA2	GOLGA5	CTGF
EFNA4	GOLGA6L9	CTNND1
EFNB1	GOLGA8A	CTNS
EFNB2	GOLGA8H	CTR9
EFNB3	GOLGA8N	CTRB1
EFS	GOLGA8O	CTSA
EGFL8	GOLIM4	CTSC
EGFR	GOLPH3	CTSH
EGLN1	GOPC	CTSO
EGLN2	GORASP1	CTSZ
EGR1	GOSR2	CTXN1
EHD2	GOT2	CUL1
EHD3	GPD1L	CUL3
EHD4	GPIHBP1	CUL5
EHF	GPKOW	CUL7
EHMT1	GPR155	CUL9
EHMT2	GPR17	CUX1
EID1	GPR75-ASB3	CWC22
EID2	GPRC5B	CXCL10
EIF2AK2	GPRIN2	CXCL12
EIF2S2	GPSM1	CXCL5
EIF3C	GPSM2	CXCL9
EIF3CL	GPSM3	CXCR5
EIF3E	GRAP	CXorf38
EIF3F	GRB2	CXorf40A
EIF3H	GREM1	CXorf56
EIF3L	GRK5	CYB561A3
EIF3M	GRK6	CYB561D2
EIF4A1	GSN	CYB5A
EIF4E	GSR	CYB5D1
EIF4E2	GSS	CYB5R2
EIF4EBP2	GSTA2	CYBA
EIF4EBP3	GSTM1	CYBB
EIF5	GSTM2	CYC1
EIF5AL1	GSTM3	CYCS
ELF4	GSTT2B	CYFIP2
ELFN2	GSTZ1	CYP21A2
ELK3	GTF2A1L	CYP2A7
ELL3	GTF2A2	CYP2C18
ELMO3	GTF2I	CYP2D6
ELOF1	GTF2IRD2	CYP2E1
ELOVL2	GTF2IRD2B	CYP2S1
EME1	GTPBP1	CYP3A7
EME2	GTPBP6	CYP4A22
EMG1	GUK1	CYP51A1
EMILIN1	H1F0	CYR61
EMILIN3	H1FX	CYS1
ENAH	H2AFJ	CYSLTR2
ENAM	H2AFY	CYYR1
ENC1	H2AFZ	DACH1
ENDOD1	H3F3A	DALRD3
ENDOG	H3F3B	DARS2
ENO3	H3F3C	DAXX
ENOPH1	H6PD	DBH
ENOSF1	HABP2	DBNDD2
ENPP4	HACL1	DBNL
ENTPD7	HAS3	DCAF16
ENY2	HAUS3	DCAF7
EP300	HAUS7	DCAF8
EPB41L4A	HBA1	DCDC2B
EPHA2	HBA2	DCHS1
EPHB3	HBB	DCN
EPM2AIP1	HBD	DCP1A
EPN1	HBEGF	DCPS
EPPK1	HBG1	DCTN1
ERAP1	HBG2	DCTN3
ERCC5	HBS1L	DCUN1D5
ERGIC1	HCN3	DDA1
ERGIC2	HDAC2	DDAH2
ERGIC3	HDAC6	DDB1
ERI2	HDDC2	DDI2
ERICH1	HDGFRP3	DDR1
ERLIN1	HDLBP	DDT
ERP44	HEATR1	DDTL
ESF1	HEBP2	DDX10
ETFB	HECA	DDX17
ETV3	HEPACAM	DDX19A
EVI2B	HERC3	DDX19B
EVL	HERPUD2	DDX21
EVX1	HES4	DDX24
EWSR1	HEXA	DDX28
EXOC7	HEXIM1	DDX39B
EXOSC6	HIC1	DDX47
EXOSC7	HIGD2A	DDX50
EZR	HINT3	DDX58
F11R	HIPK2	DDX6
F2R	HIPK3	DEFA1
F2RL1	HIRA	DEFA3
F2RL2	HIST1H1C	DEFB103A
F2RL3	HIST1H2BK	DEFB103B
F5	HIST1H3D	DEFB4A
F8A1	HIST1H4H	DEFB4B
F8A2	HIST1H4I	DEGS2
F8A3	HIST2H2AA3	DENND1C
FABP1	HIST2H2AA4	DENR
FABP5	HIST2H2AC	DEPTOR
FADD	HIST2H2BE	DERL2
FAM103A1	HIST2H4A	DES
FAM104A	HIST2H4B	DEXI
FAM109A	HK2	DGCR2
FAM109B	HLA-C	DGCR6
FAM117B	HLA-DMB	DGCR6L
FAM122A	HLA-DPB1	DGKA
FAM133B	HLA-DQA1	DGKQ
FAM149B1	HLA-DQB1	DGKZ
FAM151A	HLA-DQB2	DHCR24
FAM153C	HLA-DRA	DHFR
FAM155B	HLA-DRB1	DHRS13
FAM156A	HLA-DRB5	DHRSX
FAM156B	HLA-E	DHTKD1
FAM160B1	HLA-G	DHX16
FAM161B	HM13	DHX29
FAM162A	HMCN2	DHX33
FAM166A	HMGB1	DIABLO
FAM167B	HMGN3	DIMT1
FAM168A	HNRNPA0	DIRAS1
FAM168B	HNRNPA1	DIRAS2
FAM171A1	HNRNPA1L2	DIS3
FAM171B	HNRNPH1	DISP2
FAM177A1	HNRNPH2	DKK4
FAM196A	HNRNPUL2	DLEC1
FAM199X	HOMER2	DLEU1
FAM200B	HOOK2	DLL1
FAM204A	HOPX	DLST
FAM209A	HOXA11	DMKN
FAM20B	HOXA5	DMWD
FAM213A	HOXA9	DMXL2
FAM25C	HOXB2	DNAAF2
FAM25G	HOXB4	DNAH14
FAM35A	HOXC4	DNAJA1
FAM3C	HOXD11	DNAJB11
FAM43A	HOXD9	DNAJB6
FAM45A	HPCA	DNAJB9
FAM46B	HPR	DNAJC10
FAM46C	HPS3	DNAJC11
FAM47E	HPSE2	DNAJC14
FAM47E-STBD1	HRH2	DNAJC15
FAM71E1	HS3ST3B1	DNAJC17
FAM83B	HSBP1	DNAJC19
FAM83C	HSD17B2	DNAJC25
FAM83D	HSD17B4	DNAJC25-GNG10
FAM83F	HSDL2	DNAJC3
FAM83H	HSP90AA1	DNAJC30
FAM89B	HSP90AB1	DNAJC5
FAM8A1	HSPA12B	DNAJC7
FAN1	HSPA1B	DNAJC9
FANCA	HSPA5	DNASE1
FANCE	HSPG2	DNASE1L2
FANCF	HTATSF1	DNASE2
FANCL	HTRA2	DND1
FARP1	HYAL2	DNLZ
FARSB	HYI	DOC2B
FASTKD5	IARS2	DOCK11
FAT1	ICMT	DOCK3
FAXC	ID4	DOLK
FBF1	IDH3A	DOLPP1
FBRSL1	IDS	DONSON
FBXL14	IER5	DOPEY1
FBXL15	IER5L	DPCR1
FBXL3	IFFO2	DPH1
FBXO11	IFI27	DPT
FBXO16	IFI30	DRG2
FBXO22	IFNGR2	DROSHA
FBXO30	IFT172	DSC3
FBXO33	IFT80	DSE
FCGBP	IGBP1	DSG2
FCGR1A	IGF2	DSG3
FCGR2B	IGF2R	DSP
FCGR3B	IGFALS	DST
FDX1	IGFBP4	DTNA
FEM1A	IGFBP5	DTWD1
FEM1B	IGFLR1	DTX3L
FEM1C	IGIP	DTX4
FEZ2	IGLL5	DUOXA2
FFAR2	IGSF6	DUSP1
FGD1	IGSF8	DUSP16
FGF11	IHH	DUSP5
FGF13	IKBKG	DVL1
FGF14	IKZF5	DYNC1H1
FGF3	IL10RB	DYNC1LI2
FGFBP2	IL18BP	DYNLL2
FGFR1OP	IL3RA	DYNLRB1
FGGY	IL4I1	DYRK1A
FGL2	IL6ST	DYRK4
FHDC1	IMMP1L	E2F1
FHIT	INO80B	E2F5
FIBIN	INO80C	EAF1
FITM2	INPP5A	ECHDC2
FKBP11	INSIG1	ECHS1
FKBPL	INTS10	ECSCR
FLNA	INTS5	EDA2R
FLNC	IPO7	EDARADD
FLOT1	IQCC	EDEM1
FLRT2	IQCJ-SCHIP1	EDEM2
FLT1	IQCK	EDIL3
FLT3LG	IQGAP1	EDN1
FMOD	IRAK1	EDNRA
FN1	IRF2BP1	EEF1A1
FNDC1	IRF2BPL	EEF1A2
FNTA	IRF6	EEF1B2
FNTB	IRF9	EEF1D
FOPNL	IRGQ	EEF1G
FOSL2	IRS2	EEF2
FOXA2	ISG20	EEF2K
FOXC1	ISOC1	EEFSEC
FOXC2	ISY1	EFCAB11
FOXD1	ITGA2	EFCAB2
FOXE1	ITGAE	EFHC1
FOXF1	ITGB3BP	EFHD2
FOXH1	ITIH4	EFNA2
FOXI2	ITM2B	EFNA3
FOXJ1	ITPKC	EFNA4
FOXO1	ITPR3	EFNB1
FOXO4	ITSN1	EFNB2
FOXQ1	JAG1	EFNB3
FOXRED2	JAGN1	EFS
FPR3	JAM3	EGFL8
FRAT2	JAZF1	EGFR
FRK	JMJD4	EGLN1
FRMD4A	JMJD6	EGLN2
FRZB	JMJD7	EGR1
FSBP	JMJD8	EHD2
FSCN3	JSRP1	EHD3
FSTL1	JUN	EHD4
FTH1	JUNB	EHF
FTO	JUND	EHMT1
FUCA1	KALRN	EHMT2
FUNDC2	KATNBL1	EID1
FURIN	KBTBD4	EID2
FUS	KCNE2	EIF1B
FUT4	KCNK6	EIF2AK2
FXN	KCNMA1	EIF2S2
FXR1	KCTD12	EIF3A
FXYD1	KCTD14	EIF3C
FXYD2	KCTD7	EIF3CL
FXYD3	KDELR2	EIF3E
FXYD6-FXYD2	KHNYN	EIF3F
FYN	KIAA0408	EIF3H
FZD1	KIAA1147	EIF3I
FZD10	KIAA1161	EIF3L
FZD2	KIAA1429	EIF3M
FZD4	KIAA1522	EIF4A1
FZD5	KIAA1841	EIF4A3
FZD6	KIF13B	EIF4E
FZD7	KIF3B	EIF4E2
FZD8	KIF5B	EIF4EBP2
G0S2	KIF9	EIF4EBP3
GABARAP	KIT	EIF5
GABBR1	KLC1	EIF5AL1
GABBR2	KLF15	EIF5B
GABPA	KLF16	ELF3
GABRD	KLF2	ELF4
GADD45GIP1	KLF5	ELFN2
GAGE1	KLF9	ELK3
GAGE10	KLHDC10	ELL2
GAK	KLHDC3	ELL3
GAL3ST2	KLHL9	ELMO3
GALM	KPNA6	ELOF1
GALNT4	KRAS	ELOVL2
GAS1	KRBOX1	ELP2
GATA6	KRCC1	EMC10
GATAD2B	KRR1	EMC6
GATC	KRT1	EME1
GATS	KRT10	EME2
GBF1	KRT13	EMG1
GBP6	KRT2	EMILIN1
GCC1	KRT4	EMILIN3
GCHFR	KRT6B	ENAH
GCNT4	KRT6C	ENAM
GCOM1	KRT75	ENC1
GCSH	KRT79	ENDOD1
GDF9	KSR1	ENDOG
GEMIN5	KTN1	ENO3
GEMIN6	KYNU	ENOPH1
GET4	LAMA5	ENOSF1
GFM2	LAMB2	ENPP4
GFPT1	LAMP1	ENTPD5
GGCX	LAPTM4A	ENTPD7
GGT7	LAPTM4B	ENY2
GGTLC2	LATS2	EP300
GHITM	LCN10	EPB41
GIGYF1	LCNL1	EPB41L4A
GIMAP5	LDHD	EPHA1
GIMAP8	LDLR	EPHA2
GINS2	LDLRAD2	EPHB3
GIPC2	LDLRAD4	EPHB4
GIT2	LEFTY1	EPM2AIP1
GJA1	LENG1	EPN1
GJB2	LGALS7	EPPK1
GJB4	LGALS8	ERAL1
GJC3	LGR4	ERAP1
GJD3	LILRB3	ERCC5
GK	LIN37	ERGIC1
GLDC	LIPF	ERGIC2
GLE1	LIPH	ERGIC3
GLIPR1	LIPT1	ERI2
GLRX	LIX1L	ERICH1
GLS2	LLPH	ERLEC1
GLTPD2	LMAN1	ERLIN1
GLUD2	LMBRD1	ERP44
GM2A	LMCD1	ERV3-1
GMCL1	LMO7	ESAM
GMEB2	LMOD1	ESF1
GNA11	LNPEP	ETFB
GNA13	LONP2	ETV3
GNAI3	LOXL3	EVA1B
GNAL	LOXL4	EVI2A
GNAQ	LPA	EVI2B
GNAS	LRFN4	EVL
GNB4	LRG1	EVX1
GNE	LRIG1	EWSR1
GNG10	LRP3	EXOC7
GNG11	LRPAP1	EXOSC6
GNG12	LRRC14	EXOSC7
GNGT1	LRRC3	EZR
GNL1	LRRC37A	F11R
GNL3L	LRRC37A2	F2R
GNPNAT1	LRRC39	F2RL1
GOLGA7B	LRRC59	F2RL2
GOLGA8A	LRRC8D	F2RL3
GOLIM4	LRRD1	F5
GOLPH3	LRTOMT	F8A1
GOPC	LSM1	F8A2
GOSR2	LSM12	F8A3
GP1BB	LSM3	FA2H
GPANK1	LSM5	FABP1
GPC4	LSMEM2	FABP5
GPC6	LTA4H	FADD
GPIHBP1	LTV1	FAHD1
GPKOW	LURAP1	FAM103A1
GPR146	LYN	FAM104A
GPR153	LYNX1	FAM109A
GPR157	LYRM2	FAM109B
GPR183	LYRM4	FAM117B
GPR21	LYRM9	FAM122A
GPR27	LYSMD4	FAM131A
GPR39	LYZ	FAM133B
GPR4	M6PR	FAM149B1
GPR75-ASB3	MACF1	FAM151A
GPR89B	MAD1L1	FAM153A
GPRASP2	MAFG	FAM153B
GPRIN2	MAFK	FAM153C
GPS2	MAGED4	FAM155B
GPSM3	MAGED4B	FAM156A
GRAP	MAGEF1	FAM156B
GRB2	MAGEH1	FAM160B1
GREM1	MAGT1	FAM161B
GRHL2	MAL2	FAM162A
GRHPR	MALSU1	FAM166A
GRIN2D	MAN1A1	FAM167B
GRK6	MAN2C1	FAM168A
GRPEL2	MAP1B	FAM168B
GRWD1	MAP1LC3B2	FAM171A1
GSK3B	MAP1LC3C	FAM171B
GSN	MAP2K1	FAM175B
GSPT2	MAP3K12	FAM177A1
GSR	MAP3K3	FAM196A
GSS	MAP3K5	FAM199X
GSTA2	MAPK12	FAM200B
GSTM1	MAPKAPK5	FAM204A
GSTM2	MAPRE1	FAM208A
GSTM3	MARCH7	FAM209A
GSTM4	MARCKS	FAM20B
GSTO2	MARCKSL1	FAM213A
GSTT2B	MAVS	FAM213B
GSTZ1	MB	FAM228B
GTF2A1	MBD3	FAM229A
GTF2A2	MBD5	FAM25C
GTF2F2	MBOAT1	FAM25G
GTF2H2	MBP	FAM35A
GTF2H2C	MC1R	FAM3C
GTF2H4	MCC	FAM43A
GTF2H5	MCF2L	FAM45A
GTF2I	MCL1	FAM46B
GTF2IRD2	MDM2	FAM46C
GTF2IRD2B	MDN1	FAM47E
GTF3C4	ME2	FAM47E-STBD1
GTPBP1	MEA1	FAM71E1
GTPBP6	MED11	FAM83B
GUK1	MED17	FAM83C
H1F0	MED28	FAM83D
H1FX	MED29	FAM83F
H2AFJ	MEF2A	FAM83H
H2AFV	MEF2B	FAM84A
H2AFX	MEI1	FAM89B
H2AFY	MEMO1	FAM8A1
H2AFY2	MESDC1	FAN1
H3F3A	METTL16	FANCA
H3F3B	METTL22	FANCE
H3F3C	METTL7B	FANCF
H6PD	MFAP1	FANCL
HAMP	MFN2	FARP1
HARS	MFSD11	FARSB
HAS3	MFSD3	FASTKD5
HAUS7	MGAT2	FAT1
HBA1	MGST1	FAXC
HBA2	MGST3	FBF1
HBD	MIB2	FBP2
HBS1L	MICA	FBRSL1
HCAR1	MIEN1	FBXL14
HCAR3	MINOS1	FBXL15
HCN3	MKLN1	FBXL22
HDAC10	MKRN2	FBXL3
HDAC2	MLLT1	FBXL8
HDDC2	MLYCD	FBXO10
HDDC3	MMAB	FBXO11
HEATR1	MMACHC	FBXO16
HEATR3	MMEL1	FBXO17
HEBP2	MMGT1	FBXO22
HECA	MMP14	FBXO25
HEMK1	MMP15	FBXO30
HERC1	MMP19	FBXO33
HERC2	MMP23B	FBXO7
HERC3	MMP24	FCGBP
HERPUD2	MOAP1	FCGR1A
HES4	MOB4	FCGR2B
HEXA	MOCS1	FCGR3B
HEXIM1	MOK	FCN1
HEXIM2	MORF4L1	FDX1
HEY2	MPI	FEM1A
HEYL	MPPE1	FEM1B
HGS	MPRIP	FEM1C
HHEX	MPV17	FEZ2
HIC1	MRAP	FFAR2
HIF1A	MRC1	FGD1
HIGD1A	MREG	FGF11
HINT3	MRFAP1L1	FGF13
HIPK2	MRGBP	FGF14
HIPK3	MROH1	FGF2
HIRA	MRPL15	FGF3
HIST1H1C	MRPL22	FGFBP2
HIST1H1D	MRPL23	FGFR1OP
HIST1H1E	MRPL38	FGGY
HIST1H2AC	MRPL41	FGL2
HIST1H2AD	MRPL42	FHDC1
HIST1H2AE	MRPL44	FHIT
HIST1H2AG	MRPL45	FIBIN
HIST1H2AI	MRPL46	FITM2
HIST1H2AK	MRPL47	FKBP11
HIST1H2AM	MRPL52	FKBP1B
HIST1H2BE	MRPS10	FKBP4
HIST1H2BF	MRPS11	FKBPL
HIST1H2BG	MRPS12	FLII
HIST1H2BH	MRPS17	FLNA
HIST1H2BK	MRPS18B	FLNC
HIST1H3B	MRPS18C	FLOT1
HIST1H3D	MRPS23	FLOT2
HIST1H3E	MRPS26	FLRT2
HIST1H3G	MRPS33	FLT1
HIST1H3H	MRPS35	FLT3LG
HIST1H3J	MRPS5	FMNL3
HIST1H4C	MRPS9	FMOD
HIST1H4D	MRRF	FN1
HIST1H4E	MRTO4	FNDC1
HIST1H4H	MS4A6A	FNDC3A
HIST1H4I	MSH5	FNTA
HIST1H4J	MSH6	FNTB
HIST1H4K	MSMB	FOPNL
HIST2H2AA3	MSRB3	FOSL2
HIST2H2AA4	MSTO1	FOXA2
HIST2H2AC	MT1G	FOXA3
HIST2H2BE	MT1M	FOXC1
HIST2H2BF	MTCP1	FOXC2
HIST2H3A	MTFP1	FOXD1
HIST2H3C	MTG1	FOXE1
HIST2H4A	MTHFD2	FOXF1
HIST2H4B	MTHFR	FOXH1
HIST3H2A	MTHFS	FOXI2
HIST4H4	MTMR10	FOXJ1
HIVEP2	MTMR12	FOXO1
HK2	MTO1	FOXO4
HLA-A	MTPN	FOXO6
HLA-B	MTRNR2L8	FOXQ1
HLA-C	MTSS1	FOXRED2
HLA-DMA	MTSS1L	FPR3
HLA-DMB	MTUS1	FRAT2
HLA-DOA	MTX3	FRK
HLA-DOB	MUC12	FRMD4A
HLA-DPA1	MUC20	FRY
HLA-DPB1	MUC5AC	FRZB
HLA-DQA1	MUC6	FSBP
HLA-DQB1	MUC7	FSCN3
HLA-DQB2	MUL1	FSTL1
HLA-DRA	MUSTN1	FTH1
HLA-DRB1	MUT	FTO
HLA-DRB5	MXD3	FUCA1
HLA-E	MXRA7	FUNDC2
HLA-F	MYCBP	FURIN
HLA-G	MYEF2	FUS
HM13	MYH7	FUT1
HMBOX1	MYH9	FUT4
HMGB1	MYL2	FXN
HMGN1	MYL5	FXR1
HMGN2	MYL6	FXYD1
HMGN3	MYL6B	FXYD2
HMGN4	MYL9	FXYD3
HMGXB3	MYO15B	FXYD6-FXYD2
HNMT	MYO18A	FYN
HNRNPA0	MYO19	FZD1
HNRNPA1	MYO7B	FZD10
HNRNPA1L2	MYOC	FZD2
HNRNPA3	MYOM2	FZD4
HNRNPC	MYZAP	FZD5
HNRNPH1	MZT2A	FZD6
HNRNPH2	N4BP2L2	FZD7
HNRNPUL2	NAA38	FZD8
HNRNPUL2-BSCL2	NAA60	G0S2
HOMER2	NAALADL1	GABARAP
HOOK2	NABP1	GABBR1
HOPX	NACA	GABBR2
HOXA11	NACA2	GABPA
HOXA5	NACC1	GABRD
HOXA7	NACC2	GADD45GIP1
HOXA9	NADSYN1	GAGE1
HOXB13	NAGK	GAGE10
HOXB2	NAIP	GAK
HOXB4	NAMPT	GAL3ST2
HOXB5	NAP1L1	GALM
HOXB9	NARF	GALNT12
HOXC4	NBEAL1	GALNT4
HOXC8	NBL1	GAPDHS
HOXD1	NBPF10	GAS1
HOXD13	NBPF11	GATA5
HOXD9	NBPF12	GATA6
HP	NBPF14	GATAD2B
HPCA	NBPF15	GATC
HPDL	NBPF9	GATS
HPR	NBR1	GBF1
HPS3	NCOA3	GBGT1
HPS6	NCOA4	GBP6
HPSE2	NCOA5	GCC1
HRASLS2	NDE1	GCHFR
HRH2	NDFIP1	GCNT4
HS3ST1	NDOR1	GCOM1
HS3ST3B1	NDST2	GCSH
HS6ST3	NDUFA1	GDF7
HSBP1	NDUFA10	GDF9
HSD17B1	NDUFA11	GEMIN5
HSD17B2	NDUFA2	GEMIN6
HSD17B4	NDUFA3	GEMIN7
HSD17B8	NDUFA4L2	GET4
HSDL2	NDUFA5	GFER
HSF2	NDUFA7	GFM2
HSPA12B	NDUFA9	GFPT1
HSPA13	NDUFAF5	GGCX
HSPA1A	NDUFB1	GGT2
HSPA1B	NDUFB11	GGT7
HSPA5	NDUFB2	GGTLC2
HSPA6	NDUFB5	GH1
HSPB11	NDUFB9	GHITM
HSPB2	NDUFC1	GID8
HSPE1	NDUFS7	GIGYF1
HSPE1-MOB4	NDUFS8	GIMAP5
HSPG2	NEB	GIMAP8
HTATSF1	NECAB1	GINM1
HTR1D	NECAP1	GINS2
HTRA2	NEDD4L	GIPC2
HYI	NEDD8	GIT2
IAH1	NEIL1	GJA1
ICAM2	NELFB	GJB2
ICAM3	NES	GJB4
ICAM4	NEU1	GJC3
ICK	NEURL2	GJD3
ICMT	NFAT5	GK
ICOSLG	NFATC3	GLDC
ID4	NFIL3	GLE1
IDH3A	NHEJ1	GLI4
IDS	NHLRC2	GLIPR1
IER3	NICN1	GLRX
IER3IP1	NID1	GLS2
IER5	NIPA2	GLTPD2
IER5L	NIT2	GLUD2
IFFO2	NKD1	GM2A
IFI27	NKIRAS2	GMCL1
IFI30	NKX6-2	GMEB2
IFI6	NME1	GNA11
IFIT2	NME1-NME2	GNA13
IFIT3	NME7	GNAI3
IFIT5	NOA1	GNAL
IFITM1	NOB1	GNAQ
IFITM2	NOMO2	GNAS
IFNAR1	NOMO3	GNAZ
IFT172	NOP14	GNB4
IFT27	NOP16	GNE
IGF1	NOP9	GNG10
IGF1R	NOS3	GNG11
IGF2	NOTCH2NL	GNG12
IGFBP4	NOXA1	GNG2
IGFBP5	NOXO1	GNG8
IGFBPL1	NPEPL1	GNGT1
IGFLR1	NPIPA1	GNL1
IGIP	NPIPA2	GNL3L
IGLL1	NPIPA3	GNPNAT1
IGLL5	NPIPA7	GNS
IGSF3	NPIPB11	GOLGA5
IGSF6	NPIPB3	GOLGA6L9
IGSF8	NPM1	GOLGA7B
IHH	NPPA	GOLGA8A
IKBKG	NPR3	GOLGA8H
IKZF3	NPTN	GOLGA8N
IL13RA1	NQO2	GOLGA8O
IL17D	NR0B2	GOLIM4
IL18BP	NR1D1	GOLPH3
IL1A	NR2C2	GOPC
IL22RA1	NR2C2AP	GORASP1
IL24	NR2F6	GOSR2
IL27RA	NRAP	GOT2
IL32	NRARP	GP1BB
IL3RA	NRIP2	GPANK1
IL4I1	NSA2	GPC4
IL6ST	NT5C2	GPC6
ILK	NTAN1	GPD1L
IMMP1L	NTPCR	GPIHBP1
IMPAD1	NTRK3	GPKOW
INCA1	NUCB2	GPR146
INHBB	NUCKS1	GPR153
INHBC	NUDT15	GPR155
INO80B	NUDT17	GPR157
INO80C	NUDT3	GPR17
INO80E	NUDT4	GPR183
INPP5E	NUFIP2	GPR21
INSR	NUP62	GPR27
INTS5	NUP93	GPR39
INTS6	NUPR1	GPR4
IPO4	NUS1	GPR75-ASB3
IPPK	OAZ2	GPR89B
IQCK	OGFRL1	GPRASP2
IRAK2	OPN1SW	GPRC5B
IRF2BP1	OPN3	GPRIN2
IRF2BPL	ORAOV1	GPS2
IRF6	ORM2	GPSM1
IRF9	ORMDL2	GPSM2
IRS1	OSBP	GPSM3
IRS2	OSBPL2	GRAP
ISG20	OSER1	GRB2
ISM1	OSTF1	GREM1
ISOC1	OTUD1	GRHL2
ISY1	P2RX4	GRHPR
ISY1-RAB43	P2RY1	GRIN2D
ITCH	P2RY11	GRK5
ITFG2	P2RY8	GRK6
ITGA2	P4HA2	GRPEL2
ITGA9	PABPC3	GRWD1
ITGAE	PAIP2B	GSK3B
ITGAV	PAK1IP1	GSN
ITGB1BP1	PAK2	GSPT2
ITGB6	PAK6	GSR
ITGB7	PALD1	GSS
ITGBL1	PAM16	GSTA2
ITIH4	PANK2	GSTM1
ITM2B	PAPD7	GSTM2
ITPKC	PAQR3	GSTM3
ITPR2	PAQR4	GSTM4
ITPR3	PAQR7	GSTO2
ITPRIPL2	PATL1	GSTT2B
ITSN1	PBX1	GSTZ1
JAGN1	PCBP1	GTF2A1
JARID2	PCBP2	GTF2A1L
JMJD7	PCDH12	GTF2A2
JMJD7-PLA2G4B	PCDHGA1	GTF2F2
JMJD8	PCDHGA10	GTF2H2
JMY	PCDHGA11	GTF2H2C
JPH1	PCDHGA12	GTF2H4
JSRP1	PCDHGA2	GTF2H5
JUN	PCDHGA3	GTF2I
JUNB	PCDHGA4	GTF2IRD2
JUND	PCDHGA5	GTF2IRD2B
KAAG1	PCDHGA6	GTF3C4
KALRN	PCDHGA7	GTPBP1
KANSL1	PCDHGA8	GTPBP6
KBTBD11	PCDHGA9	GUK1
KBTBD4	PCDHGB1	H1F0
KCNC3	PCDHGB2	H1FX
KCND3	PCDHGB3	H2AFJ
KCNJ2	PCDHGB4	H2AFV
KCNJ3	PCDHGB6	H2AFX
KCNK15	PCDHGB7	H2AFY
KCNK3	PCDHGC3	H2AFY2
KCNK5	PCDHGC5	H2AFZ
KCNK6	PCF11	H3F3A
KCNMA1	PCK1	H3F3B
KCNMB1	PCM1	H3F3C
KCNRG	PCMTD1	H6PD
KCTD11	PCNA	HABP2
KCTD12	PCP2	HACL1
KCTD14	PCSK7	HAMP
KCTD2	PCYOX1	HARS
KCTD20	PCYT1A	HAS3
KCTD7	PDCD6	HAUS3
KDM1B	PDE4C	HAUS7
KDM4C	PDE4DIP	HBA1
KDM6B	PDE7A	HBA2
KDR	PDF	HBB
KHDRBS3	PDGFRA	HBD
KHNYN	PDGFRL	HBEGF
KIAA0040	PDHA1	HBG1
KIAA0232	PDHB	HBG2
KIAA0391	PDIA4	HBS1L
KIAA0408	PDK4	HCAR1
KIAA1147	PDLIM2	HCAR3
KIAA1522	PDLIM3	HCN3
KIAA1841	PDPR	HDAC10
KIF11	PDRG1	HDAC2
KIF26A	PDXK	HDAC6
KIF3B	PDXP	HDDC2
KIF4A	PDZD8	HDDC3
KIF5B	PEBP1	HDGFRP3
KIF9	PERP	HDLBP
KIFC1	PET100	HEATR1
KIN	PET117	HEATR3
KL	PEX10	HEBP2
KLC1	PEX11B	HECA
KLF11	PEX19	HEMK1
KLF16	PEX6	HEPACAM
KLF2	PFDN5	HERC1
KLF5	PFDN6	HERC2
KLF9	PGA3	HERC3
KLHDC10	PGA4	HERPUD2
KLHDC2	PGA5	HES4
KLHDC3	PGAM4	HEXA
KLHDC4	PGAM5	HEXIM1
KLHDC7A	PGC	HEXIM2
KLHDC7B	PGLS	HEY2
KLHL12	PGP	HEYL
KLHL23	PGRMC1	HGS
KLHL9	PHC1	HHEX
KLK14	PHF13	HIC1
KLK8	PHF5A	HIF1A
KLRB1	PHKG1	HIGD1A
KLRC4	PHLDB1	HIGD2A
KLRG2	PHRF1	HINT3
KLRK1	PHYHIPL	HIPK2
KMO	PI4K2A	HIPK3
KPNA3	PI4K2B	HIRA
KPNA4	PIEZO1	HIST1H1C
KPNA6	PIGF	HIST1H1D
KRBOX1	PIGG	HIST1H1E
KRCC1	PIGH	HIST1H2AC
KREMEN1	PIGP	HIST1H2AD
KRR1	PIGR	HIST1H2AE
KRT10	PIGT	HIST1H2AG
KRT14	PIK3C3	HIST1H2AI
KRT19	PILRA	HIST1H2AK
KRT222	PILRB	HIST1H2AM
KRT4	PIM1	HIST1H2BE
KRT6A	PIM3	HIST1H2BF
KRT6B	PITPNA	HIST1H2BG
KRT6C	PITPNB	HIST1H2BH
KRT7	PITPNM3	HIST1H2BK
KRT72	PJA2	HIST1H3B
KRT73	PKD1	HIST1H3D
KRT75	PKN3	HIST1H3E
KRT79	PLA2G4B	HIST1H3G
KRT83	PLAC8	HIST1H3H
KRT85	PLBD2	HIST1H3J
KRT86	PLCXD1	HIST1H4C
KRTCAP2	PLCXD2	HIST1H4D
KYNU	PLD4	HIST1H4E
LAGE3	PLD6	HIST1H4H
LAMA5	PLEC	HIST1H4I
LAMB2	PLEKHA1	HIST1H4J
LAMC1	PLEKHA6	HIST1H4K
LAMP5	PLEKHM2	HIST2H2AA3
LAPTM4B	PLEKHO2	HIST2H2AA4
LARP6	PLG	HIST2H2AC
LAT	PLGLB1	HIST2H2BE
LATS2	PLGLB2	HIST2H2BF
LBH	PLIN4	HIST2H3A
LCE1F	PLLP	HIST2H3C
LCN10	PLTP	HIST2H4A
LCN6	PLVAP	HIST2H4B
LDLRAD2	PM20D2	HIST3H2A
LEFTY2	PMM1	HIST4H4
LENG1	PMVK	HIVEP2
LENG9	PNKD	HK2
LETM2	PNLIP	HLA-A
LGALS7	PNMA1	HLA-B
LGALS9	PNN	HLA-C
LGALS9B	PNP	HLA-DMA
LHFPL5	PNRC2	HLA-DMB
LIF	PODXL2	HLA-DOA
LIME1	POLDIP2	HLA-DOB
LIN37	POLDIP3	HLA-DPA1
LIN7C	POLE3	HLA-DPB1
LIPH	POLR1D	HLA-DQA1
LIX1L	POLR2F	HLA-DQB1
LLPH	POLR2J	HLA-DQB2
LMAN1L	POLR2J3	HLA-DRA
LMCD1	POLR2L	HLA-DRB1
LMNB2	POLR2M	HLA-DRB5
LMOD1	POLR3GL	HLA-E
LMTK2	POLR3H	HLA-F
LMX1B	POM121	HLA-G
LNPEP	POMC	HM13
LNX2	POMP	HMBOX1
LONRF2	POP4	HMCN2
LOXL3	POU3F3	HMGB1
LOXL4	PPA1	HMGN1
LPA	PPAN	HMGN2
LPAR3	PPHLN1	HMGN3
LPCAT3	PPIA	HMGN4
LPGAT1	PPIE	HMGXB3
LRCH4	PPIL2	HNMT
LRG1	PPM1G	HNRNPA0
LRP10	PPME1	HNRNPA1
LRP11	PPP1CB	HNRNPA1L2
LRPAP1	PPP1R11	HNRNPA3
LRRC15	PPP1R12B	HNRNPC
LRRC19	PPP1R15B	HNRNPH1
LRRC24	PPP1R3C	HNRNPH2
LRRC26	PPP1R3E	HNRNPUL2
LRRC28	PPP1R3G	HNRNPUL2-BSCL2
LRRC37A2	PPP1R9B	HOMER2
LRRC40	PPP2R3B	HOOK2
LRRC56	PPP2R5A	HOPX
LRRC58	PPP2R5C	HOXA11
LRRC8B	PPP3R1	HOXA5
LRRC8E	PPP6C	HOXA7
LRRD1	PPP6R1	HOXA9
LRRN4	PPP6R3	HOXB13
LRTOMT	PPT2	HOXB2
LSM12	PPTC7	HOXB4
LSM2	PRAF2	HOXB5
LSM3	PRAP1	HOXB9
LSM5	PRCD	HOXC4
LST1	PRELP	HOXC8
LTB	PREPL	HOXD1
LTBP2	PRG2	HOXD11
LTC4S	PRG4	HOXD13
LTV1	PRICKLE4	HOXD9
LUC7L2	PRIM2	HP
LUC7L3	PRIMPOL	HPCA
LUZP6	PRKAB2	HPDL
LY6G5B	PRL	HPR
LY6G6C	PRMT7	HPS3
LY6G6D	PRNP	HPS6
LY75	PRODH	HPSE2
LY75-CD302	PRPF19	HRASLS2
LYNX1	PRPF31	HRH2
LYPD1	PRPF6	HS3ST1
LYRM4	PRPF8	HS3ST3B1
LYSMD3	PRPS2	HS6ST3
LYSMD4	PRR12	HSBP1
LYZ	PRR13	HSD17B1
LZTS1	PRR15L	HSD17B2
M6PR	PRR4	HSD17B4
MACC1	PRSS23	HSD17B8
MACF1	PRSS45	HSDL2
MAD1L1	PRSS53	HSF2
MAEA	PRSS8	HSP90AA1
MAFB	PSAP	HSP90AB1
MAFG	PSAT1	HSPA12B
MAFK	PSKH1	HSPA13
MAGEA2	PSMA1	HSPA1A
MAGEA2B	PSMA2	HSPA1B
MAGEA3	PSMA4	HSPA5
MAGEA9	PSMA6	HSPA6
MAGED4	PSMB2	HSPB11
MAGED4B	PSMB9	HSPB2
MAGEF1	PSMC1	HSPE1
MAGEH1	PSMC3IP	HSPE1-MOB4
MAGOHB	PSMC5	HSPG2
MAGT1	PSMC6	HTATSF1
MALL	PSMD10	HTR1D
MALSU1	PSMD14	HTRA2
MAML2	PSMD3	HYAL2
MAML3	PSMD6	HYI
MAN1A1	PSMD9	IAH1
MAN2C1	PSME2	IARS2
MAP1B	PSMG4	ICAM2
MAP1LC3B2	PTBP3	ICAM3
MAP1LC3C	PTCD1	ICAM4
MAP3K12	PTGDR2	ICK
MAP3K13	PTGES	ICMT
MAP3K2	PTGES3L-AARSD1	ICOSLG
MAP3K5	PTGIS	ID4
MAPK1	PTGR1	IDH3A
MAPK12	PTK6	IDS
MAPK1IP1L	PTPN1	IER3
MAPKAPK5	PTPN11	IER3IP1
MAPRE1	PTPN23	IER5
MARCH7	PTPRCAP	IER5L
MARCKS	PTPRJ	IFFO2
MARCKSL1	PTPRN2	IFI27
MARS2	PTRH1	IFI30
MARVELD1	PUM2	IFI6
MARVELD2	PURB	IFIT2
MATR3	PVR	IFIT3
MAVS	PWP2	IFIT5
MAZ	PWWP2B	IFITM1
MBD2	PYGB	IFITM2
MBD5	PYGO2	IFNAR1
MBNL2	PYROXD1	IFNGR2
MBOAT1	QSOX2	IFT172
MCF2L	RAB10	IFT27
MCL1	RAB11A	IFT80
MCM6	RAB11FIP1	IGBP1
MCTS1	RAB11FIP2	IGF1
MDC1	RAB11FIP5	IGF1R
MDM2	RAB14	IGF2
MDN1	RAB1A	IGF2R
MDP1	RAB1B	IGFALS
ME1	RAB20	IGFBP4
MEA1	RAB23	IGFBP5
MED17	RAB3D	IGFBPL1
MED18	RAB3IP	IGFLR1
MED28	RAB43	IGIP
MED29	RAB5A	IGLL1
MED31	RAB5B	IGLL5
MEF2B	RAB5C	IGSF3
MEGF9	RAB6A	IGSF6
MEI1	RAB7A	IGSF8
MEMO1	RABGEF1	IHH
MEP1A	RAD23A	IKBKG
MET	RAD23B	IKZF3
METTL21A	RAD51B	IKZF5
METTL22	RAD51C	IL10RB
METTL24	RALY	IL13RA1
METTL7B	RAN	IL17D
MEX3A	RANBP2	IL18BP
MEX3D	RANBP9	IL1A
MFAP1	RAP1B	IL22RA1
MFHAS1	RAPH1	IL24
MFN2	RASA4	IL27RA
MFSD11	RASA4B	IL32
MFSD6L	RASD1	IL3RA
MGAT2	RASL12	IL4I1
MGAT4C	RASSF3	IL6ST
MGAT5	RAVER1	ILK
MGST1	RAVER2	IMMP1L
MGST3	RBM10	IMPAD1
MIA	RBM12B	INCA1
MIB1	RBM23	INHBB
MIB2	RBM28	INHBC
MICA	RBM34	INO80B
MICAL3	RBM4	INO80C
MICB	RBM42	INO80E
MIF	RBM7	INPP5A
MILR1	RBM8A	INPP5E
MINOS1	RBMS2	INSIG1
MIPOL1	RBMXL1	INSR
MIS18A	RBP1	INTS10
MITD1	RBPMS	INTS5
MKRN2	RCAN3	INTS6
MLLT1	RCC2	IPO4
MLLT11	RCE1	IPO7
MLYCD	RCN2	IPPK
MMAB	RDH11	IQCC
MMACHC	RDH14	IQCJ-SCHIP1
MMEL1	RDH5	IQCK
MMGT1	RECQL	IQGAP1
MMP1	RECQL5	IRAK1
MMP15	REEP3	IRAK2
MMP19	REL	IRF2BP1
MMP24	RELL1	IRF2BPL
MMP3	RELL2	IRF6
MMP9	REPS1	IRF9
MOAP1	RFFL	IRGQ
MOB4	RFNG	IRS1
MOCOS	RGL4	IRS2
MOCS3	RGMB	ISG20
MOK	RGPD1	ISM1
MORF4L1	RGPD2	ISOC1
MORN1	RGPD5	ISY1
MPEG1	RGS3	ISY1-RAB43
MPI	RHOB	ITCH
MPPE1	RHOF	ITFG2
MPRIP	RHOQ	ITGA2
MPV17	RHOU	ITGA9
MPZL3	RILPL2	ITGAE
MRAP	RING1	ITGAV
MRAP2	RIPK1	ITGB1BP1
MRC1	RIPK4	ITGB3BP
MREG	RNASEH2B	ITGB6
MRM1	RNASEK	ITGB7
MRPL12	RNASET2	ITGBL1
MRPL14	RND2	ITIH4
MRPL22	RNF103	ITM2B
MRPL23	RNF11	ITPKC
MRPL27	RNF114	ITPR2
MRPL30	RNF115	ITPR3
MRPL38	RNF122	ITPRIPL2
MRPL41	RNF130	ITSN1
MRPL42	RNF169	JAG1
MRPL44	RNF185	JAGN1
MRPL45	RNF187	JAM3
MRPL46	RNF19A	JARID2
MRPL50	RNF213	JAZF1
MRPL52	RNF220	JMJD4
MRPL53	RNF24	JMJD6
MRPS10	RNF25	JMJD7
MRPS11	RNF26	JMJD7-PLA2G4B
MRPS17	RNF31	JMJD8
MRPS18B	RNF39	JMY
MRPS18C	RNF5	JPH1
MRPS22	RNPS1	JSRP1
MRPS23	RPE	JUN
MRPS24	RPIA	JUNB
MRPS26	RPL10	JUND
MRPS28	RPL12	KAAG1
MRPS33	RPL13	KALRN
MRPS35	RPL13A	KANSL1
MRPS36	RPL14	KATNBL1
MRPS6	RPL15	KBTBD11
MRRF	RPL17	KBTBD4
MS4A6A	RPL18	KCNC3
MSH5	RPL18A	KCND3
MSH5-SAPCD1	RPL21	KCNE2
MSI1	RPL22	KCNJ2
MSI2	RPL22L1	KCNJ3
MSL2	RPL23	KCNK15
MSMB	RPL23A	KCNK3
MSMP	RPL24	KCNK5
MSTO1	RPL26	KCNK6
MSX2	RPL27	KCNMA1
MT1A	RPL27A	KCNMB1
MT1B	RPL28	KCNRG
MT1F	RPL3	KCTD11
MT1G	RPL30	KCTD12
MT1M	RPL31	KCTD14
MT1X	RPL32	KCTD2
MTA3	RPL34	KCTD20
MTCP1	RPL35	KCTD7
MTDH	RPL35A	KDELR2
MTFP1	RPL36	KDM1B
MTG1	RPL36A	KDM4C
MTHFD2	RPL37	KDM6B
MTHFD2L	RPL37A	KDR
MTHFS	RPL38	KHDRBS3
MTMR12	RPL39	KHNYN
MTMR3	RPL4	KIAA0040
MTMR6	RPL41	KIAA0232
MTPN	RPL6	KIAA0391
MTRNR2L8	RPL7	KIAA0408
MTSS1L	RPL9	KIAA1147
MTX1	RPLP0	KIAA1161
MTX3	RPLP1	KIAA1429
MUC12	RPLP2	KIAA1522
MUC16	RPN2	KIAA1841
MUC21	RPP30	KIF11
MUC6	RPP38	KIF13B
MUL1	RPS10	KIF26A
MUSTN1	RPS13	KIF3B
MUT	RPS14	KIF4A
MX2	RPS15	KIF5B
MXD1	RPS15A	KIF9
MXD3	RPS16	KIFC1
MXRA5	RPS17	KIN
MXRA7	RPS18	KIT
MYADM	RPS19	KL
MYBL2	RPS19BP1	KLC1
MYCBP	RPS2	KLF11
MYCBP2	RPS20	KLF15
MYL5	RPS21	KLF16
MYL6	RPS23	KLF2
MYL6B	RPS24	KLF5
MYLK	RPS26	KLF9
MYZAP	RPS27	KLHDC10
MZT1	RPS27A	KLHDC2
MZT2A	RPS27L	KLHDC3
N4BP2L2	RPS28	KLHDC4
N4BP3	RPS29	KLHDC7A
NAA10	RPS3	KLHDC7B
NAA38	RPS3A	KLHL12
NAA60	RPS6KA5	KLHL23
NACA	RPS7	KLHL9
NACA2	RPS9	KLK14
NACC1	RPSA	KLK8
NACC2	RRAGA	KLRB1
NADSYN1	RRAS	KLRC4
NAGK	RRP7A	KLRG2
NAIP	RRP9	KLRK1
NAMPT	RSPH9	KMO
NAP1L1	RTEL1	KPNA3
NAP1L2	RWDD3	KPNA4
NAPA	RYBP	KPNA6
NARF	S100A9	KRAS
NAT8L	S1PR2	KRBOX1
NBEAL1	SAA1	KRCC1
NBL1	SAA4	KREMEN1
NBPF1	SAC3D1	KRR1
NBPF10	SAMD11	KRT1
NBPF11	SAMD14	KRT10
NBPF14	SAMD4B	KRT13
NBPF15	SAMHD1	KRT14
NBPF9	SAMM50	KRT19
NCBP1	SAP25	KRT2
NCCRP1	SAP30BP	KRT222
NCEH1	SARM1	KRT4
NCKAP1	SARNP	KRT6A
NCOA2	SARS2	KRT6B
NCOA3	SBDS	KRT6C
NCOA5	SCAF1	KRT7
NCS1	SCARB2	KRT72
NDE1	SCARF2	KRT73
NDN	SCCPDH	KRT75
NDOR1	SCD	KRT79
NDRG3	SCHIP1	KRT83
NDST2	SCLY	KRT85
NDUFA10	SCNN1G	KRT86
NDUFA11	SCO2	KRTCAP2
NDUFA13	SCP2	KSR1
NDUFA3	SDAD1	KTN1
NDUFA5	SDC1	KYNU
NDUFA7	SDC4	LAGE3
NDUFA9	SDCCAG8	LAMA5
NDUFAF2	SDHA	LAMB2
NDUFAF4	SDHAF2	LAMC1
NDUFB1	SDHC	LAMP1
NDUFB2	SDHD	LAMP5
NDUFB5	SDR39U1	LAPTM4A
NDUFB8	SEC11A	LAPTM4B
NDUFC1	SEC11C	LARP6
NDUFC2	SEC24C	LAT
NDUFC2-KCTD14	SEC61A2	LATS2
NDUFS6	SEC61G	LBH
NDUFS7	SEL1L	LCE1F
NDUFS8	SEMA4G	LCN10
NDUFV2	SEPHS2	LCN6
NEB	SEPT1	LCNL1
NEDD4L	SERF1A	LDHD
NEDD8	SERF2	LDLR
NEDD8-MDP1	SERHL2	LDLRAD2
NEFH	SERINC1	LDLRAD4
NEIL1	SERINC3	LEFTY1
NEK2	SERINC5	LEFTY2
NEMF	SERPINA4	LENG1
NES	SERPINA5	LENG9
NEU1	SERPINB10	LETM2
NEURL1B	SERPINB2	LGALS7
[truncated: 2,375 more rows]

## Sheet: S2D - 2 fold diff
Table S2D : Discordantly quantified (DQ) genes across multiple pipeline-pairs showing two-fold difference	Table S2B : Discordantly quantified (DQ) genes across multiple pipeline-pairs showing four-fold difference	Table S2B : Discordantly quantified (DQ) genes across multiple pipeline-pairs showing four-fold difference	Table S2B : Discordantly quantified (DQ) genes across multiple pipeline-pairs showing four-fold difference	Table S2B : Discordantly quantified (DQ) genes across multiple pipeline-pairs showing four-fold difference	Table S2B : Discordantly quantified (DQ) genes across multiple pipeline-pairs showing four-fold difference	Table S2B : Discordantly quantified (DQ) genes across multiple pipeline-pairs showing four-fold difference	Table S2B : Discordantly quantified (DQ) genes across multiple pipeline-pairs showing four-fold difference	Table S2B : Discordantly quantified (DQ) genes across multiple pipeline-pairs showing four-fold difference	Table S2B : Discordantly quantified (DQ) genes across multiple pipeline-pairs showing four-fold difference	Table S2B : Discordantly quantified (DQ) genes across multiple pipeline-pairs showing four-fold difference	Table S2B : Discordantly quantified (DQ) genes across multiple pipeline-pairs showing four-fold difference	Table S2B : Discordantly quantified (DQ) genes across multiple pipeline-pairs showing four-fold difference	Table S2B : Discordantly quantified (DQ) genes across multiple pipeline-pairs showing four-fold difference	Table S2B : Discordantly quantified (DQ) genes across multiple pipeline-pairs showing four-fold difference	Table S2B : Discordantly quantified (DQ) genes across multiple pipeline-pairs showing four-fold difference	Table S2B : Discordantly quantified (DQ) genes across multiple pipeline-pairs showing four-fold difference	Table S2B : Discordantly quantified (DQ) genes across multiple pipeline-pairs showing four-fold difference	Table S2B : Discordantly quantified (DQ) genes across multiple pipeline-pairs showing four-fold difference	Table S2B : Discordantly quantified (DQ) genes across multiple pipeline-pairs showing four-fold difference	Table S2B : Discordantly quantified (DQ) genes across multiple pipeline-pairs showing four-fold difference	Table S2B : Discordantly quantified (DQ) genes across multiple pipeline-pairs showing four-fold difference	Table S2B : Discordantly quantified (DQ) genes across multiple pipeline-pairs showing four-fold difference	Table S2B : Discordantly quantified (DQ) genes across multiple pipeline-pairs showing four-fold difference	Table S2B : Discordantly quantified (DQ) genes across multiple pipeline-pairs showing four-fold difference	Table S2B : Discordantly quantified (DQ) genes across multiple pipeline-pairs showing four-fold difference	Table S2B : Discordantly quantified (DQ) genes across multiple pipeline-pairs showing four-fold difference	Table S2B : Discordantly quantified (DQ) genes across multiple pipeline-pairs showing four-fold difference	Table S2B : Discordantly quantified (DQ) genes across multiple pipeline-pairs showing four-fold difference	Table S2B : Discordantly quantified (DQ) genes across multiple pipeline-pairs showing four-fold difference	Table S2B : Discordantly quantified (DQ) genes across multiple pipeline-pairs showing four-fold difference	Table S2B : Discordantly quantified (DQ) genes across multiple pipeline-pairs showing four-fold difference	Table S2B : Discordantly quantified (DQ) genes across multiple pipeline-pairs showing four-fold difference	Table S2B : Discordantly quantified (DQ) genes across multiple pipeline-pairs showing four-fold difference	Table S2B : Discordantly quantified (DQ) genes across multiple pipeline-pairs showing four-fold difference	Table S2B : Discordantly quantified (DQ) genes across multiple pipeline-pairs showing four-fold difference	Table S2B : Discordantly quantified (DQ) genes across multiple pipeline-pairs showing four-fold difference	Table S2B : Discordantly quantified (DQ) genes across multiple pipeline-pairs showing four-fold difference	Table S2B : Discordantly quantified (DQ) genes across multiple pipeline-pairs showing four-fold difference	Table S2B : Discordantly quantified (DQ) genes across multiple pipeline-pairs showing four-fold difference	Table S2B : Discordantly quantified (DQ) genes across multiple pipeline-pairs showing four-fold difference	Table S2B : Discordantly quantified (DQ) genes across multiple pipeline-pairs showing four-fold difference	Table S2B : Discordantly quantified (DQ) genes across multiple pipeline-pairs showing four-fold difference	Table S2B : Discordantly quantified (DQ) genes across multiple pipeline-pairs showing four-fold difference	Table S2B : Discordantly quantified (DQ) genes across multiple pipeline-pairs showing four-fold difference	Table S2B : Discordantly quantified (DQ) genes across multiple pipeline-pairs showing four-fold difference	Table S2B : Discordantly quantified (DQ) genes across multiple pipeline-pairs showing four-fold difference	Table S2B : Discordantly quantified (DQ) genes across multiple pipeline-pairs showing four-fold difference	Table S2B : Discordantly quantified (DQ) genes across multiple pipeline-pairs showing four-fold difference	Table S2B : Discordantly quantified (DQ) genes across multiple pipeline-pairs showing four-fold difference
Discordant genes in TCGA	Discordant genes in GTEx	Union of Discordant genes in TCGA and GTEx		Discordant genes impacted by multimapping reads
A1BG	A1BG	A1BG		AARSD1
A2M	A2M	A2M		ABCB6
A2ML1	A4GALT	A2ML1		ADORA2A
A4GALT	AACS	A4GALT		AKAP2
AACS	AADAC	AACS		AMY1A
AADAC	AADAT	AADAC		AMY1B
AADAT	AAED1	AADAT		AMY1C
AAGAB	AAGAB	AAED1		ANKHD1
AAK1	AAK1	AAGAB		ANKHD1-EIF4EBP3
AAMP	AAMDC	AAK1		ANKRD23
AARS	AAMP	AAMDC		APOC2
AARS2	AAR2	AAMP		APOC4
AARSD1	AARD	AAR2		AQP1
AASDHPPT	AARS	AARD		ARHGEF18
AASS	AARS2	AARS		AS3MT
AATF	AARSD1	AARS2		ATP5I
ABCA1	AASDHPPT	AARSD1		ATP5J2-PTCD1
ABCA12	AATF	AASDHPPT		ATP6V0C
ABCA2	ABAT	AASS		BBS1
ABCA3	ABCA1	AATF		BCL2L2-PABPN1
ABCA4	ABCA2	ABAT		BIVM-ERCC5
ABCB10	ABCA3	ABCA1		BOLA2
ABCB11	ABCA5	ABCA12		BSCL2
ABCB6	ABCA6	ABCA2		C11orf52
ABCB7	ABCA9	ABCA3		C15orf38-AP3S2
ABCC1	ABCB10	ABCA4		C19orf33
ABCC2	ABCB11	ABCA5		C1QTNF5
ABCC4	ABCB4	ABCA6		C20orf24
ABCC6	ABCB6	ABCA9		C4A
ABCD1	ABCB7	ABCB10		C4B
ABCD4	ABCB9	ABCB11		C4orf48
ABCE1	ABCC1	ABCB4		C8orf44-SGK3
ABCF1	ABCC10	ABCB6		C8orf59
ABCF2	ABCC2	ABCB7		CARD17
ABCG2	ABCC4	ABCB9		CCDC103
ABHD10	ABCC8	ABCC1		CDC26
ABHD13	ABCD1	ABCC10		CDK3
ABHD14A	ABCD4	ABCC2		CDRT4
ABHD14A-ACY1	ABCE1	ABCC4		CDSN
ABHD15	ABCF1	ABCC6		CEMP1
ABHD16A	ABCF2	ABCC8		CFHR2
ABHD16B	ABCF3	ABCD1		CHD2
ABHD2	ABCG2	ABCD4		CHKB
ABHD4	ABHD10	ABCE1		CHKB-CPT1B
ABHD8	ABHD14A	ABCF1		CHURC1-FNTB
ABI1	ABHD14B	ABCF2		CIDEB
ABI2	ABHD15	ABCF3		CKLF
ABI3	ABHD16A	ABCG2		CKLF-CMTM1
ABI3BP	ABHD17B	ABHD10		CKMT1A
ABL1	ABHD2	ABHD13		CLN3
ABL2	ABHD3	ABHD14A		CNPY2
ABLIM1	ABHD4	ABHD14A-ACY1		COA3
ABT1	ABHD8	ABHD14B		COMMD1
ABTB1	ABI1	ABHD15		COMMD3-BMI1
ABTB2	ABI2	ABHD16A		COX8A
ACAA1	ABI3	ABHD16B		CPT1B
ACACA	ABL1	ABHD17B		CPZ
ACAD11	ABLIM1	ABHD2		CRYAA
ACAD8	ABR	ABHD3		CT45A3
ACADS	ABT1	ABHD4		CT45A5
ACADSB	ABTB2	ABHD8		CTAG1A
ACADVL	ACAA1	ABI1		CTAG1B
ACAP2	ACAA2	ABI2		CTAGE4
ACAT1	ACAD11	ABI3		CTAGE8
ACAT2	ACADL	ABI3BP		CXCR5
ACBD3	ACADM	ABL1		CYP51A1
ACBD5	ACADS	ABL2		DCAF8
ACBD6	ACADSB	ABLIM1		DDT
ACBD7	ACADVL	ABR		DDX3Y
ACE2	ACAP2	ABT1		DEFA1
ACER2	ACAT1	ABTB1		DEFA3
ACER3	ACAT2	ABTB2		DEFB1
ACLY	ACBD3	ACAA1		DEFB103A
ACO1	ACBD5	ACAA2		DEFB103B
ACO2	ACBD6	ACACA		DNAJC25-GNG10
ACOT1	ACE	ACAD11		DPY30
ACOT13	ACE2	ACAD8		ECSCR
ACOT2	ACER1	ACADL		EEF1G
ACOT4	ACER2	ACADM		EIF1AY
ACOT8	ACKR3	ACADS		EIF3CL
ACOX1	ACLY	ACADSB		EIF4A1
ACP1	ACO2	ACADVL		EIF4EBP3
ACP2	ACOT1	ACAP2		EMC6
ACP6	ACOT11	ACAT1		EVA1B
ACPP	ACOT13	ACAT2		F8A2
ACSBG1	ACOT8	ACBD3		F8A3
ACSF2	ACOX1	ACBD5		FAM156A
ACSF3	ACP2	ACBD6		FAM156B
ACSL4	ACP6	ACBD7		FAM47E-STBD1
ACSL5	ACSBG1	ACE		FSBP
ACSL6	ACSF2	ACE2		GAGE10
ACSM1	ACSF3	ACER1		GALNT4
ACSM2A	ACSL1	ACER2		GALT
ACSM2B	ACSL4	ACER3		GCHFR
ACSM3	ACSL5	ACKR3		GOLGA8H
ACSS3	ACSM2B	ACLY		GOLGA8O
ACTA1	ACSM3	ACO1		GPR75-ASB3
ACTB	ACSS3	ACO2		GPS2
ACTC1	ACTA1	ACOT1		GRAP
ACTG1	ACTB	ACOT11		GTF2A1L
ACTG2	ACTG1	ACOT13		GTF2H4
ACTL10	ACTN4	ACOT2		HBA1
ACTN1	ACTR10	ACOT4		HBA2
ACTN4	ACTR1A	ACOT8		HBG1
ACTR1A	ACTR1B	ACOX1		HDAC10
ACTR1B	ACTR2	ACP1		HIST1H2AI
ACTR2	ACTR3	ACP2		HIST1H3B
ACTR3	ACTR5	ACP6		HIST1H3D
ACTR3C	ACVR1	ACPP		HIST1H3E
ACTR5	ACVR1B	ACSBG1		HIST1H3F
ACTR8	ACY1	ACSF2		HIST1H3J
ACVR1	ACY3	ACSF3		HIST1H4B
ACVR1B	ACYP2	ACSL1		HIST1H4C
ACVRL1	ADAM10	ACSL4		HIST2H2AA4
ACY1	ADAM17	ACSL5		HIST2H3A
ACY3	ADAM19	ACSL6		HIST2H3C
ACYP2	ADAM28	ACSM1		HIST2H4A
ADAM10	ADAM33	ACSM2A		HIST2H4B
ADAM12	ADAM9	ACSM2B		HNRNPUL2-BSCL2
ADAM17	ADAMDEC1	ACSM3		HOXD3
ADAM19	ADAMTS1	ACSS3		HOXD4
ADAM8	ADAMTS15	ACTA1		HSPE1-MOB4
ADAM9	ADAMTS4	ACTB		IER3IP1
ADAMDEC1	ADAMTS5	ACTC1		IGFLR1
ADAMTS1	ADAMTSL2	ACTG1		INO80B
ADAMTS12	ADAMTSL3	ACTG2		IPO4
ADAMTS14	ADAMTSL5	ACTL10		IRF9
ADAMTS15	ADAP1	ACTN1		ISY1-RAB43
ADAMTS16	ADAR	ACTN4		ITGB3
ADAMTS2	ADAT1	ACTR10		ITIH4
ADAMTS4	ADCK2	ACTR1A		JMJD7
ADAMTS5	ADCK5	ACTR1B		KDM5D
ADAMTSL2	ADCY1	ACTR2		KHDC1L
ADAMTSL3	ADCY3	ACTR3		KIAA0391
ADAP1	ADCY5	ACTR3C		LCN6
ADAP2	ADCY6	ACTR5		LRRC24
ADAR	ADCY7	ACTR8		LTC4S
ADAT1	ADCY9	ACVR1		LUC7L2
ADCK2	ADCYAP1R1	ACVR1B		LY6G6D
ADCK5	ADD1	ACVRL1		LY75-CD302
ADCY1	ADH1A	ACY1		MAGEA2
ADCY2	ADH1B	ACY3		MAGEA2B
ADCY3	ADH4	ACYP2		MAGED4
ADCY5	ADI1	ADAM10		MAGED4B
ADCY6	ADIPOQ	ADAM12		MEF2B
ADCY7	ADIPOR1	ADAM17		MIA
ADCY8	ADIPOR2	ADAM19		MMP23B
ADCY9	ADIRF	ADAM28		MRPL12
ADD1	ADM2	ADAM33		MRPS28
ADD3	ADM5	ADAM8		MSH5
ADH1A	ADNP	ADAM9		MSH5-SAPCD1
ADH1B	ADNP2	ADAMDEC1		MSMB
ADH4	ADO	ADAMTS1		MSMP
ADH5	ADORA2A	ADAMTS12		MT1A
ADH7	ADORA2B	ADAMTS14		MTHFS
ADI1	ADORA3	ADAMTS15		MUSTN1
ADIPOQ	ADPGK	ADAMTS16		MZT2B
ADIPOR1	ADPRHL1	ADAMTS2		NBPF10
ADIPOR2	ADPRHL2	ADAMTS4		NBPF14
ADM	ADPRM	ADAMTS5		NBPF15
ADM2	ADRA1B	ADAMTSL2		NDST2
ADNP	ADRA2A	ADAMTSL3		NDUFA7
ADNP2	ADRA2B	ADAMTSL5		NDUFC2-KCTD14
ADO	ADRA2C	ADAP1		NEDD8-MDP1
ADORA1	ADRB1	ADAP2		NEURL2
ADORA2A	ADRB2	ADAR		NHEJ1
ADORA2B	ADRB3	ADAT1		NME1-NME2
ADPRHL1	ADRM1	ADCK2		NME2
ADPRHL2	ADSL	ADCK5		NOTCH2NL
ADRA1B	ADSS	ADCY1		NOXO1
ADRA2A	ADSSL1	ADCY2		NPB
ADRA2C	AEBP1	ADCY3		NPIPA1
ADRB1	AEN	ADCY5		NPIPA2
ADRB2	AES	ADCY6		NPIPA3
ADRM1	AFAP1	ADCY7		NPIPA7
ADSL	AFAP1L1	ADCY8		NPIPB3
ADSS	AFF1	ADCY9		OVCA2
AEBP1	AFF4	ADCYAP1R1		P2RX5-TAX1BP3
AEN	AFG3L2	ADD1		PAGE2B
AES	AFM	ADD3		PAK6
AFAP1	AFMID	ADH1A		PCDH20
AFAP1L1	AFTPH	ADH1B		PET117
AFAP1L2	AGA	ADH4		PF4V1
AFF1	AGAP1	ADH5		PGA5
AFF4	AGAP3	ADH7		PGAM2
AFG3L2	AGAP4	ADI1		PIK3R2
AFM	AGAP5	ADIPOQ		PLA2G10
AFMID	AGAP9	ADIPOR1		PMF1-BGLAP
AFTPH	AGBL5	ADIPOR2		POC1B-GALNT4
AGA	AGER	ADIRF		POLR2J2
AGAP1	AGFG1	ADM		PPAN
AGAP3	AGFG2	ADM2		PPAN-P2RY11
AGAP9	AGGF1	ADM5		PPT2-EGFL8
AGBL5	AGL	ADNP		PRICKLE4
AGER	AGMAT	ADNP2		PSMA1
AGFG1	AGO2	ADO		PSMA2
AGGF1	AGO4	ADORA1		PSMC1
AGK	AGPAT1	ADORA2A		PTGES3L-AARSD1
AGL	AGPAT2	ADORA2B		PTPRCAP
AGMAT	AGPAT4	ADORA3		PXMP2
AGPAT1	AGPAT5	ADPGK		RAB43
AGPAT2	AGPS	ADPRHL1		RANGRF
AGPAT5	AGR2	ADPRHL2		RASA4B
AGPS	AGRN	ADPRM		RGPD1
AGR2	AGT	ADRA1B		RGPD2
AGRN	AGTPBP1	ADRA2A		RGPD5
AGT	AHCY	ADRA2B		RNASE4
AGTPBP1	AHCYL1	ADRA2C		ROMO1
AHCTF1	AHCYL2	ADRB1		RPL41
AHCYL1	AHDC1	ADRB2		RPP14
AHCYL2	AHI1	ADRB3		RPS10
AHDC1	AHNAK	ADRM1		RPS10-NUDT3
AHNAK	AHNAK2	ADSL		RSC1A1
AHNAK2	AHR	ADSS		SAA4
AHR	AHSA2	ADSSL1		SAPCD1
AHSA2	AIDA	AEBP1		SARS2
AIDA	AIFM1	AEN		SCGB1D2
AIF1	AIFM2	AES		SCGB2A1
AIF1L	AIG1	AFAP1		SDHD
AIFM1	AIMP1	AFAP1L1		SERF1A
AIFM2	AIMP2	AFAP1L2		SERF2
AIG1	AIP	AFF1		SFT2D3
AIM2	AK1	AFF4		SIGLEC5
AIMP1	AK2	AFG3L2		SLC25A10
AIMP2	AK3	AFM		SLC31A2
AIP	AK4	AFMID		SLX1A
AJUBA	AKAP1	AFTPH		SNURF
AK1	AKAP10	AGA		SOGA3
AK2	AKAP11	AGAP1		SPINK8
AK3	AKAP12	AGAP3		SRSF9
AK4	AKAP13	AGAP4		SRXN1
AKAP1	AKAP17A	AGAP5		ST20-MTHFS
AKAP10	AKAP2	AGAP9		STARD5
AKAP11	AKAP8	AGBL5		STON1-GTF2A1L
AKAP12	AKAP9	AGER		STX16-NPEPL1
AKAP13	AKIP1	AGFG1		SULT1A3
AKAP17A	AKIRIN1	AGFG2		SULT1A4
AKAP2	AKIRIN2	AGGF1		SYCE1
AKAP8	AKR1B1	AGK		SYS1-DBNDD2
AKAP9	AKR1B10	AGL		TAP2
AKIRIN1	AKR1B15	AGMAT		TARDBP
AKIRIN2	AKR1C1	AGO2		TAX1BP3
AKR1B10	AKR1C2	AGO4		TBC1D3
AKR1B15	AKR7A2	AGPAT1		TBC1D3G
AKR1C1	AKR7A3	AGPAT2		TEN1
AKR1C2	AKT1	AGPAT4		TICAM2
AKR1C3	AKT2	AGPAT5		TM9SF1
AKR1C4	AKT3	AGPS		TMED7-TICAM2
AKR1D1	AKTIP	AGR2		TMEM189-UBE2V1
AKR7A2	ALAS1	AGRN		TMSB10
AKR7A3	ALAS2	AGT		TMSB15B
AKT1	ALB	AGTPBP1		TNFRSF6B
AKT2	ALCAM	AHCTF1		TOMM6
AKT3	ALDH16A1	AHCY		TREX1
AKTIP	ALDH18A1	AHCYL1		TRIM34
ALAD	ALDH1A1	AHCYL2		TRIM39-RPP21
ALAS1	ALDH1B1	AHDC1		TRIM6-TRIM34
ALCAM	ALDH1L1	AHI1		TRPV1
ALDH16A1	ALDH2	AHNAK		TSSK3
ALDH18A1	ALDH3A2	AHNAK2		TTC4
ALDH1A1	ALDH3B2	AHR		TUBB3
ALDH1A2	ALDH4A1	AHSA2		TXNDC5
ALDH1A3	ALDH5A1	AIDA		U2AF1
ALDH1B1	ALDH6A1	AIF1		UBE2F-SCLY
ALDH1L1	ALDH7A1	AIF1L		UBE2V1
ALDH1L2	ALDH8A1	AIFM1		UQCR11
ALDH2	ALDH9A1	AIFM2		ZACN
ALDH3B1	ALDOA	AIG1		ZFPL1
ALDH3B2	ALDOB	AIM2		ZNF177
ALDH4A1	ALG1	AIMP1		ZNF410
ALDH5A1	ALG12	AIMP2		ZNF564
ALDH6A1	ALG13	AIP		ZNF747
ALDH7A1	ALG2	AJUBA
ALDH8A1	ALG8	AK1
ALDH9A1	ALG9	AK2
ALDOA	ALKBH4	AK3
ALDOB	ALKBH5	AK4
ALG1	ALKBH7	AKAP1
ALG12	ALOX12	AKAP10
ALG13	ALOX12B	AKAP11
ALG14	ALOX15B	AKAP12
ALG1L	ALPK3	AKAP13
ALG2	ALPL	AKAP17A
ALG9	ALYREF	AKAP2
ALKBH4	AMACR	AKAP8
ALKBH5	AMD1	AKAP9
ALKBH6	AMIGO1	AKIP1
ALMS1	AMIGO2	AKIRIN1
ALOX12	AMMECR1L	AKIRIN2
ALOX12B	AMN	AKR1B1
ALOX15	AMOTL1	AKR1B10
ALOX15B	AMOTL2	AKR1B15
ALPK2	AMPD2	AKR1C1
ALPK3	AMT	AKR1C2
ALPL	AMY1A	AKR1C3
ALPP	AMY1B	AKR1C4
ALPPL2	AMY1C	AKR1D1
ALX3	AMY2A	AKR7A2
ALYREF	AMY2B	AKR7A3
AMACR	ANAPC11	AKT1
AMIGO1	ANAPC13	AKT2
AMIGO2	ANAPC15	AKT3
AMMECR1	ANAPC4	AKTIP
AMMECR1L	ANAPC5	ALAD
AMN	ANG	ALAS1
AMOT	ANGPT1	ALAS2
AMOTL1	ANGPT4	ALB
AMOTL2	ANGPTL1	ALCAM
AMTN	ANGPTL2	ALDH16A1
AMY1A	ANGPTL4	ALDH18A1
AMY1B	ANGPTL6	ALDH1A1
AMY1C	ANGPTL7	ALDH1A2
AMY2B	ANK3	ALDH1A3
ANAPC10	ANKDD1A	ALDH1B1
ANAPC11	ANKH	ALDH1L1
ANAPC5	ANKHD1	ALDH1L2
ANG	ANKIB1	ALDH2
ANGEL1	ANKLE2	ALDH3A2
ANGPTL1	ANKMY2	ALDH3B1
ANGPTL2	ANKRD1	ALDH3B2
ANGPTL3	ANKRD11	ALDH4A1
ANGPTL4	ANKRD12	ALDH5A1
ANGPTL6	ANKRD13C	ALDH6A1
ANK2	ANKRD16	ALDH7A1
ANK3	ANKRD17	ALDH8A1
ANKH	ANKRD2	ALDH9A1
ANKHD1	ANKRD22	ALDOA
ANKHD1-EIF4EBP3	ANKRD23	ALDOB
ANKIB1	ANKRD24	ALG1
ANKLE2	ANKRD33B	ALG12
ANKMY2	ANKRD35	ALG13
ANKRA2	ANKRD36	ALG14
ANKRD1	ANKRD37	ALG1L
ANKRD11	ANKRD39	ALG2
ANKRD12	ANKRD40	ALG8
ANKRD13B	ANKRD44	ALG9
ANKRD13C	ANKRD50	ALKBH4
ANKRD17	ANKRD52	ALKBH5
ANKRD2	ANKRD9	ALKBH6
ANKRD22	ANKS1A	ALKBH7
ANKRD23	ANO1	ALMS1
ANKRD30BL	ANO6	ALOX12
ANKRD33B	ANO8	ALOX12B
ANKRD34B	ANO9	ALOX15
ANKRD35	ANP32A	ALOX15B
ANKRD37	ANP32B	ALPK2
ANKRD39	ANP32E	ALPK3
ANKRD40	ANTXR1	ALPL
ANKRD44	ANTXR2	ALPP
ANKRD50	ANXA10	ALPPL2
ANKRD52	ANXA11	ALX3
ANKRD9	ANXA2	ALYREF
ANKS1A	ANXA3	AMACR
ANLN	ANXA4	AMD1
ANO1	ANXA5	AMIGO1
ANO5	ANXA7	AMIGO2
ANO6	ANXA8	AMMECR1
ANO8	ANXA9	AMMECR1L
ANP32A	AOC3	AMN
ANP32B	AOX1	AMOT
ANP32D	AP1AR	AMOTL1
ANP32E	AP1B1	AMOTL2
ANPEP	AP1G1	AMPD2
ANTXR1	AP1G2	AMT
ANTXR2	AP1M1	AMTN
ANXA1	AP1M2	AMY1A
ANXA10	AP1S1	AMY1B
ANXA11	AP2B1	AMY1C
ANXA2	AP3D1	AMY2A
ANXA3	AP3M1	AMY2B
ANXA4	AP3S1	ANAPC10
ANXA5	AP3S2	ANAPC11
ANXA7	AP4M1	ANAPC13
ANXA8	AP5B1	ANAPC15
ANXA9	AP5M1	ANAPC4
AOC3	AP5S1	ANAPC5
AOX1	AP5Z1	ANG
AP1AR	APBA3	ANGEL1
AP1B1	APCDD1L	ANGPT1
AP1G1	APEH	ANGPT4
AP1G2	APEX1	ANGPTL1
AP1M1	APEX2	ANGPTL2
AP1M2	APH1A	ANGPTL3
AP1S1	API5	ANGPTL4
AP1S2	APIP	ANGPTL6
AP2A2	APLN	ANGPTL7
AP2B1	APLNR	ANK2
AP3M1	APLP2	ANK3
AP3S2	APMAP	ANKDD1A
AP4M1	APOA4	ANKH
AP5B1	APOA5	ANKHD1
APAF1	APOB	ANKHD1-EIF4EBP3
APBB1IP	APOBEC2	ANKIB1
APC	APOBEC3C	ANKLE2
APCDD1	APOBR	ANKMY2
APCDD1L	APOC1	ANKRA2
APCS	APOC2	ANKRD1
APEX1	APOD	ANKRD11
APEX2	APOE	ANKRD12
APH1B	APOF	ANKRD13B
API5	APOL1	ANKRD13C
APIP	APOL2	ANKRD16
APLN	APOL6	ANKRD17
APLNR	APOLD1	ANKRD2
APOA4	APOO	ANKRD22
APOA5	APOPT1	ANKRD23
APOB	APP	ANKRD24
APOBEC2	APPL1	ANKRD30BL
APOBEC3A	APRT	ANKRD33B
APOBEC3B	AQP1	ANKRD34B
APOBEC3C	AQP2	ANKRD35
APOBEC3D	AQP3	ANKRD36
APOBEC3F	AQP4	ANKRD37
APOBR	AQP5	ANKRD39
APOC1	AQP8	ANKRD40
APOC2	AQP9	ANKRD44
APOC4	AR	ANKRD50
APOE	ARAP3	ANKRD52
APOF	ARC	ANKRD9
APOH	ARCN1	ANKS1A
APOL1	AREG	ANLN
APOL2	ARF3	ANO1
APOL4	ARF4	ANO5
APOL6	ARF6	ANO6
APOLD1	ARFGAP3	ANO8
APOM	ARFGEF2	ANO9
APOO	ARFIP1	ANP32A
APOOL	ARFRP1	ANP32B
APOPT1	ARG2	ANP32D
APPBP2	ARHGAP1	ANP32E
APPL1	ARHGAP10	ANPEP
AQP1	ARHGAP12	ANTXR1
AQP11	ARHGAP15	ANTXR2
AQP3	ARHGAP17	ANXA1
AQP4	ARHGAP18	ANXA10
AQP5	ARHGAP19	ANXA11
AQP7	ARHGAP21	ANXA2
AQP8	ARHGAP30	ANXA3
AQP9	ARHGAP31	ANXA4
AQR	ARHGAP32	ANXA5
AR	ARHGAP35	ANXA7
ARAF	ARHGAP39	ANXA8
ARAP3	ARHGAP4	ANXA9
ARC	ARHGAP40	AOC3
ARCN1	ARHGAP8	AOX1
AREG	ARHGAP9	AP1AR
ARF3	ARHGDIA	AP1B1
ARF4	ARHGDIB	AP1G1
ARF6	ARHGDIG	AP1G2
ARFGAP3	ARHGEF1	AP1M1
ARFGEF2	ARHGEF11	AP1M2
ARFIP1	ARHGEF12	AP1S1
ARFRP1	ARHGEF15	AP1S2
ARG2	ARHGEF16	AP2A2
ARGLU1	ARHGEF18	AP2B1
ARHGAP1	ARHGEF25	AP3D1
ARHGAP10	ARHGEF26	AP3M1
ARHGAP11A	ARHGEF28	AP3S1
ARHGAP12	ARHGEF35	AP3S2
ARHGAP15	ARHGEF37	AP4M1
ARHGAP17	ARHGEF39	AP5B1
ARHGAP18	ARHGEF4	AP5M1
ARHGAP19	ARHGEF5	AP5S1
ARHGAP23	ARHGEF6	AP5Z1
ARHGAP27	ARID1A	APAF1
ARHGAP30	ARID1B	APBA3
ARHGAP31	ARID4B	APBB1IP
ARHGAP32	ARID5B	APC
ARHGAP35	ARIH1	APCDD1
ARHGAP36	ARIH2	APCDD1L
ARHGAP39	ARL14	APCS
ARHGAP4	ARL16	APEH
ARHGAP40	ARL17A	APEX1
ARHGAP42	ARL2	APEX2
ARHGAP8	ARL2BP	APH1A
ARHGDIA	ARL3	APH1B
ARHGEF11	ARL4C	API5
ARHGEF12	ARL4D	APIP
ARHGEF15	ARL5B	APLN
ARHGEF16	ARL6IP1	APLNR
ARHGEF17	ARL6IP4	APLP2
ARHGEF18	ARL6IP5	APMAP
ARHGEF19	ARL8A	APOA4
ARHGEF25	ARL8B	APOA5
ARHGEF26	ARMC1	APOB
ARHGEF35	ARMC10	APOBEC2
ARHGEF37	ARMC7	APOBEC3A
ARHGEF38	ARMC9	APOBEC3B
ARHGEF5	ARMCX1	APOBEC3C
ARHGEF6	ARMCX3	APOBEC3D
ARID1A	ARMCX4	APOBEC3F
ARID1B	ARNT	APOBR
ARID3A	ARNT2	APOC1
ARID4A	ARPC1A	APOC2
ARID4B	ARPC2	APOC4
ARID5B	ARPC3	APOD
ARIH1	ARPC4	APOE
ARIH2	ARPC5	APOF
ARL13B	ARPP19	APOH
ARL14	ARRB1	APOL1
ARL15	ARRDC1	APOL2
ARL2BP	ARRDC2	APOL4
ARL3	ARRDC3	APOL6
ARL4A	ARRDC4	APOLD1
ARL4C	ARSD	APOM
ARL4D	ARSI	APOO
ARL5A	AS3MT	APOOL
ARL5B	ASAH1	APOPT1
ARL6IP1	ASAP2	APP
ARL6IP4	ASAP3	APPBP2
ARL6IP5	ASB1	APPL1
ARL8A	ASB13	APRT
ARL8B	ASB6	AQP1
ARL9	ASF1A	AQP11
ARMC1	ASF1B	AQP2
ARMC10	ASH1L	AQP3
ARMC7	ASH2L	AQP4
ARMC8	ASMTL	AQP5
ARMC9	ASNA1	AQP7
ARMCX1	ASNS	AQP8
ARMCX2	ASNSD1	AQP9
ARMCX3	ASPA	AQR
ARMCX6	ASPG	AR
ARNT	ASPH	ARAF
ARNT2	ASPHD1	ARAP3
ARNTL2	ASPN	ARC
ARPC1A	ASPSCR1	ARCN1
ARPC2	ATAD1	AREG
ARPC3	ATAD3A	ARF3
ARPC4	ATAD3B	ARF4
ARPC5	ATE1	ARF6
ARPC5L	ATF1	ARFGAP3
ARPP19	ATF2	ARFGEF2
ARRDC3	ATF5	ARFIP1
ARRDC4	ATF6	ARFRP1
ARSA	ATF6B	ARG2
ARSB	ATF7	ARGLU1
ARSD	ATF7IP	ARHGAP1
ARSE	ATF7IP2	ARHGAP10
ARSG	ATG10	ARHGAP11A
ARSI	ATG12	ARHGAP12
ARSJ	ATG14	ARHGAP15
ARV1	ATG16L1	ARHGAP17
ARX	ATG2A	ARHGAP18
AS3MT	ATG2B	ARHGAP19
ASAH1	ATG3	ARHGAP21
ASAP1	ATG4C	ARHGAP23
ASAP2	ATG4D	ARHGAP27
ASAP3	ATG7	ARHGAP30
ASB1	ATG9A	ARHGAP31
ASB13	ATG9B	ARHGAP32
ASB6	ATIC	ARHGAP35
ASB7	ATL3	ARHGAP36
ASB8	ATMIN	ARHGAP39
ASB9	ATN1	ARHGAP4
ASCL1	ATOX1	ARHGAP40
ASCL2	ATP11B	ARHGAP42
ASF1A	ATP13A1	ARHGAP8
ASF1B	ATP13A2	ARHGAP9
ASH1L	ATP1A1	ARHGDIA
ASMTL	ATP1A2	ARHGDIB
ASNA1	ATP1B1	ARHGDIG
ASNSD1	ATP1B2	ARHGEF1
ASPA	ATP2A3	ARHGEF11
ASPG	ATP4A	ARHGEF12
ASPH	ATP4B	ARHGEF15
ASPHD2	ATP5A1	ARHGEF16
ASPM	ATP5B	ARHGEF17
ASPN	ATP5D	ARHGEF18
ASPRV1	ATP5E	ARHGEF19
ASPSCR1	ATP5EP2	ARHGEF25
ASTE1	ATP5F1	ARHGEF26
ASXL1	ATP5G1	ARHGEF28
ASXL2	ATP5G2	ARHGEF35
ATAD1	ATP5G3	ARHGEF37
ATAD2	ATP5H	ARHGEF38
ATAD3A	ATP5I	ARHGEF39
ATAD3B	ATP5J	ARHGEF4
ATAT1	ATP5J2	ARHGEF5
ATE1	ATP5L	ARHGEF6
ATF1	ATP5O	ARID1A
ATF2	ATP5SL	ARID1B
ATF5	ATP6AP2	ARID3A
ATF6	ATP6V0A1	ARID4A
ATF6B	ATP6V0C	ARID4B
ATF7	ATP6V0D1	ARID5B
ATF7IP	ATP6V1A	ARIH1
ATF7IP2	ATP6V1B2	ARIH2
ATG10	ATP6V1C1	ARL13B
ATG12	ATP6V1C2	ARL14
ATG14	ATP6V1E1	ARL15
ATG16L1	ATP6V1F	ARL16
ATG2A	ATP6V1G1	ARL17A
ATG3	ATP6V1H	ARL2
ATG4A	ATP8B1	ARL2BP
ATG4B	ATP8B2	ARL3
ATG4C	ATP9A	ARL4A
ATG4D	ATP9B	ARL4C
ATG5	ATPAF1	ARL4D
ATG7	ATPAF2	ARL5A
ATG9A	ATPIF1	ARL5B
ATG9B	ATR	ARL6IP1
ATL3	ATRAID	ARL6IP4
ATMIN	ATRIP	ARL6IP5
ATN1	ATRN	ARL8A
ATOH8	ATXN1L	ARL8B
ATOX1	ATXN2	ARL9
ATP10A	ATXN2L	ARMC1
ATP10D	ATXN3	ARMC10
ATP11A	ATXN7L3	ARMC7
ATP11B	ATXN7L3B	ARMC8
ATP11C	AUNIP	ARMC9
ATP12A	AUP1	ARMCX1
ATP1A2	AVEN	ARMCX2
ATP1A3	AVPI1	ARMCX3
ATP1A4	AVPR1A	ARMCX4
ATP1B1	AXDND1	ARMCX6
ATP1B2	AXIN1	ARNT
ATP2A3	AXIN2	ARNT2
ATP2B1	AXL	ARNTL2
ATP2B2	AZI2	ARPC1A
ATP2B4	AZIN1	ARPC2
ATP5A1	B2M	ARPC3
ATP5B	B3GALT5	ARPC4
ATP5D	B3GALT6	ARPC5
ATP5E	B3GAT2	ARPC5L
ATP5EP2	B3GAT3	ARPP19
ATP5F1	B3GNT2	ARRB1
ATP5G1	B3GNT3	ARRDC1
ATP5G2	B3GNT4	ARRDC2
ATP5G3	B3GNT5	ARRDC3
ATP5H	B3GNT6	ARRDC4
ATP5I	B3GNT7	ARSA
ATP5J	B3GNT8	ARSB
ATP5J2	B3GNT9	ARSD
ATP5J2-PTCD1	B4GALNT1	ARSE
ATP5L	B4GALNT2	ARSG
ATP5O	B4GALNT3	ARSI
ATP5S	B4GALT1	ARSJ
ATP6AP1	B4GALT3	ARV1
ATP6AP2	B4GALT5	ARX
ATP6V0A1	B4GALT7	AS3MT
ATP6V0A4	BAAT	ASAH1
ATP6V0B	BACE1	ASAP1
ATP6V0C	BACE2	ASAP2
ATP6V0D1	BACH1	ASAP3
ATP6V0D2	BAD	ASB1
ATP6V1A	BAG1	ASB13
ATP6V1B1	BAG2	ASB6
ATP6V1C1	BAG3	ASB7
ATP6V1C2	BAG5	ASB8
ATP6V1F	BAG6	ASB9
ATP6V1G1	BAHD1	ASCL1
ATP6V1G2-DDX39B	BAIAP2	ASCL2
ATP7A	BAIAP2L1	ASF1A
ATP7B	BAIAP2L2	ASF1B
ATP8A2	BAK1	ASH1L
ATP8B1	BAMBI	ASH2L
ATP8B2	BAP1	ASMTL
ATP9A	BARX1	ASNA1
ATP9B	BASP1	ASNS
ATPAF1	BATF	ASNSD1
ATPAF2	BAX	ASPA
ATPIF1	BAZ1B	ASPG
ATR	BAZ2B	ASPH
ATRIP	BBIP1	ASPHD1
ATRN	BBS1	ASPHD2
ATRX	BBS10	ASPM
ATXN1L	BBS2	ASPN
ATXN2	BBX	ASPRV1
ATXN3	BCAM	ASPSCR1
ATXN7	BCAP29	ASTE1
ATXN7L3	BCAS2	ASXL1
ATXN7L3B	BCAS4	ASXL2
AUH	BCCIP	ATAD1
AUP1	BCKDHA	ATAD2
AURKA	BCKDHB	ATAD3A
AVEN	BCKDK	ATAD3B
AVL9	BCL10	ATAT1
AVPI1	BCL11A	ATE1
AVPR1A	BCL2	ATF1
AXIN2	BCL2A1	ATF2
AXL	BCL2L1	ATF5
AZI2	BCL2L11	ATF6
AZIN1	BCL2L12	ATF6B
B2M	BCL2L2	ATF7
B3GALNT1	BCL2L2-PABPN1	ATF7IP
B3GALNT2	BCL6	ATF7IP2
B3GALT4	BCL6B	ATG10
B3GALT5	BCL7A	ATG12
B3GALT6	BCL7B	ATG14
B3GAT2	BCL9	ATG16L1
B3GAT3	BCL9L	ATG2A
B3GNT2	BCLAF1	ATG2B
B3GNT3	BCO2	ATG3
B3GNT4	BDH1	ATG4A
B3GNT5	BEST1	ATG4B
B3GNT6	BEST4	ATG4C
B3GNT7	BET1L	ATG4D
B3GNT8	BEX1	ATG5
B3GNT9	BEX2	ATG7
B3GNTL1	BEX4	ATG9A
B4GALNT3	BEX5	ATG9B
B4GALT1	BGLAP	ATIC
B4GALT4	BGN	ATL3
B4GALT5	BHLHA15	ATMIN
B4GALT7	BHLHE40	ATN1
B9D2	BHLHE41	ATOH8
BAAT	BHMT	ATOX1
BABAM1	BICC1	ATP10A
BACE1	BICD2	ATP10D
BACE2	BIK	ATP11A
BACH1	BIN1	ATP11B
BAG1	BIRC2	ATP11C
BAG2	BIRC5	ATP12A
BAG3	BIVM	ATP13A1
BAG4	BLCAP	ATP13A2
BAG5	BLMH	ATP1A1
BAG6	BLOC1S4	ATP1A2
BAHD1	BLVRA	ATP1A3
BAIAP2	BMF	ATP1A4
BAIAP2L1	BMI1	ATP1B1
BAIAP2L2	BMP2	ATP1B2
BAIAP3	BMP2K	ATP2A3
BAK1	BMP3	ATP2B1
BAMBI	BMP5	ATP2B2
BARD1	BMP6	ATP2B4
BARX1	BMP8A	ATP4A
BARX2	BMP8B	ATP4B
BASP1	BMPR1A	ATP5A1
BATF	BMPR1B	ATP5B
BATF2	BMPR2	ATP5D
BAX	BMS1	ATP5E
BAZ1A	BMX	ATP5EP2
BAZ1B	BNC1	ATP5F1
BAZ2A	BNC2	ATP5G1
BAZ2B	BNIP2	ATP5G2
BBIP1	BNIP3	ATP5G3
BBS1	BNIP3L	ATP5H
BBS10	BOD1	ATP5I
BBS12	BOK	ATP5J
BBS2	BOLA3	ATP5J2
BBX	BOP1	ATP5J2-PTCD1
BCAP29	BPIFA1	ATP5L
BCAS2	BPIFB2	ATP5O
BCAS3	BPNT1	ATP5S
BCAS4	BPTF	ATP5SL
BCAT1	BRAF	ATP6AP1
BCKDHA	BRAT1	ATP6AP2
BCKDHB	BRCC3	ATP6V0A1
BCL10	BRD1	ATP6V0A4
BCL11A	BRD3	ATP6V0B
BCL11B	BRD7	ATP6V0C
BCL2	BRE	ATP6V0D1
BCL2A1	BRF2	ATP6V0D2
BCL2L1	BRI3	ATP6V1A
BCL2L10	BRI3BP	ATP6V1B1
BCL2L11	BRICD5	ATP6V1B2
BCL2L12	BRIX1	ATP6V1C1
BCL2L15	BRK1	ATP6V1C2
BCL2L2	BRMS1	ATP6V1E1
BCL2L2-PABPN1	BROX	ATP6V1F
BCL3	BRPF1	ATP6V1G1
BCL6B	BRPF3	ATP6V1G2-DDX39B
BCL7A	BSCL2	ATP6V1H
BCL7C	BSDC1	ATP7A
BCL9	BSG	ATP7B
BCL9L	BSPRY	ATP8A2
BCLAF1	BST2	ATP8B1
BCORL1	BTAF1	ATP8B2
BDH1	BTBD1	ATP9A
BDH2	BTBD19	ATP9B
BDKRB1	BTBD2	ATPAF1
BDP1	BTBD3	ATPAF2
BECN1	BTBD6	ATPIF1
BEND4	BTC	ATR
BEST1	BTF3	ATRAID
BET1L	BTF3L4	ATRIP
BEX1	BTG1	ATRN
BEX2	BTG2	ATRX
BEX4	BTN2A1	ATXN1L
BEX5	BTNL3	ATXN2
BGN	BTRC	ATXN2L
BHLHA15	BUB3	ATXN3
BHLHE40	BUD13	ATXN7
BHLHE41	BVES	ATXN7L3
BHMT	BYSL	ATXN7L3B
BICC1	BZW1	AUH
BICD1	BZW2	AUNIP
BICD2	C10orf10	AUP1
BID	C10orf11	AURKA
BIK	C10orf55	AVEN
BIN3	C10orf76	AVL9
BIRC2	C10orf99	AVPI1
BIRC3	C11orf1	AVPR1A
BIRC5	C11orf52	AXDND1
BIRC6	C11orf57	AXIN1
BIRC7	C11orf58	AXIN2
BIVM	C11orf68	AXL
BIVM-ERCC5	C11orf71	AZI2
BLCAP	C11orf86	AZIN1
BLOC1S1	C11orf88	B2M
BLOC1S3	C11orf96	B3GALNT1
BLZF1	C12orf10	B3GALNT2
BMF	C12orf29	B3GALT4
BMI1	C12orf43	B3GALT5
BMP2	C12orf45	B3GALT6
BMP2K	C12orf49	B3GAT2
BMP3	C12orf57	B3GAT3
BMP5	C12orf60	B3GNT2
BMP6	C12orf76	B3GNT3
BMP7	C14orf1	B3GNT4
BMP8A	C14orf166	B3GNT5
BMP8B	C14orf2	B3GNT6
BMPR1B	C14orf28	B3GNT7
BMPR2	C15orf39	B3GNT8
BMS1	C15orf40	B3GNT9
BNC1	C15orf57	B3GNTL1
BNIP2	C15orf59	B4GALNT1
BNIP3	C16orf46	B4GALNT2
BNIP3L	C16orf58	B4GALNT3
BNIPL	C16orf70	B4GALT1
BOD1	C16orf72	B4GALT3
BOK	C16orf86	B4GALT4
BOLA2	C16orf89	B4GALT5
BOLA3	C16orf91	B4GALT7
BOP1	C17orf49	B9D2
BORA	C17orf62	BAAT
BPGM	C17orf80	BABAM1
BPHL	C18orf25	BACE1
BPIFA1	C18orf32	BACE2
BPIFA2	C18orf8	BACH1
BPIFB2	C19orf25	BAD
BPNT1	C19orf33	BAG1
BPTF	C19orf43	BAG2
BRAF	C19orf44	BAG3
BRAP	C19orf53	BAG4
BRAT1	C19orf54	BAG5
BRCC3	C19orf60	BAG6
BRD1	C19orf68	BAHD1
BRD2	C19orf71	BAIAP2
BRD3	C1D	BAIAP2L1
BRD7	C1GALT1C1	BAIAP2L2
BRD9	C1orf115	BAIAP3
BRF1	C1orf116	BAK1
BRF2	C1orf122	BAMBI
BRI3	C1orf123	BAP1
BRI3BP	C1orf131	BARD1
BRIX1	C1orf186	BARX1
BRK1	C1orf198	BARX2
BRMS1	C1orf204	BASP1
BROX	C1orf21	BATF
BRPF1	C1orf210	BATF2
BRPF3	C1orf216	BAX
BRWD1	C1orf226	BAZ1A
BSCL2	C1orf228	BAZ1B
BSPRY	C1orf27	BAZ2A
BST2	C1orf43	BAZ2B
BTAF1	C1orf50	BBIP1
BTBD1	C1orf54	BBS1
BTBD10	C1orf56	BBS10
BTBD16	C1QA	BBS12
BTBD19	C1QC	BBS2
BTBD2	C1QL1	BBX
BTBD3	C1QTNF2	BCAM
BTBD6	C1QTNF3	BCAP29
BTBD9	C1QTNF7	BCAS2
BTC	C1QTNF9B	BCAS3
BTF3L4	C1R	BCAS4
BTG1	C1RL	BCAT1
BTG2	C2	BCCIP
BTG3	C20orf194	BCKDHA
BTN2A1	C20orf24	BCKDHB
BTNL3	C20orf85	BCKDK
BTRC	C20orf96	BCL10
BUB1B	C21orf33	BCL11A
BUB3	C21orf59	BCL11B
BUD13	C22orf23	BCL2
BUD31	C22orf29	BCL2A1
BYSL	C22orf39	BCL2L1
BZW1	C22orf46	BCL2L10
C10orf10	C2CD4B	BCL2L11
C10orf128	C2CD4C	BCL2L12
C10orf55	C2CD5	BCL2L15
C10orf76	C2orf49	BCL2L2
C10orf99	C2orf72	BCL2L2-PABPN1
C11orf1	C2orf82	BCL3
C11orf49	C3	BCL6
C11orf52	C3AR1	BCL6B
C11orf53	C3orf14	BCL7A
C11orf54	C3orf33	BCL7B
C11orf58	C3orf36	BCL7C
C11orf68	C3orf70	BCL9
C11orf71	C4A	BCL9L
C11orf84	C4B	BCLAF1
C11orf86	C4BPA	BCO2
C11orf88	C4orf19	BCORL1
C11orf96	C4orf3	BDH1
C12orf43	C4orf32	BDH2
C12orf45	C5AR1	BDKRB1
C12orf49	C5AR2	BDP1
C12orf57	C5orf15	BECN1
C12orf60	C5orf24	BEND4
C12orf76	C5orf30	BEST1
C14orf2	C5orf51	BEST4
C15orf38-AP3S2	C5orf56	BET1L
C15orf39	C6orf106	BEX1
C15orf40	C6orf201	BEX2
C15orf59	C6orf222	BEX4
C15orf61	C6orf223	BEX5
C16orf54	C6orf226	BGLAP
C16orf58	C6orf47	BGN
C16orf70	C6orf62	BHLHA15
C16orf72	C6orf89	BHLHE40
C16orf87	C7	BHLHE41
C16orf89	C7orf26	BHMT
C16orf91	C7orf49	BICC1
C17orf49	C7orf50	BICD1
C17orf53	C7orf55-LUC7L2	BICD2
C17orf58	C7orf73	BID
C17orf62	C8A	BIK
C17orf80	C8orf33	BIN1
C18orf32	C8orf4	BIN3
C19orf33	C8orf59	BIRC2
C19orf44	C8orf82	BIRC3
C19orf54	C9	BIRC5
C19orf71	C9orf116	BIRC6
C1D	C9orf129	BIRC7
C1GALT1	C9orf152	BIVM
C1GALT1C1	C9orf172	BIVM-ERCC5
C1orf115	C9orf3	BLCAP
C1orf116	C9orf40	BLMH
C1orf123	C9orf64	BLOC1S1
C1orf131	C9orf78	BLOC1S3
C1orf162	CA11	BLOC1S4
C1orf174	CA12	BLVRA
C1orf186	CA2	BLZF1
C1orf189	CA3	BMF
C1orf198	CA5A	BMI1
C1orf21	CA7	BMP2
C1orf210	CA9	BMP2K
C1orf216	CAAP1	BMP3
C1orf226	CAB39	BMP5
C1orf27	CAB39L	BMP6
C1orf35	CABLES2	BMP7
C1orf43	CACFD1	BMP8A
C1orf53	CACHD1	BMP8B
C1orf54	CACNA1H	BMPR1A
C1orf56	CACNA1I	BMPR1B
C1orf74	CACNA2D1	BMPR2
C1QA	CACNG4	BMS1
C1QB	CACUL1	BMX
C1QC	CACYBP	BNC1
C1QL1	CADM1	BNC2
C1QL4	CADM3	BNIP2
C1QTNF3	CADM4	BNIP3
C1QTNF5	CALB2	BNIP3L
C1QTNF9B	CALCOCO1	BNIPL
C1R	CALCOCO2	BOD1
C1RL	CALCRL	BOK
C2	CALD1	BOLA2
C20orf194	CALM1	BOLA3
C20orf24	CALM2	BOP1
C20orf27	CALML3	BORA
C20orf85	CALML4	BPGM
C20orf96	CALML5	BPHL
C21orf2	CALR	BPIFA1
C21orf33	CALU	BPIFA2
C21orf59	CAMK1	BPIFB2
C21orf91	CAMK1D	BPNT1
C22orf23	CAMK2N1	BPTF
C22orf39	CAMKK2	BRAF
C22orf46	CAMLG	BRAP
C2CD3	CAMSAP1	BRAT1
C2CD4A	CAMSAP2	BRCC3
C2CD4B	CAMSAP3	BRD1
C2orf15	CAMTA1	BRD2
C2orf49	CAND2	BRD3
C2orf54	CANT1	BRD7
C2orf69	CANX	BRD9
C2orf72	CAP1	BRE
C2orf74	CAP2	BRF1
C2orf82	CAPN1	BRF2
C3	CAPN12	BRI3
C3AR1	CAPN14	BRI3BP
C3orf14	CAPN5	BRICD5
C3orf33	CAPN6	BRIX1
C3orf38	CAPN8	BRK1
C3orf58	CAPN9	BRMS1
C4A	CAPNS1	BROX
C4B	CAPNS2	BRPF1
C4BPA	CAPS	BRPF3
C4orf19	CAPZA1	BRWD1
C4orf3	CAPZA2	BSCL2
C4orf33	CARD11	BSDC1
C4orf46	CARD6	BSG
C4orf47	CARD8	BSPRY
C4orf48	CARHSP1	BST2
C5	CARM1	BTAF1
C5AR1	CARNS1	BTBD1
C5orf15	CARS	BTBD10
C5orf22	CARS2	BTBD16
C5orf24	CASC3	BTBD19
C5orf30	CASKIN1	BTBD2
C5orf38	CASKIN2	BTBD3
C5orf51	CASP2	BTBD6
C5orf56	CASP3	BTBD9
C6	CASP4	BTC
C6orf106	CASP5	BTF3
C6orf120	CASP7	BTF3L4
C6orf132	CASQ1	BTG1
C6orf136	CASQ2	BTG2
C6orf141	CASS4	BTG3
C6orf15	CAST	BTN2A1
C6orf201	CASZ1	BTNL3
C6orf222	CAT	BTRC
C6orf223	CAV1	BUB1B
C6orf226	CAV2	BUB3
C6orf47	CBFA2T2	BUD13
C6orf48	CBFB	BUD31
C6orf62	CBL	BVES
C6orf89	CBLC	BYSL
C7	CBLN3	BZW1
C7orf25	CBR3	BZW2
C7orf26	CBR4	C10orf10
C7orf49	CBS	C10orf11
C7orf50	CBWD1	C10orf128
C8A	CBWD2	C10orf55
C8G	CBWD3	C10orf76
C8orf33	CBWD5	C10orf99
C8orf44-SGK3	CBX1	C11orf1
C8orf59	CBX4	C11orf49
C8orf76	CBX5	C11orf52
C8orf82	CBX6	C11orf53
C9	CBX7	C11orf54
C9orf129	CBY1	C11orf57
C9orf152	CC2D1A	C11orf58
C9orf3	CC2D2A	C11orf68
C9orf40	CCBE1	C11orf71
C9orf64	CCDC102A	C11orf84
C9orf66	CCDC106	C11orf86
CA11	CCDC107	C11orf88
CA12	CCDC115	C11orf96
CA2	CCDC117	C12orf10
CA3	CCDC12	C12orf29
CA5A	CCDC120	C12orf43
CA8	CCDC124	C12orf45
CA9	CCDC125	C12orf49
CAB39	CCDC137	C12orf57
CAB39L	CCDC14	C12orf60
CABIN1	CCDC142	C12orf76
CABLES2	CCDC151	C14orf1
CABP1	CCDC152	C14orf166
CACHD1	CCDC153	C14orf2
CACNA1D	CCDC154	C14orf28
CACNA1H	CCDC159	C15orf38-AP3S2
CACNA2D1	CCDC167	C15orf39
CACNA2D2	CCDC17	C15orf40
CACNB4	CCDC171	C15orf57
CACNG4	CCDC22	C15orf59
CACNG6	CCDC24	C15orf61
CACYBP	CCDC25	C16orf46
CAD	CCDC28A	C16orf54
CADM1	CCDC28B	C16orf58
CADM3	CCDC3	C16orf70
CADM4	CCDC43	C16orf72
CADPS	CCDC47	C16orf86
CALB1	CCDC50	C16orf87
CALB2	CCDC51	C16orf89
CALCB	CCDC57	C16orf91
CALCOCO1	CCDC59	C17orf49
CALCOCO2	CCDC6	C17orf53
CALCRL	CCDC69	C17orf58
CALM1	CCDC71	C17orf62
CALM2	CCDC71L	C17orf80
CALML3	CCDC8	C18orf25
CALML4	CCDC80	C18orf32
CALML5	CCDC85A	C18orf8
CALR	CCDC85B	C19orf25
CALU	CCDC85C	C19orf33
CAMK1	CCDC86	C19orf43
CAMK1D	CCDC90B	C19orf44
CAMK2D	CCDC91	C19orf53
CAMK2N1	CCDC93	C19orf54
CAMK2N2	CCDC94	C19orf60
CAMKK2	CCDC97	C19orf68
CAMLG	CCKBR	C19orf71
CAMP	CCL11	C1D
CAMSAP1	CCL13	C1GALT1
CAMSAP2	CCL15	C1GALT1C1
CAMSAP3	CCL16	C1orf115
CAMTA1	CCL21	C1orf116
CANT1	CCL24	C1orf122
CANX	CCL4L2	C1orf123
CAP1	CCL5	C1orf131
CAP2	CCL8	C1orf162
CAPN10	CCM2	C1orf174
CAPN12	CCM2L	C1orf186
CAPN14	CCNA2	C1orf189
CAPN3	CCNB2	C1orf198
CAPN5	CCND1	C1orf204
CAPN6	CCND2	C1orf21
CAPN7	CCNDBP1	C1orf210
CAPN9	CCNG1	C1orf216
CAPNS1	CCNH	C1orf226
CAPNS2	CCNI	C1orf228
CAPS	CCNL1	C1orf27
CAPSL	CCNO	C1orf35
CAPZA1	CCNT1	C1orf43
CAPZA2	CCNY	C1orf50
CARD10	CCNYL1	C1orf53
CARD11	CCPG1	C1orf54
CARD16	CCR1	C1orf56
CARD17	CCSER2	C1orf74
CARD6	CCT2	C1QA
CARD8	CCT3	C1QB
CARHSP1	CCT4	C1QC
CARM1	CCT6A	C1QL1
CARNS1	CCT7	C1QL4
CARS	CCT8	C1QTNF2
CARS2	CCZ1	C1QTNF3
CASC3	CCZ1B	C1QTNF5
CASD1	CD109	C1QTNF7
CASKIN1	CD14	C1QTNF9B
CASKIN2	CD164	C1R
CASP14	CD1D	C1RL
CASP3	CD2	C2
CASP4	CD209	C20orf194
CASP5	CD248	C20orf24
CASP6	CD27	C20orf27
CASP7	CD2AP	C20orf85
CASQ1	CD2BP2	C20orf96
CASQ2	CD300C	C21orf2
CAST	CD300E	C21orf33
CAT	CD302	C21orf59
CAV1	CD34	C21orf91
CAV2	CD36	C22orf23
CBFA2T2	CD37	C22orf29
CBFB	CD3E	C22orf39
CBL	CD44	C22orf46
CBLC	CD47	C2CD3
CBLL1	CD5	C2CD4A
CBLN1	CD59	C2CD4B
CBLN3	CD68	C2CD4C
CBR3	CD72	C2CD5
CBR4	CD81	C2orf15
CBS	CD83	C2orf49
CBWD1	CD93	C2orf54
CBWD2	CD99	C2orf69
CBWD3	CDA	C2orf72
CBWD5	CDAN1	C2orf74
CBX1	CDC123	C2orf82
CBX2	CDC20	C3
CBX4	CDC25B	C3AR1
CBX5	CDC26	C3orf14
CBX6	CDC34	C3orf33
CBX8	CDC37L1	C3orf36
CC2D2A	CDC42	C3orf38
CCDC102A	CDC42BPB	C3orf58
CCDC103	CDC42BPG	C3orf70
CCDC107	CDC42EP1	C4A
CCDC113	CDC42EP2	C4B
CCDC117	CDC42EP4	C4BPA
CCDC12	CDC42EP5	C4orf19
CCDC120	CDC42SE1	C4orf3
CCDC127	CDC5L	C4orf32
CCDC13	CDC7	C4orf33
CCDC134	CDC73	C4orf46
CCDC137	CDCA4	C4orf47
CCDC142	CDCA7L	C4orf48
CCDC151	CDCA8	C5
CCDC152	CDCP1	C5AR1
CCDC154	CDH1	C5AR2
CCDC159	CDH16	C5orf15
CCDC160	CDH17	C5orf22
CCDC167	CDH19	C5orf24
CCDC22	CDH2	C5orf30
CCDC25	CDH24	C5orf38
CCDC28A	CDHR3	C5orf51
CCDC28B	CDHR5	C5orf56
CCDC3	CDIPT	C6
CCDC43	CDK10	C6orf106
CCDC47	CDK11A	C6orf120
CCDC50	CDK11B	C6orf132
CCDC51	CDK14	C6orf136
CCDC57	CDK2	C6orf141
CCDC58	CDK20	C6orf15
CCDC59	CDK2AP2	C6orf201
CCDC6	CDK3	C6orf222
CCDC61	CDK4	C6orf223
CCDC69	CDK5	C6orf226
CCDC71	CDK5RAP2	C6orf47
CCDC71L	CDK5RAP3	C6orf48
CCDC74B	CDK9	C6orf62
CCDC8	CDKL1	C6orf89
CCDC80	CDKN1A	C7
CCDC84	CDKN1B	C7orf25
CCDC85A	CDKN1C	C7orf26
CCDC85B	CDKN2AIP	C7orf49
CCDC85C	CDKN2AIPNL	C7orf50
CCDC86	CDKN2B	C7orf55-LUC7L2
CCDC88B	CDKN2D	C7orf73
CCDC9	CDO1	C8A
CCDC90B	CDON	C8G
CCDC91	CDPF1	C8orf33
CCDC92	CDR2	C8orf4
CCDC93	CDR2L	C8orf44-SGK3
CCDC94	CDRT4	C8orf59
CCDC96	CDS1	C8orf76
CCDC97	CDS2	C8orf82
CCHCR1	CDV3	C9
CCL11	CDX1	C9orf116
CCL13	CDYL2	C9orf129
CCL14	CEACAM4	C9orf152
CCL15	CEACAM5	C9orf172
CCL16	CEACAM6	C9orf3
CCL17	CEACAM7	C9orf40
CCL18	CEBPA	C9orf64
CCL19	CEBPB	C9orf66
CCL21	CEBPD	C9orf78
CCL22	CEBPG	CA11
CCL24	CEBPZ	CA12
CCL25	CEL	CA2
CCL28	CELA2B	CA3
CCL4	CELA3A	CA5A
CCL4L2	CELA3B	CA7
CCL5	CELF2	CA8
CCL8	CEND1	CA9
CCM2	CENPB	CAAP1
CCNA1	CENPO	CAB39
CCNA2	CENPP	CAB39L
CCND1	CENPV	CABIN1
CCND2	CENPW	CABLES2
CCNDBP1	CEP120	CABP1
CCNE2	CEP170B	CACFD1
CCNF	CEP68	CACHD1
CCNG1	CEP95	CACNA1D
CCNG2	CERK	CACNA1H
CCNH	CERS2	CACNA1I
CCNI	CERS5	CACNA2D1
CCNJ	CERS6	CACNA2D2
CCNK	CES1	CACNB4
CCNL1	CES2	CACNG4
CCNO	CETN2	CACNG6
CCNT1	CETN3	CACUL1
CCNY	CETP	CACYBP
CCNYL1	CFB	CAD
CCPG1	CFD	CADM1
CCR1	CFH	CADM3
CCR5	CFHR1	CADM4
CCR6	CFHR2	CADPS
CCR7	CFL1	CALB1
CCS	CFL2	CALB2
CCT4	CFLAR	CALCB
CCT5	CGGBP1	CALCOCO1
CCZ1	CGN	CALCOCO2
CCZ1B	CGNL1	CALCRL
CD109	CGREF1	CALD1
CD14	CH25H	CALM1
CD163L1	CHAC1	CALM2
CD180	CHAD	CALML3
CD19	CHADL	CALML4
CD1A	CHAMP1	CALML5
CD1C	CHCHD10	CALR
CD1D	CHCHD2	CALU
CD2	CHCHD3	CAMK1
CD200	CHCHD4	CAMK1D
CD207	CHCHD5	CAMK2D
CD209	CHCHD7	CAMK2N1
CD248	CHD1L	CAMK2N2
CD27	CHD2	CAMKK2
CD274	CHD5	CAMLG
CD2AP	CHDH	CAMP
CD2BP2	CHERP	CAMSAP1
CD300LF	CHFR	CAMSAP2
CD302	CHGA	CAMSAP3
CD34	CHI3L1	CAMTA1
CD36	CHIA	CAND2
CD37	CHIC2	CANT1
CD3D	CHID1	CANX
CD3EAP	CHIT1	CAP1
CD4	CHMP1A	CAP2
CD40	CHMP1B	CAPN1
CD44	CHMP2B	CAPN10
CD47	CHMP3	CAPN12
CD5	CHMP4A	CAPN14
CD53	CHMP4B	CAPN3
CD58	CHMP4C	CAPN5
CD59	CHMP5	CAPN6
CD5L	CHMP6	CAPN7
CD68	CHMP7	CAPN8
CD72	CHORDC1	CAPN9
CD79A	CHP1	CAPNS1
CD81	CHP2	CAPNS2
CD82	CHPF	CAPS
CD83	CHPF2	CAPSL
CD84	CHRAC1	CAPZA1
CD86	CHRDL1	CAPZA2
CD93	CHRDL2	CARD10
CD99	CHRM1	CARD11
CD99L2	CHRM3	CARD16
CDA	CHRNE	CARD17
CDC123	CHST1	CARD6
CDC14A	CHST11	CARD8
CDC20	CHST12	CARHSP1
CDC23	CHST13	CARM1
CDC25A	CHST14	CARNS1
CDC25B	CHST15	CARS
CDC26	CHST2	CARS2
CDC27	CHST3	CASC3
CDC34	CHST5	CASD1
CDC37L1	CHST7	CASKIN1
CDC42	CHSY1	CASKIN2
CDC42BPA	CHURC1	CASP14
CDC42BPB	CIAO1	CASP2
CDC42BPG	CIAPIN1	CASP3
CDC42EP1	CIB1	CASP4
CDC42EP2	CILP	CASP5
CDC42EP4	CINP	CASP6
CDC42EP5	CIR1	CASP7
CDC42SE1	CIRBP	CASQ1
CDC42SE2	CISD1	CASQ2
CDC45	CISD2	CASS4
CDC5L	CISD3	CAST
CDC6	CISH	CASZ1
CDC7	CITED1	CAT
CDC73	CITED2	CAV1
CDCA2	CITED4	CAV2
CDCA3	CIZ1	CBFA2T2
CDCA4	CKAP4	CBFB
CDCA5	CKAP5	CBL
CDCA7	CKM	CBLC
CDCA7L	CKMT1A	CBLL1
CDCA8	CKMT1B	CBLN1
CDCP1	CKS1B	CBLN3
CDH1	CKS2	CBR3
CDH11	CLASRP	CBR4
CDH13	CLCA1	CBS
CDH16	CLCA2	CBWD1
CDH17	CLCA4	CBWD2
CDH2	CLCC1	CBWD3
CDH24	CLCF1	CBWD5
CDH4	CLCN3	CBX1
CDH5	CLCN5	CBX2
CDHR2	CLCN6	CBX4
CDHR5	CLCNKA	CBX5
CDK10	CLCNKB	CBX6
CDK11A	CLDN1	CBX7
CDK11B	CLDN18	CBX8
CDK13	CLDN2	CBY1
CDK14	CLDN23	CC2D1A
CDK19	CLDN3	CC2D2A
CDK2AP1	CLDN8	CCBE1
CDK2AP2	CLEC11A	CCDC102A
CDK3	CLEC14A	CCDC103
CDK4	CLEC2D	CCDC106
CDK5R1	CLEC3B	CCDC107
CDK5RAP2	CLEC4A	CCDC113
CDK5RAP3	CLGN	CCDC115
CDK6	CLIC2	CCDC117
CDK7	CLIC3	CCDC12
CDK8	CLIC4	CCDC120
CDK9	CLIC5	CCDC124
CDKAL1	CLIC6	CCDC125
CDKL1	CLINT1	CCDC127
CDKL2	CLIP2	CCDC13
CDKN1A	CLIP3	CCDC134
CDKN1B	CLK1	CCDC137
CDKN2A	CLK3	CCDC14
CDKN2AIP	CLMP	CCDC142
CDKN2AIPNL	CLN3	CCDC151
CDKN2B	CLN5	CCDC152
CDKN2D	CLN6	CCDC153
CDO1	CLNS1A	CCDC154
CDR2	CLPP	CCDC159
CDR2L	CLPS	CCDC160
CDRT4	CLPTM1L	CCDC167
CDS1	CLPX	CCDC17
CDS2	CLRN3	CCDC171
CDSN	CLSTN1	CCDC22
CDT1	CLSTN2	CCDC24
CDV3	CLTC	CCDC25
CDX1	CLU	CCDC28A
CDYL	CLUAP1	CCDC28B
CDYL2	CLUH	CCDC3
CEACAM1	CLYBL	CCDC43
CEACAM3	CMA1	CCDC47
CEACAM5	CMAS	CCDC50
CEACAM6	CMBL	CCDC51
CEACAM7	CMC1	CCDC57
CEBPA	CMC2	CCDC58
CEBPB	CMIP	CCDC59
CEBPD	CMKLR1	CCDC6
CEBPG	CMPK1	CCDC61
CEBPZ	CMSS1	CCDC69
CEL	CMTM4	CCDC71
CELF1	CMTM6	CCDC71L
CELF2	CMTM8	CCDC74B
CELSR1	CMTR1	CCDC8
CELSR2	CNBP	CCDC80
CEMP1	CNDP2	CCDC84
CEND1	CNIH1	CCDC85A
CENPB	CNIH4	CCDC85B
CENPBD1	CNKSR3	CCDC85C
CENPE	CNN2	CCDC86
CENPF	CNN3	CCDC88B
CENPN	CNNM2	CCDC9
CENPO	CNNM3	CCDC90B
CENPP	CNNM4	CCDC91
CENPQ	CNOT1	CCDC92
CENPW	CNOT11	CCDC93
CEP104	CNOT2	CCDC94
CEP120	CNOT6	CCDC96
CEP19	CNOT6L	CCDC97
CEP250	CNOT7	CCHCR1
CEP350	CNOT8	CCKBR
CEP55	CNP	CCL11
CEP63	CNPPD1	CCL13
CEP68	CNPY2	CCL14
CEP95	CNPY3	CCL15
CEPT1	CNR1	CCL16
CERCAM	CNST	CCL17
CERK	CNTD1	CCL18
CERKL	CNTFR	CCL19
CERS5	CNTNAP1	CCL21
CERS6	CNTNAP3	CCL22
CES2	CNTNAP3B	CCL24
CES3	COA1	CCL25
CETN2	COA3	CCL28
CETN3	COASY	CCL4
CETP	COG1	CCL4L2
CFB	COG2	CCL5
CFD	COG3	CCL8
CFHR1	COG4	CCM2
CFHR2	COG5	CCM2L
CFL1	COG8	CCNA1
CFL2	COIL	CCNA2
CFLAR	COL14A1	CCNB2
CFTR	COL15A1	CCND1
CGGBP1	COL17A1	CCND2
CGN	COL1A1	CCNDBP1
CGNL1	COL1A2	CCNE2
CGREF1	COL23A1	CCNF
CGRRF1	COL2A1	CCNG1
CH25H	COL3A1	CCNG2
CHAC1	COL4A1	CCNH
CHAC2	COL4A2	CCNI
CHAD	COL4A3BP	CCNJ
CHAF1A	COL4A4	CCNK
CHAF1B	COL5A2	CCNL1
CHAMP1	COL5A3	CCNO
CHCHD10	COL6A1	CCNT1
CHCHD2	COL6A2	CCNY
CHCHD3	COL7A1	CCNYL1
CHCHD4	COL8A2	CCPG1
CHCHD5	COL9A2	CCR1
CHCHD6	COLCA2	CCR5
CHCHD7	COLEC12	CCR6
CHD1L	COLGALT1	CCR7
CHD2	COMMD1	CCS
CHD6	COMMD3	CCSER2
CHD8	COMMD4	CCT2
CHDH	COMMD5	CCT3
CHERP	COMMD6	CCT4
CHFR	COMMD8	CCT5
CHGA	COMMD9	CCT6A
CHIC2	COMP	CCT7
CHID1	COMT	CCT8
CHIT1	COPA	CCZ1
CHKB	COPB1	CCZ1B
CHKB-CPT1B	COPB2	CD109
CHML	COPG2	CD14
CHMP1A	COPRS	CD163L1
CHMP1B	COPS2	CD164
CHMP2B	COPS3	CD180
CHMP3	COPS5	CD19
CHMP4A	COPS6	CD1A
CHMP4B	COPS7B	CD1C
CHMP4C	COQ10B	CD1D
CHMP5	COQ3	CD2
CHMP6	COQ5	CD200
CHODL	COQ6	CD207
CHORDC1	COQ9	CD209
CHP2	CORO1C	CD248
CHPF	CORO2A	CD27
CHPF2	CORO2B	CD274
CHPT1	CORO7	CD2AP
CHRAC1	COX10	CD2BP2
CHRDL1	COX11	CD300C
CHRDL2	COX16	CD300E
CHRM1	COX17	CD300LF
CHRNA2	COX19	CD302
CHRNB2	COX20	CD34
CHRNE	COX4I1	CD36
CHST1	COX4I2	CD37
CHST11	COX5B	CD3D
CHST12	COX6A1	CD3E
CHST13	COX6C	CD3EAP
CHST15	COX7A2	CD4
CHST2	COX7A2L	CD40
CHST3	COX7B	CD44
CHST4	COX7C	CD47
CHST5	COX8A	CD5
CHST7	CP	CD53
CHST8	CPA1	CD58
CHSY1	CPA2	CD59
CHURC1	CPA3	CD5L
CHURC1-FNTB	CPB2	CD68
CIAO1	CPD	CD72
CIB1	CPE	CD79A
CIB2	CPEB2	CD81
CIDEB	CPLX1	CD82
CILP	CPLX3	CD83
CILP2	CPN1	CD84
CINP	CPN2	CD86
CIR1	CPNE2	CD93
CIRBP	CPNE3	CD99
CISD1	CPOX	CD99L2
CISD2	CPPED1	CDA
CISD3	CPSF1	CDAN1
CITED2	CPSF2	CDC123
CITED4	CPSF6	CDC14A
CIZ1	CPSF7	CDC20
CKAP2	CPT1A	CDC23
CKAP2L	CPT1B	CDC25A
CKAP4	CPT2	CDC25B
CKAP5	CPXM1	CDC26
CKB	CPXM2	CDC27
CKLF	CPZ	CDC34
CKLF-CMTM1	CRABP2	CDC37L1
CKM	CRADD	CDC42
CKMT1A	CRAT	CDC42BPA
CKMT1B	CRB3	CDC42BPB
CKS1B	CRBN	CDC42BPG
CKS2	CRCP	CDC42EP1
CLASP1	CRCT1	CDC42EP2
CLASRP	CREB3	CDC42EP4
CLC	CREB3L1	CDC42EP5
CLCA1	CREB3L2	CDC42SE1
CLCA2	CREB3L3	CDC42SE2
CLCA4	CREBBP	CDC45
CLCC1	CREBL2	CDC5L
CLCF1	CREBRF	CDC6
CLCN2	CREBZF	CDC7
CLCN3	CREG1	CDC73
CLCN4	CRELD2	CDCA2
CLCN5	CREM	CDCA3
CLCN6	CRIM1	CDCA4
CLCN7	CRIP2	CDCA5
CLCNKA	CRIP3	CDCA7
CLCNKB	CRIPAK	CDCA7L
CLDN1	CRIPT	CDCA8
CLDN10	CRISP2	CDCP1
CLDN16	CRISP3	CDH1
CLDN18	CRISPLD1	CDH11
CLDN2	CRISPLD2	CDH13
CLDN23	CRK	CDH16
CLDN3	CRKL	CDH17
CLDN4	CRLS1	CDH19
CLDN6	CRNKL1	CDH2
CLDN8	CRNN	CDH24
CLDN9	CROCC	CDH4
CLEC11A	CRTAC1	CDH5
CLEC14A	CRTC1	CDHR2
CLEC18A	CRTC2	CDHR3
CLEC18B	CRY2	CDHR5
CLEC18C	CRYAA	CDIPT
CLEC2D	CRYAB	CDK10
CLEC2L	CRYBG3	CDK11A
CLEC3B	CRYGS	CDK11B
CLEC4A	CRYL1	CDK13
CLGN	CRYZL1	CDK14
CLIC1	CS	CDK19
CLIC2	CSAD	CDK2
CLIC3	CSDC2	CDK20
CLIC4	CSDE1	CDK2AP1
CLIC5	CSE1L	CDK2AP2
CLIC6	CSF1	CDK3
CLIP1	CSF1R	CDK4
CLIP2	CSF2RA	CDK5
CLIP3	CSF2RB	CDK5R1
CLK1	CSGALNACT2	CDK5RAP2
CLK3	CSN1S1	CDK5RAP3
CLK4	CSNK1A1	CDK6
CLMP	CSNK1D	CDK7
CLN3	CSNK1E	CDK8
CLN5	CSNK1G2	CDK9
CLN6	CSNK1G3	CDKAL1
CLN8	CSNK2A1	CDKL1
CLNK	CSNK2A3	CDKL2
CLNS1A	CSNK2B	CDKN1A
CLOCK	CSPG4	CDKN1B
CLPSL1	CSRNP1	CDKN1C
CLPTM1L	CSRNP2	CDKN2A
CLPX	CSRP1	CDKN2AIP
CLRN3	CSRP2	CDKN2AIPNL
CLSTN1	CST3	CDKN2B
CLSTN2	CST5	CDKN2D
CLSTN3	CST6	CDO1
CLTC	CST7	CDON
CLU	CSTB	CDPF1
CLUAP1	CSTF1	CDR2
CLVS1	CSTF2	CDR2L
CLYBL	CSTF2T	CDRT4
CMAS	CSTF3	CDS1
CMBL	CTAGE8	CDS2
CMC1	CTBP1	CDSN
CMC2	CTBP2	CDT1
CMIP	CTCF	CDV3
CMKLR1	CTDNEP1	CDX1
CMPK1	CTDSP2	CDYL
CMTM4	CTDSPL	CDYL2
CMTM6	CTF1	CEACAM1
CMTM7	CTGF	CEACAM3
CMTM8	CTIF	CEACAM4
CNBP	CTNNAL1	CEACAM5
CNDP2	CTNNB1	CEACAM6
CNFN	CTNNBIP1	CEACAM7
CNIH4	CTNNBL1	CEBPA
CNKSR3	CTNND1	CEBPB
CNN2	CTNS	CEBPD
CNN3	CTR9	CEBPG
CNNM2	CTRB1	CEBPZ
CNNM3	CTRB2	CEL
CNNM4	CTSA	CELA2B
CNOT1	CTSC	CELA3A
CNOT2	CTSD	CELA3B
CNOT6	CTSE	CELF1
CNOT6L	CTSF	CELF2
CNOT7	CTSH	CELSR1
CNOT8	CTSK	CELSR2
CNPPD1	CTSO	CEMP1
CNPY2	CTSV	CEND1
CNPY3	CTSZ	CENPB
CNST	CTTNBP2NL	CENPBD1
CNTD1	CTU1	CENPE
CNTD2	CTXN1	CENPF
CNTFR	CUEDC2	CENPN
CNTN1	CUL1	CENPO
COBLL1	CUL3	CENPP
COCH	CUL4A	CENPQ
COG1	CUL5	CENPV
COG2	CUL7	CENPW
COG3	CUL9	CEP104
COG4	CUTC	CEP120
COG5	CUX1	CEP170B
COG8	CUX2	CEP19
COIL	CWC15	CEP250
COL12A1	CWC22	CEP350
COL14A1	CWF19L2	CEP55
COL15A1	CWH43	CEP63
COL17A1	CXADR	CEP68
COL18A1	CXCL1	CEP95
COL1A1	CXCL10	CEPT1
COL23A1	CXCL12	CERCAM
COL2A1	CXCL13	CERK
COL3A1	CXCL14	CERKL
COL4A1	CXCL16	CERS2
COL4A2	CXCL17	CERS5
COL4A4	CXCL2	CERS6
COL5A1	CXCL5	CES1
COL5A2	CXCL9	CES2
COL5A3	CXCR1	CES3
COL6A1	CXCR2	CETN2
COL6A2	CXCR4	CETN3
COL7A1	CXCR5	CETP
COL8A1	CXorf38	CFB
COL8A2	CXorf40A	CFD
COL9A2	CXorf56	CFH
COLEC12	CYB561A3	CFHR1
COMMD1	CYB561D1	CFHR2
COMMD10	CYB561D2	CFL1
COMMD2	CYB5A	CFL2
COMMD3	CYB5B	CFLAR
COMMD3-BMI1	CYB5D1	CFTR
COMMD4	CYB5D2	CGGBP1
COMMD6	CYB5R2	CGN
COMMD8	CYBA	CGNL1
COMMD9	CYBB	CGREF1
COMP	CYBRD1	CGRRF1
COMT	CYC1	CH25H
COPA	CYFIP2	CHAC1
COPB1	CYGB	CHAC2
COPB2	CYHR1	CHAD
COPE	CYP1B1	CHADL
COPG2	CYP21A2	CHAF1A
COPS5	CYP26B1	CHAF1B
COPS7B	CYP27A1	CHAMP1
COQ10B	CYP2A7	CHCHD10
COQ3	CYP2B6	CHCHD2
COQ4	CYP2C18	CHCHD3
COQ6	CYP2C8	CHCHD4
CORO1B	CYP2D6	CHCHD5
CORO1C	CYP2E1	CHCHD6
CORO2A	CYP2S1	CHCHD7
CORO2B	CYP3A7	CHD1L
CORO7	CYP4F22	CHD2
CORO7-PAM16	CYP4F3	CHD5
COTL1	CYP4X1	CHD6
COX10	CYP4Z1	CHD8
COX14	CYP51A1	CHDH
COX15	CYP8B1	CHERP
COX16	CYR61	CHFR
COX17	CYS1	CHGA
COX19	CYSTM1	CHI3L1
COX20	CYTH2	CHIA
COX4I1	CYTH3	CHIC2
COX4I2	CYTL1	CHID1
COX5B	CYYR1	CHIT1
COX6A1	DAAM2	CHKB
COX6C	DAB2IP	CHKB-CPT1B
COX7A1	DACH1	CHML
COX7A2	DACT1	CHMP1A
COX7A2L	DAD1	CHMP1B
COX7B	DAG1	CHMP2B
COX7C	DAGLA	CHMP3
COX8A	DALRD3	CHMP4A
CP	DAP	CHMP4B
CPA3	DAPK2	CHMP4C
CPA6	DARS	CHMP5
CPB1	DARS2	CHMP6
CPB2	DAXX	CHMP7
CPD	DAZAP1	CHODL
CPE	DAZAP2	CHORDC1
CPEB2	DBH	CHP1
CPEB4	DBI	CHP2
CPLX1	DBN1	CHPF
CPLX3	DBNDD2	CHPF2
CPM	DBNL	CHPT1
CPN1	DBP	CHRAC1
CPN2	DBR1	CHRDL1
CPNE2	DCAF11	CHRDL2
CPNE3	DCAF12	CHRM1
CPNE7	DCAF13	CHRM3
CPNE8	DCAF16	CHRNA2
CPOX	DCAF7	CHRNB2
CPQ	DCAF8	CHRNE
CPSF1	DCAKD	CHST1
CPSF2	DCDC2	CHST11
CPSF3	DCDC2B	CHST12
CPSF6	DCHS1	CHST13
CPSF7	DCK	CHST14
CPT1A	DCLK2	CHST15
CPT1B	DCN	CHST2
CPT2	DCP1A	CHST3
CPXM1	DCPS	CHST4
CPXM2	DCTN1	CHST5
CPZ	DCTN3	CHST7
CR2	DCTN4	CHST8
CRABP2	DCTN5	CHSY1
CRADD	DCTPP1	CHURC1
CRAT	DCUN1D3	CHURC1-FNTB
CRCP	DCUN1D5	CIAO1
CRCT1	DDA1	CIAPIN1
CREB1	DDAH1	CIB1
CREB3	DDAH2	CIB2
CREB3L1	DDB1	CIDEB
CREB3L2	DDB2	CILP
CREB3L3	DDHD2	CILP2
CREBBP	DDI2	CINP
CREBL2	DDIT3	CIR1
CREBZF	DDIT4	CIRBP
CREG1	DDIT4L	CISD1
CRELD2	DDOST	CISD2
CREM	DDR2	CISD3
CRIM1	DDRGK1	CISH
CRIP1	DDT	CITED1
CRIP2	DDTL	CITED2
CRIPT	DDX1	CITED4
CRISP3	DDX10	CIZ1
CRISPLD1	DDX17	CKAP2
CRISPLD2	DDX18	CKAP2L
CRK	DDX19A	CKAP4
CRKL	DDX21	CKAP5
CRLF3	DDX23	CKB
CRLS1	DDX24	CKLF
CRMP1	DDX39B	CKLF-CMTM1
CRNKL1	DDX3X	CKM
CRNN	DDX41	CKMT1A
CRP	DDX42	CKMT1B
CRTAC1	DDX47	CKS1B
CRTAP	DDX49	CKS2
CRTC1	DDX50	CLASP1
CRTC2	DDX54	CLASRP
CRY2	DDX58	CLC
CRYAA	DDX6	CLCA1
CRYAB	DECR2	CLCA2
CRYL1	DEDD	CLCA4
CRYZL1	DEF6	CLCC1
CSDC2	DEF8	CLCF1
CSDE1	DEFA1	CLCN2
CSE1L	DEFA3	CLCN3
CSF1	DEFB1	CLCN4
CSF1R	DEFB124	CLCN5
CSF2	DEFB4B	CLCN6
CSF2RA	DEGS1	CLCN7
CSF2RB	DEGS2	CLCNKA
CSGALNACT2	DEK	CLCNKB
CSNK1A1	DENND1C	CLDN1
CSNK1D	DENND2A	CLDN10
CSNK1G1	DENND2D	CLDN16
CSNK1G2	DENND3	CLDN18
CSNK1G3	DENND6A	CLDN2
CSNK2A1	DENR	CLDN23
CSNK2B	DEPTOR	CLDN3
CSPG4	DERL1	CLDN4
CSRNP1	DERL2	CLDN6
CSRNP2	DERL3	CLDN8
CSRP1	DES	CLDN9
CSRP2	DESI1	CLEC11A
CSRP3	DESI2	CLEC14A
CST1	DEXI	CLEC18A
CST2	DFFA	CLEC18B
CST3	DGAT1	CLEC18C
CST4	DGAT2	CLEC2D
CST5	DGCR14	CLEC2L
CST6	DGCR2	CLEC3B
CST7	DGCR6	CLEC4A
CSTB	DGCR6L	CLGN
CSTF2	DGKA	CLIC1
CSTF2T	DGKH	CLIC2
CT45A1	DGKQ	CLIC3
CT45A3	DGKZ	CLIC4
CT45A5	DHCR24	CLIC5
CT62	DHRS1	CLIC6
CTAG1A	DHRS13	CLINT1
CTAG1B	DHRS7B	CLIP1
CTAG2	DHRSX	CLIP2
CTAGE4	DHTKD1	CLIP3
CTBP1	DHX16	CLK1
CTBP2	DHX29	CLK3
CTCF	DHX32	CLK4
CTDSP2	DHX33	CLMP
CTDSPL	DHX35	CLN3
CTF1	DHX36	CLN5
CTGF	DHX38	CLN6
CTH	DHX40	CLN8
CTHRC1	DIABLO	CLNK
CTLA4	DIAPH1	CLNS1A
CTNNAL1	DIAPH2	CLOCK
CTNNB1	DICER1	CLPP
CTNNBIP1	DIO1	CLPS
CTNND1	DIO2	CLPSL1
CTNS	DIO3	CLPTM1L
CTPS2	DIP2B	CLPX
CTR9	DIP2C	CLRN3
CTSC	DIRAS1	CLSTN1
CTSD	DIRAS3	CLSTN2
CTSE	DIS3	CLSTN3
CTSF	DIS3L2	CLTC
CTSH	DISP1	CLU
CTSK	DKC1	CLUAP1
CTSO	DLAT	CLUH
CTSS	DLEC1	CLVS1
CTSW	DLG5	CLYBL
CTSZ	DLK1	CMA1
CTTNBP2	DLK2	CMAS
CTTNBP2NL	DLL1	CMBL
CTXN1	DLL4	CMC1
CUBN	DLST	CMC2
CUEDC2	DMKN	CMIP
CUL1	DMRT3	CMKLR1
CUL2	DMTF1	CMPK1
CUL3	DMWD	CMSS1
CUL4B	DMXL2	CMTM4
CUL5	DNAAF1	CMTM6
CUL7	DNAJA1	CMTM7
CUL9	DNAJA3	CMTM8
CUTA	DNAJB1	CMTR1
CUTC	DNAJB11	CNBP
CUX1	DNAJB14	CNDP2
CUX2	DNAJB4	CNFN
CWC15	DNAJB6	CNIH1
CWC22	DNAJB9	CNIH4
CWC25	DNAJC1	CNKSR3
CWC27	DNAJC10	CNN2
CWF19L1	DNAJC11	CNN3
CWF19L2	DNAJC13	CNNM2
CWH43	DNAJC14	CNNM3
CX3CL1	DNAJC15	CNNM4
CX3CR1	DNAJC17	CNOT1
CXADR	DNAJC18	CNOT11
CXCL1	DNAJC19	CNOT2
CXCL10	DNAJC21	CNOT6
CXCL11	DNAJC25	CNOT6L
CXCL13	DNAJC3	CNOT7
CXCL14	DNAJC4	CNOT8
CXCL16	DNAJC5	CNP
CXCL17	DNAJC7	CNPPD1
CXCL2	DNAJC8	CNPY2
CXCL5	DNAJC9	CNPY3
CXCL6	DNASE1	CNR1
CXCL9	DNASE1L1	CNST
CXCR3	DNASE1L2	CNTD1
CXCR4	DNASE2	CNTD2
CXCR5	DNER	CNTFR
CXorf38	DNLZ	CNTN1
CXorf40A	DNM2	CNTNAP1
CXorf56	DNMBP	CNTNAP3
CXXC5	DNMT1	CNTNAP3B
CYB561D1	DNPEP	COA1
CYB561D2	DNTTIP1	COA3
CYB5A	DNTTIP2	COASY
CYB5B	DOC2A	COBLL1
CYB5D1	DOC2B	COCH
CYB5D2	DOCK1	COG1
CYB5R1	DOCK11	COG2
CYB5R2	DOCK3	COG3
CYB5R4	DOCK6	COG4
CYBA	DOCK9	COG5
CYBB	DOHH	COG8
CYBRD1	DOK2	COIL
CYC1	DOK4	COL12A1
CYCS	DOLK	COL14A1
CYFIP2	DOLPP1	COL15A1
CYGB	DONSON	COL17A1
CYHR1	DOPEY1	COL18A1
CYP1A1	DOPEY2	COL1A1
CYP1B1	DPAGT1	COL1A2
CYP20A1	DPCR1	COL23A1
CYP21A2	DPF2	COL2A1
CYP26B1	DPH1	COL3A1
CYP27A1	DPH2	COL4A1
CYP2A7	DPH3	COL4A2
CYP2B6	DPH5	COL4A3BP
CYP2C18	DPM1	COL4A4
CYP2E1	DPP4	COL5A1
CYP2J2	DPT	COL5A2
CYP2S1	DPY19L1	COL5A3
CYP2U1	DPY19L4	COL6A1
CYP2W1	DPYSL3	COL6A2
CYP3A7	DRAM1	COL7A1
CYP4A22	DRAP1	COL8A1
CYP4F11	DRG1	COL8A2
CYP4F2	DRG2	COL9A2
CYP4F22	DROSHA	COLCA2
CYP4F3	DSC2	COLEC12
CYP4X1	DSC3	COLGALT1
CYP4Z1	DSG1	COMMD1
CYP51A1	DSG2	COMMD10
CYP7B1	DSG3	COMMD2
CYP8B1	DSN1	COMMD3
CYR61	DSP	COMMD3-BMI1
CYS1	DST	COMMD4
CYSLTR2	DSTYK	COMMD5
CYSTM1	DTD1	COMMD6
CYTH2	DTNA	COMMD8
CYTH3	DTNB	COMMD9
CYTL1	DTWD1	COMP
CYYR1	DTX3L	COMT
DAAM2	DTX4	COPA
DAB2IP	DUOX1	COPB1
DACH1	DUOX2	COPB2
DACT1	DUOXA1	COPE
DACT2	DUOXA2	COPG2
DAD1	DUS1L	COPRS
DAG1	DUSP1	COPS2
DAGLA	DUSP10	COPS3
DAGLB	DUSP16	COPS5
DALRD3	DUSP2	COPS6
DAP	DUSP23	COPS7B
DAPK1	DUSP26	COQ10B
DAPK2	DUSP3	COQ3
DARS	DUSP4	COQ4
DARS2	DUSP5	COQ5
DAXX	DUSP8	COQ6
DAZAP1	DUSP9	COQ9
DAZAP2	DUT	CORO1B
DBF4	DVL1	CORO1C
DBI	DVL3	CORO2A
DBN1	DXO	CORO2B
DBNDD2	DYNC1H1	CORO7
DBNL	DYNC1LI1	CORO7-PAM16
DBP	DYNC1LI2	COTL1
DBR1	DYNC2LI1	COX10
DBT	DYNLL1	COX11
DCAF10	DYNLL2	COX14
DCAF12	DYNLRB1	COX15
DCAF13	DYNLT1	COX16
DCAF15	DYRK1A	COX17
DCAF16	DYRK1B	COX19
DCAF6	DYRK2	COX20
DCAF7	DYRK4	COX4I1
DCAF8	DZIP3	COX4I2
DCAKD	E2F1	COX5B
DCBLD2	E2F2	COX6A1
DCDC2	E2F3	COX6C
DCHS1	E2F4	COX7A1
DCK	E2F5	COX7A2
DCLK2	E4F1	COX7A2L
DCLRE1A	EAF1	COX7B
DCLRE1B	EAPP	COX7C
DCN	EBF1	COX8A
DCP1A	EBF2	CP
DCP2	EBF3	CPA1
DCTN1	ECD	CPA2
DCTN2	ECE1	CPA3
DCTN3	ECH1	CPA6
[truncated: 8,671 more rows]
[truncated: 5,000 more columns]
