# Supplementary material for: Variability in estimated gene expression among commonly used RNA-seq pipelines
Source: Sci Rep. 2020 Feb 17;10:2734. doi: 10.1038/s41598-020-59516-z (PMC7026138; doi:10.1038/s41598-020-59516-z)
Supplement: Supplementary file 7 — Supplementary Table S6. [file 41598_2020_59516_MOESM7_ESM.xlsx]

## Sheet: S6A - TCGA_Correlations
Table S6A : Pairwise Pearson correlation for gene expression data in TCGA, for each pipeline
gene	corr_XENA/Toil	corr_Piccolo_Lab	corr_Recount2	corr_MSKCC_Norm	corr_MSKCC_BATCH		Color Key:
A1BG	0.839746	0.873784	0.888295	0.842778	0.838877		0.5 < correlation < 0.8
A2M	0.992756	0.999593	0.999736	0.986676	0.980767		correlation < 0.5
A2ML1	0.934008	0.984069	0.988884	0.936022	0.91917
A4GALT	0.993798	0.999615	0.999653	0.996842	0.98532		All correlations are with respect to data from the NIH Genomic Data Commons (GDC)
A4GNT	0.909385	0.94922	0.968808	0.916958	0.91156
AAAS	0.96155	0.994514	0.998348	0.965295	0.910152
AACS	0.989022	0.998129	0.998588	0.990723	0.976266
AADAC	0.977901	0.986848	0.994864	0.981596	0.97945
AADAT	0.989025	0.999516	0.999343	0.992004	0.984707
AAGAB	0.968655	0.997947	0.998717	0.97151	0.954455
AAK1	0.932826	0.998772	0.999039	0.833491	0.820537
AAMP	0.914376	0.996456	0.99808	0.963003	0.949615
AANAT	0.688212	0.933987	0.947399	0.694702	0.689732
AARS	0.978596	0.997855	0.998002	0.983269	0.966964
AARS2	0.965619	0.992821	0.997787	0.974812	0.966374
AARSD1	0.835775	0.791688	0.796647	0.839062	0.822398
AASDH	0.958938	0.997993	0.998141	0.977611	0.965216
AASDHPPT	0.926503	0.997696	0.995679	0.943751	0.929643
AASS	0.984753	0.978852	0.999365	0.994458	0.95309
AATF	0.969357	0.997566	0.998283	0.970705	0.961144
AATK	0.972349	0.998532	0.998763	0.977861	0.958219
ABAT	0.996282	0.999629	0.999401	0.997428	0.994484
ABCA1	0.975173	0.999456	0.998822	0.99437	0.983078
ABCA10	0.933234	0.980158	0.994861	0.946741	0.906687
ABCA12	0.956649	0.995986	0.9957	0.959083	0.952237
ABCA13	0.962247	0.987578	0.995589	0.964378	0.961618
ABCA2	0.944621	0.999471	0.999574	0.97506	0.965072
ABCA3	0.99515	0.999751	0.999562	0.995666	0.991051
ABCA4	0.952125	0.995048	0.996438	0.951939	0.946089
ABCA5	0.966444	0.998718	0.998837	0.988067	0.970837
ABCA6	0.974689	0.997949	0.999232	0.983761	0.962647
ABCA7	0.960454	0.99911	0.999362	0.969444	0.951281
ABCA8	0.96921	0.992642	0.996157	0.975983	0.967251
ABCA9	0.959104	0.976932	0.992074	0.973447	0.926375
ABCB1	0.983258	0.999387	0.997515	0.986284	0.975793
ABCB10	0.97213	0.98948	0.996915	0.983954	0.978695
ABCB11	0.904871	0.954541	0.980822	0.908372	0.887107
ABCB4	0.941583	0.996199	0.974236	0.949128	0.948561
ABCB5	0.914049	0.928115	0.956563	0.915082	0.909465
ABCB6	0.965411	0.976937	0.977572	0.972753	0.963914
ABCB7	0.967971	0.997173	0.998379	0.971854	0.963401
ABCB8	0.943237	0.994694	0.998313	0.95926	0.947647
ABCB9	0.957726	0.995808	0.593133	0.971873	0.965642
ABCC1	0.990093	0.999513	0.999463	0.994667	0.987918
ABCC10	0.918694	0.997984	0.998743	0.95842	0.939181
ABCC11	0.976341	0.986887	0.914993	0.978839	0.974738
ABCC12	0.907405	0.882241	0.967415	0.908672	0.907128
ABCC2	0.990104	0.99668	0.998395	0.992606	0.984391
ABCC3	0.991779	0.999699	0.999073	0.992662	0.961643
ABCC4	0.99541	0.999733	0.999779	0.997875	0.994623
ABCC5	0.989714	0.998813	0.999574	0.993907	0.978867
ABCC6	0.947432	0.99075	0.996618	0.955524	0.954938
ABCC8	0.942629	0.957118	0.982371	0.947887	0.934745
ABCC9	0.981869	0.999079	0.999567	0.994014	0.972313
ABCD1	0.971128	0.998234	0.998904	0.983699	0.973856
ABCD2	0.965438	0.979542	0.992279	0.970438	0.965799
ABCD3	0.979995	0.998755	0.998929	0.982738	0.972546
ABCD4	0.973572	0.9948	0.998985	0.978856	0.959756
ABCE1	0.942206	0.989414	0.995361	0.964538	0.961235
ABCF1	0.958024	0.997603	0.998631	0.970471	0.963566
ABCF2	0.951456	0.993615	0.997999	0.957415	0.950945
ABCF3	0.952773	0.99717	0.998157	0.969259	0.940359
ABCG1	0.993813	0.999225	0.999579	0.995269	0.984656
ABCG2	0.97661	0.999286	0.999549	0.978307	0.933905
ABCG4	0.933622	0.961795	0.988977	0.942948	0.932239
ABHD1	0.920334	0.979126	0.914591	0.903406	0.890369
ABHD10	0.966036	0.998624	0.999003	0.96675	0.952882
ABHD11	0.986678	0.998384	0.999376	0.99307	0.972322
ABHD12	0.981344	0.99865	0.999278	0.984702	0.977814
ABHD12B	0.869792	0.959933	0.962592	0.876536	0.866884
ABHD13	0.948433	0.997376	0.995684	0.977385	0.966388
ABHD14A	0.98314	0.998278	0.961281	0.989688	0.985621
ABHD14A-ACY1	0.643966	0.301416	0.582787	0.659264	0.658679
ABHD14B	0.984378	0.998776	0.997984	0.989243	0.984158
ABHD15	0.98801	0.997226	0.998785	0.98992	0.979309
ABHD16A	0.889117	0.889666	0.884209	0.905837	0.88898
ABHD16B	NaN	NaN	NaN	NaN	NaN
ABHD2	0.98613	0.988797	0.998262	0.986281	0.982524
ABHD3	0.985952	0.998665	0.999232	0.990775	0.958252
ABHD4	0.969919	0.998409	0.99934	0.986673	0.97501
ABHD5	0.973284	0.973735	0.997374	0.98108	0.962619
ABHD6	0.993205	0.999168	0.999442	0.994622	0.993879
ABHD8	0.979649	0.997166	0.997651	0.990194	0.978772
ABI1	0.922943	0.99788	0.997363	0.941539	0.923575
ABI2	0.847651	0.997451	0.837657	0.864206	0.845698
ABI3	0.98759	0.999229	0.998904	0.989831	0.98149
ABI3BP	0.985315	0.99906	0.999249	0.989805	0.987033
ABL1	0.969514	0.998392	0.999003	0.974192	0.958738
ABL2	0.954105	0.99883	0.999156	0.98281	0.966036
ABLIM1	0.980728	0.999417	0.999144	0.984833	0.984553
ABLIM2	0.991294	0.99901	0.999455	0.993234	0.989551
ABLIM3	0.995766	0.999701	0.99948	0.996937	0.989962
ABR	0.984293	0.999017	0.99955	0.988263	0.980126
ABRA	0.918791	0.932758	0.970199	0.930093	0.919591
ABT1	0.970437	0.996489	0.997976	0.975216	0.962418
ABTB1	0.970049	0.993005	0.999019	0.980545	0.921437
ABTB2	0.991106	0.999436	0.997973	0.993222	0.983109
ACAA1	0.982168	0.997263	0.996455	0.989898	0.98362
ACAA2	0.99606	0.999091	0.999349	0.996665	0.990467
ACACA	0.967722	0.999061	0.999598	0.975075	0.966925
ACACB	0.975974	0.999528	0.999708	0.984369	0.973792
ACAD10	0.956779	0.997463	0.99897	0.97248	0.968917
ACAD11	0.931654	0.937996	0.93655	0.934454	0.907487
ACAD8	0.990586	0.996394	0.999459	0.993119	0.980774
ACAD9	0.966105	0.996294	0.997744	0.967798	0.958212
ACADL	0.985828	0.99125	0.996021	0.988574	0.983008
ACADM	0.95846	0.998734	0.994672	0.960886	0.953954
ACADS	0.984114	0.999312	0.999548	0.995431	0.981856
ACADSB	0.975146	0.999626	0.998703	0.969496	0.96892
ACADVL	0.962812	0.998445	0.999342	0.973592	0.92855
ACAN	0.969335	0.997538	0.99795	0.972965	0.965924
ACAP1	0.921441	0.993511	0.997135	0.92392	0.913941
ACAP2	0.951398	0.99896	0.997202	0.983695	0.979265
ACAP3	0.97056	0.995957	0.998297	0.980294	0.880038
ACAT1	0.988167	0.999478	0.999043	0.992577	0.988133
ACAT2	0.983167	0.998881	0.981298	0.99431	0.979047
ACBD3	0.97183	0.99832	0.997695	0.983491	0.969533
ACBD4	0.99207	0.999247	0.99953	0.993388	0.987582
ACBD5	0.969286	0.997673	0.998068	0.976916	0.957154
ACBD6	0.956229	0.969954	0.997608	0.916459	0.904362
ACBD7	0.956316	0.924259	0.990864	0.955078	0.947678
ACCS	0.978578	0.994747	0.999266	0.98837	0.941456
ACD	0.966183	0.997756	0.9989	0.970175	0.952868
ACE	0.989861	0.997606	0.997591	0.989821	0.978993
ACE2	0.985688	0.997391	0.997363	0.988272	0.973392
ACER1	0.892498	0.887935	0.911756	0.899117	0.89309
ACER2	0.987507	0.995939	0.998471	0.988397	0.983795
ACER3	0.927787	0.978252	0.998597	0.917278	0.905138
ACHE	0.98349	0.992729	0.996905	0.986818	0.982514
ACIN1	0.96292	0.993417	0.997309	0.978213	0.933463
ACLY	0.989946	0.999104	0.999449	0.992184	0.985742
ACMSD	0.941759	0.963448	0.939074	0.945282	0.940709
ACO1	0.990236	0.997741	0.999404	0.99162	0.986966
ACO2	0.974653	0.996454	0.981511	0.979791	0.964599
ACOT1	0.965613	0.951265	0.887385	0.97676	0.974723
ACOT11	0.991068	0.994985	0.968211	0.993145	0.98523
ACOT12	0.898533	0.898549	0.940018	0.902679	0.900755
ACOT13	0.887288	0.995138	0.959507	0.894479	0.877085
ACOT2	0.950444	0.996711	0.977077	0.958219	0.956399
ACOT4	0.995253	0.99232	0.999367	0.99663	0.981116
ACOT6	0.810285	0.631944	0.670151	0.818191	0.81613
ACOT7	0.98863	0.999144	0.999134	0.993843	0.989022
ACOT8	0.970757	0.98982	0.965983	0.975258	0.959507
ACOT9	0.978941	0.99301	0.998828	0.982271	0.958524
ACOX1	0.925723	0.998255	0.998424	0.940292	0.909088
ACOX2	0.984695	0.998884	0.999399	0.988998	0.988324
ACOX3	0.974031	0.998577	0.999199	0.978669	0.977425
ACOXL	0.928183	0.989465	0.993392	0.931852	0.924783
ACP1	0.909005	0.996193	0.997925	0.911329	0.883024
ACP2	0.976966	0.997653	0.998837	0.984637	0.971534
ACP5	0.99371	0.999606	0.999683	0.996184	0.982636
ACP6	0.949115	0.983769	0.999652	0.97751	0.969332
ACPP	0.993073	0.9983	0.999054	0.993502	0.990578
ACR	0.75245	0.75936	0.768387	0.765342	0.741163
ACRBP	0.974993	0.9934	0.997215	0.979114	0.971103
ACRV1	0.752132	0.811563	0.971073	0.760278	0.76064
ACSBG1	0.888254	0.763765	0.441511	0.902775	0.877141
ACSBG2	0.671741	0.808233	0.862544	0.682308	0.662146
ACSF2	0.984756	0.998543	0.996989	0.987448	0.980117
ACSF3	0.946809	0.967168	0.998606	0.951867	0.940908
ACSL1	0.991164	0.999492	0.999614	0.994584	0.986143
ACSL3	0.95997	0.992633	0.999069	0.961983	0.943564
ACSL4	0.983851	0.99942	0.997462	0.991479	0.987285
ACSL5	0.997288	0.99974	0.999813	0.997522	0.976353
ACSL6	0.231699	0.992268	0.910326	0.960518	0.953562
ACSM1	0.981744	0.995065	0.997844	0.982039	0.980164
ACSM2A	0.965997	0.945148	0.96681	0.967544	0.964503
ACSM2B	0.951449	0.93553	0.966119	0.952457	0.947079
ACSM3	0.981005	0.979808	0.951282	0.973932	0.96692
ACSM5	0.975519	0.985181	0.994483	0.977437	0.969449
ACSS1	0.995749	0.999467	0.999348	0.996471	0.99059
ACSS2	0.987658	0.998869	0.999388	0.98987	0.963799
ACSS3	0.987071	0.994353	0.991124	0.989301	0.984825
ACTA1	0.86134	0.888292	0.860969	0.868548	0.813262
ACTA2	0.99675	0.999406	0.999165	0.997366	0.98262
ACTB	0.969213	0.997894	0.99813	0.97941	0.967327
ACTBL2	0.944601	0.867433	0.861715	0.949579	0.948115
ACTC1	0.949507	0.878399	0.941972	0.952482	0.935657
ACTG1	0.948208	0.998125	0.998903	0.965327	0.935929
ACTG2	0.996508	0.996847	0.997402	0.997611	0.989721
ACTL10	0.989481	0.996625	0.995206	0.99463	0.991246
ACTL6A	0.982978	0.999113	0.999415	0.987845	0.981589
ACTL6B	0.669266	0.713189	0.810139	0.670833	0.668064
ACTN1	0.990332	0.999231	0.999429	0.991249	0.966388
ACTN2	0.931431	0.97236	0.977493	0.944781	0.918076
ACTN4	0.932678	0.998003	0.995466	0.926182	0.900416
ACTR10	0.925857	0.996911	0.995034	0.935794	0.924455
ACTR1A	0.945744	0.99694	0.997538	0.945018	0.940575
ACTR1B	0.971826	0.997557	0.998817	0.980508	0.965647
ACTR2	0.963141	0.998468	0.995563	0.981025	0.955591
ACTR3	0.911245	0.997759	0.998573	0.944047	0.929966
ACTR3B	0.960874	0.99673	0.993616	0.967483	0.957493
ACTR3C	0.949678	0.951285	0.946703	0.970958	0.959474
ACTR5	0.975054	0.997521	0.998084	0.979521	0.959698
ACTR6	0.951554	0.997179	0.996084	0.938936	0.924571
ACTR8	0.933674	0.997694	0.997401	0.943456	0.933751
ACVR1	0.985946	0.998888	0.999289	0.990025	0.980063
ACVR1B	0.982971	0.998568	0.999043	0.986626	0.957774
ACVR1C	0.960871	0.916077	0.998424	0.964383	0.939013
ACVR2A	0.937024	0.998101	0.994778	0.957232	0.946665
ACVR2B	0.920073	0.998779	0.999504	0.931252	0.916768
ACVRL1	0.98778	0.999393	0.99944	0.985226	0.965428
ACY1	0.927094	0.862915	0.940518	0.933045	0.887004
ACY3	0.985879	0.991695	0.995914	0.98868	0.973241
ACYP1	0.969217	0.993194	0.996161	0.98016	0.959593
ACYP2	0.970482	0.973975	0.996661	0.975088	0.967462
ADA	0.993458	0.999341	0.998969	0.994659	0.981373
ADAD1	0.677376	0.664805	0.838358	0.695336	0.689861
ADAD2	0.859891	0.903959	0.903463	0.880997	0.866751
ADAL	0.967551	0.996818	0.99844	0.973985	0.963638
ADAM10	0.849876	0.957052	0.998337	0.975406	0.963089
ADAM11	0.925313	0.985581	0.994234	0.933355	0.888316
ADAM12	0.992041	0.992799	0.999621	0.994631	0.992868
ADAM15	0.953757	0.998871	0.999388	0.9707	0.951405
ADAM17	0.984554	0.997175	0.965512	0.991636	0.989003
ADAM18	0.899115	0.907477	0.960595	0.901953	0.901744
ADAM19	0.992419	0.999679	0.996762	0.994906	0.984226
ADAM20	0.875897	0.958393	0.976235	0.912884	0.89977
ADAM21	0.924995	0.965122	0.967441	0.941207	0.930995
ADAM22	0.97553	0.99927	0.999662	0.980824	0.979373
ADAM23	0.976564	0.987207	0.998385	0.979276	0.974372
ADAM28	0.985129	0.994442	0.999451	0.990527	0.984069
ADAM32	0.924208	0.973309	0.996258	0.927999	0.912182
ADAM33	0.986848	0.982195	0.996906	0.985325	0.952113
ADAM8	0.992507	0.999634	0.999168	0.993678	0.985523
ADAM9	0.990463	0.99939	0.999388	0.994779	0.986825
ADAMDEC1	0.987504	0.996794	0.998966	0.988357	0.928942
ADAMTS1	0.986674	0.999636	0.999754	0.992177	0.977382
ADAMTS10	0.974175	0.99757	0.998167	0.97964	0.922592
ADAMTS12	0.9788	0.973883	0.99945	0.980698	0.974906
ADAMTS13	0.963021	0.998401	0.998814	0.978632	0.960405
ADAMTS14	0.991844	0.997546	0.996323	0.993447	0.983108
ADAMTS15	0.997157	0.999495	0.999637	0.997964	0.995198
ADAMTS16	0.962704	0.993045	0.995651	0.965918	0.959392
ADAMTS17	0.94261	0.989256	0.996629	0.937522	0.930668
ADAMTS18	0.937691	0.978203	0.989406	0.940579	0.938961
ADAMTS19	0.911516	0.912952	0.957889	0.913437	0.911816
ADAMTS2	0.993541	0.999717	0.999652	0.994227	0.975809
ADAMTS20	0.911179	0.942921	0.985194	0.913116	0.911137
ADAMTS3	0.980705	0.996572	0.996737	0.983726	0.975004
ADAMTS4	0.977906	0.998682	0.99961	0.979021	0.941506
ADAMTS5	0.990972	0.999325	0.999254	0.997152	0.989122
ADAMTS6	0.93812	0.992087	0.997276	0.95263	0.930719
ADAMTS7	0.988956	0.9987	0.999069	0.993891	0.964502
ADAMTS8	0.98069	0.97881	0.994125	0.983578	0.97204
ADAMTS9	0.962564	0.998692	0.998894	0.984489	0.958501
ADAMTSL1	0.978987	0.998286	0.999266	0.985839	0.984036
ADAMTSL2	0.992305	0.999365	0.999114	0.995565	0.982845
ADAMTSL3	0.981261	0.999311	0.999501	0.981157	0.977519
ADAMTSL4	0.971807	0.995001	0.994961	0.978732	0.959827
ADAMTSL5	0.9725	0.997936	0.998768	0.983931	0.9716
ADAP1	0.963038	0.983953	0.984866	0.961045	0.957959
ADAP2	0.9786	0.999308	0.999181	0.985689	0.979419
ADAR	0.978427	0.998774	0.999079	0.984704	0.979652
ADARB1	0.957453	0.998702	0.999484	0.986932	0.946135
ADARB2	0.915112	0.942637	0.982576	0.902778	0.891865
ADAT1	0.944602	0.960387	0.994174	0.961174	0.95143
ADAT2	0.959824	0.995798	0.998739	0.978429	0.936368
ADAT3	0.913293	0.973218	0.934027	0.973386	0.952605
ADCK1	0.973994	0.995743	0.998324	0.981362	0.967644
ADCK2	0.970898	0.997911	0.998406	0.978736	0.959895
ADCK5	0.973083	0.998639	0.998065	0.983727	0.964876
ADCY1	0.973482	0.998198	0.999338	0.974817	0.974785
ADCY10	0.830611	0.972739	0.981281	0.833429	0.816513
ADCY2	0.969693	0.98883	0.996904	0.963526	0.953117
ADCY3	0.955334	0.999136	0.986876	0.971058	0.947799
ADCY4	0.980579	0.997971	0.999199	0.985841	0.92172
ADCY5	0.982162	0.999274	0.99966	0.98324	0.978426
ADCY6	0.990399	0.999419	0.99914	0.993894	0.976302
ADCY7	0.981965	0.966558	0.965098	0.984804	0.980888
ADCY8	0.940744	0.936212	0.971318	0.942349	0.927113
ADCY9	0.988341	0.999419	0.999507	0.992132	0.990257
ADCYAP1	0.972735	0.976236	0.99096	0.975168	0.973442
ADCYAP1R1	0.952701	0.979028	0.992279	0.95427	0.936867
ADD1	0.854121	0.997709	0.998882	0.919648	0.894725
ADD2	0.961757	0.975938	0.998283	0.963479	0.957522
ADD3	0.981541	0.999377	0.999056	0.988829	0.984549
ADGB	0.877063	0.923655	0.970011	0.87978	0.874061
ADH1A	0.851203	0.786234	0.764781	0.827231	0.823473
ADH1B	0.987144	0.983593	0.967899	0.985893	0.977701
ADH4	0.886992	0.799409	0.983487	0.89131	0.881936
ADH5	0.932914	0.99646	0.996813	0.957642	0.936212
ADH6	0.895815	0.985509	0.984005	0.898959	0.881035
ADH7	0.982852	0.93495	0.967424	0.98483	0.982672
ADHFE1	0.981971	0.994023	0.740212	0.982018	0.96004
ADI1	0.987924	0.998731	0.999242	0.988424	0.984202
ADIG	0.882302	0.88978	0.948118	0.884505	0.882152
ADIPOQ	0.9522	0.907753	0.934531	0.954383	0.952744
ADIPOR1	0.974845	0.997814	0.998151	0.97802	0.967184
ADIPOR2	0.982759	0.998579	0.999248	0.990033	0.979384
ADK	0.978997	0.998543	0.997535	0.984095	0.976426
ADM	0.994078	0.999769	0.999324	0.994979	0.984967
ADM2	0.989721	0.999359	0.999734	0.995511	0.963605
ADNP	0.962327	0.990166	0.99903	0.981231	0.969657
ADNP2	0.967241	0.998015	0.998768	0.978041	0.967043
ADO	0.967146	0.997624	0.997999	0.982753	0.960869
ADORA1	0.991898	0.99867	0.99922	0.994546	0.992775
ADORA2A	0.733749	0.730821	0.758527	0.753093	0.755708
ADORA2B	0.995169	0.989192	0.998445	0.996066	0.991243
ADPGK	0.97021	0.992136	0.998061	0.9816	0.9572
ADPRH	0.985929	0.998909	0.999414	0.990138	0.983231
ADPRHL1	0.99146	0.99044	0.896658	0.99291	0.989738
ADPRHL2	0.953105	0.997137	0.997496	0.979702	0.972573
ADRA1A	0.93659	0.92348	0.935198	0.940439	0.925617
ADRA1B	0.980725	0.96096	0.987711	0.98143	0.9788
ADRA1D	0.93985	0.939022	0.982043	0.954246	0.932596
ADRA2A	0.994844	0.994516	0.998913	0.996917	0.985525
ADRA2B	0.987534	0.991578	0.998606	0.991573	0.969867
ADRA2C	0.991164	0.995657	0.998746	0.994944	0.98965
ADRB1	0.985097	0.98351	0.990834	0.987676	0.985008
ADRB2	0.992936	0.99881	0.997291	0.995258	0.993643
ADRB3	0.928028	0.887759	0.95082	0.920856	0.910345
ADRM1	0.954692	0.997219	0.998052	0.980944	0.976703
ADSL	0.966941	0.996087	0.99819	0.980228	0.976219
ADSS	0.979621	0.998563	0.998141	0.986488	0.976849
ADSSL1	0.990378	0.998426	0.998408	0.992473	0.985749
ADTRP	0.980183	0.996527	0.99595	0.982219	0.922361
AEBP1	0.99379	0.999772	0.999755	0.99671	0.987837
AEBP2	0.900255	0.998262	0.997766	0.924051	0.907632
AEN	0.981026	0.998039	0.998705	0.982308	0.975966
AES	0.944297	0.998327	0.99824	0.972839	0.969999
AFAP1	0.98432	0.999399	0.995486	0.992881	0.988429
AFAP1L1	0.989519	0.995353	0.999649	0.992665	0.977049
AFAP1L2	0.995262	0.999585	0.999529	0.996144	0.995605
AFF1	0.972244	0.999435	0.99915	0.989762	0.986337
AFF2	0.937832	0.982334	0.984406	0.94609	0.944724
AFF3	0.983144	0.997454	0.999303	0.982674	0.979381
AFF4	0.954378	0.998849	0.997571	0.983163	0.978189
AFG3L2	0.978554	0.981044	0.976644	0.983656	0.96748
AFM	0.963018	0.957159	0.977874	0.960141	0.959723
AFMID	0.968593	0.997307	0.998293	0.969731	0.960018
AFP	0.947799	0.96169	0.988874	0.949962	0.94847
AFTPH	0.949831	0.98999	0.989426	0.958354	0.937796
AGA	0.937708	0.998537	0.999115	0.958473	0.932598
AGAP1	0.808733	0.99777	0.99954	0.91079	0.902609
AGAP2	0.967227	0.997799	0.806741	0.97789	0.96904
AGAP3	0.952718	0.997116	0.998553	0.957529	0.937051
AGAP4	0.910305	0.90335	0.918477	0.679739	0.647039
AGAP5	0.777349	0.764643	0.792872	0.803515	0.778186
AGAP9	0.976522	0.823227	0.953803	0.672863	0.635937
AGBL2	0.93141	0.989472	0.997039	0.948396	0.927834
AGBL3	0.939242	0.965455	0.993438	0.941706	0.924385
AGBL4	0.948398	0.965945	0.982401	0.952543	0.949304
AGBL5	0.983699	0.99849	0.86419	0.985828	0.975742
AGER	0.988081	0.999232	0.998743	0.990472	0.963495
AGFG1	0.914943	0.998101	0.998202	0.929756	0.914848
AGFG2	0.953097	0.999029	0.999081	0.969589	0.958539
AGGF1	0.958315	0.997627	0.997591	0.978249	0.966317
AGK	0.900194	0.992858	0.997871	0.931963	0.913414
AGL	0.980736	0.999027	0.998063	0.991893	0.987907
AGMAT	0.993699	0.998544	0.998101	0.994427	0.9554
AGMO	0.969707	0.983212	0.992679	0.973328	0.966822
AGPAT1	0.953838	0.996199	0.99396	0.981741	0.973475
AGPAT2	0.973458	0.999083	0.999242	0.992516	0.974006
AGPAT3	0.941212	0.998295	0.999028	0.9416	0.930734
AGPAT4	0.965078	0.999143	0.999366	0.963611	0.946329
AGPAT5	0.979124	0.997028	0.999143	0.989197	0.970199
AGPS	0.976557	0.999004	0.998486	0.990746	0.985922
AGR2	0.993927	0.996135	0.998563	0.995361	0.982893
AGR3	0.989528	0.996787	0.997115	0.990467	0.981584
AGRN	0.973854	0.999396	0.999482	0.979241	0.973871
AGRP	0.663806	0.961496	0.964951	0.668558	0.664348
AGT	0.998031	0.99891	0.999504	0.99872	0.993136
AGTPBP1	0.96263	0.998527	0.998908	0.985488	0.977788
AGTR1	0.991288	0.992616	0.996319	0.992711	0.98466
AGTRAP	0.983867	0.998732	0.998953	0.991138	0.984513
AGXT	0.953118	0.899951	0.950268	0.956931	0.948871
AHCTF1	0.942901	0.996345	0.993926	0.958552	0.93313
AHCY	0.978438	0.998742	0.999262	0.989459	0.981241
AHCYL1	0.968321	0.997996	0.998513	0.975076	0.968833
AHCYL2	0.985292	0.999485	0.998982	0.99243	0.9699
AHDC1	0.980758	0.999183	0.999223	0.991971	0.97271
AHI1	0.935857	0.997938	0.998927	0.959526	0.923017
AHNAK	0.973676	0.998841	0.998963	0.98056	0.975159
AHNAK2	0.989036	0.998954	0.999046	0.993099	0.982832
AHR	0.962766	0.99933	0.99811	0.981298	0.980086
AHRR	0.960951	0.993828	0.877433	0.960389	0.940327
AHSA1	0.929965	0.99771	0.998589	0.938534	0.938371
AHSA2	0.976838	0.99627	0.912675	0.98715	0.917004
AHSG	0.960527	0.960755	0.979595	0.962556	0.962283
AHSP	0.867799	0.874226	0.904261	0.874608	0.872728
AICDA	0.920171	0.873988	0.930731	0.925517	0.904579
AIDA	0.947893	0.967543	0.940864	0.962869	0.951912
AIF1	0.993284	0.999491	0.999253	0.995249	0.989433
AIF1L	0.996206	0.999781	0.999869	0.996143	0.993575
AIFM1	0.980246	0.998869	0.999318	0.989848	0.981455
AIFM2	0.988861	0.997739	0.999242	0.991528	0.984411
AIFM3	0.983994	0.993038	0.99879	0.98662	0.955861
AIG1	0.986811	0.993181	0.999129	0.987175	0.978727
AIM2	0.981839	0.995918	0.996847	0.983993	0.981854
AIMP1	0.856532	0.995844	0.996261	0.904966	0.879723
AIMP2	0.961443	0.997015	0.977089	0.976878	0.962823
AIP	0.954602	0.997987	0.99811	0.982482	0.978644
AIRE	0.854051	0.748208	0.932323	0.863595	0.852999
AJAP1	0.961562	0.971583	0.997901	0.965537	0.956826
AJUBA	0.988731	0.999322	0.999513	0.989328	0.980556
AK1	0.952594	0.981485	0.980666	0.95998	0.952949
AK2	0.899236	0.986932	0.992467	0.917432	0.904042
AK3	0.969202	0.9986	0.997457	0.981971	0.979378
AK4	0.947827	0.999312	0.996861	0.950821	0.942574
AK5	0.944128	0.989737	0.995833	0.946845	0.942964
AK7	0.976962	0.983046	0.997242	0.977422	0.972376
AK8	0.968016	0.995435	0.987394	0.970345	0.968395
AKAP1	0.976545	0.998929	0.999022	0.982547	0.980843
AKAP10	0.949113	0.983882	0.998375	0.963988	0.949347
AKAP11	0.965433	0.998818	0.997079	0.988868	0.979639
AKAP12	0.992176	0.99973	0.999425	0.995741	0.989049
AKAP13	0.854493	0.999055	0.999026	0.954665	0.946898
AKAP14	0.894666	0.617158	0.838222	0.900324	0.898185
AKAP17A	0.981637	0.918484	0.998167	0.988202	0.927954
AKAP2	0.858148	0.892444	0.833106	0.860105	0.85687
AKAP3	0.939732	0.974921	0.996653	0.939683	0.933282
AKAP5	0.982026	0.994223	0.998964	0.993671	0.980296
AKAP6	0.945558	0.997792	0.999252	0.96582	0.951322
AKAP7	0.98553	0.999233	0.999088	0.990488	0.983734
AKAP8	0.967032	0.997085	0.997525	0.973365	0.941365
AKAP8L	0.958369	0.995522	0.993678	0.957585	0.852806
AKAP9	0.915032	0.998887	0.999045	0.969299	0.961018
AKIP1	0.948156	0.992091	0.997301	0.960187	0.947128
AKIRIN1	0.951407	0.997079	0.99719	0.967168	0.954489
AKIRIN2	0.945751	0.996405	0.997126	0.962867	0.955326
AKNA	0.971354	0.999054	0.998954	0.992339	0.984505
AKNAD1	0.851945	0.919681	0.952659	0.859015	0.852543
AKR1A1	0.965621	0.997265	0.996933	0.97583	0.957115
AKR1B1	0.996234	0.999324	0.999713	0.997145	0.993909
AKR1B10	0.985223	0.986145	0.990907	0.987104	0.971307
AKR1B15	0.942519	0.887942	0.932034	0.945927	0.939422
AKR1C1	0.992771	0.986192	0.984206	0.995118	0.992203
AKR1C2	0.991861	0.974425	0.967055	0.995386	0.992087
AKR1C3	0.997572	0.996419	0.993957	0.998279	0.989914
AKR1C4	0.857981	0.842619	0.712005	0.858563	0.856723
AKR1D1	0.792885	0.761796	0.929006	0.793877	0.79131
AKR1E2	0.951341	0.982188	0.99488	0.962903	0.952463
AKR7A2	0.974708	0.994622	0.997566	0.981798	0.965733
AKR7A3	0.994182	0.992248	0.995323	0.996414	0.980093
AKT1	0.965793	0.99506	0.994347	0.978247	0.971811
AKT1S1	0.929341	0.995438	0.997069	0.972132	0.960622
AKT2	0.907989	0.997001	0.99913	0.934738	0.930954
AKT3	0.984483	0.999455	0.983594	0.989431	0.980787
AKTIP	0.955885	0.99085	0.923854	0.969788	0.961495
ALAD	0.981383	0.998474	0.999217	0.980129	0.97384
ALAS1	0.981174	0.998567	0.997888	0.986903	0.974499
ALAS2	0.791831	0.843356	0.925075	0.798378	0.787839
ALB	0.978888	0.992766	0.996981	0.978762	0.965169
ALCAM	0.992256	0.999616	0.999407	0.996537	0.990461
ALDH16A1	0.943276	0.998159	0.998697	0.961128	0.95376
ALDH18A1	0.981626	0.99838	0.999262	0.986562	0.934236
ALDH1A1	0.998476	0.999874	0.999836	0.998867	0.995744
ALDH1A2	0.941088	0.960636	0.945024	0.948274	0.941692
ALDH1A3	0.994751	0.998126	0.998528	0.996726	0.993393
ALDH1B1	0.99369	0.998983	0.99894	0.994391	0.984971
ALDH1L1	0.987664	0.996689	0.999162	0.988483	0.984569
ALDH1L2	0.989027	0.996996	0.999594	0.994303	0.985987
ALDH2	0.985211	0.99804	0.998677	0.994795	0.992672
ALDH3A1	0.992664	0.997038	0.998306	0.994633	0.990959
ALDH3A2	0.981353	0.99926	0.999523	0.98425	0.984417
ALDH3B1	0.995324	0.995016	0.990705	0.99669	0.994603
ALDH3B2	0.981535	0.932014	0.948085	0.961332	0.959455
ALDH4A1	0.986058	0.994523	0.995285	0.989382	0.98467
ALDH5A1	0.989179	0.999447	0.999465	0.991098	0.983776
ALDH6A1	0.973985	0.974745	0.99809	0.983259	0.977043
ALDH7A1	0.986456	0.980234	0.997436	0.988938	0.98123
ALDH8A1	0.973906	0.993263	0.994694	0.976536	0.966371
ALDH9A1	0.985431	0.99875	0.999233	0.987221	0.977818
ALDOA	0.975646	0.998946	0.999329	0.987377	0.983126
ALDOB	0.97924	0.991896	0.987351	0.981104	0.975982
ALDOC	0.996192	0.999568	0.999309	0.997361	0.99514
ALG1	0.972237	0.987869	0.960389	0.974564	0.946705
ALG10	0.885123	0.988619	0.984055	0.891344	0.869919
ALG10B	0.827085	0.997724	0.991312	0.792283	0.771929
ALG11	0.9638	0.978667	0.979	0.962328	0.949639
ALG12	0.939222	0.948858	0.952064	0.926238	0.90921
ALG13	0.837758	0.997807	0.997472	0.886666	0.868938
ALG14	0.736733	0.992315	0.99809	0.756973	0.696933
ALG1L	0.936521	0.913198	0.901161	0.946237	0.943998
ALG2	0.968351	0.997595	0.998598	0.976388	0.951995
ALG3	0.973054	0.998702	0.99907	0.989198	0.982545
ALG5	0.978214	0.998018	0.99845	0.98527	0.966529
ALG6	0.963315	0.996981	0.997032	0.97999	0.971247
ALG8	0.963955	0.998387	0.998588	0.980284	0.973522
ALG9	0.704015	0.893727	0.890876	0.733994	0.729495
ALK	0.910872	0.96174	0.980552	0.890617	0.875713
ALKBH1	0.960471	0.996378	0.998119	0.9696	0.956486
ALKBH2	0.971537	0.997594	0.998864	0.982695	0.969352
ALKBH3	0.978547	0.998274	0.999047	0.983297	0.978482
ALKBH4	0.968717	0.993915	0.992757	0.978024	0.968885
ALKBH5	0.978564	0.992869	0.99823	0.98499	0.971181
ALKBH6	0.840419	0.850344	0.915389	0.847947	0.81256
ALKBH7	0.936335	0.998828	0.998797	0.966741	0.955813
ALKBH8	0.950535	0.995151	0.996762	0.964661	0.94853
ALLC	0.855941	0.861149	0.945312	0.857244	0.853171
ALMS1	0.775566	0.998931	0.999084	0.85995	0.856007
ALOX12	0.815084	0.989497	0.983694	0.825592	0.803798
ALOX12B	0.916109	0.935535	0.954067	0.919052	0.917228
ALOX15	0.95182	0.964406	0.969204	0.943144	0.934177
ALOX15B	0.995353	0.998464	0.999246	0.997014	0.992662
ALOX5	0.994411	0.999691	0.999517	0.995255	0.989061
ALOX5AP	0.995124	0.999606	0.999684	0.996687	0.994064
ALOXE3	0.947332	0.977193	0.984048	0.953327	0.949944
ALPK1	0.948763	0.996823	0.997275	0.975514	0.957646
ALPK2	0.979298	0.986009	0.990289	0.982682	0.980865
ALPK3	0.979872	0.999666	0.9996	0.986424	0.966209
ALPL	0.996221	0.999735	0.999734	0.997759	0.991175
ALPP	0.938656	0.863585	0.90778	0.93826	0.936047
ALPPL2	0.93091	0.92071	0.929788	0.940416	0.920564
ALS2	0.938277	0.997781	0.998233	0.961339	0.932955
ALS2CL	0.992655	0.998968	0.999775	0.99468	0.983868
ALS2CR12	0.822232	0.967296	0.978261	0.832585	0.804001
ALX1	0.973178	0.967329	0.980586	0.976955	0.976326
ALX3	0.931081	0.363435	0.397023	0.846848	0.83816
ALX4	0.930097	0.926564	0.973603	0.935586	0.931092
ALYREF	0.977702	0.99853	0.999201	0.987897	0.979319
AMACR	0.993854	0.995128	0.990355	0.993773	0.98351
AMBP	0.96229	0.986008	0.992299	0.96582	0.964537
AMBRA1	0.941702	0.997176	0.998681	0.950844	0.938844
AMD1	0.980874	0.999398	0.998907	0.990243	0.98738
AMDHD1	0.943383	0.983975	0.972204	0.946313	0.940495
AMDHD2	0.961405	0.991785	0.983284	0.9765	0.95072
AMFR	0.974921	0.998542	0.998538	0.978331	0.971859
AMH	0.953003	0.958252	0.988873	0.961456	0.939209
AMHR2	0.897866	0.92699	0.959662	0.905957	0.90547
AMIGO1	0.994616	0.971322	0.999772	0.995532	0.9875
AMIGO2	0.996614	0.999697	0.999738	0.997235	0.991343
AMIGO3	0.367761	0.428611	0.423367	0.325447	0.321924
AMMECR1	0.971712	0.998947	0.998077	0.984954	0.974025
AMMECR1L	0.97304	0.998001	0.998333	0.982749	0.962198
AMN	0.979166	0.981906	0.656007	0.981674	0.955168
AMN1	0.978293	0.945802	0.942746	0.983466	0.976977
AMOT	0.992218	0.999686	0.999716	0.993601	0.991678
AMOTL1	0.987669	0.999609	0.999575	0.99304	0.982751
AMOTL2	0.992425	0.999424	0.999485	0.993543	0.9753
AMPD1	0.960679	0.977539	0.990395	0.965674	0.938503
AMPD2	0.960937	0.998002	0.997996	0.961957	0.907943
AMPD3	0.983774	0.998992	0.999297	0.987952	0.982499
AMPH	0.978222	0.992771	0.997591	0.980011	0.9628
AMT	0.985507	0.997575	0.999296	0.991317	0.97178
AMTN	0.975117	0.984389	0.991996	0.978226	0.977756
AMY1A	0.308897	0.155573	0.336083	0.289084	0.286143
AMY1B	0.431909	NaN	0.417222	0.443693	0.438072
AMY1C	0.235525	NaN	0.257605	0.23764	0.235232
AMY2A	0.527456	0.264669	0.296066	0.524884	0.522686
AMY2B	0.966491	0.961208	0.910792	0.977094	0.940572
AMZ1	0.927718	0.975366	0.99346	0.939524	0.931918
AMZ2	0.978934	0.997854	0.998258	0.97975	0.96442
ANAPC1	0.934818	0.991965	0.981141	0.951769	0.92798
ANAPC10	0.936804	0.980345	0.967898	0.948501	0.929183
ANAPC11	0.930852	0.99779	0.996303	0.976236	0.971123
ANAPC13	0.971863	0.997506	0.997537	0.979419	0.966366
ANAPC16	0.960472	0.995703	0.997599	0.962369	0.948153
ANAPC2	0.964617	0.987215	0.997652	0.98023	0.92849
ANAPC4	0.937009	0.994107	0.997947	0.968867	0.916873
ANAPC5	0.950126	0.986647	0.998144	0.964976	0.927935
ANAPC7	0.950222	0.988037	0.99402	0.953623	0.912943
ANG	0.994404	0.998616	0.989752	0.995209	0.991321
ANGEL1	0.958494	0.997022	0.998066	0.979793	0.956614
ANGEL2	0.92	0.996268	0.997818	0.943723	0.928153
ANGPT1	0.987842	0.999503	0.999286	0.991857	0.989514
ANGPT2	0.987256	0.999561	0.998462	0.992537	0.984658
ANGPT4	0.886215	0.858651	0.978167	0.800502	0.773732
ANGPTL1	0.972796	0.997617	0.997308	0.977845	0.969807
ANGPTL2	0.993378	0.999588	0.999709	0.99631	0.984739
ANGPTL3	0.891978	0.965117	0.98695	0.904462	0.893665
ANGPTL4	0.99645	0.997944	0.999328	0.997947	0.993819
ANGPTL6	0.874575	0.918284	0.591642	0.930957	0.927208
ANGPTL7	0.88481	0.966432	0.974106	0.893861	0.88486
ANK1	0.948591	0.995141	0.998106	0.951999	0.950129
ANK2	0.977878	0.999226	0.998503	0.983551	0.97798
ANK3	0.97987	0.999284	0.999484	0.983504	0.973239
ANKAR	0.893859	0.993728	0.991631	0.932325	0.909727
ANKDD1A	0.919245	0.993368	0.982128	0.960249	0.928342
ANKFN1	0.934497	0.926394	0.982895	0.936485	0.930494
ANKFY1	0.969357	0.996574	0.994686	0.984242	0.966886
ANKH	0.963579	0.99921	0.999672	0.970565	0.96148
ANKHD1	0.822191	0.624561	0.765985	0.82212	0.804554
ANKHD1-EIF4EBP3	0.868216	0.949862	0.611087	0.858602	0.842887
ANKIB1	0.95024	0.998726	0.998047	0.982577	0.972729
ANKK1	0.951061	0.978587	0.9838	0.952493	0.93756
ANKLE1	0.957279	0.973275	0.989534	0.965091	0.934778
ANKLE2	0.94596	0.994997	0.998762	0.964366	0.934674
ANKMY1	0.93541	0.9573	0.981258	0.954764	0.939792
ANKMY2	0.981996	0.998589	0.998476	0.988203	0.97745
ANKRA2	0.961807	0.997353	0.996603	0.972393	0.954902
ANKRD1	0.962811	0.981677	0.979138	0.969527	0.947016
ANKRD10	0.958697	0.993819	0.998344	0.979145	0.932932
ANKRD11	0.911044	0.975234	0.995756	0.929448	0.91587
ANKRD12	0.920572	0.998808	0.997803	0.955148	0.940951
ANKRD13A	0.975129	0.998766	0.997085	0.987688	0.982886
ANKRD13B	0.984768	0.998759	0.999599	0.98822	0.953279
ANKRD13C	0.936376	0.997633	0.996567	0.971657	0.962698
ANKRD13D	0.980484	0.994615	0.998728	0.987654	0.930752
ANKRD16	0.9515	0.996088	0.997161	0.958377	0.948176
ANKRD17	0.928829	0.998441	0.99871	0.956336	0.946339
ANKRD18A	0.923278	0.961592	0.951398	0.923512	0.919643
ANKRD18B	0.880386	0.909029	0.901869	0.883457	0.876858
ANKRD2	0.937298	0.969344	0.985848	0.947394	0.934483
ANKRD20A1	0.612627	NaN	0.647949	0.708357	0.699055
ANKRD20A2	0.601089	NaN	0.449641	0.581534	0.57605
ANKRD20A3	0.28327	0.153608	0.289496	0.220748	0.215536
ANKRD20A4	0.806871	0.685061	0.658619	0.793015	0.788208
ANKRD22	0.993175	0.99141	0.99683	0.993783	0.966532
ANKRD23	0.854665	0.801838	0.707662	0.865438	0.833587
ANKRD24	0.959787	0.995431	0.994585	0.973971	0.965394
ANKRD26	0.914339	0.99827	0.998101	0.974499	0.9567
ANKRD27	0.971388	0.998359	0.998998	0.976672	0.967587
ANKRD28	0.932183	0.998434	0.997197	0.959879	0.957455
ANKRD29	0.982051	0.988636	0.999276	0.985637	0.978064
ANKRD30B	0.92811	0.877884	0.931215	0.938086	0.935905
ANKRD30BL	0.749304	0.110179	0.737796	0.761675	0.759075
ANKRD31	0.918979	0.952371	0.988079	0.933936	0.921271
ANKRD33	0.912885	0.839608	0.930906	0.917693	0.913837
ANKRD33B	0.994695	0.998496	0.999269	0.845539	0.835301
ANKRD34A	0.947017	0.971174	0.94858	0.983422	0.961599
ANKRD34B	0.920384	0.951578	0.969453	0.924061	0.92183
ANKRD35	0.986228	0.995656	0.99903	0.989518	0.976989
ANKRD36	0.862615	0.976429	0.970861	0.908718	0.836682
ANKRD37	0.977278	0.99056	0.936801	0.985256	0.976145
ANKRD39	0.95439	0.971379	0.828009	0.963725	0.953146
ANKRD40	0.973202	0.996967	0.995189	0.9849	0.966128
ANKRD42	0.976123	0.975104	0.996345	0.983711	0.97934
ANKRD44	0.936458	0.99903	0.95662	0.923444	0.916724
ANKRD45	0.960094	0.966425	0.988786	0.965336	0.962039
ANKRD46	0.94765	0.996059	0.996231	0.948061	0.93302
ANKRD49	0.944484	0.994765	0.997446	0.958148	0.936774
ANKRD50	0.978667	0.999227	0.999207	0.994766	0.990331
ANKRD52	0.974168	0.998695	0.998992	0.983875	0.965922
ANKRD53	0.916088	0.9855	0.988842	0.927676	0.905903
ANKRD54	0.948749	0.985764	0.996728	0.960763	0.94897
ANKRD55	0.877304	0.948903	0.947666	0.880883	0.876052
ANKRD6	0.982098	0.999035	0.979273	0.986329	0.976418
ANKRD65	0.993951	0.998038	0.999514	0.993117	0.987321
ANKRD7	0.938084	0.966887	0.941755	0.943003	0.939389
ANKRD9	0.932638	0.864805	0.996093	0.834866	0.819625
ANKS1A	0.983882	0.998648	0.999088	0.989878	0.975179
ANKS1B	0.926483	0.986043	0.750014	0.879368	0.870502
ANKS3	0.97512	0.993599	0.999257	0.980299	0.945341
ANKS6	0.959613	0.999173	0.999777	0.965613	0.960521
ANKUB1	0.829259	0.75527	0.336689	0.842683	0.83458
ANKZF1	0.970275	0.99724	0.997833	0.977012	0.887037
ANLN	0.992238	0.999738	0.999501	0.994434	0.990316
ANO1	0.992406	0.999751	0.99959	0.994552	0.99042
ANO10	0.978109	0.998145	0.99793	0.97194	0.949467
ANO2	0.9358	0.990059	0.996899	0.947002	0.92233
ANO3	0.939042	0.977866	0.893191	0.941768	0.937525
ANO4	0.959902	0.988612	0.992542	0.961963	0.958744
ANO5	0.977162	0.995425	0.997509	0.980949	0.974521
ANO6	0.982949	0.999078	0.999154	0.992702	0.975467
ANO7	0.991586	0.998784	0.999058	0.994007	0.980385
ANO8	0.972792	0.998491	0.998786	0.986827	0.94185
ANO9	0.99216	0.998649	0.998412	0.995203	0.960428
ANP32A	0.898943	0.993107	0.997629	0.931982	0.903681
ANP32B	0.945794	0.995093	0.998291	0.983893	0.975476
ANP32D	0.511212	0.0639953	0.149269	0.266069	0.265213
ANP32E	0.976732	0.999285	0.998426	0.983799	0.975773
ANPEP	0.995208	0.99986	0.998912	0.996527	0.967979
ANTXR1	0.989884	0.999695	0.999613	0.996039	0.990336
ANTXR2	0.982283	0.999534	0.999168	0.986909	0.979464
ANTXRL	0.829426	0.814471	0.882896	0.833213	0.827465
ANXA1	0.997433	0.999687	0.999431	0.997916	0.993957
ANXA10	0.854821	0.968272	0.982412	0.859563	0.854302
ANXA11	0.907765	0.995561	0.998874	0.914574	0.903611
ANXA13	0.969122	0.979139	0.985688	0.971536	0.968122
ANXA2	0.991297	0.988827	0.998796	0.993306	0.982091
ANXA3	0.997135	0.999693	0.99985	0.997926	0.995999
ANXA4	0.977281	0.999314	0.999641	0.983353	0.968872
ANXA5	0.987966	0.998718	0.999179	0.989244	0.980425
ANXA6	0.994155	0.9995	0.999726	0.99436	0.98548
ANXA7	0.92954	0.996625	0.996399	0.950274	0.933876
ANXA8	0.967066	0.718098	0.967884	0.919371	0.908639
ANXA9	0.961242	0.999606	0.994473	0.961865	0.957362
AOAH	0.975189	0.999376	0.999313	0.985134	0.986188
AOC2	0.966446	0.983079	0.997748	0.986826	0.942733
AOC3	0.994092	0.999296	0.999457	0.9968	0.986828
AOX1	0.985302	0.99909	0.999076	0.986171	0.981863
AP1AR	0.964343	0.998385	0.997666	0.982436	0.973448
AP1B1	0.970887	0.996956	0.998114	0.980404	0.968404
AP1G1	0.905109	0.997959	0.997394	0.928107	0.912497
AP1G2	0.96786	0.995262	0.99255	0.980494	0.939159
AP1M1	0.963997	0.996381	0.998315	0.967865	0.950388
AP1M2	0.968239	0.994563	0.998847	0.977109	0.903396
AP1S1	0.943875	0.998025	0.998505	0.971851	0.933749
AP1S2	0.954054	0.900136	0.996637	0.962047	0.947661
AP1S3	0.969292	0.97782	0.997907	0.974453	0.941813
AP2A1	0.917041	0.99572	0.997899	0.936443	0.927221
AP2A2	0.931295	0.99678	0.998529	0.936873	0.913545
AP2B1	0.983913	0.994454	0.999096	0.988581	0.9814
AP2M1	0.968856	0.998058	0.998873	0.97579	0.9683
AP2S1	0.957302	0.996905	0.998337	0.97092	0.965813
AP3B1	0.865383	0.997708	0.997422	0.934947	0.919999
AP3B2	0.972004	0.986281	0.994929	0.97331	0.959796
AP3D1	0.948813	0.996796	0.998326	0.97101	0.953551
AP3M1	0.943979	0.99743	0.994797	0.973572	0.964402
AP3M2	0.973816	0.999043	0.999427	0.98336	0.961456
AP3S1	0.948804	0.991185	0.995018	0.962503	0.952834
AP3S2	0.728234	0.692796	0.947298	0.749624	0.703825
AP4B1	0.964981	0.996546	0.996682	0.971794	0.943915
AP4E1	0.960113	0.997882	0.998309	0.987908	0.97816
AP4M1	0.965037	0.994327	0.871043	0.97494	0.958543
AP4S1	0.919321	0.995764	0.997991	0.937764	0.926438
AP5B1	0.983789	0.997633	0.998696	0.938558	0.938804
APAF1	0.879486	0.998276	0.981798	0.950574	0.934628
APBA1	0.960031	0.998356	0.998788	0.966145	0.963087
APBA2	0.992896	0.995527	0.999535	0.993715	0.989092
APBA3	0.924901	0.991022	0.997788	0.944094	0.916104
APBB1	0.993691	0.999536	0.999693	0.995326	0.984921
APBB1IP	0.995196	0.998699	0.999071	0.997333	0.994653
APBB2	0.967252	0.999371	0.999649	0.97836	0.970877
APBB3	0.972835	0.994033	0.993205	0.984213	0.91363
APC	0.943097	0.998872	0.997713	0.971083	0.962245
APC2	0.712004	0.964924	0.937329	0.708783	0.696603
APCDD1	0.979097	0.996204	0.999684	0.985823	0.982097
APCDD1L	0.972279	0.980279	0.991877	0.976194	0.972572
APCS	0.988455	0.968531	0.991326	0.990061	0.99009
APEH	0.963306	0.998213	0.997522	0.962697	0.94963
APEX1	0.964865	0.997249	0.9989	0.977371	0.966209
APEX2	0.961548	0.994131	0.998458	0.971653	0.950485
APH1A	0.958557	0.997079	0.998391	0.969966	0.930392
APH1B	0.924506	0.999422	0.999343	0.932302	0.922969
API5	0.951793	0.9913	0.994012	0.963617	0.949153
APIP	0.979371	0.965105	0.996342	0.981068	0.969337
APLN	0.996939	0.99965	0.999645	0.989707	0.981147
APLNR	0.995867	0.999734	0.99982	0.997491	0.991017
APLP1	0.974345	0.998703	0.999306	0.981132	0.977101
APLP2	0.990267	0.999313	0.999232	0.989839	0.981557
APOA1	0.968066	0.976783	0.986532	0.975588	0.97261
APOA2	0.899363	0.951309	0.958074	0.890646	0.884935
APOA4	0.964402	0.819043	0.857115	0.965689	0.954624
APOA5	0.908383	0.899293	0.952299	0.911448	0.909215
APOB	0.956251	0.9844	0.993694	0.957919	0.948865
APOBEC2	0.808437	0.761617	0.968083	0.81201	0.802497
APOBEC3A	0.964377	0.948422	0.807954	0.964176	0.9434
APOBEC3B	0.988266	0.986246	0.969724	0.986426	0.949327
APOBEC3C	0.988219	0.988535	0.998437	0.99437	0.990321
APOBEC3D	0.965505	0.992622	0.963165	0.974317	0.971563
APOBEC3F	0.944937	0.989384	0.98211	0.94622	0.940457
APOBEC3G	0.991047	0.998129	0.995972	0.993723	0.988596
APOBEC3H	0.953364	0.994665	0.995482	0.958274	0.955777
APOBR	0.988191	0.999058	0.998346	0.995402	0.933085
APOC1	0.988546	0.999702	0.999436	0.996172	0.990265
APOC2	0.752614	NaN	0.8048	0.79029	0.791288
APOC3	0.95015	0.961273	0.973023	0.951757	0.947418
APOC4	0.361134	NaN	0.44261	0.391165	0.388259
APOD	0.996812	0.99877	0.999657	0.99842	0.989463
APOE	0.990641	0.999755	0.99956	0.997203	0.992552
APOF	0.88371	0.894586	0.892462	0.886608	0.88536
APOH	0.961284	0.969171	0.969659	0.962344	0.960198
APOL1	0.992697	0.99956	0.999526	0.991415	0.990993
APOL2	0.977024	0.998873	0.998984	0.981652	0.976365
APOL3	0.991297	0.999234	0.999169	0.993183	0.986539
APOL4	0.990836	0.998518	0.998224	0.992436	0.985783
APOL6	0.98311	0.999167	0.997682	0.993698	0.984793
APOLD1	0.993785	0.999658	0.864925	0.996639	0.992466
APOM	0.992261	0.998955	0.934694	0.9933	0.99308
APOO	0.972468	0.994187	0.997069	0.981165	0.970317
APOOL	0.918067	0.997943	0.997191	0.764539	0.729783
APOPT1	0.917409	0.975985	0.98063	0.914719	0.895863
APP	0.988317	0.99911	0.999506	0.991739	0.980775
APPBP2	0.925683	0.998573	0.998396	0.922409	0.910249
APPL1	0.958489	0.99818	0.996531	0.97525	0.968487
APPL2	0.970196	0.998443	0.998902	0.981328	0.949027
APRT	0.952525	0.997776	0.998017	0.984288	0.974706
APTX	0.955016	0.996194	0.998663	0.963927	0.951088
AQP1	0.9962	0.998933	0.998739	0.996854	0.990571
AQP10	0.940503	0.91142	0.958743	0.943978	0.934387
AQP11	0.984856	0.998968	0.998892	0.991743	0.979303
AQP12A	0.741093	0.680493	0.763948	0.747239	0.730445
AQP12B	0.783151	0.747856	0.799842	0.786593	0.779156
AQP2	0.904625	0.897235	0.951579	0.908094	0.905386
AQP3	0.998365	0.999875	0.999781	0.99889	0.996465
AQP4	0.972485	0.990763	0.994229	0.973704	0.968483
AQP5	0.983989	0.965637	0.991565	0.986196	0.983075
AQP6	0.931137	0.92923	0.944926	0.909135	0.898755
AQP7	0.970177	0.967272	0.990407	0.9513	0.94019
AQP8	0.890606	0.927223	0.97342	0.900792	0.828674
AQP9	0.990616	0.993741	0.997228	0.99328	0.989137
AQR	0.845406	0.979878	0.998337	0.871812	0.858088
AR	0.995659	0.997227	0.997184	0.997472	0.995288
ARAF	0.909153	0.996443	0.997756	0.936091	0.922403
ARAP1	0.975008	0.998665	0.998081	0.982185	0.971227
ARAP2	0.964726	0.998418	0.997042	0.987266	0.984499
ARAP3	0.990908	0.999339	0.999279	0.993803	0.96727
ARC	0.964675	0.973807	0.995213	0.9612	0.936183
ARCN1	0.928088	0.997601	0.998054	0.967502	0.954651
AREG	0.997503	0.985033	0.999473	0.935502	0.927847
ARF1	0.942831	0.99612	0.997628	0.955201	0.929833
ARF3	0.860682	0.994681	0.996297	0.897762	0.850975
ARF4	0.974219	0.997199	0.997004	0.977103	0.951008
ARF5	0.937609	0.996494	0.996233	0.967066	0.95682
ARF6	0.970529	0.997921	0.997938	0.909055	0.876491
ARFGAP1	0.964276	0.995223	0.998341	0.96403	0.908184
ARFGAP2	0.941686	0.995881	0.998097	0.939829	0.910494
ARFGAP3	0.982397	0.998807	0.999006	0.986813	0.975417
ARFGEF1	0.900229	0.998059	0.998859	0.926936	0.916572
ARFGEF2	0.975359	0.998931	0.998301	0.990124	0.9842
ARFIP1	0.952961	0.997753	0.996428	0.962801	0.950723
ARFIP2	0.988738	0.998361	0.999174	0.989939	0.979464
ARFRP1	0.956553	0.983072	0.998516	0.969647	0.961109
ARG1	0.785341	0.973891	0.98502	0.789665	0.757186
ARG2	0.994372	0.952496	0.911914	0.995274	0.994024
ARGLU1	0.966859	0.996663	0.998383	0.977117	0.920093
ARHGAP1	0.975788	0.997235	0.999015	0.98557	0.97872
ARHGAP10	0.98439	0.9992	0.998708	0.98962	0.961291
ARHGAP11A	0.97427	0.999519	0.999107	0.977775	0.9673
ARHGAP11B	0.949546	0.889792	0.988049	0.961996	0.954352
ARHGAP12	0.950632	0.988948	0.997868	0.974545	0.966027
ARHGAP15	0.979089	0.999029	0.99911	0.987357	0.983402
ARHGAP17	0.935528	0.995819	0.998441	0.96388	0.943402
ARHGAP18	0.986568	0.998688	0.999226	0.992834	0.98045
ARHGAP19	0.971943	0.998688	0.991529	0.977575	0.967616
ARHGAP19-SLIT1	0.915346	0.786875	0.251704	0.107363	0.0792834
ARHGAP20	0.984159	0.99833	0.998195	0.992319	0.989503
ARHGAP21	0.963582	0.99848	0.997712	0.987882	0.971247
ARHGAP22	0.98145	0.99808	0.998474	0.98496	0.980158
ARHGAP23	0.984613	0.999652	0.999708	0.989942	0.979056
ARHGAP24	0.988476	0.999565	0.999553	0.993499	0.98643
ARHGAP25	0.990038	0.999231	0.998778	0.991629	0.987046
ARHGAP26	0.941876	0.999213	0.999322	0.952631	0.935979
ARHGAP27	0.98606	0.999104	0.999507	0.99042	0.955827
ARHGAP28	0.975957	0.994862	0.99695	0.979627	0.976493
ARHGAP29	0.991543	0.99944	0.9996	0.997222	0.990958
ARHGAP30	0.992391	0.999493	0.998967	0.994516	0.988187
ARHGAP31	0.989606	0.999174	0.999728	0.992906	0.992016
ARHGAP32	0.976391	0.999421	0.999462	0.989596	0.984312
ARHGAP33	0.950893	0.998995	0.998676	0.968146	0.908556
ARHGAP35	0.960398	0.998864	0.99902	0.975538	0.967553
ARHGAP36	0.970432	0.949045	0.983178	0.974021	0.971705
ARHGAP39	0.991191	0.999205	0.999644	0.994794	0.988021
ARHGAP4	0.975662	0.999413	0.887682	0.98683	0.972766
ARHGAP40	0.967392	0.976877	0.990189	0.96962	0.965763
ARHGAP42	0.97991	0.997608	0.99929	0.989224	0.982946
ARHGAP44	0.991238	0.998619	0.999185	0.995051	0.986982
ARHGAP5	0.94153	0.998822	0.995808	0.96906	0.95348
ARHGAP6	0.994758	0.999397	0.999733	0.996065	0.989527
ARHGAP8	0.904757	0.846552	0.830399	0.908934	0.874463
ARHGAP9	0.980201	0.999255	0.998413	0.983672	0.976657
ARHGDIA	0.916109	0.993267	0.992418	0.953433	0.942554
ARHGDIB	0.992618	0.999513	0.998857	0.995125	0.989755
ARHGDIG	0.835036	0.933105	0.763324	0.851488	0.846199
ARHGEF1	0.961226	0.993515	0.996978	0.975837	0.938717
ARHGEF10	0.98102	0.999032	0.999616	0.990185	0.968265
ARHGEF10L	0.987042	0.998863	0.999365	0.98952	0.979391
ARHGEF11	0.973538	0.998122	0.998981	0.983899	0.967267
ARHGEF12	0.967509	0.998878	0.998634	0.991149	0.986098
ARHGEF15	0.972679	0.999304	0.999574	0.977199	0.964871
ARHGEF16	0.988307	0.999146	0.999557	0.992952	0.931442
ARHGEF17	0.983051	0.999449	0.999581	0.986834	0.944585
ARHGEF18	0.949541	0.960029	0.950206	0.947432	0.937384
ARHGEF19	0.98874	0.999581	0.999531	0.991406	0.989298
ARHGEF2	0.987547	0.998787	0.999364	0.988535	0.98184
ARHGEF25	0.988739	0.998028	0.999088	0.991482	0.953526
ARHGEF26	0.993786	0.99917	0.999046	0.997001	0.985918
ARHGEF3	0.981125	0.998841	0.998006	0.984252	0.975663
ARHGEF33	0.858138	0.96252	0.952117	0.873477	0.848052
ARHGEF35	0.948235	0.944714	0.783574	0.94443	0.928423
ARHGEF37	0.995056	0.999484	0.999788	0.996582	0.991994
ARHGEF38	0.949812	0.946176	0.942423	0.948542	0.934891
ARHGEF4	0.983679	0.993241	0.998067	0.983816	0.979377
ARHGEF40	0.966659	0.999064	0.997614	0.975381	0.963033
ARHGEF5	0.97449	0.981572	0.968078	0.975107	0.957595
ARHGEF6	0.992717	0.999542	0.999707	0.997229	0.994624
ARHGEF7	0.955383	0.998166	0.999037	0.972524	0.938413
ARHGEF9	0.937469	0.999054	0.999265	0.964456	0.961488
ARID1A	0.967545	0.998745	0.998961	0.977472	0.968621
ARID1B	0.959464	0.998385	0.997232	0.980266	0.973413
ARID2	0.931153	0.998741	0.998321	0.970498	0.959628
ARID3A	0.964947	0.971727	0.999385	0.923419	0.922595
ARID3B	0.97293	0.997002	0.996096	0.984173	0.964015
ARID3C	0.715093	0.897462	0.945183	0.721912	0.717586
ARID4A	0.953621	0.998519	0.997724	0.974586	0.964521
ARID4B	0.959038	0.998487	0.94028	0.982618	0.969678
ARID5A	0.986983	0.999008	0.997387	0.9913	0.957859
ARID5B	0.983361	0.999448	0.999509	0.993002	0.982467
ARIH1	0.888132	0.992927	0.997386	0.926351	0.89595
ARIH2	0.877845	0.995928	0.996941	0.896832	0.87355
ARL1	0.884404	0.998398	0.998792	0.913386	0.868713
ARL10	0.930011	0.946102	0.870517	0.924908	0.888608
ARL11	0.983698	0.993668	0.999155	0.985457	0.975635
ARL13B	0.96846	0.998856	0.997646	0.976525	0.961595
ARL14	0.985887	0.985714	0.98771	0.988254	0.966305
ARL15	0.962016	0.985364	0.998556	0.965596	0.959902
ARL16	0.977626	0.99172	0.997199	0.97813	0.959895
ARL17A	0.829085	0.848897	0.799775	0.820584	0.79155
ARL2	0.957322	0.997418	0.984213	0.974451	0.972273
ARL2BP	0.892716	0.873533	0.874281	0.892516	0.881322
ARL3	0.988877	0.998774	0.99906	0.990676	0.980149
ARL4A	0.97568	0.998742	0.998018	0.981036	0.977177
ARL4C	0.993886	0.999736	0.999564	0.997495	0.99457
ARL4D	0.997157	0.99953	0.999446	0.997876	0.991109
ARL5A	0.863266	0.990977	0.995995	0.904789	0.879763
ARL5B	0.953424	0.912167	0.996459	0.984697	0.980509
ARL5C	0.375459	0.607372	0.560753	0.466893	0.449308
ARL6	0.954858	0.981094	0.983759	0.976149	0.967827
ARL6IP1	0.955532	0.996636	0.994201	0.963532	0.930764
ARL6IP4	0.680752	0.715626	0.717248	0.689002	0.686517
ARL6IP5	0.988538	0.998997	0.9992	0.991833	0.983844
ARL6IP6	0.94482	0.997645	0.998293	0.942912	0.940357
ARL8A	0.942372	0.99745	0.998436	0.95282	0.951102
ARL8B	0.951721	0.997841	0.99688	0.973052	0.966942
ARL9	0.951831	0.979656	0.992093	0.956326	0.950509
ARMC1	0.958943	0.997697	0.996009	0.968103	0.95648
ARMC10	0.923864	0.991544	0.994054	0.94079	0.928992
ARMC12	0.889938	0.954741	0.97268	0.905914	0.865171
ARMC2	0.883616	0.978092	0.996361	0.901386	0.899777
ARMC3	0.946805	0.958669	0.988319	0.944252	0.936496
ARMC4	0.935486	0.967366	0.970387	0.94535	0.937818
ARMC5	0.964543	0.992273	0.975758	0.983787	0.970637
ARMC6	0.952738	0.997247	0.998471	0.957499	0.945784
ARMC7	0.970538	0.992175	0.998076	0.979066	0.966096
ARMC8	0.907174	0.990828	0.997442	0.934628	0.902393
ARMC9	0.958533	0.984438	0.999559	0.966625	0.945488
ARMCX1	0.996386	0.999622	0.999714	0.997575	0.991417
ARMCX2	0.991373	0.999756	0.999765	0.992115	0.987286
ARMCX3	0.989951	0.999573	0.999743	0.992101	0.985273
ARMCX4	0.915972	0.98663	0.999382	0.926293	0.89252
ARMCX5	0.955087	0.995379	0.995147	0.971251	0.962056
ARMCX6	0.982036	0.99495	0.991867	0.979583	0.975138
ARMS2	0.750413	0.918584	0.911979	0.758214	0.75435
ARNT	0.944738	0.998068	0.998666	0.970991	0.960124
ARNT2	0.994179	0.999026	0.999529	0.994348	0.991784
ARNTL	0.980853	0.998945	0.999445	0.989087	0.972613
ARNTL2	0.989175	0.999709	0.999544	0.990654	0.989541
ARPC1A	0.964488	0.989662	0.938048	0.975767	0.957914
ARPC1B	0.983681	0.997863	0.998507	0.981922	0.97573
ARPC2	0.98248	0.998143	0.998982	0.985645	0.979658
ARPC3	0.95434	0.984256	0.991626	0.960746	0.934337
ARPC4	0.674354	0.987127	0.968714	0.863788	0.826502
ARPC5	0.942327	0.997631	0.997219	0.980464	0.960216
ARPC5L	0.976532	0.996331	0.998611	0.982605	0.976828
ARPP19	0.928482	0.997846	0.997015	0.945658	0.933471
ARPP21	0.923398	0.895754	0.969942	0.927411	0.916008
ARR3	0.349435	0.954876	0.940054	0.355544	0.352417
ARRB1	0.991296	0.97831	0.999699	0.993812	0.986152
ARRB2	0.981264	0.998474	0.998772	0.988738	0.977347
ARRDC1	0.974959	0.996407	0.999131	0.983231	0.958156
ARRDC2	0.990431	0.998978	0.998371	0.992426	0.977331
ARRDC3	0.98363	0.999437	0.998977	0.992505	0.98865
ARRDC4	0.989513	0.999286	0.998843	0.994142	0.989491
ARRDC5	0.872036	0.774883	0.978198	0.875649	0.869083
ARSA	0.973791	0.994361	0.998651	0.990208	0.97668
ARSB	0.981373	0.998963	0.99933	0.990687	0.987598
ARSD	0.975651	0.99915	0.999284	0.974474	0.9525
ARSE	0.987764	0.996973	0.996944	0.991391	0.984087
ARSF	0.926771	0.916877	0.932789	0.9343	0.927667
ARSG	0.970362	0.954287	0.911554	0.967628	0.964704
ARSH	0.930972	0.945716	0.983178	0.934069	0.933923
ARSI	0.979069	0.398445	0.991364	0.982576	0.977663
ARSJ	0.991642	0.999553	0.999601	0.992798	0.988203
ARSK	0.965704	0.994622	0.998114	0.971853	0.948578
ART1	0.843708	0.897047	0.956077	0.847084	0.845827
ART3	0.903087	0.958321	0.940548	0.906614	0.901066
ART4	0.928842	0.896538	0.962616	0.932808	0.929578
ART5	0.950797	0.961155	0.985084	0.962247	0.961155
ARTN	0.978625	0.974603	0.997963	0.982178	0.975408
ARV1	0.979285	0.997888	0.99865	0.985948	0.976675
ARVCF	0.982517	0.998716	0.999374	0.98533	0.968581
ARX	0.96375	0.932273	0.970661	0.967858	0.955311
AS3MT	0.858546	0.862264	0.85885	0.836848	0.821781
ASAH1	0.991898	0.998789	0.999592	0.99433	0.989745
ASAH2	0.384885	0.423112	0.562553	0.404697	0.395605
ASAP1	0.958987	0.999196	0.998705	0.985114	0.965398
ASAP2	0.980624	0.955066	0.94989	0.987508	0.983977
ASAP3	0.991511	0.9994	0.999075	0.992508	0.985791
ASB1	0.594941	0.997761	0.998902	0.784537	0.750176
ASB11	0.818835	0.866332	0.903132	0.788006	0.784209
ASB12	0.923484	0.961373	0.969687	0.633309	0.633321
ASB13	0.972532	0.999305	0.999628	0.98413	0.97391
ASB14	0.814717	0.95811	0.666169	0.846927	0.798539
ASB16	0.956381	0.984678	0.943026	0.963056	0.946016
ASB2	0.980932	0.998878	0.998677	0.986306	0.980639
ASB4	0.913958	0.954817	0.987707	0.916946	0.914593
ASB5	0.95244	0.959592	0.986759	0.954743	0.949757
ASB6	0.943275	0.992661	0.955675	0.928285	0.91328
ASB7	0.947757	0.996351	0.997122	0.963977	0.946583
ASB8	0.948825	0.996696	0.997821	0.961299	0.952214
ASB9	0.985954	0.995288	0.999298	0.987885	0.978852
ASCC1	0.95367	0.997169	0.986603	0.955961	0.942699
ASCC2	0.961438	0.996899	0.998211	0.967409	0.953477
ASCC3	0.866572	0.998568	0.998829	0.927564	0.917471
ASCL1	0.96889	0.916092	0.919974	0.972197	0.971053
ASCL2	0.995468	0.99507	0.998265	0.997172	0.988894
ASCL3	0.811002	0.849002	0.972494	0.837428	0.835974
ASF1A	0.969716	0.997465	0.997513	0.97768	0.962716
ASF1B	0.995581	0.999592	0.999384	0.996268	0.948299
ASGR1	0.983601	0.95202	0.998118	0.986332	0.985534
ASGR2	0.982506	0.98981	0.993823	0.986211	0.984384
ASH1L	0.961752	0.999109	0.999106	0.988172	0.975849
ASH2L	0.982708	0.998464	0.998993	0.985161	0.980711
ASIP	0.633902	0.93453	0.958076	0.640143	0.632565
ASL	0.980378	0.996712	0.996008	0.990827	0.966895
ASMT	-0.0662007	0.594768	0.949075	0.841948	0.838437
ASMTL	0.982216	0.97769	0.9989	0.991196	0.98605
ASNA1	0.925547	0.997029	0.997386	0.972809	0.956031
ASNS	0.993105	0.999397	0.999579	0.994935	0.978023
ASNSD1	0.928638	0.99644	0.996507	0.940616	0.923349
ASPA	0.958229	0.951681	0.993266	0.961947	0.959312
ASPDH	0.796452	0.970512	0.97557	0.800519	0.788439
ASPG	0.920509	0.954327	0.990383	0.88189	0.871146
ASPH	0.986561	0.999162	0.998716	0.992662	0.988344
ASPHD1	0.990483	0.995002	0.993445	0.991934	0.986034
ASPHD2	0.992911	0.998499	0.99851	0.994072	0.986608
ASPM	0.989653	0.998426	0.999143	0.994428	0.977421
ASPN	0.994603	0.999549	0.999629	0.995829	0.994457
ASPRV1	0.990558	0.998898	0.998829	0.996626	0.992447
ASPSCR1	0.958709	0.990817	0.998957	0.962068	0.951773
ASRGL1	0.991671	0.999026	0.998998	0.99265	0.988447
ASS1	0.993869	0.999483	0.999522	0.996959	0.987116
ASTE1	0.968806	0.99575	0.876042	0.975396	0.958795
ASTL	0.882322	0.948468	0.975937	0.889578	0.880828
ASTN1	0.943216	0.957438	0.983319	0.947024	0.941708
ASTN2	0.990848	0.999473	0.999726	0.992556	0.989016
ASXL1	0.876091	0.99789	0.998929	0.890114	0.813696
ASXL2	0.963399	0.958903	0.998172	0.9803	0.972869
ASXL3	0.937417	0.956384	0.993362	0.940328	0.927158
ATAD1	0.964485	0.995168	0.997265	0.954538	0.941539
ATAD2	0.989177	0.999462	0.999017	0.995087	0.99002
ATAD2B	0.927827	0.998439	0.996597	0.977809	0.946137
ATAD3A	0.953724	0.994964	0.994773	0.980846	0.972407
ATAD3B	0.972297	0.97511	0.984043	0.979054	0.941397
ATAD3C	0.958684	0.972203	0.918283	0.960703	0.952266
ATAD5	0.973094	0.996538	0.997569	0.989177	0.982884
ATAT1	0.963809	0.998042	0.998963	0.98176	0.952345
ATCAY	0.823386	0.84273	0.854692	0.826167	0.818959
ATE1	0.948366	0.89808	0.996981	0.962035	0.948619
ATF1	0.815838	0.997084	0.996058	0.847757	0.810015
ATF2	0.917817	0.99774	0.997505	0.952608	0.937764
ATF3	0.990826	0.999356	0.999371	0.995333	0.985887
ATF4	0.977192	0.997245	0.99823	0.983545	0.936053
ATF5	0.971854	0.998355	0.997998	0.98814	0.980004
ATF6	0.966097	0.997928	0.998468	0.981758	0.972434
ATF6B	0.956732	0.997346	0.997845	0.961937	0.955755
ATF7	0.826867	0.991566	0.978198	0.866147	0.839345
ATF7IP	0.926578	0.908704	0.998702	0.885897	0.864643
ATF7IP2	0.947401	0.98251	0.999309	0.953789	0.949125
ATG10	0.928392	0.988425	0.358793	0.94934	0.944683
ATG12	0.82294	0.991793	0.994062	0.860451	0.839808
ATG13	0.902643	0.99546	0.99768	0.909962	0.887928
ATG14	0.965784	0.99769	0.997777	0.980794	0.952605
ATG16L1	0.96994	0.998263	0.998373	0.971952	0.958479
ATG16L2	0.966783	0.988104	0.975405	0.986525	0.938011
ATG2A	0.879763	0.997581	0.998458	0.984024	0.966165
ATG2B	0.920326	0.998081	0.998382	0.969692	0.940979
ATG3	0.953155	0.993505	0.996468	0.966675	0.946622
ATG4A	0.972428	0.997172	0.997638	0.979123	0.963889
ATG4B	0.842317	0.990812	0.997942	0.900983	0.854927
ATG4C	0.924316	0.997172	0.996426	0.927844	0.905736
ATG4D	0.963548	0.997781	0.987643	0.978568	0.9607
ATG5	0.932705	0.997458	0.998027	0.98027	0.967992
ATG7	0.917034	0.995039	0.648821	0.946598	0.940855
ATG9A	0.948671	0.996688	0.824919	0.950349	0.939215
ATG9B	0.956134	0.97066	0.85401	0.970889	0.955287
ATIC	0.943313	0.998316	0.999131	0.968624	0.961187
ATL1	0.984319	0.992354	0.992001	0.986835	0.983042
ATL2	0.966234	0.998548	0.998278	0.971478	0.951254
ATL3	0.942492	0.795994	0.998757	0.957509	0.943666
ATM	0.924066	0.998775	0.998189	0.948191	0.918431
ATMIN	0.926505	0.997745	0.997236	0.944686	0.93116
ATN1	0.933826	0.998741	0.998432	0.990198	0.949772
ATOH7	0.935332	0.937195	0.978635	0.942924	0.940851
ATOH8	0.996061	0.998885	0.999752	0.996933	0.993243
ATOX1	0.959801	0.995857	0.998687	0.975066	0.967065
ATP10A	0.98786	0.99937	0.998831	0.989953	0.976845
ATP10B	0.96957	0.989649	0.995816	0.971695	0.951386
ATP10D	0.979424	0.999372	0.999171	0.987397	0.97938
ATP11A	0.983755	0.999646	0.999643	0.991213	0.988079
ATP11B	0.968823	0.999359	0.998541	0.982394	0.975154
ATP11C	0.954167	0.998524	0.997969	0.986813	0.975301
ATP12A	0.954191	0.948772	0.976536	0.943846	0.93501
ATP13A1	0.953289	0.997066	0.99866	0.966284	0.939176
ATP13A2	0.973244	0.998685	0.999127	0.982207	0.969072
ATP13A3	0.95305	0.998738	0.997242	0.98301	0.971734
ATP13A4	0.970863	0.989159	0.993659	0.974706	0.969426
ATP13A5	0.935281	0.962811	0.98504	0.943591	0.939635
ATP1A1	0.977229	0.998267	0.99847	0.990659	0.950257
ATP1A2	0.9699	0.980861	0.99346	0.972899	0.959285
ATP1A3	0.978745	0.976476	0.991791	0.979381	0.977148
ATP1A4	0.888007	0.920734	0.942118	0.893226	0.884921
ATP1B1	0.994101	0.999468	0.999116	0.993438	0.979833
ATP1B2	0.971785	0.996192	0.996871	0.986978	0.978802
ATP1B3	0.992194	0.998141	0.999505	0.991457	0.978193
ATP2A1	0.892319	0.9835	0.944062	0.901056	0.869652
ATP2A2	0.975953	0.998593	0.998737	0.987545	0.97913
ATP2A3	0.992659	0.999659	0.999204	0.995044	0.980657
ATP2B1	0.953027	0.998923	0.998351	0.972362	0.958706
ATP2B2	0.935393	0.972655	0.985744	0.936998	0.927978
ATP2B3	0.821042	0.820264	0.925553	0.82576	0.819702
ATP2B4	0.975459	0.999431	0.99935	0.989308	0.957078
ATP2C1	0.978866	0.998666	0.998258	0.983159	0.97689
ATP2C2	0.9785	0.994516	0.99292	0.972304	0.954147
ATP4A	0.84976	0.843868	0.909988	0.853782	0.847481
ATP4B	0.813969	0.935106	0.968962	0.819558	0.814402
ATP5A1	0.976344	0.997317	0.997797	0.981689	0.969967
ATP5B	0.948102	0.997854	0.995579	0.968395	0.947078
ATP5C1	0.965773	0.992006	0.997386	0.974462	0.960383
ATP5D	0.921588	0.99869	0.998276	0.987128	0.979312
ATP5E	0.899661	0.809856	0.996924	0.901308	0.9004
ATP5EP2	0.761	0.31421	0.285197	0.788963	0.792942
ATP5F1	0.942992	0.994854	0.993427	0.961545	0.91413
ATP5G1	0.936999	0.995695	0.99756	0.973271	0.947963
ATP5G2	0.943211	0.996766	0.998358	0.980269	0.968567
ATP5G3	0.963258	0.998089	0.99809	0.976407	0.956325
ATP5H	0.944325	0.984544	0.987724	0.959973	0.947605
ATP5I	0.938397	0.998026	0.996374	0.964511	0.959056
ATP5J	0.964629	0.990305	0.997127	0.973481	0.960119
ATP5J2	0.923213	0.99221	0.996089	0.949001	0.928849
ATP5J2-PTCD1	0.184944	0.119482	0.35552	0.363428	0.357207
ATP5L	0.885224	0.99364	0.996535	0.912243	0.885497
ATP5O	0.955582	0.98165	0.982483	0.961245	0.950019
ATP5S	0.815094	0.889561	0.99577	0.811723	0.799684
ATP6AP1	0.980784	0.998248	0.999147	0.987537	0.978426
ATP6AP1L	0.966989	0.959238	0.998804	0.970318	0.94449
ATP6AP2	0.976819	0.998404	0.998639	0.981234	0.969985
ATP6V0A1	0.959163	0.997367	0.99931	0.980712	0.971489
ATP6V0A2	0.82914	0.996888	0.998256	0.847169	0.828234
ATP6V0A4	0.969329	0.982801	0.987579	0.970868	0.966947
ATP6V0B	0.969287	0.997078	0.998803	0.98131	0.96628
ATP6V0C	0.776859	0.840135	0.842351	0.82011	0.839356
ATP6V0D1	0.961748	0.997148	0.995819	0.975205	0.954179
ATP6V0D2	0.985656	0.972215	0.989288	0.98803	0.944654
ATP6V0E1	0.966809	0.996679	0.998365	0.967902	0.957381
ATP6V0E2	0.994177	0.999692	0.999153	0.995578	0.990808
ATP6V1A	0.97095	0.998625	0.997317	0.983905	0.968546
ATP6V1B1	0.971478	0.993547	0.996877	0.976259	0.959056
ATP6V1B2	0.986657	0.998414	0.998703	0.986802	0.980761
ATP6V1C1	0.899786	0.998149	0.998437	0.931888	0.914465
ATP6V1C2	0.983208	0.994457	0.462233	0.986946	0.967372
ATP6V1D	0.977342	0.998183	0.998281	0.965184	0.946714
ATP6V1E1	0.973802	0.991127	0.997673	0.977887	0.97044
ATP6V1E2	0.968705	0.89717	0.998814	0.971817	0.955127
ATP6V1F	0.962973	0.997982	0.998268	0.98429	0.976044
ATP6V1G1	0.979821	0.998384	0.997927	0.983819	0.974337
ATP6V1G2	0.962388	0.987671	0.769595	0.97189	0.961392
ATP6V1G2-DDX39B	0.128101	0.705849	0.180992	0.144925	0.133381
ATP6V1H	0.953299	0.998072	0.998858	0.969753	0.955757
ATP7A	0.976817	0.998973	0.998775	0.989697	0.986645
ATP7B	0.994208	0.99902	0.999783	0.996122	0.994062
ATP8A1	0.98952	0.999748	0.999716	0.99446	0.991376
ATP8A2	0.983874	0.957492	0.998935	0.986505	0.979425
ATP8B1	0.989582	0.999245	0.999374	0.99489	0.952822
ATP8B2	0.982462	0.999505	0.999671	0.986495	0.9755
ATP8B3	0.970083	0.974235	0.998953	0.964505	0.954594
ATP8B4	0.963979	0.998431	0.879107	0.97921	0.973912
ATP9A	0.991904	0.99942	0.998689	0.995188	0.989803
ATP9B	0.922719	0.995845	0.998889	0.948529	0.941263
ATPAF1	0.967391	0.988796	0.998561	0.962933	0.954919
ATPAF2	0.954174	0.993467	0.991406	0.949908	0.941895
ATPIF1	0.921062	0.998551	0.998608	0.934394	0.918829
ATR	0.817592	0.997923	0.99697	0.803219	0.746879
ATRIP	0.418592	0.439025	0.438488	0.439663	0.438161
ATRN	0.967378	0.998745	0.997644	0.976034	0.96229
ATRNL1	0.942509	0.990767	0.994993	0.95137	0.941986
ATRX	0.918534	0.998241	0.997852	0.962757	0.941002
ATXN1	0.931167	0.996248	0.998988	0.966232	0.949863
ATXN10	0.928163	0.99666	0.998001	0.907671	0.899312
ATXN1L	0.971231	0.998837	0.99881	0.985961	0.974835
ATXN2	0.913015	0.991682	0.998843	0.969673	0.931577
ATXN2L	0.880645	0.995161	0.997335	0.942564	0.885285
ATXN3	0.746785	0.955231	0.994656	0.682711	0.668858
ATXN7	0.924563	0.998373	0.997598	0.964602	0.955185
ATXN7L1	0.842303	0.996848	0.998396	0.859562	0.832081
ATXN7L2	0.964112	0.990995	0.997981	0.974524	0.934724
ATXN7L3	0.967385	0.997522	0.998591	0.9659	0.946983
ATXN7L3B	0.975871	0.99767	0.997813	0.981561	0.960024
AUH	0.985314	0.998839	0.998244	0.985305	0.979633
AUP1	0.956449	0.996183	0.995922	0.969765	0.935167
AURKA	0.995713	0.9995	0.999733	0.996044	0.981525
AURKAIP1	0.93137	0.997914	0.998561	0.981456	0.976084
AURKB	0.995071	0.999664	0.99936	0.996234	0.967991
AURKC	0.885805	0.983873	0.987917	0.907802	0.890706
AUTS2	0.97198	0.999432	0.999457	0.981356	0.974144
AVEN	0.972705	0.997575	0.998164	0.982191	0.972327
AVIL	0.950043	0.995391	0.991665	0.963164	0.93549
AVL9	0.865107	0.864473	0.99901	0.857079	0.822791
AVP	0.774072	0.672719	0.75091	0.776186	0.773429
AVPI1	0.98918	0.999202	0.999453	0.994743	0.987309
AVPR1A	0.987556	0.950936	0.99933	0.893517	0.879053
AVPR1B	0.945967	0.888572	0.969552	0.952896	0.951194
AVPR2	0.958186	0.980321	0.993096	0.966183	0.95487
AWAT1	0.651699	0.88394	0.912813	0.664898	0.664429
AXDND1	0.883624	0.966276	0.949358	0.890919	0.867737
AXIN1	0.97267	0.99724	0.998898	0.983585	0.976537
AXIN2	0.99006	0.996778	0.998292	0.990784	0.988169
AXL	0.993638	0.999576	0.999707	0.99624	0.989133
AZGP1	0.995168	0.996266	0.997839	0.995633	0.991469
AZI2	0.936994	0.943761	0.920672	0.951143	0.943222
AZIN1	0.958302	0.998523	0.998582	0.973292	0.960037
AZU1	0.899286	0.888092	0.923562	0.908455	0.897372
B2M	0.988133	0.999128	0.998981	0.989131	0.966232
B3GALNT1	0.987883	0.999567	0.999459	0.990544	0.985685
B3GALNT2	0.975324	0.91863	0.998757	0.988639	0.979912
B3GALT1	0.934545	0.747918	0.954596	0.942917	0.918789
B3GALT2	0.964806	0.978996	0.983828	0.97824	0.973461
B3GALT4	0.991426	0.997647	0.999475	0.994312	0.988986
B3GALT5	0.969988	0.936993	0.99482	0.973079	0.957268
B3GALT6	0.978301	0.997901	0.997703	0.983958	0.976465
B3GAT1	0.989807	0.990995	0.997567	0.990392	0.981784
B3GAT2	0.926718	0.265283	0.537089	0.959593	0.911292
B3GAT3	0.956785	0.996145	0.998432	0.982987	0.964366
B3GNT2	0.979516	0.998859	0.998477	0.988729	0.966938
B3GNT3	0.991365	0.994333	0.997755	0.994819	0.966223
B3GNT4	0.964491	0.931269	0.375488	0.969351	0.961146
B3GNT5	0.992178	0.990218	0.996868	0.995153	0.981477
B3GNT6	0.960003	0.876569	0.945222	0.959434	0.937339
B3GNT7	0.997146	0.999259	0.999464	0.997495	0.971712
B3GNT8	0.984105	0.993595	0.999214	0.987208	0.972527
B3GNT9	0.994809	0.999179	0.952857	0.995993	0.990002
B3GNTL1	0.944339	0.969411	0.889702	0.949328	0.925729
B4GALNT1	0.986189	0.986145	0.989157	0.98818	0.971505
B4GALNT2	0.957679	0.953517	0.983658	0.945032	0.921962
B4GALNT3	0.993607	0.992277	0.999619	0.992645	0.968488
B4GALNT4	0.974329	0.984665	0.994669	0.977862	0.968718
B4GALT1	0.980151	0.99892	0.999003	0.991235	0.974099
B4GALT2	0.973431	0.998113	0.998884	0.971262	0.965548
B4GALT3	0.978647	0.99817	0.99898	0.980266	0.970384
B4GALT4	0.987151	0.998116	0.999415	0.987334	0.971505
B4GALT5	0.989697	0.999081	0.999418	0.992913	0.987575
B4GALT6	0.962893	0.995553	0.99627	0.978369	0.97461
B4GALT7	0.953651	0.993654	0.998291	0.963532	0.950459
B9D1	0.986862	0.997645	0.998772	0.989278	0.98445
B9D2	0.947541	0.995266	0.9982	0.986541	0.981635
BAALC	0.972821	0.993212	0.997316	0.975092	0.970567
BAAT	0.962882	0.96295	0.976984	0.964168	0.960369
BABAM1	0.932402	0.975748	0.979935	0.928912	0.925136
BACE1	0.972997	0.994989	0.991787	0.982099	0.971348
BACE2	0.98922	0.994933	0.999443	0.99163	0.988875
BACH1	0.950765	0.997378	0.997645	0.975237	0.972857
BACH2	0.957768	0.998418	0.998982	0.963738	0.955774
BAD	0.953308	0.994393	0.992693	0.98121	0.977741
BAG1	0.972151	0.998473	0.998941	0.977554	0.977446
BAG2	0.984753	0.998606	0.931368	0.992771	0.973258
BAG3	0.980961	0.998272	0.999328	0.990326	0.974211
BAG4	0.959754	0.99893	0.99842	0.975162	0.973219
BAG5	0.965475	0.997728	0.998428	0.970926	0.962313
BAG6	0.843417	0.996057	0.997662	0.917371	0.905605
BAHD1	0.980822	0.998504	0.998956	0.987302	0.981798
BAIAP2	0.984904	0.998953	0.999436	0.986499	0.979452
BAIAP2L1	0.987157	0.998957	0.998761	0.988335	0.95104
BAIAP2L2	0.960883	0.999484	0.995944	0.964587	0.944246
BAIAP3	0.978757	0.999214	0.939445	0.986721	0.978367
BAK1	0.98975	0.998309	0.997817	0.99304	0.969685
BAMBI	0.99694	0.997353	0.999274	0.997953	0.995076
BANF1	0.932826	0.992364	0.993838	0.96112	0.954613
BANF2	0.772125	0.883718	0.940228	0.775986	0.771272
BANK1	0.984606	0.997652	0.999078	0.989331	0.979204
BANP	0.904858	0.986749	0.992407	0.907828	0.898959
BAP1	0.944813	0.996765	0.997138	0.963922	0.940058
BARD1	0.920267	0.928147	0.998832	0.937757	0.93607
BARX1	0.975677	0.961582	0.982816	0.980135	0.978448
BARX2	0.988931	0.991659	0.992975	0.993803	0.967004
BASP1	0.994668	0.999692	0.999479	0.997266	0.99242
BATF	0.994056	0.996426	0.998998	0.996227	0.993991
BATF2	0.989684	0.999572	0.999601	0.996387	0.99091
BATF3	0.979258	0.986477	0.997796	0.978665	0.971516
BAX	0.935506	0.996758	0.998402	0.952149	0.937968
BAZ1A	0.947316	0.99876	0.997632	0.966403	0.953112
BAZ1B	0.972113	0.997828	0.998827	0.98311	0.970363
BAZ2A	0.934938	0.998386	0.997992	0.964614	0.935476
BAZ2B	0.929847	0.99835	0.992903	0.962816	0.954211
BBC3	0.982553	0.998146	0.999181	0.991145	0.980906
BBIP1	0.887731	0.955208	0.736115	0.926611	0.908793
BBOX1	0.974348	0.988733	0.990873	0.977629	0.976146
BBS1	0.897699	0.8519	0.844019	0.899799	0.889977
BBS10	0.97248	0.998534	0.997006	0.986211	0.972206
BBS12	0.984121	0.999345	0.999564	0.995077	0.992058
BBS2	0.969786	0.998043	0.995552	0.978625	0.966076
BBS4	0.980774	0.998682	0.999344	0.987215	0.96418
BBS5	0.95722	0.973228	0.983653	0.955698	0.935275
BBS7	0.84885	0.997815	0.99841	0.861611	0.847127
BBS9	0.959028	0.998747	0.998745	0.980281	0.969234
BBX	0.938482	0.998925	0.998125	0.958712	0.937189
BCAM	0.99234	0.999708	0.999598	0.99746	0.994987
BCAN	0.598139	0.965754	0.976147	0.614966	0.600232
BCAP29	0.886895	0.998112	0.996878	0.910851	0.889503
BCAP31	0.939799	0.996615	0.998181	0.973887	0.958681
BCAR1	0.971464	0.998305	0.998831	0.977798	0.964782
BCAR3	0.988826	0.998639	0.998935	0.989786	0.98553
BCAS1	0.988586	0.981524	0.994668	0.98934	0.971058
BCAS2	0.965305	0.995792	0.99718	0.973888	0.957292
BCAS3	0.944073	0.997437	0.998716	0.977165	0.969882
BCAS4	0.966919	0.98294	0.577211	0.976469	0.971324
BCAT1	0.983248	0.999708	0.999779	0.993873	0.990195
BCAT2	0.976628	0.998405	0.996909	0.985797	0.981716
BCCIP	0.942953	0.996257	0.992124	0.947382	0.91868
BCDIN3D	0.961623	0.996675	0.988704	0.935563	0.902574
BCHE	0.976447	0.991607	0.996656	0.979949	0.976217
BCKDHA	0.858639	0.925707	0.917498	0.892163	0.883012
BCKDHB	0.958482	0.998962	0.998026	0.967477	0.956164
BCKDK	0.959841	0.997693	0.998659	0.980753	0.976174
BCL10	0.962881	0.997486	0.996802	0.983895	0.928265
BCL11A	0.977551	0.997439	0.998215	0.977247	0.974115
BCL11B	0.991287	0.997996	0.99835	0.995623	0.98088
BCL2	0.989923	0.999729	0.998808	0.994382	0.991086
BCL2A1	0.987593	0.99523	0.993773	0.992516	0.982908
BCL2L1	0.959517	0.989062	0.99128	0.966534	0.958804
BCL2L10	0.967981	0.96359	0.994349	0.978683	0.968074
BCL2L11	0.961264	0.99801	0.998847	0.975316	0.958733
BCL2L12	0.974999	0.979668	0.952968	0.981706	0.979365
BCL2L13	0.964526	0.996324	0.998665	0.97463	0.960869
BCL2L14	0.956799	0.983339	0.991528	0.957743	0.928349
BCL2L15	0.946883	0.98883	0.995999	0.947457	0.919952
BCL2L2	0.97217	0.998782	0.996093	0.972009	0.938656
BCL2L2-PABPN1	0.374481	0.542779	0.317954	0.283659	0.27506
BCL3	0.959405	0.998868	0.998337	0.986622	0.950094
BCL6	0.969596	0.998906	0.999114	0.983205	0.90631
BCL6B	0.99067	0.999412	0.999403	0.991741	0.986076
BCL7A	0.961945	0.997073	0.999095	0.959582	0.949979
BCL7B	0.948398	0.994931	0.997577	0.969294	0.961547
BCL7C	0.968934	0.986458	0.998288	0.98539	0.981335
BCL9	0.966128	0.999277	0.999351	0.974157	0.967097
BCL9L	0.955282	0.972194	0.967894	0.967222	0.958385
BCLAF1	0.878873	0.989147	0.996557	0.897152	0.887725
BCO2	0.956609	0.987905	0.996294	0.964885	0.946641
BCOR	0.950827	0.998926	0.99921	0.970628	0.961466
BCORL1	0.966085	0.998595	0.998902	0.984039	0.974684
BCR	0.965081	0.998223	0.998763	0.966088	0.961396
BCS1L	0.959352	0.996156	0.995418	0.96471	0.917387
BDH1	0.988064	0.998852	0.998971	0.991476	0.965301
BDH2	0.982865	0.983386	0.998769	0.994488	0.992254
BDKRB1	0.977897	0.972148	0.985537	0.987124	0.981137
BDKRB2	0.995914	0.998542	0.999167	0.996834	0.991993
BDNF	0.977884	0.98868	0.936375	0.983507	0.975241
BDP1	0.9356	0.999164	0.997849	0.980993	0.966014
BEAN1	0.960252	0.988783	0.996453	0.9796	0.967347
BECN1	0.948615	0.99563	0.970545	0.965398	0.958878
BEGAIN	0.935854	0.971519	0.992995	0.946956	0.938135
BEND3	0.990039	0.998721	0.999595	0.993986	0.983734
BEND4	0.933388	0.961004	0.984374	0.943047	0.939729
BEND5	0.975864	0.995072	0.999207	0.976775	0.970539
BEND6	0.977154	0.974843	0.994174	0.978806	0.974157
BEND7	0.984212	0.993701	0.999699	0.988466	0.986112
BEST1	0.906675	0.993933	0.383794	0.919135	0.881828
BEST2	0.827459	0.884222	0.92746	0.836388	0.81098
BEST3	0.951211	0.93069	0.985825	0.954052	0.95159
BEST4	0.96078	0.952434	0.993802	0.970648	0.845432
BET1	0.96431	0.990931	0.996	0.975599	0.961764
BET1L	0.958829	0.996792	0.997866	0.977053	0.962907
BEX1	0.949051	0.963039	0.908236	0.95325	0.949581
BEX2	0.993686	0.994613	0.993954	0.996621	0.993804
BEX4	0.996151	0.999717	0.999705	0.997679	0.995731
BEX5	0.986353	0.993881	0.993138	0.992269	0.989702
BFAR	0.959411	0.990525	0.998132	0.963914	0.954827
BFSP1	0.980774	0.997953	0.999058	0.991079	0.982789
BFSP2	0.899143	0.956353	0.980875	0.904546	0.894709
BGLAP	0.849761	0.732803	0.719781	0.866333	0.844849
BGN	0.983759	0.999681	0.999333	0.997261	0.988997
BHLHA15	0.926442	0.9785	0.987453	0.93864	0.914733
BHLHB9	0.970239	0.997381	0.998714	0.97498	0.965406
BHLHE22	0.976408	0.9712	0.961275	0.982487	0.977346
BHLHE40	0.990449	0.999437	0.999458	0.995228	0.987087
BHLHE41	0.987637	0.999803	0.999535	0.989744	0.98816
BHMT	0.961448	0.961337	0.961613	0.964732	0.959157
BHMT2	0.99139	0.995403	0.989839	0.992058	0.985936
BICC1	0.99428	0.972762	0.999788	0.997945	0.994422
BICD1	0.956804	0.974497	0.998476	0.963921	0.947218
BICD2	0.987389	0.999375	0.999566	0.993482	0.984278
BID	0.944402	0.998761	0.99838	0.958459	0.948418
BIK	0.992942	0.998638	0.997664	0.995841	0.963563
BIN1	0.989016	0.999301	0.999592	0.993637	0.99146
BIN2	0.993121	0.997703	0.998555	0.995305	0.986023
BIN3	0.965884	0.966234	0.976721	0.959723	0.953747
BIRC2	0.95637	0.998007	0.997651	0.973091	0.963722
BIRC3	0.992911	0.999729	0.999166	0.996668	0.993575
BIRC5	0.996179	0.999758	0.999656	0.996222	0.967915
BIRC6	0.888923	0.998691	0.999123	0.966237	0.950852
BIRC7	0.968084	0.978905	0.988223	0.974447	0.972898
BIVM	0.97769	0.996023	0.992655	0.985998	0.978457
BIVM-ERCC5	0.329611	0.898162	0.380864	0.345769	0.348359
BLCAP	0.978192	0.994908	0.998116	0.985193	0.97826
BLK	0.968039	0.971735	0.991141	0.974056	0.945767
BLM	0.97207	0.999344	0.999038	0.981115	0.965498
BLMH	0.988757	0.997814	0.999398	0.991261	0.985509
BLNK	0.98928	0.998959	0.999181	0.994218	0.963929
BLOC1S1	0.942198	0.991547	0.98052	0.968617	0.953542
BLOC1S2	0.967122	0.996803	0.996728	0.972198	0.962867
BLOC1S3	0.957836	0.996544	0.997727	0.977448	0.967664
BLVRA	0.991901	0.999264	0.999629	0.995005	0.987439
BLVRB	0.967737	0.99887	0.99848	0.988066	0.982974
BLZF1	0.954898	0.962377	0.996906	0.973645	0.961404
BMF	0.989154	0.999492	0.99929	0.98828	0.982222
BMI1	0.928564	0.745528	0.986858	0.932366	0.922411
BMP1	0.98419	0.999182	0.998245	0.987443	0.975291
BMP2	0.997716	0.999692	0.999826	0.998434	0.991074
BMP2K	0.953291	0.994317	0.949605	0.976004	0.97115
BMP3	0.967064	0.967318	0.991192	0.969187	0.965495
BMP4	0.996072	0.999599	0.999627	0.996114	0.994385
BMP5	0.967292	0.957519	0.992849	0.973618	0.964264
BMP6	0.994903	0.997418	0.997612	0.996501	0.995235
BMP7	0.984349	0.991571	0.996972	0.985611	0.982809
BMP8A	0.921774	0.938855	0.928309	0.930203	0.905845
BMP8B	0.989284	0.984438	0.99034	0.992272	0.985763
BMPER	0.930133	0.991041	0.997388	0.959077	0.95215
BMPR1A	0.890064	0.985866	0.995799	0.896199	0.867983
BMPR1B	0.988164	0.994907	0.994574	0.988391	0.98198
BMPR2	0.963173	0.998835	0.997902	0.990693	0.986981
BMS1	0.97599	0.996113	0.997997	0.981759	0.968726
BMX	0.894332	0.989233	0.986891	0.903508	0.891484
BNC1	0.981788	0.978753	0.995132	0.98402	0.979692
BNC2	0.967239	0.998867	0.999676	0.975774	0.969486
BNIP1	0.971485	0.995174	0.997875	0.978477	0.969306
BNIP2	0.880482	0.969965	0.997457	0.92006	0.882196
BNIP3	0.988233	0.99671	0.999331	0.989666	0.982793
BNIP3L	0.945961	0.999215	0.998509	0.967326	0.962341
BNIPL	0.979673	0.997543	0.997882	0.984502	0.977566
BOC	0.986916	0.998943	0.992281	0.988982	0.976074
BOD1	0.975192	0.997964	0.99893	0.97885	0.965051
BOK	0.985117	0.995167	0.996201	0.991048	0.976794
BOLA1	0.954492	0.998196	0.998953	0.98864	0.980695
BOLA2	-0.0415762	NaN	0.0110703	-0.06755	-0.0546443
BOLA3	0.977296	0.995453	0.997961	0.980547	0.970768
BOLL	0.744943	0.777403	0.820101	0.759969	0.757816
BOP1	0.978756	0.911667	0.998422	0.962512	0.945422
BORA	0.989784	0.9964	0.969957	0.987712	0.980991
BPGM	0.990003	0.999005	0.998415	0.992319	0.986364
BPHL	0.96823	0.99192	0.996388	0.972047	0.96707
BPI	0.910574	0.887953	0.981502	0.915974	0.911542
BPIFA1	0.970467	0.966313	0.983228	0.970395	0.970466
BPIFA2	0.931011	0.959881	0.977594	0.93276	0.932664
BPIFB1	0.967789	0.976629	0.978869	0.970399	0.967448
BPIFB2	0.975715	0.959027	0.981544	0.976704	0.975484
BPIFB4	0.887771	0.871411	0.951289	0.891265	0.891264
BPNT1	0.9132	0.996719	0.998053	0.923627	0.871144
BPTF	0.942909	0.998785	0.99879	0.970046	0.958675
BRAF	0.920499	0.842375	0.997122	0.95704	0.935419
BRAP	0.893572	0.976409	0.998217	0.918377	0.900138
BRAT1	0.951047	0.995898	0.998304	0.978919	0.961076
BRCA1	0.981371	0.999264	0.998809	0.988986	0.98149
BRCA2	0.93777	0.990424	0.998807	0.942205	0.936595
BRCC3	0.980736	0.998639	0.998247	0.98423	0.968303
BRD1	0.972144	0.998015	0.998525	0.985291	0.964507
BRD2	0.95076	0.997527	0.997903	0.955055	0.938467
BRD3	0.976993	0.998608	0.971668	0.983803	0.971942
BRD4	0.912856	0.983073	0.996974	0.958609	0.943722
BRD7	0.928622	0.974225	0.792123	0.947855	0.931482
BRD8	0.954982	0.998029	0.998609	0.960016	0.918117
BRD9	0.96751	0.991214	0.998146	0.977126	0.952138
BRDT	0.837314	0.839135	0.888427	0.841495	0.836313
BRF1	0.964734	0.995076	0.995754	0.976452	0.95475
BRF2	0.943595	0.982706	0.736701	0.931241	0.930369
BRI3	0.975617	0.995764	0.97683	0.982139	0.975372
BRI3BP	0.980067	0.878412	0.993698	0.983849	0.898884
BRIP1	0.987059	0.999051	0.998459	0.992973	0.979892
BRIX1	0.974869	0.99796	0.996453	0.982133	0.980025
BRK1	0.972815	0.997547	0.998318	0.976703	0.97094
BRMS1	0.950562	0.99719	0.998484	0.982518	0.970531
BRMS1L	0.962396	0.997255	0.996209	0.972677	0.953304
BROX	0.954188	0.870367	0.997527	0.969758	0.958869
BRPF1	0.973647	0.997788	0.998967	0.97805	0.96403
BRPF3	0.971439	0.998794	0.999026	0.987457	0.979767
BRSK1	0.920419	0.996989	0.989376	0.925227	0.92972
BRSK2	0.952659	0.983428	0.798899	0.954485	0.93566
BRWD1	0.890549	0.997244	0.998338	0.934177	0.91578
BRWD3	0.928784	0.998871	0.997721	0.98028	0.969322
BSCL2	0.797483	0.970083	0.923424	0.867671	0.857893
BSDC1	0.965154	0.996099	0.997586	0.967648	0.95675
BSG	0.970766	0.998563	0.998909	0.98391	0.968897
BSN	0.95229	0.989531	0.99834	0.957973	0.94217
BSPRY	0.994224	0.999697	0.999788	0.996669	0.980279
BST1	0.989546	0.989604	0.999027	0.992143	0.987484
BST2	0.995165	0.999727	0.999811	0.997914	0.995917
BTAF1	0.962275	0.998641	0.998766	0.982481	0.910416
BTBD1	0.958403	0.997519	0.996929	0.975101	0.969115
BTBD10	0.966485	0.99518	0.998448	0.977228	0.972053
BTBD11	0.992484	0.999251	0.999687	0.994254	0.992062
BTBD16	0.931817	0.951984	0.988753	0.932521	0.923134
BTBD19	0.971791	0.968113	0.997931	0.986726	0.956922
BTBD2	0.946742	0.9968	0.99831	0.977011	0.969342
BTBD3	0.972062	0.997875	0.99875	0.981677	0.972689
BTBD6	0.974143	0.997895	0.998722	0.983204	0.976422
BTBD7	0.954802	0.998636	0.998542	0.977116	0.970252
BTBD9	0.943705	0.998858	0.999478	0.952516	0.941176
BTC	0.991023	0.958579	0.999126	0.992615	0.986332
BTD	0.987142	0.998978	0.997933	0.988091	0.972936
BTF3	0.970892	0.995619	0.996234	0.982763	0.975797
BTF3L4	0.916884	0.995483	0.993159	0.93588	0.910145
BTG1	0.92732	0.998031	0.997089	0.987291	0.983065
BTG2	0.992695	0.999573	0.999586	0.99617	0.978829
BTG3	0.991276	0.999337	0.999279	0.993581	0.990974
BTK	0.9864	0.999123	0.999092	0.989441	0.986623
BTLA	0.932045	0.990046	0.997401	0.942202	0.908065
BTN1A1	0.830611	0.950661	0.968075	0.829533	0.824395
BTN2A1	0.980008	0.997752	0.998439	0.978905	0.955537
BTN2A2	0.978146	0.998076	0.998461	0.98418	0.977809
BTN3A1	0.983078	0.998521	0.997899	0.984237	0.979897
BTN3A2	0.985866	0.998852	0.996737	0.987983	0.98413
BTN3A3	0.983077	0.997953	0.997121	0.986509	0.984915
BTNL2	0.61802	0.852442	0.930163	0.621126	0.619257
BTNL3	0.92516	0.881299	0.881725	0.927726	0.900127
BTNL8	0.942937	0.941312	0.965006	0.946621	0.897231
BTNL9	0.987967	0.994622	0.999013	0.989618	0.965433
BTRC	0.965189	0.998494	0.99924	0.958016	0.945405
BUB1	0.993999	0.999621	0.99944	0.996254	0.972219
BUB1B	0.988942	0.999591	0.999484	0.990209	0.964469
BUB3	0.948111	0.998444	0.999217	0.970373	0.966403
BUD13	0.969317	0.996963	0.998106	0.973534	0.95937
BUD31	0.923023	0.994479	0.966982	0.938676	0.926704
BVES	0.989986	0.998274	0.998807	0.993882	0.977561
BYSL	0.979817	0.998638	0.999275	0.985814	0.984457
BZW1	0.926848	0.986839	0.985536	0.970189	0.957625
BZW2	0.991967	0.999197	0.999305	0.992873	0.988325
C10orf10	0.996311	0.999681	0.996772	0.997021	0.97272
C10orf105	0.874978	0.642261	0.645577	0.921335	0.917144
C10orf128	0.987825	0.967668	0.99934	0.990881	0.980238
C10orf55	0.969575	0.965973	0.890369	0.972367	0.966994
C10orf62	0.946112	0.909614	0.973134	0.959139	0.957161
C10orf67	0.926171	0.931631	0.944061	0.928792	0.927302
C10orf71	0.884799	0.82884	0.937109	0.905138	0.902921
C10orf76	0.919839	0.996269	0.997758	0.945279	0.92781
C10orf82	0.975596	0.930869	0.977101	0.978072	0.975969
C10orf88	0.900329	0.996946	0.996078	0.928634	0.906048
C10orf90	0.916706	0.934046	0.974149	0.923248	0.916179
C10orf99	0.989191	0.990217	0.996065	0.990774	0.982702
C11orf1	0.989397	0.997974	0.999155	0.991507	0.977561
C11orf16	0.785065	0.949773	0.950032	0.791192	0.788177
C11orf21	0.965125	0.966511	0.992871	0.966999	0.9563
C11orf24	0.963926	0.997774	0.998586	0.972284	0.951026
C11orf42	0.683436	0.9405	0.908477	0.69273	0.687402
C11orf45	0.95937	0.995522	0.998125	0.959421	0.953247
C11orf49	0.986165	0.99841	0.997109	0.99038	0.988566
C11orf52	0.661895	NaN	0.656071	0.660781	0.658671
C11orf53	0.971911	0.976327	0.991285	0.975432	0.967739
C11orf54	0.978278	0.999155	0.999223	0.985588	0.980945
C11orf58	0.899419	0.977592	0.996853	0.943553	0.925492
C11orf65	0.848475	0.88054	0.881923	0.87242	0.861629
C11orf68	0.964239	0.997489	0.998527	0.981312	0.970848
C11orf70	0.97231	0.987509	0.995661	0.979764	0.974636
C11orf71	0.984934	0.916344	0.992691	0.652923	0.639879
C11orf74	0.981618	0.988245	0.998785	0.986018	0.964926
C11orf80	0.9783	0.996901	0.997583	0.986937	0.977264
C11orf84	0.986541	0.99854	0.999258	0.990812	0.971126
C11orf86	0.962219	0.957665	0.958335	0.9652	0.931884
C11orf88	0.870529	0.891655	0.958102	0.877811	0.854822
C11orf91	0.691299	0.653918	0.689528	0.692875	0.687592
C11orf94	0.757495	0.897823	0.89269	0.199933	0.199286
C11orf96	0.996074	0.999527	0.999243	0.996682	0.970596
C12orf10	0.957166	0.997841	0.998473	0.977638	0.972306
C12orf29	0.833107	0.996465	0.985335	0.866747	0.852507
C12orf4	0.939317	0.998098	0.997809	0.955247	0.946292
C12orf42	0.817838	0.854092	0.95706	0.824211	0.825111
C12orf43	0.911453	0.965711	0.605706	0.934031	0.911718
C12orf45	0.969313	0.997105	0.824055	0.969248	0.960925
C12orf49	0.919119	0.979803	0.999535	0.929487	0.908166
C12orf50	0.717399	0.599939	0.755811	0.730131	0.72111
C12orf54	0.828796	0.940592	0.83152	0.832606	0.818359
C12orf56	0.956471	0.946341	0.978959	0.943504	0.940316
C12orf57	0.959528	0.995271	0.99453	0.987245	0.983308
C12orf60	0.954238	0.906609	0.511013	0.967284	0.95924
C12orf65	0.942625	0.847518	0.997479	0.930816	0.891861
C12orf66	0.943473	0.951235	0.997756	0.974722	0.963925
C12orf71	0.71048	0.960082	0.956712	0.719414	0.715348
C12orf73	0.91193	0.989178	0.987304	0.921417	0.904928
C12orf74	0.967041	0.956982	0.976913	0.974049	0.968294
C12orf75	0.990916	0.999606	0.999619	0.992458	0.975829
C12orf76	0.96923	0.955234	0.969913	0.947678	0.926018
C14orf119	0.926527	0.997162	0.996991	0.952468	0.937048
C14orf178	0.636176	0.461279	0.454329	0.634346	0.633113
C14orf180	0.957236	0.896981	0.935839	0.963007	0.960687
C14orf2	0.970212	0.996969	0.997808	0.974526	0.966089
C14orf28	0.901475	0.997143	0.996858	0.931786	0.915203
C14orf37	0.954729	0.994076	0.916861	0.957527	0.957431
C14orf39	0.887025	0.911234	0.284138	0.890119	0.8802
C14orf93	0.951846	0.996309	0.997817	0.954405	0.938414
C15orf38-AP3S2	0.472868	0.838135	0.476397	0.420438	0.393921
C15orf39	0.973493	0.998792	0.998791	0.989536	0.985114
C15orf40	0.733078	0.902716	0.982865	0.786635	0.773585
C15orf41	0.975197	0.982257	0.998795	0.982983	0.968773
C15orf48	0.995974	0.99928	0.9996	0.996837	0.928739
C15orf52	0.981108	0.999478	0.999733	0.983846	0.960074
C15orf59	0.972032	0.981527	0.999024	0.979709	0.970758
C15orf61	0.889613	0.915451	0.996009	0.96649	0.953173
C15orf62	0.980301	0.992071	0.995122	0.993072	0.968813
C16orf45	0.987714	0.999328	0.998099	0.988917	0.983113
C16orf46	0.975668	0.97475	0.974215	0.977816	0.96991
C16orf52	0.863457	0.995773	0.995161	0.882652	0.82316
C16orf54	0.993399	0.998579	0.998516	0.995502	0.967783
C16orf58	0.948619	0.951568	0.949244	0.951681	0.939338
C16orf62	0.987911	0.99916	0.983586	0.988635	0.985604
C16orf70	0.964912	0.99677	0.850585	0.977022	0.968635
C16orf71	0.956781	0.98154	0.994252	0.930679	0.921436
C16orf72	0.929196	0.989089	0.923824	0.976001	0.965971
C16orf74	0.992756	0.988753	0.999452	0.995011	0.992506
C16orf86	0.968302	0.991431	0.995398	0.978299	0.959435
C16orf87	0.952326	0.973481	0.995949	0.964077	0.950125
C16orf89	0.97659	0.996008	0.995794	0.97976	0.97651
C16orf91	0.912101	0.990774	0.996676	0.980786	0.973549
C16orf95	0.88085	0.90908	0.944958	0.902785	0.900158
C17orf107	0.990039	0.995845	0.995071	0.992628	0.988333
C17orf47	0.759096	0.664727	0.672214	0.769198	0.760156
C17orf49	0.584109	0.0577662	0.681671	0.588511	0.578314
C17orf50	0.873538	0.899452	0.937191	0.878353	0.877575
C17orf51	0.953926	0.979539	0.992009	0.948538	0.929593
C17orf53	0.990996	0.993599	0.999159	0.992207	0.988446
C17orf58	0.990097	0.998915	0.999385	0.991975	0.982727
C17orf62	0.951385	0.993426	0.997251	0.94985	0.940584
C17orf64	0.831727	0.912846	0.942498	0.837256	0.834737
C17orf67	0.925574	0.739907	0.995848	0.931631	0.903364
C17orf75	0.90381	0.997671	0.997816	0.910148	0.889811
C17orf80	0.967057	0.997142	0.997888	0.974079	0.950527
C17orf97	0.989724	0.996858	0.997296	0.993323	0.990336
C17orf99	0.857688	0.87433	0.930286	0.863742	0.861487
C18orf21	0.954277	0.991303	0.995112	0.963107	0.951824
C18orf25	0.94299	0.997734	0.998376	0.948744	0.937808
C18orf32	0.846486	0.83285	0.898637	0.87371	0.86332
C18orf54	0.969794	0.991219	0.997904	0.985058	0.982559
C18orf8	0.891457	0.99606	0.985719	0.933593	0.914316
C19orf12	0.934954	0.997552	0.998605	0.942271	0.922783
C19orf18	0.924494	0.980494	0.972477	0.929081	0.913033
C19orf24	0.92024	0.997744	0.998536	0.970833	0.966773
C19orf25	0.95959	0.993801	0.998407	0.969029	0.960699
C19orf33	0.985179	NaN	0.996396	0.992535	0.967335
C19orf38	0.987722	0.979521	0.996919	0.989737	0.984257
C19orf44	0.956275	0.996556	0.72075	0.970352	0.938705
C19orf47	0.957261	0.997163	0.998634	0.969158	0.96464
C19orf48	0.986715	0.999311	0.999583	0.993633	0.989987
C19orf53	0.938167	0.997626	0.99826	0.946362	0.944833
C19orf54	0.943517	0.997491	0.979062	0.976315	0.958259
C19orf57	0.966279	0.996711	0.956659	0.974011	0.969588
C19orf66	0.978322	0.998021	0.997341	0.98319	0.948076
C19orf70	0.937558	0.996159	0.998292	0.978479	0.974617
C19orf71	0.86166	0.952786	0.95963	0.872149	0.832208
C19orf73	0.948094	0.955571	0.968708	0.990716	0.984156
C19orf81	0.85923	0.942597	0.972471	0.864	0.861428
C1D	0.910837	0.98208	0.971196	0.917006	0.902824
C1GALT1	0.929256	0.999165	0.998224	0.950047	0.935271
C1GALT1C1	0.9788	0.997848	0.998827	0.984316	0.959057
C1orf100	0.767041	0.662564	0.971816	0.7785	0.772548
C1orf105	0.815111	0.875943	0.970623	0.819007	0.817575
C1orf109	0.937001	0.997545	0.9985	0.946477	0.928894
C1orf112	0.985119	0.993207	0.946448	0.987662	0.983314
C1orf115	0.997207	0.999731	0.999567	0.997816	0.988797
C1orf116	0.994432	0.999725	0.999468	0.99634	0.978137
C1orf122	0.953352	0.997577	0.993705	0.966169	0.949982
C1orf123	0.977122	0.994042	0.997346	0.98025	0.954135
C1orf127	0.909187	0.967177	0.984368	0.922766	0.913373
C1orf131	0.980339	0.991459	0.998293	0.984489	0.969537
C1orf158	0.895957	0.887949	0.885316	0.893911	0.876894
C1orf159	0.970398	0.992422	0.997346	0.983159	0.945019
C1orf162	0.988342	0.999024	0.998609	0.99235	0.989683
C1orf174	0.964868	0.993009	0.997126	0.965925	0.9482
C1orf186	0.981576	0.977297	0.991702	0.978065	0.976391
C1orf189	0.564213	0.956805	0.858444	0.568004	0.565362
C1orf194	0.865624	0.952124	0.974834	0.86874	0.866367
C1orf198	0.985939	0.998913	0.99943	0.992196	0.974521
C1orf21	0.972662	0.999602	0.999506	0.976189	0.972992
C1orf210	0.984801	0.992535	0.997051	0.99129	0.888535
C1orf216	0.985808	0.998554	0.998955	0.987479	0.945165
C1orf226	0.990466	0.998994	0.999084	0.992159	0.987648
C1orf228	0.945032	0.99025	0.996925	0.951777	0.936057
C1orf27	0.946946	0.99835	0.997887	0.962804	0.945692
C1orf35	0.958717	0.986797	0.998481	0.977925	0.950346
C1orf43	0.973933	0.997243	0.998661	0.977835	0.964217
C1orf50	0.962229	0.993814	0.996195	0.965159	0.960993
C1orf52	0.927455	0.996912	0.99666	0.945085	0.910436
C1orf53	0.945844	0.98841	0.990439	0.97635	0.961778
C1orf54	0.952805	0.985178	0.687676	0.954109	0.957248
C1orf56	0.98255	0.998445	0.559596	0.989155	0.980146
C1orf61	0.870697	0.834867	0.915466	0.876362	0.861201
C1orf68	0.964548	0.8162	0.968184	0.958663	0.957419
C1orf74	0.987433	0.992017	0.93605	0.985439	0.968491
C1orf87	0.941102	0.952437	0.979897	0.94572	0.938581
C1orf94	0.912013	0.764435	0.926309	0.920029	0.919248
C1QA	0.992758	0.999649	0.999622	0.996578	0.989477
C1QB	0.994184	0.999688	0.999664	0.997247	0.992262
C1QBP	0.972063	0.99527	0.997952	0.97857	0.967922
C1QC	0.992958	0.999602	0.999588	0.996589	0.987861
C1QL1	0.979018	0.982486	0.996985	0.99093	0.98836
C1QL3	0.965198	0.967138	0.984253	0.978548	0.976708
C1QL4	0.9687	0.941186	0.974581	0.971735	0.971365
C1QTNF1	0.993008	0.999517	0.999484	0.994852	0.968852
C1QTNF2	0.974998	0.988451	0.993472	0.989545	0.987387
C1QTNF3	0.993087	0.995962	0.997701	0.995857	0.992239
C1QTNF4	0.882419	0.88476	0.957854	0.900357	0.884519
C1QTNF5	NaN	-1	NaN	NaN	NaN
C1QTNF6	0.988464	0.995954	0.998898	0.992363	0.97982
C1QTNF7	0.958376	0.992472	0.997664	0.965626	0.961111
C1QTNF9	0.924315	0.750093	0.627017	0.921738	0.919327
C1QTNF9B	0.781122	0.670192	0.622198	0.739827	0.733403
C1R	0.989954	0.998278	0.998299	0.995609	0.986332
C1RL	0.968296	0.998391	0.815512	0.975937	0.953577
C1S	0.996914	0.999769	0.999601	0.997963	0.988405
C2	0.993866	0.994922	0.995608	0.993715	0.990439
C20orf141	0.880072	0.826282	0.846803	0.883243	0.87997
C20orf144	0.8959	0.692898	0.950473	0.913599	0.897778
C20orf194	0.987661	0.999366	0.983276	0.995235	0.980647
C20orf196	0.958122	0.99113	0.998737	0.962877	0.95179
C20orf202	0.959179	0.983242	0.989504	0.973313	0.969788
C20orf24	0.970656	0.95576	0.97769	0.975337	0.967475
C20orf27	0.976504	0.998549	0.998855	0.987043	0.965878
C20orf85	0.952746	0.965115	0.985252	0.956741	0.955812
C20orf96	0.983406	0.999201	0.998828	0.991057	0.975677
C21orf2	0.959197	0.992917	0.98666	0.975871	0.962696
C21orf33	0.83538	0.269986	0.22493	0.278142	0.278835
C21orf58	0.980278	0.99768	0.998506	0.9863	0.974667
C21orf59	0.959744	0.977024	0.981012	0.959107	0.951639
C21orf62	0.834385	0.945567	0.922986	0.840429	0.836101
C21orf91	0.951303	0.99924	0.998534	0.960436	0.95913
C22orf15	0.886352	0.875583	0.567033	0.895273	0.891114
C22orf23	0.585119	0.958701	0.956214	0.934613	0.893135
C22orf31	NaN	NaN	NaN	NaN	NaN
C22orf39	0.966465	0.991851	0.751068	0.967564	0.947428
C22orf42	0.69907	0.748288	0.785218	0.705811	0.705713
C22orf46	0.965774	0.998441	0.998965	0.971871	0.956584
C2CD2	0.973953	0.998985	0.999322	0.982432	0.965262
C2CD2L	0.969017	0.995487	0.998403	0.976264	0.959106
C2CD3	0.949536	0.93616	0.999316	0.979178	0.970071
C2CD4A	0.984306	0.982453	0.994307	0.98642	0.982179
C2CD4B	0.98698	0.988753	0.996985	0.990228	0.987015
C2CD4C	0.984461	0.993459	0.997171	0.992568	0.975722
C2CD4D	0.943925	0.96072	0.980384	0.947911	0.928712
C2orf15	0.126339	0.990406	0.990823	0.0750591	0.0633129
C2orf16	0.976485	0.989272	0.998773	0.989949	0.97766
C2orf40	0.972843	0.97815	0.996485	0.976158	0.971357
C2orf42	0.918396	0.99555	0.962713	0.927331	0.903342
C2orf49	0.821121	0.830091	0.997407	0.849764	0.817767
C2orf50	0.914042	0.90256	0.979189	0.919661	0.904754
C2orf54	0.988295	0.984433	0.992855	0.988585	0.977517
C2orf66	0.877562	0.868746	0.973371	0.887913	0.878127
C2orf68	0.941541	0.991865	0.998403	0.951762	0.936171
C2orf69	0.95928	0.997917	0.991488	0.979045	0.968021
C2orf70	0.972415	0.949538	0.993527	0.977076	0.97539
C2orf72	0.9884	0.989195	0.996435	0.988675	0.975955
C2orf73	0.933716	0.942084	0.986289	0.93011	0.921722
C2orf74	0.961013	0.955307	0.956179	0.922888	0.906063
C2orf76	0.971209	0.994663	0.99668	0.975552	0.969288
C2orf80	0.730993	0.817467	0.797262	0.73779	0.735404
C2orf82	0.938328	0.894085	0.849994	0.942929	0.921161
C2orf88	0.956376	0.999415	0.999606	0.967817	0.950632
C2orf91	0.785092	0.929345	0.954971	0.805044	0.801877
C3	0.958856	0.999849	0.999513	0.982162	0.976944
C3AR1	0.995704	0.999304	0.99963	0.997137	0.994072
C3orf14	0.990288	0.996735	0.999577	0.993861	0.990165
C3orf18	0.987896	0.999303	0.992145	0.989386	0.977726
C3orf33	0.985705	0.997218	0.997979	0.988404	0.980444
C3orf36	0.966542	0.991713	0.993468	0.980991	0.974413
C3orf38	0.939024	0.997628	0.996425	0.965765	0.935954
C3orf49	0.476203	0.836626	0.915001	0.487972	0.483466
C3orf52	0.987672	0.992732	0.997942	0.993631	0.975085
C3orf58	0.984631	0.999304	0.998923	0.993792	0.984289
C3orf62	0.924907	0.976938	0.993692	0.93863	0.914358
C3orf67	0.977454	0.991835	0.997776	0.980871	0.975457
C3orf70	0.991865	0.998895	0.999377	0.996762	0.990376
C3orf80	0.988534	0.984714	0.99381	0.990799	0.980976
C4A	0.939053	NaN	0.950678	0.949751	0.94713
C4B	0.97376	NaN	0.987375	0.982129	0.979892
C4BPA	0.953519	0.990157	0.993671	0.953758	0.94902
C4BPB	0.952901	0.956942	0.975068	0.953676	0.947548
C4orf19	0.984519	0.991559	0.990717	0.988952	0.958424
C4orf22	0.892372	0.903433	0.940267	0.903926	0.899648
C4orf3	0.791924	0.997371	0.998274	0.868371	0.84273
C4orf33	0.976516	0.998201	0.996407	0.974062	0.952876
C4orf36	0.961498	0.657849	0.967586	0.969556	0.963337
C4orf45	0.671073	0.763251	0.966969	0.690009	0.685728
C4orf46	0.963175	0.99809	0.997817	0.975576	0.967926
C4orf47	0.942061	0.979154	0.988843	0.944149	0.930429
C4orf48	0.928577	0.984137	0.986452	0.979766	0.970517
C4orf51	0.528423	0.8836	0.858194	0.52828	0.528263
C5	0.986847	0.999485	0.999626	0.990491	0.978987
C5AR1	0.991258	0.99774	0.999135	0.995239	0.990878
C5orf15	0.957353	0.998479	0.997388	0.962054	0.940434
C5orf22	0.957531	0.99806	0.996372	0.977251	0.970176
C5orf24	0.959435	0.998126	0.995487	0.971052	0.956484
C5orf30	0.991679	0.999559	0.999617	0.993663	0.974068
C5orf34	0.96891	0.987377	0.997795	0.980674	0.973891
C5orf38	0.975901	0.958126	0.977848	0.97729	0.974181
C5orf42	0.94501	0.999362	0.999383	0.964761	0.950881
C5orf46	0.968712	0.938762	0.991521	0.970313	0.967899
C5orf49	0.98669	0.978883	0.988878	0.987853	0.98427
C5orf51	0.938632	0.997974	0.996013	0.978044	0.962571
C5orf52	0.739542	0.879851	0.931798	0.742182	0.717553
C5orf56	0.954056	0.937123	0.997311	0.972434	0.954254
C5orf63	0.925409	0.997293	0.998495	0.940192	0.92963
C6	0.967973	0.990355	0.993995	0.970036	0.964471
C6orf106	0.976363	0.998057	0.998484	0.980742	0.970635
C6orf118	0.954876	0.949112	0.979208	0.958106	0.943168
C6orf120	0.969801	0.981166	0.989141	0.96348	0.95417
C6orf132	0.980063	0.997538	0.999104	0.981024	0.956443
C6orf136	0.955218	0.998254	0.998345	0.973896	0.946814
C6orf141	0.977085	0.961307	0.990671	0.97929	0.970414
C6orf15	0.972601	0.965646	0.985137	0.976459	0.976445
C6orf163	0.829153	0.941711	0.974701	0.861203	0.822228
C6orf201	0.715753	0.702509	0.561642	0.710757	0.681681
C6orf203	0.977736	0.996028	0.997461	0.978627	0.969986
C6orf222	0.953937	0.952166	0.987869	0.955942	0.947048
C6orf223	0.980317	0.980663	0.973686	0.980416	0.978802
C6orf226	0.94974	0.998261	0.998285	0.98649	0.982103
C6orf47	0.969453	0.996531	0.995234	0.97706	0.959383
C6orf48	0.990302	0.998858	0.999319	0.990913	0.980877
C6orf52	0.902172	0.93807	0.963267	0.900828	0.896725
C6orf58	0.65746	0.695032	0.934515	0.659997	0.645138
C6orf62	0.938689	0.978286	0.996039	0.95428	0.933671
C6orf89	0.83645	0.997622	0.998437	0.873374	0.83902
C7	0.979863	0.996389	0.998457	0.98142	0.975657
C7orf25	0.631799	0.794728	0.804036	0.601517	0.581567
C7orf26	0.94325	0.995591	0.998355	0.959108	0.951598
C7orf31	0.975744	0.999127	0.999192	0.986868	0.981221
C7orf43	0.969662	0.997884	0.998399	0.97824	0.949684
C7orf49	0.977096	0.993516	0.991842	0.978569	0.970347
C7orf50	0.96427	0.995838	0.998647	0.986334	0.980013
C7orf57	0.941573	0.979987	0.987443	0.944441	0.93919
C7orf61	0.875501	0.909461	0.911955	0.877881	0.861039
C8A	0.952641	0.933721	0.981666	0.953851	0.954169
C8B	0.965362	0.962654	0.985917	0.966904	0.954961
C8G	0.903082	0.9913	0.993777	0.921458	0.90586
C8orf33	0.983339	0.998164	0.999007	0.977309	0.966751
C8orf34	0.960886	0.975069	0.989965	0.963452	0.960567
C8orf37	0.976514	0.998006	0.997961	0.987452	0.976605
C8orf44	0.884317	0.961709	0.984708	0.898692	0.856898
C8orf44-SGK3	0.606028	0.637168	0.366545	0.614638	0.610443
C8orf46	0.928155	0.973703	0.946677	0.932017	0.894792
C8orf48	0.979951	0.986745	0.992624	0.982665	0.978562
C8orf58	0.977545	0.992155	0.992751	0.979111	0.959554
C8orf59	0.967202	0.980861	0.972034	0.930531	0.926819
C8orf74	0.708236	0.66118	0.91463	0.717021	0.715074
C8orf76	0.916896	0.988969	0.971112	0.931602	0.925681
C8orf82	0.974208	0.990718	0.998538	0.981487	0.97966
C9	0.875359	0.938946	0.592757	0.878996	0.87637
C9orf116	0.984978	0.997279	0.999209	0.993812	0.987595
C9orf129	0.592578	0.233417	0.247984	0.414626	0.408437
C9orf131	0.648492	0.744367	0.765567	0.63636	0.626123
C9orf135	0.928058	0.964427	0.982968	0.930199	0.929783
C9orf152	0.986451	0.991798	0.99629	0.989349	0.97628
C9orf153	0.792172	0.550202	0.943017	0.801422	0.798631
C9orf16	0.96985	0.99788	0.998828	0.988741	0.982269
C9orf172	0.983453	0.783713	0.994498	0.771705	0.745269
C9orf24	0.819664	0.976079	0.981515	0.827262	0.818813
C9orf3	0.980733	0.99296	0.998603	0.985396	0.964768
C9orf40	0.985936	0.998763	0.99914	0.991705	0.982678
C9orf43	0.921932	0.979248	0.525603	0.944501	0.938354
C9orf47	0.931534	0.845724	0.91351	0.944301	0.913805
C9orf50	0.764379	0.916733	0.960297	0.780866	0.782048
C9orf64	0.986003	0.997893	0.999056	0.988735	0.975065
C9orf66	0.981082	0.987414	0.985839	0.987673	0.984912
C9orf72	0.967889	0.998535	0.998483	0.980343	0.963277
C9orf78	0.913483	0.994669	0.99727	0.922604	0.902331
C9orf84	0.86984	0.977997	0.986231	0.878171	0.866615
C9orf85	0.949274	0.911754	0.996991	0.954203	0.939969
CA1	0.851658	0.895438	0.96824	0.860547	0.823661
CA10	0.952622	0.913923	0.966958	0.956387	0.954146
CA11	0.917519	0.995907	0.999416	0.929649	0.917919
CA12	0.995333	0.999556	0.99987	0.996587	0.980889
CA13	0.959551	0.992597	0.999524	0.966049	0.955633
CA14	0.907904	0.974596	0.990414	0.91115	0.892487
CA2	0.996118	0.999832	0.999082	0.997269	0.955553
CA3	0.978273	0.956561	0.974536	0.983678	0.978825
CA4	0.966958	0.967596	0.98673	0.970304	0.945088
CA5A	0.665237	0.689111	0.820102	0.61404	0.611296
CA5B	0.928897	0.984679	0.99327	0.951013	0.942338
CA6	0.792537	0.898551	0.874134	0.794715	0.793145
CA7	0.877342	0.85687	0.896285	0.881512	0.823522
CA8	0.984263	0.98825	0.999146	0.986905	0.982937
CA9	0.971944	0.989335	0.992777	0.97339	0.971742
CAB39	0.958352	0.99811	0.998221	0.983806	0.970079
CAB39L	0.990648	0.999479	0.99964	0.992553	0.981601
CABIN1	0.912619	0.998241	0.9989	0.957346	0.924912
CABLES1	0.986506	0.999425	0.999699	0.98958	0.986077
CABLES2	0.98205	0.998514	0.999322	0.990524	0.984305
CABP1	0.971625	0.976395	0.996161	0.974687	0.967408
CABP4	0.973112	0.987654	0.997542	0.943328	0.928141
CABP7	0.925297	0.895515	0.581423	0.928434	0.89887
CABYR	0.986431	0.993368	0.996625	0.988807	0.976755
CACHD1	0.993013	0.999545	0.999092	0.995626	0.988626
CACNA1A	0.898862	0.980331	0.972952	0.91182	0.888286
CACNA1B	0.929361	0.944093	0.980869	0.909248	0.901699
CACNA1C	0.963174	0.998837	0.999302	0.96732	0.929775
CACNA1D	0.985326	0.997892	0.97041	0.987592	0.983717
CACNA1E	0.922107	0.969896	0.989136	0.922351	0.907479
CACNA1F	0.900594	0.975419	0.983106	0.905593	0.892049
CACNA1G	0.937929	0.956732	0.982385	0.939369	0.92096
CACNA1H	0.991144	0.999594	0.99944	0.993691	0.971646
CACNA1I	0.962636	0.979149	0.988352	0.964837	0.945859
CACNA1S	0.85034	0.847495	0.946625	0.85735	0.853193
CACNA2D1	0.984133	0.945299	0.999546	0.988281	0.979005
CACNA2D2	0.992767	0.987988	0.993247	0.994334	0.990992
CACNA2D3	0.959433	0.996172	0.997871	0.967627	0.953294
CACNA2D4	0.941194	0.991751	0.99625	0.942623	0.929199
CACNB1	0.976209	0.998599	0.999402	0.979346	0.968497
CACNB2	0.954412	0.99629	0.997056	0.98301	0.965783
CACNB3	0.98776	0.999046	0.999663	0.987048	0.982647
CACNB4	0.957303	0.993392	0.41783	0.966579	0.950289
CACNG4	0.985204	0.988381	0.994676	0.984168	0.979705
CACNG6	0.935074	0.900707	0.953865	0.938089	0.932451
CACNG7	0.811719	0.655354	0.718367	0.817865	0.814737
CACNG8	0.910957	0.892952	0.959333	0.917289	0.905204
CACYBP	0.943015	0.98643	0.996829	0.963807	0.950387
CAD	0.892332	0.998959	0.998902	0.942534	0.918751
CADM1	0.984251	0.999744	0.99969	0.986899	0.982247
CADM2	0.920683	0.96337	0.986383	0.923539	0.91757
CADM3	0.981323	0.965775	0.982663	0.975842	0.970947
CADM4	0.988235	0.99955	0.999102	0.99581	0.984592
CADPS	0.948766	0.979271	0.99317	0.957608	0.952368
CADPS2	0.992291	0.999573	0.999231	0.995592	0.992233
CAGE1	0.754666	0.866656	0.849571	0.765316	0.763779
CALB1	0.918303	0.947691	0.985595	0.923074	0.904132
CALB2	0.98049	0.991061	0.99581	0.985973	0.983057
CALCA	0.95525	0.968507	0.971071	0.957616	0.954786
CALCB	0.921873	0.791992	0.959959	0.924601	0.91952
CALCOCO1	0.970576	0.9974	0.999382	0.975562	0.942172
CALCOCO2	0.911807	0.997323	0.998004	0.938657	0.929406
CALCR	0.956604	0.973975	0.989741	0.96068	0.959058
CALCRL	0.981624	0.999516	0.998915	0.986104	0.985611
CALD1	0.986208	0.99948	0.999397	0.993232	0.971624
CALHM2	0.988729	0.999159	0.999083	0.992626	0.97856
CALHM3	0.939527	0.908031	0.96609	0.943611	0.94416
CALM1	0.882931	0.998232	0.998831	0.900342	0.888908
CALM2	0.973205	0.997249	0.998325	0.981176	0.97108
CALML3	0.988178	0.970454	0.983012	0.979406	0.975981
CALML4	0.968734	0.890364	0.89408	0.959887	0.934382
CALML5	0.985571	0.968106	0.985692	0.987803	0.986279
CALML6	0.921463	0.906038	0.978099	0.937909	0.913496
CALN1	0.846684	0.89977	0.951732	0.839541	0.837355
CALR	0.968655	0.997314	0.998284	0.980153	0.927407
CALR3	0.746044	0.752968	0.771676	0.747064	0.745036
CALU	0.977667	0.998424	0.998303	0.986781	0.966806
CALY	0.87953	0.875548	0.942919	0.869793	0.862022
CAMK1	0.964051	0.981297	0.978725	0.973414	0.967353
CAMK1D	0.980879	0.948919	0.999072	0.983671	0.972252
CAMK1G	0.947845	0.982847	0.991861	0.95125	0.946834
CAMK2A	0.918296	0.950875	0.973576	0.922032	0.904201
CAMK2B	0.970912	0.993201	0.994401	0.973766	0.966538
CAMK2D	0.947686	0.998897	0.998215	0.968111	0.967868
CAMK2G	0.976342	0.996952	0.998835	0.983609	0.944065
CAMK2N1	0.993695	0.99964	0.999299	0.997658	0.992608
CAMK2N2	0.961076	0.922737	0.940564	0.977851	0.973434
CAMK4	0.92728	0.944249	0.999119	0.939934	0.935189
CAMKK1	0.994022	0.998989	0.999354	0.995356	0.982839
CAMKK2	0.986032	0.998899	0.999354	0.989696	0.983854
CAMKMT	0.957494	0.993771	0.998199	0.97716	0.971291
CAMKV	0.930842	0.915301	0.921804	0.934118	0.932323
CAMLG	0.964808	0.99799	0.998493	0.966038	0.959073
CAMP	0.956967	0.9782	0.984633	0.966535	0.964744
CAMSAP1	0.960833	0.99865	0.999155	0.977048	0.960023
CAMSAP2	0.962913	0.999022	0.997762	0.984072	0.963113
CAMSAP3	0.982465	0.998873	0.993879	0.986184	0.90323
CAMTA1	0.881584	0.99729	0.998213	0.884594	0.867763
CAMTA2	0.858809	0.998523	0.998388	0.936428	0.899328
CAND1	0.948754	0.994309	0.99857	0.962257	0.953162
CAND2	0.986117	0.994964	0.995278	0.989948	0.981948
CANT1	0.989973	0.999281	0.999597	0.991838	0.951221
CANX	0.941813	0.998266	0.998513	0.959209	0.936399
CAP1	0.971906	0.99435	0.998073	0.970569	0.957226
CAP2	0.988305	0.999509	0.999518	0.990902	0.981174
CAPG	0.987745	0.99951	0.999667	0.993084	0.978737
CAPN1	0.97524	0.998468	0.999016	0.97942	0.968666
CAPN10	0.964304	0.987541	0.920711	0.973602	0.93397
CAPN11	0.913671	0.985629	0.988765	0.923513	0.907444
CAPN12	0.959134	0.985419	0.623699	0.959663	0.958383
CAPN13	0.985854	0.989875	0.996268	0.987829	0.971956
CAPN14	0.952644	0.976854	0.989826	0.957735	0.941886
CAPN2	0.99176	0.998688	0.999467	0.99409	0.986197
CAPN3	0.914411	0.954284	0.951846	0.924737	0.894584
CAPN5	0.994145	0.999714	0.999848	0.996975	0.985693
CAPN6	0.985621	0.994525	0.993816	0.991416	0.988045
CAPN7	0.953056	0.998126	0.997738	0.975547	0.952756
CAPN8	0.976944	0.991518	0.99704	0.974877	0.9579
CAPN9	0.936941	0.984135	0.98352	0.938236	0.921882
CAPNS1	0.942511	0.99637	0.997286	0.951895	0.941561
CAPNS2	0.971446	0.985284	0.979696	0.974942	0.974043
CAPRIN1	0.972206	0.998662	0.998922	0.986426	0.976782
CAPRIN2	0.955916	0.997351	0.998786	0.973938	0.912841
CAPS	0.988142	0.988579	0.999321	0.990523	0.98188
CAPS2	0.928422	0.935206	0.998508	0.946648	0.940926
CAPSL	0.966944	0.980401	0.989495	0.96981	0.965849
CAPZA1	0.945184	0.997692	0.997183	0.97285	0.956424
CAPZA2	0.885054	0.994309	0.996037	0.93469	0.920021
CAPZA3	0.95391	0.950458	0.970711	0.961272	0.959131
CAPZB	0.931171	0.996672	0.997224	0.965042	0.956245
CARD10	0.988309	0.999383	0.998905	0.991697	0.972105
CARD11	0.992867	0.999653	0.999353	0.993929	0.984568
CARD14	0.98318	0.943365	0.975453	0.987719	0.980714
CARD16	0.985512	0.995054	0.991802	0.98757	0.973716
CARD17	0.750458	0.861792	0.932539	0.755357	0.754868
CARD18	0.967516	0.967277	0.98614	0.969613	0.969236
CARD6	0.994093	0.999339	0.999374	0.996607	0.993776
CARD8	0.926418	0.996932	0.997919	0.948664	0.930489
CARD9	0.972844	0.984189	0.709152	0.971398	0.967129
CARHSP1	0.957569	0.998486	0.998627	0.965768	0.956109
CARM1	0.97329	0.965364	0.883734	0.969169	0.949114
CARNS1	0.975666	0.997448	0.998853	0.980613	0.974169
CARS	0.971116	0.995706	0.998312	0.975631	0.953584
CARS2	0.973209	0.988367	0.997993	0.977068	0.955437
CARTPT	0.95457	0.940954	0.968688	0.957109	0.950168
CASC1	0.957963	0.99173	0.994147	0.960691	0.951641
CASC3	0.972948	0.998493	0.998981	0.98633	0.954028
CASC4	0.974344	0.998685	0.99833	0.987982	0.977257
CASD1	0.978834	0.999161	0.998445	0.991473	0.988638
CASK	0.966443	0.999096	0.999342	0.972372	0.95249
CASKIN1	0.931171	0.956543	0.407439	0.934921	0.923832
CASKIN2	0.971042	0.996885	0.998999	0.964025	0.955135
CASP1	0.986978	0.997568	0.998666	0.98692	0.981272
CASP10	0.983484	0.999075	0.99959	0.988792	0.968341
CASP14	0.970277	0.961169	0.976799	0.971399	0.969391
CASP2	0.974877	0.998662	0.999127	0.987158	0.979194
CASP3	0.978842	0.998284	0.998004	0.984658	0.955905
CASP4	0.990248	0.997408	0.999325	0.991885	0.982487
CASP5	0.943553	0.951861	0.757221	0.945561	0.914463
CASP6	0.96517	0.998258	0.998745	0.971726	0.945682
CASP7	0.986372	0.998359	0.999107	0.986674	0.946757
CASP8	0.953291	0.967053	0.997008	0.964513	0.950445
CASP9	0.980593	0.99625	0.998897	0.98372	0.971932
CASQ1	0.928879	0.977685	0.987335	0.939589	0.914551
CASQ2	0.987845	0.983873	0.99401	0.98697	0.981259
[truncated: 14,111 more rows]

## Sheet: S6B - GTEx_Correlations
Table S6B : Pairwise Pearson correlation for gene expression data in GTEx, for each pipeline
gene	corr_XENA/Toil	corr_Recount2	corr_MSKCC_Norm	corr_MSKCC_BATCH		Color Key:
A1BG	0.987438	0.997017	0.988021	0.92399		0.5 < correlation < 0.8
A2M	0.984713	0.998047	0.982064	0.838689		correlation < 0.5
A2ML1	0.967069	0.990895	0.966477	0.876256
A4GALT	0.992583	0.98225	0.993988	0.920386		All correlations are with respect to data from GTEx
A4GNT	0.929202	0.938748	0.929317	0.854289
AAAS	0.963396	0.988412	0.970001	0.741721
AACS	0.984925	0.994593	0.987883	0.881907
AADAC	0.972041	0.925102	0.971987	0.94242
AADAT	0.981355	0.995859	0.982581	0.838442
AAED1	0.982816	0.99484	0.983684	0.886441
AAGAB	0.951439	0.984255	0.950357	0.783599
AAK1	0.929956	0.924781	0.920531	0.732659
AAMDC	0.983484	0.99293	0.986506	0.886626
AAMP	0.915884	0.968454	0.925054	0.71716
AANAT	0.785323	0.908893	0.785355	0.698659
AAR2	0.974428	0.930049	0.979354	0.834455
AARD	0.98028	0.95426	0.979925	0.945695
AARS	0.974766	0.991681	0.980167	0.773503
AARS2	0.964163	0.985705	0.970045	0.76159
AARSD1	0.667571	0.752514	0.680432	0.563276
AASDH	0.954453	0.986532	0.960162	0.762658
AASDHPPT	0.925145	0.977667	0.928537	0.7238
AASS	0.987171	0.995841	0.989795	0.78609
AATF	0.930323	0.981255	0.954129	0.747014
AATK	0.985028	0.995511	0.986738	0.885334
ABAT	0.952559	0.947719	0.952637	0.885331
ABCA1	0.990278	0.996224	0.991907	0.877817
ABCA10	0.978917	0.997098	0.982552	0.759538
ABCA12	0.904271	0.932028	0.905124	0.86501
ABCA13	0.970053	0.979981	0.968996	0.921787
ABCA2	0.97029	0.995496	0.97983	0.766916
ABCA3	0.995068	0.998971	0.995748	0.94973
ABCA4	0.88395	0.985436	0.887981	0.685564
ABCA5	0.920351	0.974542	0.923882	0.644061
ABCA6	0.981957	0.997205	0.983192	0.815551
ABCA7	0.981023	0.996366	0.985481	0.783911
ABCA8	0.979849	0.995358	0.981958	0.855852
ABCA9	0.991425	0.998192	0.992116	0.846133
ABCB1	0.970281	0.997035	0.975257	0.838061
ABCB10	0.946019	0.984271	0.953163	0.677731
ABCB11	0.964883	0.941518	0.964941	0.944794
ABCB4	0.935649	0.98782	0.935599	0.893362
ABCB5	0.948791	0.941488	0.94769	0.926891
ABCB6	0.951533	0.961333	0.957305	0.799882
ABCB7	0.90486	0.754545	0.922886	0.605828
ABCB8	0.922039	0.986159	0.938283	0.619766
ABCB9	0.95814	0.621	0.968266	0.795554
ABCC1	0.988772	0.996938	0.990939	0.912503
ABCC10	0.904716	0.985701	0.936217	0.729549
ABCC11	0.88016	0.561541	0.884165	0.820069
ABCC12	0.906153	0.881126	0.904299	0.842378
ABCC2	0.990349	0.997372	0.990539	0.76163
ABCC3	0.993168	0.9986	0.993718	0.788569
ABCC4	0.991272	0.997671	0.99221	0.921708
ABCC5	0.986221	0.995586	0.989468	0.860279
ABCC6	0.977031	0.996538	0.978365	0.909282
ABCC8	0.966784	0.991443	0.967694	0.797402
ABCC9	0.993685	0.997954	0.994903	0.88491
ABCD1	0.986312	0.979526	0.989045	0.768058
ABCD2	0.984804	0.985933	0.986399	0.946557
ABCD3	0.951155	0.982892	0.953409	0.68968
ABCD4	0.958105	0.979259	0.959364	0.640553
ABCE1	0.83163	0.826046	0.837853	0.680747
ABCF1	0.929049	0.983893	0.934915	0.642462
ABCF2	0.960467	0.991304	0.965459	0.828034
ABCF3	0.909459	0.970289	0.932285	0.5245
ABCG1	0.991829	0.982415	0.993089	0.897572
ABCG2	0.978772	0.997793	0.97728	0.82275
ABCG4	0.96375	0.97207	0.961591	0.864718
ABHD1	0.848036	0.864148	0.830443	0.760722
ABHD10	0.963	0.990353	0.963569	0.803829
ABHD11	0.990392	0.996995	0.992081	0.835335
ABHD12	0.979142	0.891545	0.983138	0.856658
ABHD12B	0.848093	0.906473	0.847435	0.804349
ABHD13	0.93725	0.974751	0.947706	0.694604
ABHD14A	0.978037	0.946084	0.980645	0.894981
ABHD14B	0.960854	0.98397	0.966593	0.764405
ABHD15	0.971382	0.985772	0.975306	0.771428
ABHD16A	0.624682	0.753664	0.648389	0.508248
ABHD17A	0.905241	0.978926	0.922041	0.53495
ABHD17B	0.953106	0.982579	0.957163	0.623138
ABHD17C	0.990676	0.997844	0.992276	0.83222
ABHD2	0.974185	0.992053	0.976844	0.789792
ABHD3	0.9781	0.99268	0.981151	0.696353
ABHD4	0.951182	0.98663	0.973114	0.812877
ABHD5	0.983492	0.993511	0.986315	0.852945
ABHD6	0.970401	0.993408	0.973316	0.813536
ABHD8	0.979136	0.986039	0.981581	0.808216
ABI1	0.905364	0.827949	0.914493	0.74019
ABI2	0.956422	0.666386	0.950574	0.81454
ABI3	0.982864	0.993121	0.984198	0.826417
ABI3BP	0.993454	0.998529	0.994057	0.913494
ABL1	0.98605	0.996909	0.988094	0.868967
ABL2	0.968251	0.993277	0.969852	0.724648
ABLIM1	0.986337	0.995166	0.988265	0.91476
ABLIM2	0.982909	0.99591	0.983465	0.835924
ABLIM3	0.991582	0.997901	0.991979	0.811144
ABR	0.956387	0.969518	0.957594	0.836909
ABRA	0.955557	0.905538	0.955088	0.869517
ABRACL	0.990869	0.995842	0.992665	0.843172
ABT1	0.931959	0.974823	0.941923	0.707976
ABTB1	0.985051	0.99159	0.987628	0.774656
ABTB2	0.988349	0.993913	0.990658	0.74485
ACAA1	0.980237	0.98559	0.982816	0.779658
ACAA2	0.991579	0.995441	0.993066	0.924693
ACACA	0.958324	0.99228	0.955529	0.773831
ACACB	0.98064	0.997355	0.98226	0.846031
ACAD10	0.94846	0.989209	0.955648	0.653612
ACAD11	0.120768	0.11259	0.120917	0.11336
ACAD8	0.960382	0.979096	0.964299	0.694682
ACAD9	0.937263	0.977371	0.946544	0.704064
ACADL	0.993939	0.997787	0.994196	0.911069
ACADM	0.950962	0.986173	0.956186	0.841467
ACADS	0.989242	0.99496	0.991357	0.868056
ACADSB	0.959787	0.994278	0.952932	0.801015
ACADVL	0.94844	0.978809	0.963941	0.545072
ACAN	0.910489	0.960895	0.911066	0.833907
ACAP1	0.948914	0.958493	0.95564	0.635353
ACAP2	0.967649	0.988822	0.971513	0.693407
ACAP3	0.945847	0.983534	0.94726	0.694176
ACAT1	0.960624	0.994262	0.974151	0.863011
ACAT2	0.984534	0.959919	0.989248	0.884958
ACBD3	0.943022	0.978042	0.950678	0.725249
ACBD4	0.985356	0.995393	0.987719	0.834946
ACBD5	0.95684	0.986273	0.962512	0.768825
ACBD6	0.886073	0.84047	0.949553	0.780865
ACBD7	0.876082	0.834118	0.864757	0.851171
ACCS	0.977906	0.989659	0.979635	0.611544
ACD	0.975742	0.990359	0.976426	0.769075
ACE	0.947312	0.962987	0.945334	0.866332
ACE2	0.983053	0.984428	0.983192	0.75043
ACER1	0.924266	0.852246	0.923555	0.888734
ACER2	0.983068	0.98434	0.973578	0.854364
ACER3	0.944458	0.992192	0.925474	0.659957
ACHE	0.987864	0.996269	0.987173	0.823893
ACIN1	0.955038	0.987617	0.960214	0.637545
ACKR2	0.972321	0.993036	0.972651	0.780344
ACKR3	0.987904	0.997618	0.989624	0.909538
ACKR4	0.950145	0.813039	0.951156	0.89032
ACLY	0.969496	0.989636	0.976645	0.791183
ACMSD	0.687378	0.805902	0.687731	0.614105
ACO1	0.980345	0.993572	0.983459	0.859462
ACO2	0.958819	0.889738	0.959395	0.842909
ACOT1	0.989323	0.954418	0.990184	0.931396
ACOT11	0.944374	0.89126	0.942954	0.902611
ACOT12	0.908447	0.899035	0.908012	0.889525
ACOT13	0.930847	0.863096	0.92536	0.793836
ACOT2	0.982395	0.991703	0.984248	0.91298
ACOT4	0.989226	0.990783	0.990388	0.871388
ACOT6	0.524895	0.880538	0.522898	0.514237
ACOT7	0.986481	0.993991	0.988632	0.853969
ACOT8	0.933194	0.609379	0.94182	0.727805
ACOT9	0.977626	0.955963	0.979633	0.782986
ACOX1	0.909123	0.985144	0.914258	0.725145
ACOX2	0.987401	0.997537	0.988671	0.873454
ACOX3	0.927255	0.984408	0.936869	0.841573
ACOXL	0.92397	0.950336	0.925305	0.893671
ACP1	0.88529	0.96012	0.898953	0.572233
ACP2	0.971768	0.989067	0.976389	0.696423
ACP5	0.99017	0.994837	0.990339	0.957649
ACP6	0.873257	0.987493	0.933223	0.768364
ACPP	0.987051	0.990648	0.987332	0.959874
ACPT	0.407076	0.631522	0.406971	0.406503
ACR	0.920775	0.967993	0.919228	0.76519
ACRBP	0.961459	0.993913	0.964421	0.830199
ACRV1	0.786549	0.742738	0.792116	0.777451
ACSBG1	0.72257	0.461875	0.72821	0.686019
ACSBG2	0.829232	0.89882	0.835199	0.797317
ACSF2	0.980452	0.995238	0.983797	0.856723
ACSF3	0.923556	0.927371	0.938059	0.695103
ACSL1	0.991211	0.997122	0.992733	0.849116
ACSL3	0.870186	0.980204	0.884371	0.734875
ACSL4	0.987167	0.95446	0.988714	0.90611
ACSL5	0.991607	0.997508	0.992876	0.788684
ACSL6	0.134489	0.871747	0.882677	0.789846
ACSM1	0.958471	0.978797	0.958685	0.866008
ACSM2A	0.931937	0.918821	0.929259	0.919158
ACSM2B	0.914523	0.9195	0.915888	0.903589
ACSM3	0.970257	0.947932	0.971873	0.887609
ACSM5	0.982867	0.994735	0.983721	0.923094
ACSS1	0.990811	0.97047	0.992626	0.848116
ACSS2	0.960662	0.951143	0.970255	0.756439
ACSS3	0.986212	0.992057	0.989855	0.905595
ACTA1	0.995215	0.96745	0.995885	0.79639
ACTA2	0.997487	0.998945	0.997968	0.950198
ACTB	0.985656	0.996919	0.990481	0.855844
ACTBL2	0.979954	0.227058	0.980037	0.959013
ACTC1	0.983788	0.975805	0.985035	0.90874
ACTG1	0.967645	0.990051	0.972135	0.765433
ACTG2	0.998988	0.997992	0.998887	0.97635
ACTL6A	0.836604	0.961065	0.888407	0.767433
ACTL6B	0.87954	0.76485	0.879771	0.868861
ACTN1	0.994363	0.997477	0.994762	0.920158
ACTN2	0.981229	0.989343	0.984639	0.920295
ACTN4	0.952967	0.943079	0.965006	0.785037
ACTR10	0.887453	0.986651	0.853668	0.73759
ACTR1A	0.97636	0.993399	0.978932	0.800311
ACTR1B	0.951816	0.98479	0.960822	0.736675
ACTR2	0.96611	0.984455	0.972051	0.745018
ACTR3	0.933204	0.987241	0.949739	0.776651
ACTR3B	0.821771	0.976407	0.827914	0.531184
ACTR3C	0.915386	0.970441	0.935228	0.817045
ACTR5	0.940765	0.811529	0.949092	0.664361
ACTR6	0.949033	0.987002	0.938509	0.805023
ACTR8	0.875435	0.983435	0.888857	0.701381
ACTRT3	0.981855	0.989062	0.98375	0.897139
ACVR1	0.979498	0.99406	0.981793	0.853769
ACVR1B	0.962166	0.988041	0.968132	0.613537
ACVR1C	0.967391	0.994152	0.966787	0.83607
ACVR2A	0.861442	0.813121	0.836948	0.70509
ACVR2B	0.972221	0.991791	0.967627	0.740438
ACVRL1	0.990709	0.998092	0.991527	0.878774
ACY1	0.463525	0.464088	0.464258	0.410392
ACY3	0.968062	0.936749	0.968072	0.949453
ACYP1	0.982081	0.99238	0.984817	0.793553
ACYP2	0.946805	0.97385	0.953279	0.763413
ADA	0.988374	0.974167	0.990306	0.828765
ADAD1	0.846283	0.67273	0.85553	0.832735
ADAD2	0.91551	0.904538	0.927549	0.872399
ADAL	0.960533	0.990016	0.95952	0.830025
ADAM10	0.832302	0.986795	0.963161	0.776146
ADAM11	0.967621	0.99395	0.970608	0.843588
ADAM12	0.957486	0.994945	0.957515	0.851771
ADAM15	0.938075	0.989666	0.960263	0.759173
ADAM17	0.969353	0.899445	0.962831	0.867802
ADAM18	0.785671	0.63008	0.786628	0.77833
ADAM19	0.993347	0.996496	0.992592	0.871387
ADAM20	0.935248	0.935513	0.932639	0.787104
ADAM21	0.903308	0.896117	0.895754	0.776993
ADAM22	0.987267	0.996852	0.986992	0.908175
ADAM23	0.946382	0.994674	0.955454	0.833767
ADAM28	0.983618	0.99639	0.984503	0.806708
ADAM32	0.90365	0.926111	0.906122	0.781721
ADAM33	0.997034	0.991614	0.997901	0.892931
ADAM8	0.978998	0.996102	0.980723	0.683363
ADAM9	0.983775	0.993984	0.986657	0.809903
ADAMDEC1	0.969229	0.93489	0.968799	0.934906
ADAMTS1	0.991979	0.980451	0.991211	0.867154
ADAMTS10	0.98217	0.996587	0.984309	0.662896
ADAMTS12	0.942008	0.997621	0.944017	0.802729
ADAMTS13	0.971711	0.996057	0.980613	0.760682
ADAMTS14	0.99064	0.991343	0.991317	0.844243
ADAMTS15	0.995951	0.99812	0.996725	0.912811
ADAMTS16	0.935195	0.960368	0.93594	0.866119
ADAMTS17	0.912478	0.986672	0.89972	0.72321
ADAMTS18	0.906405	0.918656	0.907438	0.894536
ADAMTS19	0.963483	0.962218	0.963634	0.944463
ADAMTS2	0.976209	0.996231	0.976912	0.704294
ADAMTS20	0.842245	0.879128	0.842204	0.818101
ADAMTS3	0.986966	0.995786	0.987812	0.896651
ADAMTS4	0.984943	0.998701	0.985623	0.828891
ADAMTS5	0.995481	0.987038	0.996338	0.926977
ADAMTS6	0.94836	0.996173	0.949547	0.805859
ADAMTS7	0.98652	0.995069	0.987542	0.765161
ADAMTS8	0.996796	0.99846	0.997341	0.9531
ADAMTS9	0.981789	0.998265	0.988756	0.835854
ADAMTSL1	0.987413	0.998265	0.989319	0.951422
ADAMTSL2	0.996412	0.99825	0.997021	0.910652
ADAMTSL3	0.993199	0.998346	0.992743	0.90799
ADAMTSL4	0.986175	0.993295	0.986925	0.904858
ADAMTSL5	0.977089	0.996162	0.983047	0.822257
ADAP1	0.893909	0.89703	0.894461	0.870449
ADAP2	0.96485	0.993117	0.966221	0.795758
ADAR	0.949496	0.98657	0.956893	0.60124
ADARB1	0.992823	0.989317	0.995826	0.917253
ADARB2	0.939019	0.916689	0.955634	0.877875
ADAT1	0.924595	0.985701	0.931105	0.65645
ADAT2	0.960883	0.989572	0.965706	0.563733
ADCK1	0.965248	0.984475	0.969938	0.703711
ADCK2	0.931449	0.959626	0.940048	0.789018
ADCK5	0.962256	0.985837	0.965729	0.67718
ADCY1	0.980026	0.997577	0.979723	0.812627
ADCY10	0.871483	0.956869	0.872357	0.738993
ADCY2	0.979689	0.980961	0.972243	0.925016
ADCY3	0.957589	0.984509	0.968841	0.798714
ADCY4	0.986333	0.996892	0.987707	0.716295
ADCY5	0.991324	0.998964	0.993248	0.948513
ADCY6	0.976874	0.992233	0.980919	0.70346
ADCY7	0.965317	0.942886	0.965759	0.867692
ADCY8	0.9345	0.875478	0.934152	0.911228
ADCY9	0.983502	0.996179	0.986101	0.830184
ADCYAP1	0.975911	0.96593	0.975644	0.945753
ADCYAP1R1	0.987978	0.990203	0.987932	0.925761
ADD1	0.896103	0.993263	0.948121	0.754589
ADD2	0.929447	0.990405	0.927831	0.840073
ADD3	0.975734	0.99545	0.977415	0.859352
ADGB	0.926125	0.923253	0.925707	0.909135
ADH1A	0.8575	0.936819	0.869209	0.855761
ADH1B	0.99209	0.997667	0.994102	0.92477
ADH4	0.960434	0.966434	0.960786	0.886356
ADH5	0.978141	0.996074	0.980655	0.890884
ADH6	0.918215	0.991792	0.919359	0.828263
ADH7	0.968807	0.916282	0.969075	0.946621
ADHFE1	0.985243	0.988942	0.985888	0.796487
ADI1	0.945284	0.962659	0.931417	0.816003
ADIG	0.942522	0.85239	0.943299	0.945093
ADIPOQ	0.973537	0.960414	0.976337	0.912452
ADIPOR1	0.944803	0.974046	0.94945	0.622443
ADIPOR2	0.954055	0.981878	0.962692	0.565531
ADIRF	0.989131	0.996976	0.985507	0.867842
ADK	0.965936	0.990365	0.975138	0.80014
ADM	0.990727	0.997449	0.991817	0.75767
ADM2	0.981536	0.973546	0.981091	0.909935
ADM5	0.949387	0.946911	0.951548	0.812684
ADNP	0.933121	0.864525	0.949175	0.767888
ADNP2	0.927096	0.979194	0.943608	0.721349
ADO	0.964006	0.988105	0.970348	0.807457
ADORA1	0.974351	0.989825	0.978172	0.914003
ADORA2A	0.612919	0.609868	0.636369	0.418065
ADORA2B	0.97557	0.969702	0.975955	0.925286
ADORA3	0.950699	0.954104	0.98072	0.911814
ADPGK	0.966935	0.98169	0.975211	0.620934
ADPRH	0.987172	0.996384	0.988769	0.930132
ADPRHL1	0.977736	0.499561	0.978447	0.886918
ADPRHL2	0.958836	0.983801	0.965853	0.800659
ADPRM	0.976912	0.98809	0.982004	0.791079
ADRA1A	0.981881	0.984647	0.979132	0.8856
ADRA1B	0.988425	0.971365	0.988949	0.92567
ADRA1D	0.98266	0.968401	0.986366	0.899041
ADRA2A	0.996015	0.998381	0.996876	0.849905
ADRA2B	0.993517	0.996037	0.994756	0.859465
ADRA2C	0.992964	0.99155	0.993458	0.908726
ADRB1	0.991053	0.984293	0.991485	0.941612
ADRB2	0.993371	0.994905	0.994662	0.918294
ADRB3	0.987076	0.965177	0.986234	0.974225
ADRM1	0.931908	0.818296	0.945029	0.637857
ADSL	0.953414	0.899601	0.961722	0.809733
ADSS	0.944432	0.982153	0.952712	0.793504
ADSSL1	0.966605	0.977099	0.970024	0.800301
ADTRP	0.967073	0.960856	0.967784	0.904532
AEBP1	0.991648	0.998153	0.993912	0.840132
AEBP2	0.92935	0.98403	0.934649	0.789801
AEN	0.976544	0.991216	0.979547	0.801292
AES	0.930454	0.991361	0.952257	0.773654
AFAP1	0.986878	0.997675	0.994195	0.901017
AFAP1L1	0.989717	0.997598	0.990263	0.880821
AFAP1L2	0.994935	0.998888	0.994978	0.957174
AFF1	0.979378	0.994592	0.982323	0.790757
AFF2	0.969613	0.982813	0.970416	0.889329
AFF3	0.977971	0.997792	0.968888	0.894154
AFF4	0.956194	0.984105	0.96227	0.649138
AFG3L2	0.94442	0.852467	0.937776	0.784369
AFM	0.963073	0.890874	0.958768	0.938123
AFMID	0.971757	0.992979	0.973865	0.762425
AFP	0.929492	0.913459	0.930226	0.918351
AFTPH	0.853938	0.968614	0.935833	0.764569
AGA	0.947953	0.989718	0.948959	0.840407
AGAP1	0.919278	0.99586	0.941621	0.848392
AGAP2	0.96895	0.850517	0.972448	0.861361
AGAP3	0.967267	0.990111	0.966092	0.656452
AGAP4	0.659128	0.725783	0.888399	0.605081
AGAP5	0.930555	0.951638	0.949265	0.466966
AGAP9	0.875373	0.884416	0.89277	0.536622
AGBL2	0.944167	0.994634	0.947618	0.750146
AGBL3	0.840146	0.911277	0.847763	0.613161
AGBL4	0.926863	0.938804	0.928754	0.902356
AGBL5	0.977116	0.963309	0.980427	0.896261
AGER	0.996491	0.997885	0.997029	0.941009
AGFG1	0.864068	0.987467	0.882449	0.614281
AGFG2	0.893747	0.993078	0.916283	0.750655
AGGF1	0.946242	0.980943	0.955216	0.722393
AGK	0.884175	0.984386	0.901208	0.653056
AGL	0.989641	0.996099	0.991501	0.897195
AGMAT	0.968572	0.946177	0.968576	0.902723
AGMO	0.965628	0.961022	0.96691	0.853745
AGO1	0.950788	0.987685	0.961353	0.714262
AGO2	0.892408	0.827875	0.895632	0.634198
AGO3	0.694717	0.990712	0.711003	0.406249
AGO4	0.901166	0.989311	0.91944	0.639956
AGPAT1	0.891372	0.91224	0.898132	0.782173
AGPAT2	0.988081	0.993738	0.990405	0.780738
AGPAT3	0.894972	0.818985	0.902822	0.606607
AGPAT4	0.972791	0.997134	0.967156	0.865245
AGPAT5	0.967066	0.988836	0.973383	0.764358
AGPS	0.962735	0.989928	0.952456	0.704963
AGR2	0.985339	0.976442	0.988918	0.930902
AGR3	0.986214	0.949146	0.986333	0.956943
AGRN	0.978123	0.994902	0.982749	0.813558
AGRP	0.762314	0.852975	0.762292	0.757592
AGT	0.997817	0.998261	0.998224	0.917718
AGTPBP1	0.980246	0.993353	0.983774	0.753833
AGTR1	0.996552	0.998473	0.997103	0.877082
AGTRAP	0.983088	0.993326	0.986164	0.872694
AGXT	0.94986	0.917196	0.950621	0.928332
AHCTF1	0.881649	0.988184	0.906051	0.654208
AHCY	0.968956	0.916535	0.975001	0.819266
AHCYL1	0.965478	0.988911	0.971336	0.791987
AHCYL2	0.985408	0.996998	0.98989	0.879613
AHDC1	0.986033	0.99516	0.987866	0.852876
AHI1	0.936774	0.993699	0.937677	0.647635
AHNAK	0.970095	0.997244	0.971996	0.855451
AHNAK2	0.995323	0.998593	0.99643	0.937199
AHR	0.972269	0.991103	0.978834	0.814002
AHRR	0.970732	0.968346	0.968008	0.809398
AHSA1	0.954633	0.990547	0.960524	0.801509
AHSA2	0.949873	0.948985	0.953292	0.502639
AHSG	0.969501	0.913696	0.969699	0.951768
AHSP	0.914417	0.858777	0.914367	0.896542
AICDA	0.929466	0.794403	0.930774	0.900117
AIDA	0.97053	0.9838	0.97356	0.831268
AIF1	0.993442	0.996288	0.994452	0.939627
AIF1L	0.996654	0.998573	0.995622	0.97379
AIFM1	0.952496	0.932064	0.970035	0.813033
AIFM2	0.947914	0.937375	0.949086	0.759431
AIFM3	0.983249	0.986719	0.983936	0.866854
AIG1	0.972506	0.989373	0.975622	0.767152
AIM2	0.917197	0.946404	0.917591	0.832878
AIMP1	0.819799	0.978299	0.866774	0.681143
AIMP2	0.962693	0.956259	0.96478	0.776597
AIP	0.978108	0.993193	0.982556	0.85918
AIRE	0.867266	0.822579	0.86737	0.782089
AJAP1	0.924096	0.995658	0.926162	0.824366
AJUBA	0.983034	0.990656	0.982222	0.928475
AK1	0.968629	0.993317	0.968535	0.876273
AK2	0.868788	0.979517	0.88653	0.543799
AK3	0.938217	0.977388	0.949785	0.717643
AK4	0.970012	0.99749	0.966114	0.935069
AK5	0.931003	0.972765	0.933965	0.892719
AK7	0.947695	0.984643	0.948836	0.876478
AK8	0.946891	0.94329	0.947595	0.903257
AK9	0.937158	0.990638	0.952235	0.748865
AKAP1	0.977462	0.995788	0.987829	0.898506
AKAP10	0.920135	0.985699	0.924653	0.735869
AKAP11	0.974297	0.991675	0.978899	0.789875
AKAP12	0.994296	0.998523	0.995487	0.879366
AKAP13	0.944323	0.994272	0.975135	0.782902
AKAP14	0.89437	0.763601	0.893786	0.890016
AKAP17A	0.97133	0.921148	0.977002	0.438163
AKAP2	0.719585	0.706296	0.718666	0.7141
AKAP3	0.890796	0.973852	0.894646	0.84354
AKAP5	0.980701	0.994729	0.979478	0.852373
AKAP6	0.96907	0.997436	0.976105	0.87806
AKAP7	0.978906	0.992588	0.981201	0.832739
AKAP8	0.948645	0.98476	0.9509	0.599914
AKAP8L	0.965861	0.987477	0.966569	0.512865
AKAP9	0.890676	0.983474	0.910657	0.571209
AKIP1	0.939969	0.94425	0.939881	0.820845
AKIRIN1	0.957117	0.985508	0.963846	0.795318
AKIRIN2	0.968134	0.98684	0.971505	0.565862
AKNA	0.982516	0.995284	0.985361	0.717859
AKNAD1	0.921671	0.93314	0.925931	0.900301
AKR1A1	0.964213	0.987298	0.975532	0.759129
AKR1B1	0.988437	0.99468	0.990597	0.872318
AKR1B10	0.987248	0.977302	0.987468	0.934822
AKR1B15	0.846473	0.871465	0.844187	0.825689
AKR1C1	0.985106	0.99647	0.986488	0.930008
AKR1C2	0.985506	0.98538	0.990589	0.900737
AKR1C3	0.994798	0.992376	0.995489	0.843114
AKR1C4	0.780117	0.729221	0.780888	0.756954
AKR1D1	0.856771	0.850551	0.856949	0.849032
AKR1E2	0.942686	0.988596	0.949382	0.823367
AKR7A2	0.957808	0.992454	0.966607	0.75492
AKR7A3	0.994575	0.995991	0.994893	0.836775
AKT1	0.938583	0.98072	0.95614	0.703419
AKT1S1	0.916123	0.963394	0.930351	0.695944
AKT2	0.914039	0.991679	0.942246	0.72653
AKT3	0.992867	0.993967	0.993697	0.88541
AKTIP	0.914586	0.716754	0.918601	0.75442
ALAD	0.959604	0.988804	0.963732	0.765835
ALAS1	0.960348	0.98959	0.977782	0.819631
ALAS2	0.873927	0.877608	0.874058	0.828391
ALB	0.992812	0.990308	0.992275	0.913746
ALCAM	0.993621	0.997371	0.995048	0.884806
ALDH16A1	0.914569	0.982457	0.933011	0.585559
ALDH18A1	0.977469	0.993625	0.983417	0.829188
ALDH1A1	0.995316	0.99789	0.996106	0.856203
ALDH1A2	0.959218	0.979392	0.960935	0.926518
ALDH1A3	0.993727	0.998307	0.994256	0.943963
ALDH1B1	0.996441	0.998488	0.997134	0.95414
ALDH1L1	0.99308	0.997288	0.993249	0.948131
ALDH1L2	0.986247	0.996807	0.986322	0.831041
ALDH2	0.944719	0.986166	0.97859	0.891366
ALDH3A1	0.994964	0.997246	0.994588	0.956591
ALDH3A2	0.971701	0.989277	0.973354	0.798109
ALDH3B1	0.990406	0.987873	0.993005	0.941291
ALDH3B2	0.957466	0.936648	0.954781	0.913451
ALDH4A1	0.987221	0.992608	0.988597	0.899273
ALDH5A1	0.982469	0.995268	0.983613	0.903153
ALDH6A1	0.956362	0.927402	0.95001	0.85729
ALDH7A1	0.940016	0.986038	0.949128	0.870541
ALDH8A1	0.976126	0.997579	0.976993	0.895734
ALDH9A1	0.971099	0.990802	0.974535	0.849014
ALDOA	0.98313	0.994644	0.985891	0.909411
ALDOB	0.991446	0.989324	0.992194	0.916404
ALDOC	0.987723	0.992075	0.989023	0.853739
ALG1	0.954257	0.934264	0.959594	0.77004
ALG10	0.92668	0.951557	0.8958	0.718897
ALG10B	0.833266	0.7724	0.899044	0.724774
ALG11	0.807576	0.833398	0.806131	0.656019
ALG12	0.911807	0.792625	0.905746	0.70911
ALG13	0.864787	0.892791	0.877771	0.505165
ALG14	0.569379	0.978743	0.583786	0.580766
ALG1L	0.755461	0.939846	0.760807	0.74675
ALG2	0.950908	0.981847	0.958997	0.696765
ALG3	0.938605	0.969216	0.94678	0.629643
ALG5	0.967786	0.986124	0.974798	0.785247
ALG6	0.958441	0.984649	0.960469	0.727676
ALG8	0.901705	0.982615	0.928148	0.700594
ALG9	0.744884	0.919207	0.745167	0.527096
ALK	0.925699	0.96798	0.899662	0.841519
ALKBH1	0.943761	0.98536	0.949722	0.736322
ALKBH2	0.952335	0.985886	0.959481	0.811563
ALKBH3	0.932438	0.984698	0.947212	0.775223
ALKBH4	0.845346	0.863574	0.840899	0.75656
ALKBH5	0.971076	0.990698	0.978428	0.801901
ALKBH6	0.907441	0.959563	0.921445	0.639822
ALKBH7	0.946577	0.984249	0.957043	0.780242
ALKBH8	0.943587	0.988139	0.94523	0.801722
ALLC	0.841224	0.838462	0.839367	0.806976
ALMS1	0.904584	0.99444	0.918127	0.812061
ALOX12	0.948797	0.984226	0.950385	0.810111
ALOX12B	0.805087	0.807442	0.804291	0.775558
ALOX15	0.860485	0.895333	0.889463	0.846946
ALOX15B	0.990911	0.981421	0.991108	0.942116
ALOX5	0.991406	0.997755	0.992183	0.896513
ALOX5AP	0.99579	0.997421	0.996599	0.958277
ALOXE3	0.915124	0.864588	0.914602	0.862916
ALPK1	0.962296	0.992513	0.964472	0.695803
ALPK2	0.908625	0.94412	0.910632	0.799259
ALPK3	0.960216	0.997468	0.966608	0.823469
ALPL	0.995316	0.998088	0.996207	0.92771
ALPP	0.961324	0.899627	0.960686	0.932118
ALPPL2	0.919776	0.905437	0.922839	0.90334
ALS2	0.92425	0.985039	0.93871	0.555556
ALS2CL	0.993503	0.998015	0.994513	0.82917
ALS2CR12	0.914687	0.987355	0.915491	0.810084
ALX1	0.962227	0.920607	0.961742	0.923451
ALX3	0.306831	0.97897	0.323048	0.276755
ALX4	0.955579	0.938651	0.956726	0.923431
ALYREF	0.944713	0.983825	0.951488	0.722737
AMACR	0.960907	0.925609	0.956924	0.87396
AMBP	0.958855	0.943962	0.959286	0.933117
AMBRA1	0.911622	0.983727	0.914177	0.725926
AMD1	0.973655	0.990028	0.978762	0.850534
AMDHD1	0.957682	0.98041	0.957887	0.865891
AMDHD2	0.924845	0.946406	0.925789	0.594638
AMER1	0.964146	0.926745	0.967163	0.830159
AMFR	0.934627	0.981351	0.92776	0.634098
AMH	0.93026	0.943265	0.93	0.768862
AMHR2	0.864521	0.848181	0.861986	0.843644
AMIGO1	0.988536	0.996051	0.989833	0.881234
AMIGO2	0.99538	0.99818	0.994963	0.921418
AMMECR1	0.96673	0.935176	0.969072	0.753182
AMMECR1L	0.944997	0.981768	0.955059	0.631668
AMN	0.963576	0.604037	0.960308	0.808031
AMN1	0.948372	0.875116	0.951161	0.810708
AMOT	0.982452	0.967408	0.984749	0.901616
AMOTL1	0.990813	0.997822	0.992942	0.883468
AMOTL2	0.988133	0.996058	0.990272	0.90556
AMPD1	0.959352	0.90034	0.959388	0.934801
AMPD2	0.960212	0.991833	0.956889	0.427779
AMPD3	0.978567	0.994805	0.980074	0.835496
AMPH	0.98811	0.996553	0.988949	0.861929
AMT	0.978538	0.993715	0.982173	0.667793
AMTN	0.967902	0.945827	0.967985	0.95731
AMY1A	0.224563	0.513481	0.185105	0.190972
AMY1B	0.598385	0.608745	0.605516	0.605229
AMY1C	0.781596	0.644505	0.777234	0.759748
AMY2A	0.737939	0.684947	0.733975	0.658483
AMY2B	0.990776	0.988345	0.993363	0.678367
AMZ1	0.875999	0.965893	0.878694	0.736129
AMZ2	0.955977	0.990127	0.963649	0.820362
ANAPC1	0.828396	0.968704	0.842597	0.590699
ANAPC10	0.942671	0.971375	0.947896	0.76991
ANAPC11	0.840556	0.921785	0.861902	0.674533
ANAPC13	0.968595	0.985703	0.975678	0.806359
ANAPC15	0.916545	0.966045	0.941038	0.861822
ANAPC16	0.951223	0.98598	0.955463	0.812359
ANAPC2	0.954999	0.982697	0.966497	0.514889
ANAPC4	0.95194	0.979054	0.957984	0.686968
ANAPC5	0.937605	0.973065	0.953878	0.608543
ANAPC7	0.949169	0.98767	0.940112	0.812307
ANG	0.443161	0.452766	0.445621	0.408239
ANGEL1	0.959175	0.985256	0.969627	0.566447
ANGEL2	0.933615	0.98954	0.938971	0.662262
ANGPT1	0.99393	0.99844	0.994872	0.944989
ANGPT2	0.987823	0.98089	0.986791	0.919207
ANGPT4	0.892821	0.898685	0.935594	0.875374
ANGPTL1	0.99239	0.998797	0.992876	0.925074
ANGPTL2	0.993909	0.998408	0.995135	0.886848
ANGPTL3	0.924572	0.958903	0.924402	0.834527
ANGPTL4	0.996005	0.998126	0.996471	0.886892
ANGPTL6	0.892068	0.421324	0.832996	0.768687
ANGPTL7	0.981009	0.971227	0.981199	0.945225
ANK1	0.876491	0.985072	0.898298	0.778914
ANK2	0.99032	0.998271	0.991502	0.934951
ANK3	0.972954	0.994784	0.971485	0.880964
ANKAR	0.928337	0.99152	0.938812	0.696231
ANKDD1A	0.959551	0.993021	0.979717	0.814979
ANKDD1B	0.959646	0.988508	0.96009	0.864633
ANKEF1	0.982966	0.952066	0.987045	0.876383
ANKFN1	0.94472	0.943733	0.946098	0.900894
ANKFY1	0.956441	0.991518	0.961285	0.650149
ANKH	0.896786	0.994089	0.922471	0.784966
ANKHD1	0.769978	0.665043	0.714439	0.242022
ANKIB1	0.930711	0.986852	0.944099	0.750364
ANKK1	0.943122	0.985287	0.942717	0.827386
ANKLE1	0.923244	0.982288	0.92626	0.635342
ANKLE2	0.941024	0.984407	0.946615	0.630324
ANKMY1	0.914717	0.980204	0.922229	0.616811
ANKMY2	0.977505	0.991811	0.983593	0.843185
ANKRA2	0.951589	0.981865	0.954286	0.667661
ANKRD1	0.978991	0.953223	0.979233	0.911558
ANKRD10	0.974086	0.994508	0.977311	0.652916
ANKRD11	0.909279	0.980514	0.928127	0.645822
ANKRD12	0.926275	0.986294	0.923629	0.681623
ANKRD13A	0.969053	0.987907	0.973239	0.7875
ANKRD13B	0.97676	0.987147	0.977985	0.845481
ANKRD13C	0.928958	0.985656	0.942506	0.72784
ANKRD13D	0.965504	0.987365	0.969377	0.707105
ANKRD16	0.807348	0.978142	0.839246	0.615379
ANKRD17	0.856986	0.978514	0.845464	0.572653
ANKRD18A	0.931553	0.963036	0.913449	0.81532
ANKRD18B	0.880039	0.839678	0.87688	0.848805
ANKRD2	0.941247	0.879035	0.941628	0.88529
ANKRD20A1	0.575064	0.703634	0.554338	0.536944
ANKRD20A2	0.572851	0.578036	0.563404	0.550679
ANKRD20A3	0.3961	0.661174	0.68379	0.616848
ANKRD20A4	0.762245	0.783492	0.804047	0.764947
ANKRD22	0.971066	0.94506	0.971471	0.937681
ANKRD23	0.81295	0.819562	0.823383	0.60261
ANKRD24	0.984649	0.996579	0.985304	0.79279
ANKRD26	0.903869	0.990879	0.957683	0.691136
ANKRD27	0.966926	0.992178	0.970799	0.871768
ANKRD28	0.927431	0.987507	0.93764	0.652269
ANKRD29	0.981512	0.996591	0.983524	0.908353
ANKRD30B	0.927344	0.853007	0.938154	0.890385
ANKRD30BL	0.931182	0.735109	0.931994	0.919343
ANKRD31	0.923995	0.947212	0.925118	0.878644
ANKRD33	0.887284	0.822153	0.888614	0.854237
ANKRD33B	0.786016	0.781008	0.953871	0.877108
ANKRD34A	0.960973	0.982495	0.978768	0.818762
ANKRD34B	0.955832	0.877445	0.956163	0.877777
ANKRD35	0.99468	0.997532	0.995421	0.92933
ANKRD36	0.929436	0.98381	0.929352	0.597082
ANKRD36C	0.970919	0.98766	0.982489	0.658901
ANKRD37	0.964779	0.929509	0.966626	0.883132
ANKRD39	0.915543	0.74084	0.923887	0.727527
ANKRD40	0.978422	0.9942	0.981775	0.807868
ANKRD42	0.958436	0.989948	0.96511	0.82741
ANKRD44	0.934504	0.993996	0.956361	0.80824
ANKRD45	0.95177	0.918669	0.951705	0.940168
ANKRD46	0.950224	0.985224	0.942234	0.787377
ANKRD49	0.937309	0.989363	0.944685	0.751517
ANKRD50	0.972689	0.989749	0.978477	0.83059
ANKRD52	0.856819	0.85001	0.856958	0.691926
ANKRD53	0.962355	0.99269	0.963407	0.815375
ANKRD54	0.960982	0.928823	0.96567	0.800151
ANKRD55	0.911301	0.8946	0.911066	0.87372
ANKRD6	0.918964	0.904231	0.911309	0.735416
ANKRD61	0.906884	0.945425	0.908053	0.648407
ANKRD65	0.991107	0.996998	0.989452	0.941739
ANKRD7	0.864194	0.78465	0.867798	0.858407
ANKRD9	0.977661	0.87708	0.986672	0.703984
ANKS1A	0.989333	0.996723	0.991201	0.889173
ANKS1B	0.952744	0.801925	0.919843	0.842424
ANKS3	0.968889	0.992211	0.970714	0.707939
ANKS6	0.954319	0.99428	0.959162	0.837359
ANKUB1	0.670885	0.288293	0.673785	0.655686
ANKZF1	0.954728	0.985217	0.962167	0.483348
ANLN	0.964279	0.987978	0.964907	0.891044
ANO1	0.984124	0.997822	0.985844	0.914516
ANO10	0.970119	0.992033	0.963964	0.785506
ANO2	0.948724	0.995462	0.944153	0.82291
ANO3	0.850513	0.631245	0.849451	0.788463
ANO4	0.950064	0.95598	0.949574	0.909694
ANO5	0.99323	0.997111	0.994379	0.879858
ANO6	0.991678	0.997253	0.993175	0.835442
ANO7	0.991092	0.996425	0.991916	0.877586
ANO8	0.969604	0.98687	0.975096	0.677211
ANO9	0.992175	0.99605	0.992727	0.842501
ANP32A	0.815111	0.975612	0.860509	0.651307
ANP32B	0.961683	0.986602	0.969341	0.757842
ANP32D	0.637156	0.417511	0.718863	0.711392
ANP32E	0.957293	0.988824	0.958654	0.738782
ANPEP	0.992812	0.998682	0.993096	0.793455
ANTXR1	0.992933	0.998207	0.993787	0.927342
ANTXR2	0.990582	0.998841	0.992024	0.935684
ANTXRL	0.889381	0.903892	0.891035	0.832636
ANXA1	0.998104	0.999104	0.998485	0.942791
ANXA10	0.930446	0.885437	0.93072	0.901636
ANXA11	0.862646	0.990177	0.864333	0.77102
ANXA13	0.981692	0.955618	0.981586	0.959882
ANXA2	0.99257	0.996969	0.993793	0.902948
ANXA2R	0.97994	0.99233	0.989024	0.84828
ANXA3	0.99219	0.997873	0.993176	0.935244
ANXA4	0.940415	0.98554	0.934236	0.782378
ANXA5	0.984728	0.994801	0.987141	0.859291
ANXA6	0.988492	0.997384	0.989898	0.886738
ANXA7	0.920809	0.983609	0.925899	0.742014
ANXA8	0.856491	0.907632	0.835293	0.799011
ANXA9	0.975846	0.9906	0.977097	0.927315
AOAH	0.959169	0.993797	0.966637	0.848517
AOC1	0.96954	0.955845	0.969017	0.910198
AOC2	0.986905	0.991775	0.988745	0.742971
AOC3	0.995901	0.998851	0.99679	0.929917
AOX1	0.993429	0.998572	0.994385	0.909789
AP1AR	0.934595	0.981697	0.943367	0.657012
AP1B1	0.950125	0.882616	0.961348	0.74281
AP1G1	0.825501	0.971746	0.850531	0.532594
AP1G2	0.979507	0.97771	0.987268	0.624661
AP1M1	0.960322	0.989652	0.961784	0.659215
AP1M2	0.97572	0.973275	0.976413	0.912891
AP1S1	0.944912	0.980129	0.954601	0.770014
AP1S2	0.988987	0.987069	0.990242	0.918459
AP1S3	0.972602	0.990899	0.970196	0.921201
AP2A1	0.90098	0.963996	0.923054	0.56358
AP2A2	0.942426	0.988731	0.945698	0.53032
AP2B1	0.980472	0.994841	0.983638	0.836432
AP2M1	0.950739	0.991033	0.959447	0.742312
AP2S1	0.955241	0.978075	0.965895	0.685242
AP3B1	0.876769	0.987582	0.925064	0.764493
AP3B2	0.959547	0.979754	0.961785	0.897209
AP3D1	0.885663	0.958743	0.891476	0.57179
AP3M1	0.924242	0.969812	0.946099	0.768152
AP3M2	0.971293	0.993931	0.973742	0.769326
AP3S1	0.921384	0.977005	0.931622	0.733906
AP3S2	0.83512	0.68442	0.84763	0.636663
AP4B1	0.962654	0.987638	0.970243	0.686162
AP4E1	0.965799	0.988823	0.97149	0.774943
AP4M1	0.953974	0.9074	0.958108	0.854314
AP4S1	0.968973	0.969365	0.972321	0.855617
AP5B1	0.973556	0.987607	0.963922	0.694676
AP5M1	0.830014	0.912527	0.939231	0.739615
AP5S1	0.97163	0.929998	0.975726	0.74331
AP5Z1	0.933979	0.983194	0.951224	0.610001
APAF1	0.806995	0.90745	0.859241	0.626887
APBA1	0.92376	0.991864	0.924904	0.74689
APBA2	0.987488	0.995289	0.98719	0.851339
APBA3	0.89917	0.966189	0.906632	0.545952
APBB1	0.991528	0.99787	0.993583	0.906387
APBB1IP	0.991619	0.996399	0.992956	0.876254
APBB2	0.979265	0.996846	0.978776	0.822248
APBB3	0.975283	0.991673	0.980168	0.502515
APC	0.943815	0.991266	0.941525	0.737283
APC2	0.758551	0.872273	0.754989	0.610298
APCDD1	0.981358	0.997555	0.983355	0.929364
APCDD1L	0.970081	0.949731	0.968972	0.919366
APCS	0.966115	0.882178	0.965936	0.955105
APEH	0.938362	0.978784	0.929261	0.738555
APEX1	0.930751	0.950195	0.943919	0.754713
APEX2	0.832873	0.670986	0.836867	0.652884
APH1A	0.948478	0.978832	0.958764	0.6523
APH1B	0.971371	0.996577	0.964041	0.877679
API5	0.914251	0.976107	0.926476	0.709668
APIP	0.961968	0.986326	0.968299	0.806195
APLN	0.993055	0.982793	0.966594	0.929681
APLNR	0.996025	0.997692	0.996305	0.896042
APLP1	0.969081	0.990556	0.971391	0.851951
APLP2	0.977767	0.994134	0.980305	0.871872
APMAP	0.989195	0.965564	0.99143	0.881861
APOA1	0.991553	0.985413	0.991629	0.940252
APOA2	0.912275	0.89552	0.926353	0.889999
APOA4	0.970703	0.882263	0.97118	0.90602
APOA5	0.962906	0.879253	0.962468	0.954193
APOB	0.989069	0.989573	0.989538	0.909699
APOBEC2	0.916814	0.949063	0.917681	0.857836
APOBEC3A	0.947704	0.915481	0.94721	0.802127
APOBEC3B	0.929537	0.895262	0.951225	0.877293
APOBEC3C	0.987308	0.971	0.988839	0.89553
APOBEC3D	0.950887	0.975195	0.969176	0.862935
APOBEC3F	0.895716	0.945716	0.897473	0.766344
APOBEC3G	0.97875	0.935913	0.981987	0.892005
APOBEC3H	0.833377	0.863752	0.834393	0.809465
APOBR	0.981833	0.985077	0.982354	0.891144
APOC1	0.989268	0.995559	0.994587	0.976293
APOC2	0.525878	0.705683	0.562002	0.518255
APOC3	0.966019	0.931646	0.965587	0.923446
APOD	0.997453	0.99681	0.997922	0.930635
APOE	0.997547	0.998521	0.997815	0.955755
APOF	0.95274	0.819086	0.952396	0.943387
APOH	0.981488	0.945562	0.981682	0.948797
APOL1	0.989248	0.976821	0.989461	0.861242
APOL2	0.975116	0.958166	0.977093	0.780726
APOL3	0.988815	0.971309	0.990308	0.850668
APOL4	0.982265	0.986907	0.983903	0.906169
APOL6	0.984208	0.958529	0.987138	0.78896
APOLD1	0.995705	0.959848	0.996106	0.926204
APOM	0.987082	0.94946	0.987741	0.951187
APOO	0.92016	0.942492	0.925749	0.808911
APOOL	0.66992	0.458323	0.969732	0.754373
APOPT1	0.893835	0.96824	0.905495	0.782992
APP	0.985526	0.961762	0.988868	0.856464
APPBP2	0.889387	0.99097	0.847097	0.651909
APPL1	0.840977	0.829101	0.848507	0.720294
APPL2	0.963406	0.991354	0.967506	0.700808
APRT	0.952282	0.980004	0.959461	0.71986
APTX	0.79912	0.965382	0.813551	0.587957
AQP1	0.787443	0.784542	0.786579	0.696299
AQP10	0.958534	0.919711	0.958956	0.924259
AQP11	0.981274	0.99235	0.983906	0.806809
AQP12A	0.632505	0.647115	0.639151	0.655695
AQP12B	0.798622	0.736511	0.797396	0.804655
AQP2	0.943701	0.923913	0.943545	0.917033
AQP3	0.998554	0.998698	0.99884	0.975522
AQP4	0.982912	0.989172	0.982763	0.934524
AQP5	0.975178	0.944229	0.975409	0.915465
AQP6	0.784279	0.776946	0.821284	0.801214
AQP7	0.985508	0.985188	0.983119	0.904404
AQP8	0.959946	0.910639	0.959921	0.882733
AQP9	0.984681	0.974603	0.98379	0.939972
AQR	0.803728	0.963154	0.822259	0.623003
AR	0.995033	0.992318	0.996078	0.921344
ARAF	0.863686	0.836475	0.888203	0.545383
ARAP1	0.962376	0.992728	0.961349	0.721165
ARAP2	0.982346	0.997516	0.982718	0.904067
ARAP3	0.9914	0.996968	0.992828	0.754124
ARC	0.972199	0.987311	0.966857	0.857958
ARCN1	0.866081	0.977664	0.912883	0.616233
AREG	0.933785	0.934367	0.848028	0.833263
AREL1	0.952198	0.983845	0.960573	0.640029
ARF1	0.908185	0.971452	0.914344	0.557339
ARF3	0.686459	0.674065	0.675017	0.589403
ARF4	0.947567	0.979247	0.956283	0.665867
ARF5	0.902998	0.905733	0.916939	0.71039
ARF6	0.965367	0.972766	0.987448	0.787029
ARFGAP1	0.970868	0.935817	0.971634	0.563515
ARFGAP2	0.796723	0.860921	0.801879	0.6008
ARFGAP3	0.971463	0.92042	0.977287	0.742175
ARFGEF1	0.775404	0.972752	0.793559	0.645746
ARFGEF2	0.964373	0.917147	0.969997	0.738305
ARFIP1	0.930379	0.984134	0.926142	0.779683
ARFIP2	0.947639	0.979891	0.954966	0.665446
ARFRP1	0.860566	0.796954	0.886877	0.68694
ARG1	0.954372	0.979282	0.953941	0.828303
ARG2	0.986705	0.869164	0.985924	0.951246
ARGLU1	0.951512	0.991966	0.960694	0.604475
ARHGAP1	0.969432	0.990693	0.974911	0.805357
ARHGAP10	0.98672	0.99726	0.988972	0.913756
ARHGAP11A	0.942047	0.994771	0.937161	0.818574
ARHGAP11B	0.889996	0.980989	0.893434	0.782495
ARHGAP12	0.943701	0.987842	0.951345	0.667474
ARHGAP15	0.971319	0.995892	0.973959	0.874762
ARHGAP17	0.956511	0.984356	0.96851	0.649182
ARHGAP18	0.98538	0.997398	0.987682	0.882218
ARHGAP19	0.959182	0.979754	0.951583	0.767475
ARHGAP19-SLIT1	0.301194	0.0110805	0.101857	0.110253
ARHGAP20	0.992928	0.997118	0.99422	0.926047
ARHGAP21	0.972059	0.9927	0.975909	0.654423
ARHGAP22	0.977253	0.995769	0.977942	0.91261
ARHGAP23	0.987762	0.99787	0.989566	0.863276
ARHGAP24	0.967112	0.995976	0.967547	0.854769
ARHGAP25	0.985517	0.995888	0.985284	0.849516
ARHGAP26	0.912863	0.994492	0.909078	0.624196
ARHGAP27	0.989824	0.997383	0.991014	0.787051
ARHGAP28	0.962669	0.985462	0.960932	0.893711
ARHGAP29	0.992914	0.99731	0.994255	0.875153
ARHGAP30	0.99286	0.99643	0.994186	0.921977
ARHGAP31	0.993673	0.99786	0.9943	0.915421
ARHGAP32	0.981123	0.995117	0.983624	0.811697
ARHGAP33	0.971811	0.995439	0.974833	0.697828
ARHGAP35	0.850634	0.989096	0.863655	0.71923
ARHGAP36	0.955877	0.855406	0.956944	0.922836
ARHGAP39	0.990399	0.996217	0.991992	0.863411
ARHGAP4	0.983867	0.927588	0.988261	0.707091
ARHGAP40	0.974607	0.950107	0.974674	0.941508
ARHGAP42	0.966786	0.994847	0.96575	0.717046
ARHGAP44	0.992852	0.997057	0.994148	0.891725
ARHGAP5	0.947485	0.990682	0.939484	0.790763
ARHGAP6	0.994589	0.981169	0.995309	0.905368
ARHGAP8	0.841558	0.834564	0.85392	0.769957
ARHGAP9	0.9798	0.993617	0.981036	0.762922
ARHGDIA	0.953222	0.983597	0.962497	0.572907
ARHGDIB	0.99004	0.996298	0.992002	0.881701
ARHGDIG	0.844482	0.928498	0.86123	0.835826
ARHGEF1	0.963726	0.989963	0.963235	0.488951
ARHGEF10	0.987961	0.997653	0.991486	0.843774
ARHGEF10L	0.973704	0.990734	0.974391	0.757419
ARHGEF11	0.960203	0.989389	0.969035	0.673931
ARHGEF12	0.955884	0.983801	0.964606	0.655717
ARHGEF15	0.987386	0.997554	0.987256	0.886823
ARHGEF16	0.996485	0.998168	0.996738	0.864991
ARHGEF17	0.989809	0.99828	0.99127	0.843574
ARHGEF18	0.192756	0.17045	0.184721	0.189173
ARHGEF19	0.981387	0.996893	0.983208	0.905092
ARHGEF2	0.985869	0.996487	0.988791	0.851305
ARHGEF25	0.995241	0.99873	0.996275	0.937773
ARHGEF26	0.992864	0.997577	0.994334	0.906908
ARHGEF28	0.979727	0.992689	0.98084	0.848162
ARHGEF3	0.985643	0.995886	0.986769	0.908922
ARHGEF33	0.892943	0.963489	0.896562	0.770086
ARHGEF35	0.946297	0.861545	0.941413	0.891185
ARHGEF37	0.992043	0.997434	0.993097	0.930924
ARHGEF38	0.913442	0.836444	0.885673	0.775622
ARHGEF39	0.938376	0.667213	0.931446	0.860022
ARHGEF4	0.987505	0.997564	0.988674	0.924212
ARHGEF40	0.964119	0.989697	0.968862	0.752707
ARHGEF5	0.982767	0.980261	0.985077	0.90239
ARHGEF6	0.99138	0.959099	0.992926	0.883763
ARHGEF7	0.953271	0.990479	0.967847	0.559404
ARHGEF9	0.895558	0.959286	0.959149	0.826175
ARID1A	0.939449	0.984047	0.934804	0.711207
ARID1B	0.967352	0.987623	0.968143	0.780042
ARID2	0.910554	0.987739	0.925397	0.719044
ARID3A	0.925031	0.989469	0.867146	0.449007
ARID3B	0.962336	0.988761	0.967931	0.600527
ARID3C	0.781124	0.823361	0.780795	0.769533
ARID4A	0.934609	0.987456	0.94405	0.537963
ARID4B	0.934519	0.955101	0.950192	0.690786
ARID5A	0.993468	0.99769	0.994169	0.835154
ARID5B	0.987703	0.996711	0.989601	0.865928
ARIH1	0.900332	0.982171	0.887578	0.641142
ARIH2	0.916912	0.88559	0.921792	0.728155
ARL1	0.800661	0.980843	0.776405	0.690728
ARL10	0.914194	0.971479	0.905297	0.827907
ARL11	0.975807	0.98038	0.976369	0.912281
ARL13B	0.974381	0.994472	0.973242	0.853298
ARL14	0.987478	0.945526	0.9862	0.969332
ARL14EP	0.925925	0.989037	0.919437	0.814594
ARL15	0.940663	0.990802	0.943214	0.810337
ARL16	0.947715	0.986106	0.956725	0.649426
ARL17A	0.642586	0.691943	0.720632	0.561645
ARL2	0.982079	0.991018	0.984819	0.901289
ARL2BP	0.964337	0.991585	0.973726	0.792546
ARL3	0.985243	0.995108	0.988157	0.887759
ARL4A	0.976486	0.993957	0.980157	0.905754
ARL4C	0.994201	0.996917	0.995499	0.918297
ARL4D	0.996189	0.998188	0.996869	0.872515
ARL5A	0.816248	0.979786	0.84841	0.661805
ARL5B	0.979359	0.990787	0.983175	0.714057
ARL5C	0.464361	0.514393	0.549288	0.540004
ARL6	0.946786	0.964905	0.952491	0.832164
ARL6IP1	0.938127	0.970437	0.945548	0.712798
ARL6IP4	0.935559	0.968042	0.941565	0.68374
ARL6IP5	0.977763	0.992892	0.982214	0.841424
ARL6IP6	0.949203	0.973019	0.951403	0.813832
ARL8A	0.881101	0.915685	0.876579	0.523383
ARL8B	0.956122	0.984504	0.961041	0.725804
ARL9	0.901023	0.922045	0.901254	0.876098
ARMC1	0.968733	0.989482	0.973318	0.814358
ARMC10	0.87879	0.974887	0.898694	0.724654
ARMC12	0.966047	0.990374	0.967212	0.708261
ARMC2	0.928831	0.994513	0.932781	0.793817
ARMC3	0.887003	0.897201	0.892625	0.865323
ARMC4	0.929497	0.957735	0.935523	0.896687
ARMC5	0.956531	0.988075	0.963718	0.767355
ARMC6	0.965413	0.988983	0.969098	0.783365
ARMC7	0.893359	0.871619	0.898426	0.669032
ARMC8	0.916966	0.990317	0.928635	0.757573
ARMC9	0.976919	0.998107	0.978153	0.949795
ARMCX1	0.993084	0.974648	0.994492	0.913511
ARMCX2	0.985664	0.982336	0.98674	0.912281
ARMCX3	0.978456	0.955144	0.980662	0.779255
ARMCX4	0.957555	0.976323	0.959088	0.811932
ARMCX5	0.922525	0.871167	0.947219	0.762861
ARMCX6	0.909777	0.882583	0.93822	0.852942
ARMS2	0.780852	0.873668	0.781938	0.767454
ARNT	0.945702	0.988398	0.948209	0.592135
ARNT2	0.992523	0.997456	0.992979	0.934004
ARNTL	0.976308	0.9927	0.980551	0.717068
ARNTL2	0.985564	0.990053	0.985854	0.941081
ARPC1A	0.898443	0.878398	0.947398	0.763765
ARPC1B	0.979987	0.993266	0.980845	0.843775
ARPC2	0.977175	0.987973	0.981783	0.813001
ARPC3	0.956939	0.976038	0.964434	0.677612
ARPC4	0.710203	0.931705	0.841172	0.64923
ARPC5	0.941914	0.982389	0.974915	0.723715
ARPC5L	0.955332	0.982279	0.961519	0.685167
ARPP19	0.95858	0.987994	0.948602	0.769489
ARPP21	0.928531	0.916654	0.930383	0.89538
ARR3	0.37767	0.751338	0.37303	0.355539
ARRB1	0.987882	0.997175	0.989784	0.940508
ARRB2	0.980011	0.992944	0.982624	0.781655
ARRDC1	0.979159	0.99	0.98183	0.67363
ARRDC2	0.988452	0.995982	0.990371	0.75275
ARRDC3	0.988969	0.996329	0.990905	0.885643
ARRDC4	0.992385	0.996865	0.993815	0.905513
ARRDC5	0.893555	0.898195	0.893536	0.813784
ARSA	0.952418	0.903307	0.960179	0.555977
ARSB	0.983898	0.997108	0.984196	0.904576
ARSD	0.977793	0.962371	0.979991	0.819887
ARSE	0.975656	0.974741	0.973121	0.92805
ARSF	0.959672	0.900583	0.966477	0.945148
ARSG	0.809452	0.479325	0.826964	0.761939
ARSH	0.927578	0.928248	0.927716	0.920687
ARSI	0.982926	0.986946	0.983362	0.88661
ARSJ	0.981888	0.994415	0.981089	0.900448
ARSK	0.953317	0.988536	0.958075	0.747255
ART1	0.913565	0.850181	0.913666	0.907442
ART3	0.928889	0.940314	0.929009	0.893174
ART4	0.965814	0.984808	0.966543	0.927436
ART5	0.953199	0.93292	0.952227	0.939095
ARTN	0.969805	0.993644	0.971157	0.833402
ARV1	0.958374	0.983703	0.966093	0.810626
ARVCF	0.986801	0.979767	0.987738	0.834434
ARX	0.961396	0.857403	0.962375	0.931792
AS3MT	0.369319	0.362079	0.334533	0.337211
ASAH1	0.982349	0.992627	0.984933	0.929769
ASAH2	0.294849	0.58491	0.27077	0.26762
ASAP1	0.980214	0.995988	0.984119	0.769964
ASAP2	0.964159	0.942913	0.960567	0.856203
ASAP3	0.966883	0.990638	0.972994	0.819583
ASB1	0.845794	0.992188	0.915504	0.763105
ASB11	0.862694	0.788573	0.932006	0.854941
ASB12	0.102122	0.113454	0.107472	0.107957
ASB13	0.968683	0.992528	0.977138	0.820329
ASB14	0.670029	0.654813	0.66922	0.440306
ASB16	0.910345	0.982877	0.910742	0.74208
ASB2	0.994532	0.997512	0.994613	0.961424
ASB4	0.86693	0.902736	0.867329	0.789221
ASB5	0.979895	0.960113	0.979985	0.960312
ASB6	0.94724	0.868474	0.962294	0.770307
ASB7	0.94243	0.985321	0.945427	0.718749
ASB8	0.943707	0.986728	0.949853	0.754804
ASB9	0.965718	0.977865	0.965079	0.851079
ASCC1	0.940449	0.97833	0.950365	0.749615
ASCC2	0.93888	0.878601	0.952924	0.677988
ASCC3	0.782252	0.980642	0.815553	0.59118
ASCL1	0.876246	0.79959	0.876311	0.836646
ASCL2	0.969796	0.953706	0.97	0.883033
ASCL3	0.809707	0.894993	0.819129	0.794125
ASCL5	0.9482	0.933683	0.944795	0.912052
ASF1A	0.943266	0.977259	0.942954	0.798815
ASF1B	0.981805	0.992341	0.981805	0.852514
ASGR1	0.994348	0.995336	0.994154	0.942283
ASGR2	0.979212	0.979956	0.980154	0.947138
ASH1L	0.947313	0.991913	0.953667	0.750121
ASH2L	0.930764	0.981761	0.935929	0.801518
ASIC1	0.983179	0.996087	0.984357	0.930515
ASIC2	0.93591	0.871927	0.937663	0.908962
ASIC3	0.975833	0.995375	0.977678	0.673278
ASIC4	0.901475	0.874537	0.901457	0.804828
ASIP	0.835946	0.832122	0.836288	0.797439
ASL	0.985064	0.99073	0.987579	0.796029
ASMT	-0.241463	0.923461	0.895898	0.782679
ASMTL	0.971026	0.952197	0.975712	0.847371
ASNA1	0.953531	0.983898	0.962373	0.78879
ASNS	0.98561	0.995035	0.988097	0.799897
ASNSD1	0.950084	0.988208	0.95999	0.758229
ASPA	0.976482	0.996484	0.968854	0.866012
ASPDH	0.764929	0.926693	0.7667	0.737522
ASPG	0.964238	0.971787	0.965161	0.81437
ASPH	0.960851	0.951664	0.967096	0.835877
ASPHD1	0.96336	0.92006	0.96336	0.832199
ASPHD2	0.81298	0.745348	0.811461	0.76254
ASPM	0.97843	0.988004	0.977319	0.860037
ASPN	0.996376	0.998157	0.995197	0.939275
ASPRV1	0.984112	0.985193	0.986498	0.805288
ASPSCR1	0.949507	0.96156	0.961348	0.634126
ASRGL1	0.98544	0.99734	0.986597	0.810438
ASS1	0.989959	0.996817	0.991674	0.877386
ASTE1	0.963799	0.942041	0.967636	0.813435
ASTL	0.890846	0.888684	0.890142	0.862491
ASTN1	0.979613	0.97846	0.980657	0.929429
ASTN2	0.98004	0.996865	0.983496	0.91785
ASXL1	0.966894	0.935938	0.970415	0.593041
ASXL2	0.949452	0.986571	0.947671	0.802723
ASXL3	0.949818	0.99654	0.948942	0.757094
ATAD1	0.92799	0.98415	0.903912	0.717116
ATAD2	0.974643	0.9904	0.978944	0.763575
ATAD2B	0.952015	0.987939	0.953488	0.602791
ATAD3A	0.90526	0.96708	0.904974	0.594328
ATAD3B	0.917148	0.971953	0.930764	0.427063
ATAD3C	0.926901	0.989861	0.928967	0.844641
ATAD5	0.972345	0.983995	0.975997	0.732349
ATAT1	0.959794	0.991286	0.964439	0.641825
ATCAY	0.950727	0.918605	0.951048	0.923793
ATE1	0.949242	0.989551	0.945404	0.715448
ATF1	0.865395	0.985526	0.832985	0.671038
ATF2	0.966981	0.990672	0.973096	0.707491
ATF3	0.99397	0.99869	0.994763	0.947074
ATF4	0.972431	0.966296	0.977585	0.769211
ATF5	0.992354	0.997227	0.993199	0.895159
ATF6	0.947515	0.98072	0.951884	0.645849
ATF6B	0.940926	0.972671	0.944259	0.754303
ATF7	0.9219	0.9893	0.927781	0.65885
ATF7IP	0.957619	0.931401	0.971073	0.686851
ATF7IP2	0.883874	0.985193	0.884475	0.694297
ATG10	0.772059	0.458034	0.793063	0.649203
ATG12	0.841268	0.98089	0.867849	0.531566
ATG13	0.822638	0.978594	0.844425	0.591165
ATG14	0.975308	0.985482	0.980024	0.805649
ATG16L1	0.956064	0.987066	0.955933	0.703441
ATG16L2	0.97663	0.990595	0.982638	0.571421
ATG2A	0.887504	0.986077	0.94573	0.485547
ATG2B	0.866512	0.986877	0.917676	0.518687
ATG3	0.917374	0.963255	0.928413	0.621388
ATG4A	0.926956	0.75668	0.938113	0.587666
ATG4B	0.927103	0.982947	0.93272	0.55468
ATG4C	0.942105	0.988615	0.92426	0.79074
ATG4D	0.936683	0.959891	0.948573	0.789071
ATG5	0.907185	0.983547	0.946925	0.75048
ATG7	0.922448	0.597737	0.930712	0.738834
ATG9A	0.897595	0.780749	0.915728	0.634995
ATG9B	0.95881	0.880007	0.960115	0.868901
ATIC	0.877571	0.987072	0.904673	0.744947
ATL1	0.979342	0.981418	0.981438	0.929843
ATL2	0.975707	0.994844	0.978677	0.826053
ATL3	0.980422	0.994312	0.98406	0.823675
ATM	0.931213	0.991059	0.92471	0.659723
ATMIN	0.924717	0.984131	0.933031	0.789348
ATN1	0.987765	0.996115	0.9913	0.803606
ATOH7	0.927458	0.927036	0.930297	0.870094
ATOH8	0.993317	0.998149	0.994352	0.93629
ATOX1	0.942541	0.983576	0.948969	0.752039
ATP10A	0.987636	0.99805	0.988581	0.926294
ATP10B	0.949657	0.974573	0.950236	0.901885
ATP10D	0.968783	0.992718	0.968198	0.844323
ATP11A	0.977791	0.996227	0.982211	0.821194
ATP11B	0.944207	0.987513	0.95144	0.797354
ATP11C	0.962947	0.949006	0.975651	0.745165
ATP12A	0.935933	0.890736	0.959374	0.934154
ATP13A1	0.950941	0.985708	0.957591	0.511096
ATP13A2	0.969072	0.990393	0.977198	0.78864
ATP13A3	0.981971	0.992956	0.984704	0.727729
ATP13A4	0.983406	0.994409	0.983941	0.947741
ATP13A5	0.931208	0.951045	0.942003	0.907238
ATP1A1	0.98895	0.997126	0.995214	0.891244
ATP1A2	0.995815	0.997654	0.996544	0.957808
ATP1A3	0.979197	0.9641	0.979174	0.933984
ATP1A4	0.892434	0.882187	0.891411	0.855388
ATP1B1	0.971109	0.95991	0.976161	0.909276
ATP1B2	0.994118	0.996736	0.994903	0.898389
ATP1B3	0.98496	0.996864	0.982356	0.853181
ATP2A1	0.884528	0.969405	0.884333	0.59418
ATP2A2	0.966626	0.987872	0.970742	0.785499
ATP2A3	0.986824	0.997219	0.988315	0.814352
ATP2B1	0.930358	0.990644	0.941995	0.724963
ATP2B2	0.950227	0.973796	0.950727	0.867098
ATP2B3	0.901743	0.911168	0.901419	0.826643
ATP2B4	0.993914	0.998683	0.996058	0.897994
ATP2C1	0.954142	0.986674	0.95657	0.820952
ATP2C2	0.974589	0.989908	0.963545	0.878688
ATP4A	0.97314	0.957594	0.973058	0.858466
ATP4B	0.950124	0.925826	0.950896	0.878919
ATP5A1	0.958425	0.983616	0.966868	0.827559
ATP5B	0.875021	0.986132	0.922934	0.756839
ATP5C1	0.928272	0.980751	0.936664	0.768614
ATP5D	0.958039	0.983745	0.969772	0.782527
ATP5E	0.829774	0.852198	0.84164	0.671331
ATP5EP2	0.319959	0.232135	0.313545	0.289033
ATP5F1	0.946218	0.979512	0.955893	0.793701
ATP5G1	0.957052	0.982784	0.965405	0.848137
ATP5G2	0.934387	0.978885	0.944379	0.802796
ATP5G3	0.969317	0.984638	0.974398	0.828557
ATP5H	0.941926	0.95768	0.951964	0.784549
ATP5I	0.906648	0.97182	0.918111	0.767111
ATP5J	0.962106	0.886646	0.968435	0.803163
ATP5J2	0.864239	0.958425	0.877746	0.673434
ATP5L	0.877513	0.977416	0.894841	0.714047
ATP5O	0.937549	0.844465	0.946377	0.817977
ATP5S	0.924951	0.806897	0.935096	0.821776
ATP5SL	0.937895	0.978432	0.94542	0.729874
ATP6AP1	0.965543	0.898274	0.972044	0.755556
ATP6AP1L	0.96361	0.993671	0.963611	0.819234
ATP6AP2	0.977736	0.924618	0.981481	0.833471
ATP6V0A1	0.961927	0.988878	0.972166	0.664299
ATP6V0A2	0.891852	0.987345	0.888838	0.567132
ATP6V0A4	0.963807	0.920001	0.96359	0.951636
ATP6V0B	0.952178	0.982171	0.962475	0.689861
ATP6V0C	0.015271	0.0197072	0.0152369	0.0201215
ATP6V0D1	0.962154	0.985173	0.969489	0.756683
ATP6V0D2	0.980419	0.922915	0.979999	0.959002
ATP6V0E1	0.945139	0.982756	0.949571	0.773869
ATP6V0E2	0.990343	0.996657	0.989615	0.896149
ATP6V1A	0.972278	0.987646	0.977391	0.785756
ATP6V1B1	0.94802	0.979634	0.947809	0.836189
ATP6V1B2	0.974227	0.986242	0.978538	0.72455
ATP6V1C1	0.869276	0.989876	0.89201	0.703929
ATP6V1C2	0.670617	0.0532463	0.673265	0.606954
ATP6V1D	0.95993	0.989269	0.96839	0.826309
ATP6V1E1	0.971541	0.932155	0.977003	0.83228
ATP6V1E2	0.910259	0.971457	0.915621	0.818407
ATP6V1F	0.962693	0.985959	0.96959	0.814661
ATP6V1G1	0.937255	0.975525	0.95033	0.811718
ATP6V1H	0.873967	0.99023	0.930181	0.805822
ATP7A	0.971743	0.891279	0.975864	0.860103
ATP7B	0.96911	0.994407	0.970427	0.731196
ATP8A1	0.99351	0.998647	0.993809	0.90656
ATP8A2	0.960568	0.974022	0.960204	0.885743
ATP8B1	0.989282	0.996204	0.99077	0.832108
ATP8B2	0.987728	0.997959	0.987361	0.871002
ATP8B3	0.929386	0.976081	0.92862	0.712875
ATP8B4	0.97444	0.946272	0.974723	0.779877
ATP9A	0.982703	0.962451	0.986396	0.91335
ATP9B	0.917225	0.983328	0.920577	0.647476
ATPAF1	0.946785	0.987222	0.933439	0.807148
ATPAF2	0.866691	0.863088	0.862517	0.608493
ATPIF1	0.893348	0.990743	0.901917	0.753081
ATR	0.890912	0.986919	0.879516	0.590958
ATRAID	0.964776	0.984694	0.971824	0.830996
ATRIP	0.963517	0.97549	0.956792	0.813384
ATRN	0.940464	0.893672	0.948069	0.736246
ATRNL1	0.945279	0.986644	0.951607	0.863763
ATRX	0.897754	0.920045	0.92523	0.725585
ATXN1	0.927355	0.991736	0.927587	0.733012
ATXN10	0.827642	0.856853	0.815661	0.688166
ATXN1L	0.961333	0.98943	0.966987	0.830185
ATXN2	0.940735	0.990113	0.94961	0.576598
ATXN2L	0.93606	0.985416	0.952622	0.464709
ATXN3	0.802876	0.938926	0.758385	0.49505
ATXN7	0.932181	0.987189	0.938644	0.584501
ATXN7L1	0.780828	0.988954	0.787813	0.643405
ATXN7L2	0.980331	0.992791	0.983333	0.720618
ATXN7L3	0.935757	0.982096	0.934363	0.689047
ATXN7L3B	0.963576	0.979148	0.971743	0.808254
AUH	0.957548	0.98983	0.961947	0.734645
AUNIP	0.931775	0.143755	0.926408	0.82062
AUP1	0.926693	0.968072	0.939162	0.50565
AURKA	0.987882	0.971149	0.987059	0.853824
AURKAIP1	0.938259	0.975233	0.951753	0.757168
AURKB	0.953808	0.961215	0.954906	0.854577
AURKC	0.911354	0.983891	0.909342	0.723086
AUTS2	0.927425	0.987052	0.920493	0.718292
AVEN	0.970228	0.988344	0.975423	0.843818
AVIL	0.960958	0.981667	0.957865	0.694419
AVL9	0.753719	0.982881	0.755139	0.563328
AVP	0.854155	0.838929	0.854269	0.843066
AVPI1	0.988499	0.994663	0.990616	0.892254
AVPR1A	0.921955	0.916628	0.973941	0.929934
AVPR1B	0.903502	0.885607	0.913954	0.897419
AVPR2	0.980065	0.964937	0.980521	0.945523
AWAT1	0.630003	0.705228	0.630158	0.625255
AXDND1	0.901563	0.870526	0.904325	0.854006
AXIN1	0.957121	0.977701	0.966187	0.747161
AXIN2	0.984553	0.994828	0.984311	0.878376
AXL	0.993576	0.998104	0.994889	0.908337
AZGP1	0.99676	0.997047	0.997143	0.915514
AZI2	0.902195	0.889257	0.902558	0.669883
AZIN1	0.865807	0.972973	0.893161	0.723397
AZU1	0.896124	0.857807	0.895001	0.84213
B2M	0.984656	0.994751	0.987979	0.862004
B3GALNT1	0.98506	0.997434	0.986312	0.935667
B3GALNT2	0.967384	0.992232	0.970598	0.871549
B3GALT1	0.953109	0.957824	0.94678	0.882625
B3GALT2	0.984986	0.971204	0.985712	0.952195
B3GALT4	0.98759	0.99459	0.989889	0.929684
B3GALT5	0.977302	0.989643	0.977371	0.915617
B3GALT6	0.969573	0.98829	0.975591	0.776987
B3GAT1	0.996393	0.996201	0.995195	0.780665
B3GAT2	0.062741	0.00586971	0.0638904	0.0160974
B3GAT3	0.962136	0.987905	0.969652	0.704208
B3GNT2	0.976553	0.990274	0.980538	0.840347
B3GNT3	0.981705	0.970753	0.981783	0.907895
B3GNT4	0.185062	-0.0332065	0.186267	0.178275
B3GNT5	0.862514	0.856801	0.862821	0.787803
B3GNT6	0.986409	0.926737	0.985716	0.972447
B3GNT7	0.995929	0.998068	0.996023	0.91926
B3GNT8	0.987466	0.99224	0.988749	0.884814
B3GNT9	0.695471	0.581452	0.696496	0.672153
B3GNTL1	0.9371	0.892385	0.939428	0.628957
B4GALNT1	0.9662	0.878632	0.966062	0.846242
B4GALNT2	0.96383	0.918864	0.980004	0.961497
B4GALNT3	0.9933	0.998748	0.992779	0.879382
B4GALNT4	0.971655	0.996698	0.97347	0.910602
B4GALT1	0.981544	0.992516	0.985109	0.784237
B4GALT2	0.976429	0.992834	0.974055	0.797626
B4GALT3	0.938958	0.973512	0.944841	0.612864
B4GALT4	0.90445	0.983328	0.914112	0.636136
B4GALT5	0.983697	0.948056	0.98656	0.806003
B4GALT6	0.950615	0.967555	0.952273	0.852317
B4GALT7	0.95523	0.981317	0.958829	0.612677
B9D1	0.980932	0.992272	0.983025	0.920498
B9D2	0.962042	0.981093	0.966131	0.875834
BAALC	0.9645	0.996164	0.965568	0.845772
BAAT	0.947797	0.924367	0.947817	0.905021
BABAM1	0.864651	0.928044	0.87274	0.644925
BACE1	0.908702	0.887747	0.897124	0.742985
BACE2	0.977087	0.973341	0.980271	0.877464
BACH1	0.971353	0.861713	0.973476	0.708366
BACH2	0.967913	0.995957	0.964923	0.760769
BAD	0.941933	0.962926	0.949821	0.806416
BAG1	0.934983	0.98387	0.943974	0.82513
BAG2	0.96071	0.94748	0.96338	0.886402
BAG3	0.987366	0.994183	0.989693	0.838798
BAG4	0.946501	0.978775	0.952652	0.639874
BAG5	0.958108	0.986214	0.960857	0.839435
BAG6	0.852418	0.979406	0.906415	0.501706
BAHD1	0.964306	0.98923	0.969576	0.767737
BAIAP2	0.97848	0.990198	0.981958	0.874731
BAIAP2L1	0.980453	0.982741	0.981286	0.827342
BAIAP2L2	0.97307	0.990132	0.97397	0.740744
BAIAP3	0.969314	0.935585	0.972335	0.756745
BAK1	0.980313	0.991651	0.984413	0.839856
BAMBI	0.993593	0.996825	0.994596	0.890281
BANF1	0.954929	0.984952	0.958506	0.786868
BANF2	0.841564	0.763326	0.841538	0.843783
BANK1	0.977468	0.987183	0.97793	0.928222
BANP	0.892197	0.978198	0.946502	0.642882
BAP1	0.915226	0.978787	0.9287	0.610526
BARD1	0.878484	0.994371	0.877808	0.750898
BARX1	0.981472	0.943986	0.981218	0.945133
BARX2	0.978419	0.942881	0.978597	0.943948
BASP1	0.994861	0.996423	0.99593	0.875631
BATF	0.978424	0.987044	0.979758	0.913056
BATF2	0.991698	0.99648	0.99186	0.916874
BATF3	0.96839	0.995217	0.96772	0.857322
BAX	0.914138	0.984336	0.921041	0.710697
BAZ1A	0.913787	0.988377	0.922666	0.607068
BAZ1B	0.964845	0.990874	0.970853	0.777929
BAZ2A	0.939709	0.988571	0.948382	0.574913
BAZ2B	0.901438	0.989983	0.908288	0.712511
BBC3	0.98346	0.991488	0.984733	0.801895
BBIP1	0.893922	0.489644	0.886865	0.711986
BBOX1	0.98065	0.955786	0.980471	0.967855
BBS1	0.678727	0.608973	0.679638	0.597211
BBS10	0.977073	0.9914	0.981179	0.830744
BBS12	0.991867	0.996139	0.992727	0.943185
BBS2	0.960499	0.989443	0.968311	0.851627
BBS4	0.958795	0.991548	0.962702	0.768512
BBS5	0.978653	0.98769	0.977331	0.836611
BBS7	0.930663	0.994705	0.92939	0.8043
BBS9	0.968721	0.9949	0.967749	0.837404
BBX	0.965729	0.994931	0.969135	0.836213
BCAM	0.992372	0.997792	0.993246	0.920233
BCAN	0.799063	0.95628	0.804277	0.752659
BCAP29	0.882699	0.994223	0.897892	0.764419
BCAP31	0.93579	0.870145	0.949801	0.760716
BCAR1	0.973703	0.9898	0.967387	0.572654
BCAR3	0.971874	0.993487	0.973939	0.744194
BCAS1	0.983449	0.988161	0.982576	0.896893
BCAS2	0.93954	0.977632	0.949022	0.749624
BCAS3	0.938072	0.986479	0.951816	0.77452
BCAS4	0.598776	0.962601	0.568108	0.517752
BCAT1	0.977961	0.997063	0.982434	0.917448
BCAT2	0.972736	0.98288	0.97684	0.805571
BCCIP	0.890736	0.814183	0.899844	0.683794
BCDIN3D	0.933075	0.953455	0.974095	0.791398
BCHE	0.988954	0.998899	0.989045	0.930965
BCKDHA	0.134227	0.139179	0.139414	0.137508
BCKDHB	0.926326	0.988288	0.931786	0.788112
BCKDK	0.932277	0.974232	0.944302	0.693278
BCL10	0.978343	0.991778	0.985362	0.8346
BCL11A	0.966664	0.994179	0.966665	0.899145
BCL11B	0.990132	0.993798	0.991096	0.884864
BCL2	0.991093	0.997321	0.991472	0.912303
BCL2A1	0.992006	0.97435	0.990753	0.948459
BCL2L1	0.961974	0.903875	0.967131	0.724229
BCL2L10	0.972511	0.947826	0.972531	0.952976
BCL2L11	0.975035	0.993429	0.975757	0.757086
BCL2L12	0.917886	0.701194	0.903274	0.6644
BCL2L13	0.955011	0.894787	0.96152	0.81299
BCL2L14	0.906184	0.949653	0.905775	0.843215
BCL2L15	0.915072	0.903008	0.915862	0.799848
BCL2L2	0.980049	0.993866	0.978519	0.872089
BCL2L2-PABPN1	0.302106	0.0263887	0.0335949	0.0716532
BCL3	0.984361	0.995306	0.98456	0.659195
BCL6	0.988128	0.9974	0.990398	0.774501
BCL6B	0.991294	0.997799	0.991373	0.903469
BCL7A	0.958381	0.989315	0.958384	0.821261
BCL7B	0.974	0.992489	0.978995	0.812459
BCL7C	0.970346	0.990059	0.976209	0.830226
BCL9	0.965542	0.995039	0.966699	0.868773
BCL9L	0.952482	0.920274	0.947798	0.776545
BCLAF1	0.928727	0.986852	0.941	0.685264
BCO2	0.977354	0.991284	0.976553	0.841351
BCOR	0.907689	0.915708	0.92084	0.722273
BCORL1	0.978159	0.958807	0.982841	0.833795
BCR	0.914896	0.897197	0.922319	0.728515
BCS1L	0.957474	0.98349	0.964394	0.62776
BDH1	0.988157	0.996845	0.990225	0.897421
BDH2	0.98036	0.96878	0.984097	0.846325
BDKRB1	0.62852	0.669237	0.651056	0.613778
BDNF	0.942024	0.993266	0.943032	0.882844
BDP1	0.957493	0.990728	0.976127	0.74308
BEAN1	0.611092	0.547795	0.630297	0.577826
BECN1	0.920344	0.947627	0.927414	0.79935
BEGAIN	0.926437	0.952776	0.928035	0.83638
BEND3	0.983186	0.992343	0.986182	0.818881
BEND4	0.939519	0.957249	0.950012	0.883673
BEND5	0.972989	0.9969	0.974674	0.902402
BEND6	0.975651	0.983283	0.971698	0.916338
BEND7	0.967898	0.996634	0.975235	0.791596
BEST1	0.815818	0.546038	0.830793	0.677607
BEST2	0.918172	0.887088	0.91841	0.896226
BEST3	0.91911	0.831838	0.918878	0.888369
BEST4	0.988149	0.991726	0.988283	0.812103
BET1	0.927098	0.983003	0.936032	0.708087
BET1L	0.949427	0.982738	0.957803	0.666174
BEX1	0.991737	0.978228	0.992159	0.893239
BEX2	0.995471	0.989954	0.996153	0.920639
BEX4	0.991947	0.980439	0.993406	0.935943
BEX5	0.99422	0.975844	0.994901	0.91236
BFAR	0.925007	0.983155	0.934333	0.727708
BFSP1	0.986619	0.982809	0.987517	0.94351
BFSP2	0.901662	0.914074	0.902315	0.898412
BGLAP	0.814615	0.757118	0.816195	0.565438
BGN	0.996203	0.989406	0.99693	0.894227
BHLHA15	0.940679	0.912387	0.940802	0.902758
BHLHB9	0.973659	0.958098	0.972341	0.881181
BHLHE22	0.98804	0.983121	0.991237	0.892039
BHLHE40	0.993979	0.997786	0.99489	0.910178
BHLHE41	0.927266	0.922233	0.927347	0.884386
BHMT	0.956163	0.961257	0.958401	0.903159
BHMT2	0.992992	0.998411	0.993367	0.918991
BICC1	0.993734	0.997961	0.994885	0.880464
BICD1	0.957819	0.996846	0.958586	0.845509
BICD2	0.980894	0.994499	0.985374	0.819238
BID	0.886671	0.92072	0.905737	0.706992
BIK	0.949158	0.949961	0.949333	0.901196
BIN1	0.983554	0.991403	0.989654	0.854141
BIN2	0.991067	0.996065	0.992079	0.851979
BIN3	0.932208	0.921266	0.919098	0.697076
BIRC2	0.9329	0.980738	0.945609	0.597537
BIRC3	0.991638	0.997264	0.992739	0.909868
BIRC5	0.687567	0.681267	0.683546	0.579609
BIRC6	0.884541	0.981786	0.909335	0.599108
BIRC7	0.951477	0.920181	0.951705	0.921919
BIVM	0.537059	0.510908	0.515568	0.433738
BLCAP	0.947265	0.870265	0.961024	0.764138
BLK	0.949097	0.938363	0.948393	0.853563
BLM	0.93411	0.991246	0.934194	0.784195
BLMH	0.947421	0.985426	0.953839	0.772482
BLNK	0.992297	0.995993	0.993234	0.93491
BLOC1S2	0.96442	0.981979	0.969866	0.770187
BLOC1S3	0.0555824	0.0413148	0.0593702	0.0233207
BLOC1S4	0.944667	0.978976	0.954818	0.749736
BLOC1S5	0.23085	0.212134	0.230957	0.200713
BLOC1S6	0.952463	0.988148	0.956482	0.777081
BLVRA	0.991221	0.996801	0.992619	0.913113
BLVRB	0.956674	0.980301	0.96539	0.770312
BLZF1	0.96372	0.987278	0.967475	0.799248
BMF	0.989243	0.997857	0.987325	0.900832
BMI1	0.747864	0.743379	0.745868	0.636468
BMP1	0.98223	0.99692	0.985067	0.729987
BMP2	0.994052	0.978393	0.995225	0.936067
BMP2K	0.908034	0.829626	0.892085	0.688763
BMP3	0.985895	0.972788	0.986679	0.96531
BMP4	0.990328	0.996436	0.990325	0.922644
BMP5	0.99043	0.976511	0.989013	0.927988
BMP6	0.928831	0.928581	0.929917	0.854366
BMP7	0.983395	0.978315	0.984333	0.920013
BMP8A	0.944015	0.96987	0.944313	0.836999
BMP8B	0.987339	0.98334	0.988768	0.883443
BMPER	0.94702	0.994746	0.968494	0.863295
BMPR1A	0.953763	0.996312	0.949441	0.846767
BMPR1B	0.989782	0.992208	0.988339	0.903664
BMPR2	0.98581	0.995245	0.988704	0.835489
BMS1	0.941051	0.981305	0.950248	0.706744
BMX	0.98576	0.970082	0.986355	0.89064
BNC1	0.984485	0.968791	0.983653	0.907018
BNC2	0.980655	0.998353	0.979714	0.911822
BNIP1	0.941698	0.976917	0.952446	0.736192
BNIP2	0.714317	0.988765	0.715269	0.530679
BNIP3	0.970153	0.964866	0.968121	0.848865
BNIP3L	0.904901	0.993766	0.926865	0.818185
BNIPL	0.98709	0.995864	0.987014	0.951305
BOC	0.990366	0.991538	0.99201	0.945143
BOD1	0.970848	0.992108	0.976374	0.824713
BOD1L1	0.920629	0.990796	0.935375	0.726975
BOK	0.986556	0.994395	0.989164	0.84948
BOLA1	0.968539	0.985566	0.97488	0.865669
BOLA3	0.9527	0.98626	0.959191	0.820353
BOLL	0.857804	0.697988	0.857027	0.82597
BOP1	0.60233	0.661127	0.714771	0.737571
BORA	0.951838	0.883406	0.936403	0.765469
BPGM	0.968457	0.987778	0.974416	0.879866
BPHL	0.969471	0.977233	0.972248	0.863205
BPI	0.884108	0.955463	0.8828	0.773076
BPIFA1	0.962449	0.889126	0.961123	0.948448
BPIFA2	0.962293	0.946775	0.962234	0.949963
BPIFB1	0.979842	0.928904	0.979814	0.967784
BPIFB2	0.973353	0.906878	0.972703	0.933863
BPIFB4	0.907568	0.854305	0.907158	0.890852
BPNT1	0.949785	0.974466	0.941997	0.770459
BPTF	0.938282	0.990281	0.942714	0.692869
BRAF	0.861357	0.774421	0.86416	0.630196
BRAP	0.878162	0.985227	0.897826	0.745059
BRAT1	0.965288	0.979452	0.972681	0.678417
BRCA1	0.95407	0.990441	0.964376	0.796736
BRCA2	0.830215	0.971448	0.829902	0.747885
BRCC3	0.918481	0.945617	0.921693	0.786907
BRD1	0.948288	0.857881	0.958702	0.729125
BRD2	0.919535	0.985335	0.92031	0.643834
BRD3	0.951352	0.992773	0.958751	0.780526
BRD4	0.944615	0.97866	0.952844	0.482736
BRD7	0.891971	0.748709	0.934038	0.757212
BRD8	0.963221	0.992169	0.965325	0.720014
BRD9	0.923582	0.968424	0.947531	0.666646
BRDT	0.818474	0.740144	0.819404	0.753283
BRE	0.910695	0.957449	0.917233	0.707466
BRF1	0.952221	0.983417	0.96312	0.638451
BRF2	0.80067	0.542216	0.753406	0.69234
BRI3	0.973036	0.963478	0.9792	0.732056
BRI3BP	0.991121	0.996019	0.992775	0.824117
BRICD5	0.95823	0.99151	0.958409	0.659391
BRINP1	0.976538	0.957365	0.977066	0.914538
BRINP2	0.922232	0.901351	0.921422	0.847353
BRINP3	0.984279	0.977044	0.987667	0.932
BRIP1	0.943458	0.978061	0.943181	0.842485
BRIX1	0.936082	0.971554	0.948697	0.815658
BRK1	0.957342	0.988164	0.957093	0.801533
BRMS1	0.949362	0.980265	0.959178	0.763683
BRMS1L	0.913768	0.987109	0.914667	0.765247
BROX	0.946651	0.980422	0.943952	0.754486
BRPF1	0.949471	0.98973	0.956163	0.759608
BRPF3	0.963879	0.990182	0.971243	0.736369
BRSK1	0.978491	0.996524	0.97882	0.884683
BRSK2	0.971043	0.975282	0.971104	0.855417
BRWD1	0.922139	0.923203	0.928117	0.765988
BRWD3	0.944369	0.945395	0.953598	0.667536
BSCL2	0.494766	0.710144	0.628934	0.57767
BSDC1	0.90827	0.976109	0.923786	0.630836
BSG	0.970106	0.992257	0.983505	0.877502
BSN	0.932212	0.990914	0.932308	0.775391
BSPRY	0.997951	0.996777	0.998225	0.940145
BST1	0.984073	0.995026	0.986442	0.849924
BST2	0.992451	0.997186	0.993899	0.890561
BTAF1	0.969415	0.991196	0.96661	0.658578
BTBD1	0.952649	0.98603	0.960683	0.705407
BTBD10	0.969993	0.990558	0.974994	0.867166
BTBD11	0.991674	0.995787	0.992303	0.955904
BTBD16	0.920507	0.936561	0.921248	0.855031
BTBD19	0.971655	0.976414	0.972668	0.716272
BTBD2	0.937973	0.978596	0.966733	0.785438
BTBD3	0.982131	0.946894	0.983836	0.781164
BTBD6	0.947309	0.981295	0.957542	0.78019
BTBD7	0.932423	0.987874	0.929223	0.749754
BTBD9	0.943923	0.988145	0.935584	0.808499
BTC	0.994813	0.998312	0.99541	0.939402
BTD	0.96813	0.98749	0.970206	0.827368
BTF3	0.951362	0.985812	0.960545	0.7911
BTF3L4	0.856251	0.978461	0.870643	0.731688
BTG1	0.947452	0.889148	0.898472	0.721469
BTG2	0.99511	0.998084	0.996309	0.931722
BTG3	0.98552	0.919021	0.987954	0.889007
BTK	0.967214	0.9859	0.968116	0.879061
BTLA	0.911701	0.936247	0.912824	0.872174
BTN1A1	0.811888	0.86666	0.813728	0.776214
BTN2A1	0.976227	0.993314	0.97695	0.765541
BTN2A2	0.978057	0.995329	0.979796	0.840625
BTN3A1	0.985968	0.995326	0.987165	0.830262
BTN3A2	0.983715	0.995041	0.98631	0.867961
BTN3A3	0.981233	0.994065	0.983243	0.857324
BTNL2	0.680967	0.810893	0.68032	0.675808
BTNL3	0.895074	0.92131	0.895138	0.833803
BTNL8	0.949529	0.952188	0.949539	0.8611
BTNL9	0.992965	0.998292	0.993164	0.812471
BTRC	0.942834	0.984376	0.932322	0.776346
BUB1	0.963064	0.989553	0.962429	0.862674
BUB1B	0.904486	0.944766	0.905386	0.790764
BUB3	0.857588	0.975414	0.908488	0.672098
BUD13	0.917027	0.984829	0.941517	0.743643
BUD31	0.864306	0.933667	0.900617	0.658686
BVES	0.996178	0.997879	0.996627	0.927306
BYSL	0.965275	0.988926	0.969677	0.809853
BZW1	0.918451	0.985614	0.961679	0.70837
BZW2	0.982934	0.993417	0.985854	0.897442
C10orf10	0.992571	0.998454	0.993268	0.87693
C10orf105	0.269912	0.339314	0.268584	0.209141
C10orf107	0.951935	0.959719	0.951243	0.929786
C10orf11	0.974238	0.991615	0.976803	0.895211
C10orf128	0.983309	0.996265	0.988135	0.908598
C10orf35	0.984433	0.992892	0.98697	0.900497
C10orf55	0.0598863	0.0709632	0.0586509	0.0487686
C10orf62	0.937468	0.798362	0.944964	0.90375
C10orf67	0.86529	0.860581	0.865004	0.856267
C10orf71	0.914205	0.782935	0.923929	0.876715
C10orf76	0.907089	0.986064	0.926859	0.652212
C10orf82	0.91403	0.89711	0.914496	0.902007
C10orf88	0.879243	0.983949	0.898556	0.698902
C10orf90	0.952433	0.927257	0.95512	0.934974
C10orf99	0.974233	0.907134	0.973901	0.947748
C11orf1	0.955466	0.981606	0.962622	0.863205
C11orf16	0.709712	0.808723	0.709027	0.677397
C11orf21	0.976801	0.985813	0.976479	0.817342
C11orf24	0.96849	0.990222	0.975555	0.623664
C11orf42	0.771178	0.832922	0.771675	0.728036
C11orf45	0.954624	0.986984	0.952852	0.929836
C11orf49	0.97751	0.984089	0.980778	0.880517
C11orf52	0.0242973	0.0395069	0.0197591	0.0148033
C11orf53	0.96783	0.944083	0.967891	0.942529
C11orf54	0.956118	0.992232	0.963796	0.837905
C11orf57	0.812092	0.819426	0.820556	0.702739
C11orf58	0.906242	0.973645	0.948267	0.817371
C11orf63	0.981149	0.992428	0.982428	0.921234
C11orf65	0.831565	0.840425	0.838282	0.760382
C11orf68	0.976967	0.99299	0.981501	0.815955
C11orf70	0.951913	0.966143	0.955059	0.927059
C11orf71	0.106908	0.10217	0.0768453	0.0281224
C11orf74	0.98414	0.995376	0.987189	0.92281
C11orf80	0.982179	0.993091	0.983162	0.829752
C11orf84	0.984631	0.995419	0.987381	0.866421
C11orf86	0.980213	0.897945	0.979822	0.952464
C11orf88	0.930024	0.928578	0.930728	0.896295
C11orf91	0.801281	0.743818	0.799099	0.769535
C11orf94	0.456289	0.533464	0.28049	0.278671
C11orf96	0.0331252	0.0359241	0.0336035	0.0402042
C12orf10	0.94058	0.984427	0.958517	0.818134
C12orf29	0.954086	0.784434	0.947445	0.824641
C12orf4	0.940782	0.990058	0.94104	0.791122
C12orf42	0.883428	0.852152	0.881909	0.866462
C12orf43	0.869446	0.460493	0.868831	0.702621
C12orf45	0.951956	0.706187	0.935429	0.802775
C12orf49	0.968941	0.98828	0.972662	0.888647
C12orf50	0.512785	0.481278	0.51589	0.508833
C12orf54	0.837345	0.888341	0.835291	0.795838
C12orf56	0.85644	0.862745	0.889375	0.846196
C12orf57	0.974223	0.992755	0.979065	0.818366
C12orf60	0.968185	0.274991	0.970611	0.823793
C12orf65	0.943762	0.985982	0.941147	0.767203
C12orf66	0.922771	0.976525	0.96026	0.723996
C12orf71	0.794189	0.86891	0.794436	0.754796
C12orf73	0.908857	0.961705	0.916113	0.691989
C12orf74	0.963051	0.943989	0.962446	0.953986
C12orf75	0.991249	0.997771	0.992252	0.90277
C12orf76	0.940631	0.889991	0.935667	0.776216
C14orf1	0.972973	0.986107	0.977731	0.709087
C14orf105	0.93136	0.859623	0.932488	0.887329
C14orf119	0.92162	0.981172	0.936772	0.788871
C14orf159	0.97144	0.992112	0.97568	0.825798
C14orf166	0.932508	0.862547	0.95082	0.793136
C14orf178	0.760103	0.51882	0.76017	0.752289
C14orf180	0.956028	0.93633	0.955866	0.885227
C14orf2	0.906834	0.979228	0.923907	0.754658
C14orf28	0.963352	0.990848	0.963249	0.808364
C14orf37	0.823323	0.99165	0.831894	0.744059
C14orf39	0.63986	0.84123	0.639753	0.607927
C14orf79	0.981578	0.987138	0.98419	0.884095
C14orf80	0.971756	0.979939	0.97532	0.755223
C14orf93	0.961155	0.990624	0.959346	0.756187
C15orf39	0.982326	0.993574	0.985335	0.795468
C15orf40	0.798267	0.848113	0.888466	0.74983
C15orf41	0.978354	0.992921	0.978037	0.855754
C15orf48	0.982678	0.981522	0.98306	0.917714
C15orf52	0.988221	0.998169	0.988548	0.916506
C15orf57	0.923728	0.98906	0.913963	0.777164
C15orf59	0.984046	0.9909	0.984817	0.93502
C15orf61	0.832143	0.92597	0.894464	0.62477
C15orf65	0.977287	0.988511	0.978784	0.905664
C16orf45	0.985317	0.997134	0.984152	0.903115
C16orf46	0.969774	0.99483	0.970604	0.885807
C16orf52	0.915256	0.988346	0.922124	0.547626
C16orf54	0.977278	0.963517	0.978011	0.918931
C16orf58	0.940323	0.949144	0.942782	0.646967
C16orf59	0.933224	0.97245	0.936295	0.798626
C16orf62	0.962881	0.990238	0.947981	0.80401
C16orf70	0.85632	0.726281	0.855531	0.507242
C16orf71	0.864233	0.912143	0.871212	0.810941
C16orf72	0.836446	0.775018	0.95652	0.669836
C16orf74	0.96905	0.977137	0.969195	0.927102
C16orf86	0.975473	0.98993	0.978112	0.836969
C16orf87	0.913337	0.98373	0.925263	0.605005
C16orf89	0.991283	0.998194	0.991786	0.951366
C16orf91	0.944785	0.977781	0.956346	0.767151
C16orf95	0.522856	0.621827	0.51058	0.430977
C17orf100	0.0540096	0.872713	0.58783	0.550396
C17orf47	0.686029	0.953548	0.685009	0.534046
C17orf49	0.315794	0.543694	0.304453	0.255443
C17orf50	0.858521	0.842458	0.856232	0.847048
C17orf51	0.968872	0.994957	0.96017	0.772424
C17orf53	0.963843	0.98996	0.964663	0.848509
C17orf58	0.977456	0.98299	0.981538	0.869159
C17orf62	0.914169	0.932314	0.934611	0.649263
C17orf64	0.883025	0.756954	0.883571	0.879449
C17orf67	0.935592	0.988442	0.928754	0.678705
C17orf75	0.917301	0.939736	0.924886	0.772916
C17orf80	0.889012	0.885461	0.892747	0.763776
C17orf97	0.985868	0.995315	0.987693	0.935154
C17orf99	0.88759	0.687874	0.889261	0.872111
C18orf21	0.929647	0.976762	0.943255	0.795328
C18orf25	0.964903	0.99049	0.955982	0.811121
C18orf32	0.748929	0.67099	0.65236	0.52567
C18orf54	0.972223	0.988626	0.975786	0.855253
C18orf8	0.74092	0.945646	0.775497	0.3941
C19orf12	0.967984	0.987915	0.972569	0.753887
C19orf18	0.966504	0.979415	0.975925	0.816018
C19orf24	0.960151	0.986384	0.963284	0.750891
C19orf25	0.841806	0.834755	0.845346	0.682291
C19orf33	0.736626	0.733326	0.738241	0.651214
C19orf35	0.949602	0.936689	0.941851	0.829946
C19orf38	0.989138	0.984618	0.989776	0.949211
C19orf43	0.917102	0.974507	0.932368	0.574876
C19orf44	0.913067	0.831222	0.928598	0.81002
C19orf47	0.907679	0.984679	0.90775	0.674773
C19orf48	0.986588	0.995793	0.989041	0.880911
C19orf53	0.926325	0.974833	0.933585	0.705867
C19orf54	0.900436	0.891184	0.912932	0.574342
C19orf57	0.933815	0.929682	0.935816	0.819933
C19orf60	0.966265	0.966048	0.972585	0.572964
C19orf66	0.974548	0.982394	0.977168	0.604451
C19orf67	0.799043	0.870336	0.798291	0.735857
C19orf68	0.956788	0.965626	0.967619	0.828664
C19orf70	0.956193	0.982391	0.961878	0.80098
C19orf71	0.957255	0.990739	0.958582	0.677487
C19orf81	0.886173	0.838823	0.887227	0.870844
C1D	0.862508	0.966324	0.876468	0.561553
C1GALT1	0.914075	0.991148	0.921437	0.782168
C1GALT1C1	0.953951	0.889759	0.962374	0.708
C1orf100	0.838185	0.868149	0.837829	0.802056
C1orf105	0.75746	0.725328	0.75618	0.746991
C1orf106	0.954467	0.964528	0.957118	0.894481
C1orf109	0.922995	0.987287	0.931942	0.809054
C1orf112	0.942128	0.827472	0.934722	0.705131
C1orf115	0.992458	0.996871	0.994029	0.84521
C1orf116	0.997103	0.995417	0.997277	0.954975
C1orf122	0.957962	0.95581	0.967478	0.784431
C1orf123	0.95575	0.962961	0.959026	0.78924
C1orf127	0.909061	0.90369	0.90963	0.894348
C1orf131	0.946245	0.982912	0.955034	0.68528
C1orf145	0.964175	0.957263	0.964301	0.832408
C1orf158	0.954686	0.81845	0.959076	0.950535
C1orf159	0.959856	0.98838	0.965995	0.538118
C1orf162	0.981648	0.996381	0.982794	0.89305
C1orf167	0.146132	0.180221	0.15684	0.106655
C1orf168	0.957502	0.965662	0.957758	0.903999
C1orf174	0.948328	0.972868	0.954588	0.693037
C1orf186	0.950576	0.975018	0.950955	0.892622
C1orf189	0.668813	0.751521	0.668826	0.667723
C1orf194	0.864963	0.8348	0.86634	0.85011
C1orf198	0.991345	0.997007	0.992049	0.916258
C1orf204	0.826953	0.789217	0.820274	0.775873
C1orf21	0.932467	0.997135	0.940088	0.829721
C1orf210	0.982535	0.954855	0.982611	0.9391
C1orf216	0.990119	0.997109	0.992108	0.879853
C1orf226	0.387834	0.39139	0.390574	0.351212
C1orf228	0.959208	0.989359	0.963085	0.781985
C1orf27	0.916544	0.984314	0.925798	0.587764
C1orf35	0.950745	0.984286	0.959188	0.766558
C1orf43	0.891638	0.964225	0.912185	0.591824
C1orf50	0.94559	0.979795	0.952177	0.666435
C1orf52	0.883754	0.984064	0.906939	0.642862
C1orf53	0.947519	0.939273	0.951165	0.880882
C1orf54	0.983814	0.902	0.984796	0.911675
C1orf56	0.915386	0.178339	0.918537	0.799467
C1orf61	0.888019	0.844783	0.889804	0.805418
C1orf64	0.95752	0.92123	0.956783	0.923959
C1orf68	0.896677	0.726274	0.868489	0.832841
C1orf74	0.30138	0.206683	0.385654	0.350374
C1orf87	0.945234	0.919762	0.944138	0.93682
C1orf94	0.938688	0.822999	0.937731	0.929491
C1QA	0.996332	0.998278	0.997025	0.957399
C1QB	0.996734	0.997996	0.997343	0.959525
C1QBP	0.941248	0.972031	0.946655	0.779296
C1QC	0.996624	0.99777	0.997262	0.950267
C1QL1	0.972259	0.959628	0.97342	0.910611
C1QL3	0.946842	0.957347	0.958932	0.918637
C1QL4	0.974383	0.91332	0.973417	0.956593
C1QTNF1	0.99323	0.998081	0.994519	0.810917
C1QTNF2	0.991049	0.985858	0.991977	0.952783
C1QTNF3	0.739807	0.768754	0.736431	0.771221
C1QTNF4	0.982548	0.980799	0.977531	0.804489
C1QTNF6	0.980385	0.967877	0.979173	0.719851
C1QTNF7	0.984815	0.995198	0.982564	0.943857
C1QTNF9	NaN	NaN	NaN	NaN
C1QTNF9B	0.663669	0.977844	0.656524	0.598543
C1R	0.98787	0.995411	0.992439	0.879459
C1RL	0.977154	0.930607	0.984094	0.807545
C1S	0.981032	0.996665	0.981643	0.835304
C2	0.98227	0.987921	0.98344	0.932854
C20orf141	0.787367	0.627365	0.78632	0.777923
C20orf194	0.989105	0.985702	0.991164	0.902678
C20orf196	0.941491	0.91594	0.944823	0.844269
C20orf202	0.953971	0.934971	0.954501	0.911215
C20orf24	0.726456	0.726609	0.736722	0.615218
C20orf27	0.991713	0.979364	0.993322	0.902052
C20orf85	0.956188	0.849512	0.955982	0.944757
C20orf96	0.985264	0.995528	0.990083	0.841514
C21orf2	0.975409	0.948838	0.981308	0.765251
C21orf33	0.36742	0.887465	0.96298	0.708073
C21orf58	0.970341	0.960619	0.975231	0.817655
C21orf59	0.221238	0.220835	0.224762	0.197397
C21orf62	0.842684	0.678972	0.919132	0.87993
C21orf91	0.905351	0.731845	0.922597	0.693536
C22orf15	0.757677	0.498745	0.759395	0.72942
C22orf23	0.662571	0.964888	0.984909	0.878513
C22orf29	0.902384	0.913798	0.955606	0.792686
C22orf31	0.890203	0.908733	0.892452	0.879765
C22orf39	0.978048	0.801618	0.981012	0.865985
C22orf42	0.855471	0.768928	0.857482	0.856175
C22orf46	0.970431	0.94745	0.974313	0.839446
C2CD2	0.964421	0.952718	0.96847	0.796012
C2CD2L	0.940704	0.978024	0.942631	0.605226
C2CD3	0.952022	0.99317	0.958652	0.745979
C2CD4A	0.960007	0.925652	0.960161	0.899312
C2CD4B	0.993911	0.99471	0.994334	0.92354
C2CD4C	0.993244	0.989749	0.994214	0.857132
C2CD4D	0.906491	0.904089	0.90581	0.820782
C2CD5	0.953482	0.990967	0.95775	0.772659
C2orf15	0.570961	0.206248	0.166538	0.135986
C2orf16	0.980513	0.987422	0.982635	0.813037
C2orf40	0.996942	0.998219	0.997533	0.965992
C2orf42	0.940816	0.956857	0.943046	0.731203
C2orf49	0.852316	0.978506	0.867032	0.665179
C2orf50	0.881626	0.865131	0.881872	0.853429
C2orf54	0.97579	0.954902	0.975504	0.943474
C2orf66	0.925385	0.930651	0.925761	0.81284
C2orf68	0.872243	0.981583	0.887828	0.635899
C2orf69	0.935409	0.962099	0.945936	0.692392
C2orf70	0.871634	0.83584	0.873554	0.828582
C2orf72	0.978733	0.96661	0.977821	0.909428
C2orf73	0.923244	0.920238	0.908011	0.906641
C2orf76	0.965002	0.982806	0.969917	0.881867
C2orf80	0.878979	0.717122	0.8794	0.873771
C2orf81	0.986201	0.990245	0.988776	0.925866
C2orf82	0.948166	0.842134	0.952026	0.804543
C2orf88	0.961631	0.996689	0.963915	0.895292
C2orf91	0.917308	0.923434	0.929773	0.916273
C3	0.960107	0.998725	0.973812	0.919878
C3AR1	0.994837	0.997162	0.994622	0.95115
C3orf14	0.966608	0.99304	0.969982	0.879338
C3orf18	0.987306	0.994592	0.988774	0.893076
C3orf33	0.987531	0.994301	0.988215	0.893338
C3orf36	0.985856	0.969032	0.985148	0.944203
C3orf38	0.907079	0.97383	0.922282	0.71789
C3orf49	0.503834	0.721891	0.493114	0.479695
C3orf52	0.985101	0.979846	0.982675	0.888575
C3orf58	0.969885	0.988632	0.974115	0.785773
C3orf62	0.868697	0.937542	0.875242	0.703575
C3orf67	0.964019	0.977686	0.965273	0.918489
C3orf70	0.995815	0.998489	0.996382	0.934844
C4A	0.921153	0.937674	0.925108	0.892804
C4B	0.96123	0.980534	0.966966	0.923588
C4BPA	0.940156	0.953565	0.939817	0.913569
C4BPB	0.953105	0.942342	0.95436	0.894322
C4orf19	0.704355	0.682556	0.704549	0.593374
C4orf22	0.908838	0.890511	0.917406	0.911219
C4orf26	0.865677	0.787971	0.866142	0.809089
C4orf3	0.880917	0.992132	0.92407	0.73512
C4orf32	0.981979	0.992427	0.985256	0.813241
C4orf33	0.964224	0.98334	0.967996	0.799511
C4orf36	0.931495	0.920337	0.933968	0.768805
C4orf45	0.77526	0.828999	0.774528	0.756727
C4orf46	0.958172	0.987527	0.958405	0.827889
C4orf47	0.952842	0.971312	0.944351	0.910378
C4orf48	0.965425	0.973032	0.965673	0.815405
C4orf51	0.564799	0.620303	0.564814	0.551833
C5	0.98382	0.997608	0.98563	0.876339
C5AR1	0.994125	0.997285	0.994545	0.924613
C5AR2	0.971364	0.981535	0.987716	0.879249
C5orf15	0.958644	0.986269	0.959454	0.776862
C5orf22	0.910065	0.978145	0.916845	0.727696
C5orf24	0.389486	0.435454	0.41039	0.337109
C5orf30	0.988501	0.996578	0.988597	0.914043
C5orf34	0.928473	0.985517	0.934926	0.816984
C5orf38	0.962781	0.950215	0.962324	0.927626
C5orf42	0.951158	0.996288	0.953223	0.819786
C5orf46	0.924512	0.818216	0.916364	0.901795
C5orf49	0.927952	0.900189	0.929126	0.891928
C5orf51	0.964721	0.988305	0.970159	0.792456
C5orf52	0.834961	0.849909	0.835315	0.82696
C5orf56	0.975803	0.989094	0.977648	0.754621
C5orf63	0.90675	0.992896	0.907603	0.74406
C6	0.982977	0.997448	0.984723	0.921373
C6orf1	0.974078	0.98935	0.977301	0.807418
C6orf106	0.959087	0.984984	0.965963	0.699793
C6orf118	0.936249	0.914414	0.942864	0.925175
C6orf132	0.988667	0.998058	0.988979	0.931883
C6orf136	0.947397	0.979733	0.955941	0.741473
C6orf141	0.971022	0.989882	0.971009	0.81008
C6orf15	0.968731	0.856708	0.968855	0.951315
C6orf163	0.917443	0.985323	0.920483	0.655977
C6orf201	0.388572	0.41763	0.376618	0.24538
C6orf203	0.966471	0.98905	0.970804	0.827744
C6orf222	0.978323	0.935508	0.978423	0.951378
C6orf223	0.942451	0.945955	0.942438	0.893029
C6orf226	0.970412	0.989563	0.975294	0.859931
C6orf47	0.969123	0.986789	0.974067	0.838768
C6orf48	0.981056	0.991971	0.984203	0.866936
C6orf52	0.858381	0.852972	0.8589	0.838707
C6orf58	0.85084	0.849233	0.850958	0.786248
C6orf62	0.905792	0.878965	0.895768	0.704571
C6orf89	0.897232	0.98993	0.88694	0.742486
C7	0.99046	0.99852	0.992316	0.908591
C7orf25	0.374906	0.384462	0.382884	0.339128
C7orf26	0.949625	0.987228	0.962228	0.697334
C7orf31	0.975486	0.994118	0.976826	0.876008
C7orf34	0.766523	0.836404	0.765739	0.738046
C7orf43	0.956274	0.988078	0.964454	0.564666
C7orf49	0.878189	0.909832	0.875315	0.607575
C7orf50	0.98025	0.991038	0.982272	0.896507
C7orf55-LUC7L2	0.566888	0.71266	0.598218	0.539392
C7orf57	0.917565	0.923168	0.91691	0.896203
C7orf61	0.780837	0.787848	0.769886	0.701206
C7orf73	0.944635	0.958932	0.97035	0.76851
C8A	0.961656	0.892015	0.961284	0.945579
C8B	0.968118	0.910016	0.967072	0.950809
C8G	0.961051	0.987941	0.961207	0.816878
C8orf22	0.931991	0.808968	0.932526	0.911033
C8orf33	0.960443	0.987673	0.958837	0.819156
C8orf34	0.951892	0.961096	0.953028	0.931403
C8orf37	0.974294	0.983412	0.977768	0.835761
C8orf4	0.996562	0.998457	0.997267	0.90547
C8orf44	0.927152	0.956091	0.935289	0.69013
C8orf46	0.927034	0.968503	0.929046	0.743879
C8orf48	0.980309	0.962695	0.977105	0.937489
C8orf58	0.952468	0.978607	0.956345	0.752963
C8orf59	0.875955	0.900625	0.782753	0.661743
C8orf74	0.798997	0.761202	0.799224	0.782215
C8orf76	0.682731	0.854835	0.70756	0.466093
C8orf82	0.924227	0.921062	0.924775	0.677461
C9	0.93568	0.670609	0.936318	0.910841
C9orf116	0.968896	0.951392	0.970486	0.891331
C9orf129	0.716785	0.166719	0.501557	0.478497
C9orf131	0.707923	0.898697	0.805407	0.669156
C9orf135	0.938718	0.887399	0.938717	0.932613
C9orf142	0.972845	0.988757	0.979195	0.660934
C9orf152	0.981183	0.971496	0.98129	0.915436
C9orf153	0.875605	0.870429	0.875798	0.849612
C9orf16	0.956495	0.985641	0.963724	0.683274
C9orf172	0.914832	0.911717	0.996651	0.884536
C9orf24	0.903999	0.972655	0.902085	0.863807
C9orf3	0.968491	0.994008	0.970912	0.826316
C9orf40	0.981723	0.992742	0.984694	0.854915
C9orf43	0.947004	0.571271	0.944591	0.840228
C9orf47	0.527446	0.575263	0.527692	0.550962
C9orf50	0.81657	0.862276	0.824342	0.799187
C9orf64	0.971919	0.987422	0.97659	0.828406
C9orf72	0.983811	0.994851	0.985811	0.730919
C9orf78	0.867416	0.972393	0.861714	0.726071
C9orf84	0.830202	0.918968	0.829862	0.724184
C9orf85	0.921299	0.983589	0.928637	0.711899
C9orf92	0.823076	0.760022	0.824163	0.820424
CA1	0.952374	0.945979	0.951031	0.873727
CA10	0.94021	0.875385	0.939153	0.91118
CA11	0.93846	0.996826	0.941637	0.881148
CA12	0.992817	0.996058	0.993385	0.94353
CA13	0.968266	0.995933	0.969575	0.881646
CA14	0.92025	0.93375	0.919156	0.860386
CA2	0.99744	0.999025	0.99757	0.893631
CA3	0.992241	0.989919	0.993044	0.885075
CA4	0.990834	0.991272	0.991053	0.891987
CA5A	0.829605	0.749242	0.849109	0.836769
CA5B	0.903652	0.965115	0.919602	0.790816
CA6	0.855358	0.61581	0.85309	0.844234
CA7	0.891569	0.892586	0.891044	0.87212
CA8	0.973685	0.978124	0.972407	0.903868
CA9	0.89942	0.93483	0.900097	0.830765
CAAP1	0.94906	0.988807	0.950976	0.792608
CAB39	0.940892	0.983108	0.949822	0.781526
CAB39L	0.987729	0.997538	0.988774	0.894948
CABIN1	0.94392	0.937258	0.958967	0.766404
CABLES1	0.973426	0.996113	0.975161	0.866719
CABLES2	0.97075	0.953533	0.973704	0.752249
CABP1	0.96761	0.94954	0.967891	0.911546
CABP4	0.904226	0.931588	0.902647	0.722313
CABP7	0.610484	0.408379	0.608926	0.524651
CABYR	0.732291	0.828375	0.841551	0.780914
CACFD1	0.980902	0.992583	0.982017	0.788006
CACHD1	0.991422	0.99653	0.993144	0.902544
CACNA1A	0.911003	0.955628	0.911913	0.758505
CACNA1B	0.941092	0.954117	0.91767	0.837725
CACNA1C	0.994016	0.996158	0.991557	0.905631
CACNA1D	0.986132	0.9677	0.984294	0.843248
CACNA1E	0.893943	0.960473	0.8828	0.747682
CACNA1F	0.9099	0.977267	0.911638	0.751679
CACNA1G	0.970137	0.975722	0.969969	0.893507
CACNA1H	0.982811	0.992922	0.984564	0.890264
CACNA1I	0.987678	0.989156	0.988057	0.876091
CACNA1S	0.884995	0.85914	0.894643	0.865328
CACNA2D1	0.990331	0.998216	0.99094	0.890688
CACNA2D2	0.993048	0.991726	0.994396	0.921233
CACNA2D3	0.970146	0.977547	0.97049	0.885888
CACNA2D4	0.921924	0.986583	0.925212	0.752915
CACNB1	0.977267	0.997128	0.977742	0.793377
CACNB2	0.983927	0.997935	0.994313	0.911565
CACNB3	0.983079	0.996966	0.980231	0.907263
CACNB4	0.970321	0.410937	0.970421	0.91746
CACNG4	0.793794	0.794037	0.792125	0.766771
CACNG6	0.95973	0.836895	0.959325	0.941099
CACNG7	0.930884	0.802255	0.930046	0.900604
CACNG8	0.882528	0.812351	0.882304	0.804364
CACTIN	0.945361	0.982029	0.953742	0.656224
CACUL1	0.884709	0.9846	0.928186	0.663796
CACYBP	0.965226	0.931057	0.965684	0.796725
CAD	0.910883	0.99071	0.938027	0.651435
CADM1	0.976034	0.997838	0.975446	0.904688
CADM2	0.948436	0.994267	0.947825	0.895998
CADM3	0.962557	0.963285	0.959477	0.907189
CADM4	0.991556	0.996321	0.992954	0.911222
CADPS	0.949099	0.962934	0.948244	0.88808
CADPS2	0.993728	0.997804	0.99387	0.901811
CAGE1	0.533967	0.484736	0.531912	0.527708
CALB1	0.697696	0.748681	0.700776	0.547533
CALB2	0.978222	0.950271	0.978278	0.946793
CALCA	0.950756	0.920814	0.950381	0.919832
CALCB	0.936879	0.909956	0.937964	0.880426
CALCOCO1	0.982518	0.995029	0.986542	0.842873
CALCOCO2	0.955251	0.99094	0.961454	0.746351
CALCR	0.961039	0.922685	0.961327	0.953684
CALCRL	0.985219	0.998166	0.986379	0.907638
CALD1	0.995842	0.998802	0.996548	0.917537
CALHM2	0.992154	0.997547	0.99364	0.886892
CALHM3	0.903968	0.896996	0.90407	0.87731
CALM1	0.919471	0.995283	0.942175	0.824015
CALM2	0.979183	0.99397	0.98144	0.829793
CALML3	0.975056	0.963604	0.97325	0.918081
CALML4	0.939149	0.841212	0.935431	0.776439
CALML5	0.962421	0.896738	0.962772	0.890659
CALML6	0.937161	0.93009	0.93797	0.526548
CALN1	0.804339	0.89086	0.794946	0.767532
CALR	0.985159	0.994412	0.987656	0.844739
CALR3	0.679132	0.557419	0.675844	0.671851
CALU	0.987173	0.99629	0.990755	0.848405
CALY	0.93847	0.945851	0.953292	0.882961
CAMK1	0.980684	0.987425	0.983209	0.865214
CAMK1D	0.967281	0.996033	0.965184	0.800166
CAMK1G	0.956546	0.937676	0.956329	0.935665
CAMK2A	0.866276	0.849976	0.864812	0.815759
CAMK2B	0.985005	0.993716	0.985586	0.890879
CAMK2D	0.922976	0.987691	0.936163	0.709753
CAMK2G	0.991764	0.997689	0.993294	0.886085
CAMK2N1	0.993646	0.997284	0.994745	0.84017
CAMK2N2	0.58292	0.545073	0.584287	0.559839
CAMK4	0.856107	0.99354	0.861989	0.781501
CAMKK1	0.991478	0.996867	0.99301	0.905158
CAMKK2	0.938806	0.984589	0.949288	0.6633
CAMKMT	0.906366	0.968241	0.92333	0.772607
[truncated: 14,520 more rows]

## Sheet: S6C - mRNA_protein_Corr.
Table S6C : Spearman correlation for gene expression data from TCGA and available protein abundance data
gene	corr_protein_GDC	corr_protein_PiccoloLab	corr_protein_mskcc_BATCH	corr_protein_mskcc_Norm	corr_protein_Recount2	corr_protein_Xena_Toil		Color Key:
ACACA	0.657443	0.648567	0.671689	0.677541	0.657163	0.679834		correlation > 0.8
ACACA	0.643944	0.635682	0.664027	0.645369	0.644926	0.644664
AKT1	0.27772	0.281973	0.251125	0.268708	0.282628	0.262085
AKT1	-0.0100896	-0.0260246	-0.0420291	2.24973e-05	-0.0295969	0.00743999
AKT1	-0.0170881	-0.0167031	-0.0259588	0.0177634	-0.0322608	0.0183357
AKT1S1	-0.0759814	-0.0747984	-0.113407	-0.0700753	-0.0815376	-0.0695855
AR	0.853186	0.852943	0.856076	0.849462	0.854769	0.848934
ASNS	0.665775	0.668542	0.679782	0.669209	0.667237	0.664462
ATM	0.377942	0.373575	0.32469	0.340707	0.379719	0.345233
BAK1	-0.00529157	-0.000958899	-0.00340373	-0.012359	-0.0103596	-0.0130606
BAX	0.395731	0.403471	0.40378	0.378192	0.39069	0.381029
BCL2	0.826557	0.825684	0.819553	0.819661	0.826737	0.813491
BCL2L1	0.275447	0.270825	0.247767	0.251895	0.279159	0.254935
BCL2L11	0.499887	0.495068	0.484184	0.482236	0.501933	0.478596
BECN1	0.193017	0.180001	0.194447	0.195475	0.23039	0.198782
BID	0.101915	0.0956178	0.0158513	0.0507715	0.104676	0.0393116
BIRC2	0.0870777	0.083816	0.103421	0.0912755	0.0865279	0.0899195
CASP7	0.246539	0.251777	0.184856	0.220413	0.243414	0.248978
CAV1	0.557758	0.558392	0.561663	0.557552	0.5584	0.557339
CCNB1	0.822703	0.824467	0.81782	0.825734	0.821454	0.823322
CCND1	0.402018	0.401276	0.389162	0.39084	0.402068	0.396035
CCNE1	0.700548	0.702269	0.707124	0.700255	0.697878	0.700712
CDH1	0.586578	0.584847	0.465705	0.575464	0.588122	0.577075
CDH2	0.316272	0.315753	0.329586	0.309924	0.316464	0.312214
CDH3	0.297259	0.29626	0.295524	0.293649	0.297718	0.296391
CDK1	0.0934959	0.0993097	0.111416	0.0969843	0.0902059	0.100616
CDKN1B	0.0683819	0.0629829	0.044261	0.0531511	0.073763	0.0519792
CHEK1	0.25069	0.250396	0.25778	0.265053	0.252331	0.266675
CHEK1	0.0806368	0.0770651	0.0799722	0.0805254	0.0786665	0.0781556
CHEK2	0.740959	0.740867	0.702153	0.722483	0.733884	0.718024
CHEK2	0.318683	0.321591	0.316809	0.316325	0.315413	0.312043
CLDN7	0.772265	0.773309	0.596508	0.758677	0.773044	0.756021
COL6A1	0.281245	0.279865	0.229807	0.266687	0.280532	0.267302
CTNNB1	0.0789029	0.0792393	0.0713844	0.0644626	0.0789975	0.0611854
DVL3	0.452025	0.451962	0.406637	0.419603	0.450762	0.417588
EEF2	0.0786358	0.0757527	0.0644289	0.0545224	0.0789686	0.0718945
EEF2K	0.394597	0.391051	0.313618	0.38014	0.394382	0.366692
EGFR	0.800918	0.762023	0.802676	0.796341	0.800433	0.793156
EGFR	0.580154	0.571904	0.582876	0.579425	0.580337	0.577052
EGFR	0.389863	0.384306	0.387162	0.384691	0.390899	0.386655
EIF4E	0.349214	0.401054	0.296718	0.321293	0.373572	0.344066
EIF4EBP1	0.673358	0.679154	0.682031	0.686767	0.67265	0.678958
EIF4EBP1	0.286235	0.287684	0.296415	0.297274	0.284573	0.2942
EIF4EBP1	0.208657	0.211124	0.219273	0.213905	0.205425	0.210916
EIF4EBP1	0.204229	0.202174	0.198251	0.195986	0.205727	0.199626
ERBB2	0.56432	0.560946	0.52031	0.552139	0.569392	0.550135
ERBB2	0.121447	0.130839	0.151758	0.141189	0.1194	0.140115
ERBB3	0.42856	0.429183	0.455839	0.435044	0.426972	0.430483
ERBB3	-0.211606	-0.208671	-0.19028	-0.209266	-0.2123	-0.20885
ERRFI1	0.44347	0.439696	0.413881	0.438775	0.44223	0.437614
ESR1	0.839907	0.835625	0.834767	0.834947	0.840006	0.833009
ESR1	0.471792	0.468652	0.470737	0.468258	0.472027	0.468111
FN1	0.524263	0.521226	0.560014	0.529433	0.526088	0.535555
FOXO3	0.186587	0.185447	0.173912	0.169275	0.185867	0.168612
GAB2	0.603274	0.599877	0.586607	0.586345	0.60202	0.584553
GATA3	0.678666	0.678206	0.670825	0.679689	0.680098	0.681724
GSK3A	0.248182	0.231649	0.258227	0.254298	0.224869	0.255963
GSK3A	0.0242655	0.0354954	0.0319439	0.0566367	0.0206306	0.0511716
HSBP1	-0.0168399	0.00736545	-0.071925	-0.0796956	-0.0173858	-0.11556
HSPA1A	0.0752051	0.0563026	0.0493842	0.0674724	0.0122516	0.0666749
IGFBP2	0.823602	0.823634	0.826536	0.827911	0.823522	0.824132
INPP4B	0.590339	0.595224	0.611541	0.606715	0.594197	0.592669
IRS1	0.54104	0.539981	0.548462	0.531485	0.544997	0.531263
ITGA2	0.541389	0.535539	0.499859	0.519445	0.541521	0.51646
JUN	0.304339	0.307706	0.300323	0.313666	0.302365	0.314637
KDR	0.0066743	0.00659463	0.0131752	0.0115773	0.00553186	0.012214
KIT	0.598763	0.598225	0.611184	0.591744	0.600936	0.589183
LCK	0.576707	0.575872	0.558024	0.570723	0.577422	0.571995
MAP2K1	0.506106	0.508463	0.481914	0.475625	0.504958	0.477312
MAP2K1	0.0964692	0.109106	0.117336	0.116544	0.0870738	0.122333
MAPK1	0.340409	0.333721	0.158013	0.164271	0.341203	0.148807
MAPK1	0.220182	0.223742	0.234231	0.232018	0.218387	0.222921
MAPK14	0.158656	0.16636	0.188215	0.175955	0.154776	0.181226
MAPK14	-0.0496009	-0.0298173	0.0107428	0.0154713	-0.0628473	0.0155198
MAPK8	0.0448978	0.0195806	0.0382794	0.0452652	0.0378862	0.0370002
MAPK9	0.508301	0.500786	0.476966	0.461635	0.514415	0.454019
MET	0.319607	0.31847	0.306894	0.305403	0.319951	0.307507
MTOR	0.123817	0.114303	0.16095	0.152407	0.125406	0.172615
MTOR	0.0622711	0.0596455	0.0551014	0.0823867	0.0598523	0.0956957
MYC	0.18954	0.182902	0.175821	0.168701	0.194043	0.167583
NF2	0.312466	0.312355	0.303676	0.276982	0.309151	0.259731
NFKB1	0.125866	0.129951	0.156239	0.151778	0.121916	0.149455
NOTCH1	0.467385	0.462458	0.40771	0.44594	0.466053	0.446442
PARK7	0.367666	0.378479	0.372565	0.380484	0.36536	0.372516
PCNA	0.378095	0.369329	0.334945	0.363118	0.376228	0.357146
PDK1	-0.136185	-0.140045	-0.162283	-0.144167	-0.134889	-0.144903
PEA15	0.294595	0.294533	0.279386	0.255014	0.294507	0.241289
PGR	0.446557	0.443476	0.457867	0.440909	0.447662	0.439264
PIK3CA	0.162758	0.17111	0.16634	0.164511	0.166541	0.14921
PRKAA1	0.433836	0.42716	0.337086	0.33981	0.434112	0.34839
PRKAA1	0.172179	0.168102	0.158498	0.144082	0.179193	0.149034
PRKCA	0.732311	0.727777	0.70767	0.708182	0.733395	0.708135
PRKCA	0.634392	0.633375	0.623348	0.627055	0.631681	0.623317
PRKCD	-0.00549773	-0.0071012	-0.0420023	-0.0172301	-0.00740055	-0.0203071
PTEN	0.281053	0.281171	0.283175	0.265161	0.280134	0.270601
PXN	0.191991	0.193214	0.159326	0.186946	0.189117	0.18791
RAD50	0.16395	0.156932	0.149283	0.129849	0.163958	0.12374
RAD51	0.20902	0.208242	0.0674925	0.179298	0.20839	0.177105
RAF1	0.226354	0.246171	0.309701	0.211675	0.234083	0.211901
RAF1	0.022139	0.0332871	0.0246946	0.046283	0.0148966	0.0492277
RB1	-0.0520368	-0.0501281	-0.0515969	-0.0638541	-0.0559569	-0.0634758
RPS6	-0.202776	-0.197635	-0.187837	-0.190055	-0.202547	-0.188123
RPS6	-0.230143	-0.22427	-0.220444	-0.221569	-0.229573	-0.220669
RPS6KB1	0.380615	0.377157	0.319479	0.34977	0.381923	0.32072
RPS6KB1	0.0923586	0.084202	0.00532839	0.0459426	0.0979402	0.0338286
RPS6KB1	-0.0349333	-0.0373663	-0.0921293	-0.051725	-0.0350077	-0.0558596
SERPINE1	0.59652	0.595768	0.603841	0.596431	0.597506	0.59664
SHC1	0.0597804	0.0525486	-0.0015699	0.0585482	0.0511356	0.0639987
SMAD1	0.294163	0.335442	0.240112	0.251948	0.296226	0.2517
SMAD3	0.313156	0.314132	0.304595	0.289887	0.312697	0.299951
SMAD4	0.217857	0.202473	0.0869966	0.0986302	0.204205	0.0902545
SRC	0.652643	0.64992	0.639756	0.641114	0.653231	0.641933
SRC	0.200652	0.213323	0.260675	0.239182	0.198929	0.246089
SRC	0.0771147	0.0820474	0.113754	0.124806	0.0744246	0.124591
STAT3	0.243044	0.245832	0.273823	0.230256	0.248104	0.232397
STAT5A	0.424725	0.413176	0.413709	0.408794	0.41752	0.415448
STK11	0.160102	0.162837	0.144099	0.140494	0.157893	0.132138
STMN1	0.168816	0.170509	0.185355	0.173009	0.165981	0.170154
SYK	0.671411	0.66833	0.583813	0.649671	0.671115	0.651577
TP53	0.353113	0.349	0.319462	0.33959	0.352156	0.342294
TP53BP1	0.417205	0.43694	0.459997	0.455075	0.437293	0.450213
TSC2	0.180305	0.18132	0.175779	0.180005	0.184575	0.174562
XRCC1	0.310824	0.307382	0.312244	0.284359	0.313348	0.278253
XRCC5	0.229454	0.223208	0.203194	0.185433	0.23324	0.194993
YAP1	0.389997	0.384101	0.337916	0.337455	0.378605	0.311825
YAP1	0.305432	0.307674	0.307513	0.302584	0.295479	0.295731
YBX1	0.142542	0.148196	0.187877	0.180418	0.132502	0.17893
YBX1	0.141904	0.15454	0.154107	0.141504	0.153181	0.140786
YWHAE	0.182371	0.190025	0.235599	0.216904	0.178282	0.190262
