# Supplementary material for: Variability in estimated gene expression among commonly used RNA-seq pipelines
Source: Sci Rep. 2020 Feb 17;10:2734. doi: 10.1038/s41598-020-59516-z (PMC7026138; doi:10.1038/s41598-020-59516-z)
Supplement: Supplementary file 8 — Supplementary Table S7. [file 41598_2020_59516_MOESM8_ESM.xlsx]

## Sheet: S7A Breast DE Comparison
Table S7A : Table showing differential expression analysis results in Basal like subtype compared to HER2-enriched subtype of TCGA-BRCA samples across all pipelines
geneName	GDC_log2FoldChange	GDC_padj	GDC_status	MSKCC_log2FoldChange	MSKCC_padj	MSKCC_status	Piccolo_log2FoldChange	Piccolo_padj	Piccolo_status	Recount2_log2FoldChange	Recount2_padj	Recount2_status	Xena/Toil_log2FoldChange	Xena/Toil_padj	Xena/Toil_status
CA6	7.51789	4.85946e-38	up_regulated	8.43641	1.20557e-35	up_regulated	8.03232	1.28237e-38	up_regulated	7.55127	3.08527e-30	up_regulated	8.16292	9.87784e-35	up_regulated
ANGPTL7	2.65896	0.0201358	up_regulated	2.32453	0.139316	Not_differentially_expressed	2.00368	0.271109	Not_differentially_expressed	3.0293	0.00208735	up_regulated	3.599	0.000168575	up_regulated
FAM131C	2.19086	0.000414702	up_regulated	2.39974	9.25118e-06	up_regulated	2.3456	1.3303e-05	up_regulated	2.27799	6.56863e-05	up_regulated	2.25824	0.000188229	up_regulated
RNF186	2.73558	0.0177144	up_regulated	2.23018	0.280774	Not_differentially_expressed	2.16132	0.188228	Not_differentially_expressed	2.33644	0.112786	Not_differentially_expressed	2.91352	0.00874965	up_regulated
IL22RA1	1.93996	0.0103153	up_regulated	2.02572	0.00322019	up_regulated	1.97192	0.00383727	up_regulated	1.94965	0.00722792	up_regulated	1.8628	0.0198846	up_regulated
EXTL1	2.96142	6.46608e-07	up_regulated	2.93319	1.85824e-06	up_regulated	2.91541	1.15706e-06	up_regulated	2.78378	1.33521e-05	up_regulated	2.96127	5.805e-07	up_regulated
CD164L2	2.05191	0.0031204	up_regulated	2.16242	0.000495751	up_regulated	2.16614	0.000253189	up_regulated	1.92707	0.0136586	up_regulated	2.03236	0.00367168	up_regulated
C1orf94	5.25313	1.67799e-09	up_regulated	5.2337	7.93622e-09	up_regulated	4.78464	1.60196e-10	up_regulated	5.13956	1.20343e-08	up_regulated	5.25341	2.74484e-08	up_regulated
GJB3	3.17284	7.64488e-10	up_regulated	3.27381	8.40199e-11	up_regulated	3.27097	3.13296e-11	up_regulated	3.19424	4.30248e-10	up_regulated	3.00163	5.59459e-09	up_regulated
KCNQ4	2.59207	8.99276e-09	up_regulated	2.65672	8.49742e-10	up_regulated	2.66328	5.26746e-10	up_regulated	2.51758	2.06535e-08	up_regulated	2.59109	4.19048e-09	up_regulated
CITED4	1.68189	0.0477378	up_regulated	1.74638	0.0156307	up_regulated	1.76743	0.0107623	up_regulated	1.54294	0.196569	Not_differentially_expressed	1.66934	0.0484954	up_regulated
DMRTA2	3.08717	0.000513577	up_regulated	3.07645	0.00110437	up_regulated	3.01017	0.000112703	up_regulated	3.09598	0.000464292	up_regulated	3.06767	0.0021971	up_regulated
TTC22	2.11599	4.74919e-05	up_regulated	2.18629	8.31616e-06	up_regulated	2.12648	1.33069e-05	up_regulated	2.05439	0.000148413	up_regulated	2.08602	7.60849e-05	up_regulated
KANK4	2.31166	0.000608424	up_regulated	2.43979	7.35281e-05	up_regulated	2.42537	6.26186e-05	up_regulated	2.41362	0.000111469	up_regulated	2.3859	0.000156991	up_regulated
UBE2U	4.08085	0.000328956	up_regulated	3.88495	0.00435323	up_regulated	4.09823	0.000853686	up_regulated	4.012	0.00149899	up_regulated	3.6953	0.0190561	up_regulated
DNAJC6	1.78437	0.0109383	up_regulated	1.84631	0.00282615	up_regulated	1.83119	0.00338371	up_regulated	1.72888	0.0158724	up_regulated	1.75385	0.0147408	up_regulated
IL12RB2	2.2678	0.000656168	up_regulated	2.43248	6.71551e-05	up_regulated	2.38492	8.62224e-05	up_regulated	2.37089	0.000210743	up_regulated	2.39289	0.00019114	up_regulated
PTGFR	2.49595	8.0736e-06	up_regulated	2.70636	1.08912e-07	up_regulated	2.66405	1.46429e-07	up_regulated	2.73405	6.50545e-08	up_regulated	2.59152	1.90883e-06	up_regulated
CLCA4	3.05352	1.47914e-05	up_regulated	3.42624	8.66734e-07	up_regulated	3.24839	6.02442e-07	up_regulated	3.37602	6.6929e-07	up_regulated	3.25055	7.65424e-06	up_regulated
HFM1	2.19871	0.0051529	up_regulated	2.23644	0.00214522	up_regulated	2.18916	0.00145202	up_regulated	2.13503	0.004035	up_regulated	2.06598	0.0193984	up_regulated
OLFM3	4.47411	1.2231e-06	up_regulated	4.3804	4.3466e-06	up_regulated	3.99055	4.35253e-07	up_regulated	3.97154	2.75875e-05	up_regulated	4.33568	1.06272e-05	up_regulated
ALX3	3.67599	1.52845e-08	up_regulated	5.04152	5.80722e-19	up_regulated	1.17302	1	Not_differentially_expressed	1.19053	1	Not_differentially_expressed	4.98423	2.0581e-17	up_regulated
CHI3L2	2.9028	4.44756e-08	up_regulated	2.95123	1.20069e-08	up_regulated	2.97327	8.91757e-09	up_regulated	2.77406	3.92824e-07	up_regulated	2.85121	8.72297e-08	up_regulated
CHIA	4.70928	7.49364e-10	up_regulated	4.6709	4.07678e-09	up_regulated	4.25355	2.34016e-09	up_regulated	4.01455	6.24547e-07	up_regulated	4.81364	1.64719e-09	up_regulated
ANKRD35	2.19769	7.70175e-05	up_regulated	2.68644	3.64815e-08	up_regulated	2.68051	3.95031e-08	up_regulated	2.08288	0.000526229	up_regulated	2.23273	2.08381e-05	up_regulated
ITGA10	2.03316	0.00323483	up_regulated	2.12133	0.00129283	up_regulated	2.04168	0.00273567	up_regulated	2.03727	0.00329832	up_regulated	2.06527	0.00238449	up_regulated
ANP32E	1.69958	4.60291e-05	up_regulated	1.6924	1.26456e-05	up_regulated	1.68981	1.21436e-05	up_regulated	1.65019	0.000168446	up_regulated	1.66816	0.000146226	up_regulated
HORMAD1	5.60062	3.43986e-31	up_regulated	5.74983	1.79248e-30	up_regulated	5.6297	6.57789e-32	up_regulated	5.59504	6.41748e-30	up_regulated	5.48872	6.25675e-26	up_regulated
C2CD4D	1.54696	0.00884807	up_regulated	1.85632	2.98831e-06	up_regulated	1.64618	0.000676665	up_regulated	1.63267	0.00173777	up_regulated	1.77931	0.000121337	up_regulated
PGLYRP4	2.56222	0.00128098	up_regulated	2.9383	3.72959e-05	up_regulated	2.82163	7.59527e-05	up_regulated	2.7377	0.000277537	up_regulated	2.2255	0.025568	up_regulated
S100A2	2.27007	0.0035008	up_regulated	2.45277	0.000710369	up_regulated	2.44845	0.000550291	up_regulated	2.41512	0.000579017	up_regulated	2.40478	0.00114908	up_regulated
C1orf61	2.403	0.000366479	up_regulated	1.90213	0.042627	up_regulated	1.90876	0.069631	Not_differentially_expressed	1.75946	0.157712	Not_differentially_expressed	2.37712	0.000578236	up_regulated
BCAN	3.91282	7.85368e-13	up_regulated	5.73344	3.54028e-26	up_regulated	3.2534	2.59365e-08	up_regulated	3.8453	1.92039e-12	up_regulated	5.56757	5.51304e-25	up_regulated
NES	2.0013	0.000516971	up_regulated	2.10554	6.76676e-05	up_regulated	2.11293	5.34593e-05	up_regulated	1.92054	0.00247655	up_regulated	2.06888	8.99312e-05	up_regulated
CD5L	2.93943	0.00145404	up_regulated	1.66457	1	Not_differentially_expressed	1.84511	0.276008	Not_differentially_expressed	1.50928	1	Not_differentially_expressed	1.67929	1	Not_differentially_expressed
CD1A	3.47532	8.01812e-09	up_regulated	3.42756	2.94578e-08	up_regulated	3.40998	1.40662e-08	up_regulated	3.43468	2.17984e-08	up_regulated	2.94855	6.30249e-06	up_regulated
VANGL2	1.73656	0.00552831	up_regulated	1.81009	0.00119934	up_regulated	1.83348	0.000736532	up_regulated	1.74852	0.00461236	up_regulated	1.68963	0.0128399	up_regulated
MPZ	2.29778	8.44759e-06	up_regulated	2.35406	3.581e-06	up_regulated	2.35867	1.51706e-06	up_regulated	2.27128	1.33521e-05	up_regulated	2.35493	4.24379e-06	up_regulated
FAM78B	1.67972	0.018427	up_regulated	1.6728	0.0190262	up_regulated	1.83923	0.00149601	up_regulated	1.67022	0.0231314	up_regulated	1.66179	0.0218888	up_regulated
SFT2D2	1.79618	4.26689e-10	up_regulated	1.8178	5.23393e-12	up_regulated	1.46629	0.00180349	up_regulated	1.72045	3.36857e-09	up_regulated	1.72865	2.84384e-09	up_regulated
TBX19	1.78841	5.89512e-05	up_regulated	1.81018	1.44609e-05	up_regulated	1.83397	7.51078e-06	up_regulated	1.77235	8.09628e-05	up_regulated	1.69616	0.000327683	up_regulated
ANKRD45	2.4618	6.98679e-07	up_regulated	2.58248	1.59413e-07	up_regulated	2.43699	3.19831e-07	up_regulated	2.41994	2.64303e-06	up_regulated	2.51157	6.01788e-07	up_regulated
PTGS2	2.50176	1.46791e-05	up_regulated	2.8233	9.16469e-09	up_regulated	2.81312	8.83854e-09	up_regulated	2.94436	1.75309e-09	up_regulated	2.56225	6.2468e-06	up_regulated
PLA2G4A	1.84062	0.0074281	up_regulated	2.46273	3.03038e-06	up_regulated	2.43378	4.07147e-06	up_regulated	2.40786	6.13318e-06	up_regulated	1.7972	0.00975765	up_regulated
CRB1	2.1404	0.00424294	up_regulated	2.03929	0.00984498	up_regulated	1.93474	0.019339	up_regulated	1.93954	0.0201784	up_regulated	1.94217	0.0316415	up_regulated
PKP1	2.02341	0.0200976	up_regulated	2.16917	0.0044242	up_regulated	2.20369	0.00257906	up_regulated	2.12311	0.00749377	up_regulated	1.8367	0.0844443	Not_differentially_expressed
LGR6	2.93418	1.80218e-06	up_regulated	3.14997	6.64729e-08	up_regulated	3.15196	4.62445e-08	up_regulated	2.86366	6.40538e-06	up_regulated	2.91277	1.32948e-06	up_regulated
CHI3L1	2.89235	4.86257e-10	up_regulated	2.88937	4.01605e-10	up_regulated	2.91251	1.90911e-10	up_regulated	2.7051	5.45819e-08	up_regulated	2.83604	1.45727e-09	up_regulated
TMCC2	2.97517	6.94098e-17	up_regulated	3.03947	5.40706e-19	up_regulated	2.99207	1.14389e-18	up_regulated	2.95457	4.53806e-17	up_regulated	2.95196	1.18326e-16	up_regulated
LEMD1	5.07101	4.03037e-33	up_regulated	5.35447	2.90614e-32	up_regulated	5.33344	1.01473e-33	up_regulated	4.97139	4.18294e-30	up_regulated	4.9797	1.33003e-30	up_regulated
CDK18	1.87838	5.10989e-06	up_regulated	1.83457	1.66889e-05	up_regulated	1.85491	8.19893e-06	up_regulated	1.80587	2.74005e-05	up_regulated	1.82786	1.14555e-05	up_regulated
SLC26A9	3.01802	0.000118227	up_regulated	3.00915	0.000116024	up_regulated	2.36401	0.0267591	up_regulated	2.32643	0.0542706	Not_differentially_expressed	2.92168	0.000368555	up_regulated
AVPR1B	2.54076	0.0150494	up_regulated	1.7133	1	Not_differentially_expressed	1.94821	0.201478	Not_differentially_expressed	1.93139	0.677058	Not_differentially_expressed	1.5477	1	Not_differentially_expressed
FCAMR	2.4641	0.0221692	up_regulated	2.62279	0.00624525	up_regulated	2.3616	0.0181917	up_regulated	2.51439	0.0148596	up_regulated	2.75621	0.00385504	up_regulated
SYT14	3.18314	5.85111e-06	up_regulated	3.41309	4.99216e-06	up_regulated	2.80489	0.000242494	up_regulated	2.54836	0.0013931	up_regulated	2.73933	0.000944276	up_regulated
LEFTY2	3.29007	6.67995e-06	up_regulated	3.43058	9.44296e-07	up_regulated	3.2041	4.70592e-06	up_regulated	2.91226	0.000205814	up_regulated	3.27597	4.83689e-06	up_regulated
PGBD5	2.48595	3.17391e-05	up_regulated	2.53791	1.11406e-05	up_regulated	2.55132	8.25296e-06	up_regulated	2.51202	1.81605e-05	up_regulated	2.44631	6.86606e-05	up_regulated
SLC35F3	2.18569	0.00839365	up_regulated	2.28216	0.00351497	up_regulated	2.23995	0.00400299	up_regulated	1.82973	0.15063	Not_differentially_expressed	2.18634	0.00626097	up_regulated
CHRM3	3.82366	8.1997e-14	up_regulated	4.02198	5.6873e-16	up_regulated	3.74388	9.51092e-13	up_regulated	3.93063	4.23211e-15	up_regulated	3.77387	1.28024e-13	up_regulated
PLD5	2.48288	0.00317544	up_regulated	2.25438	0.0188519	up_regulated	1.94754	0.0511166	Not_differentially_expressed	2.19211	0.00741494	up_regulated	2.16057	0.0419035	up_regulated
ATP6V1C2	2.16101	3.57675e-05	up_regulated	2.29496	3.09273e-06	up_regulated	2.25213	5.04594e-06	up_regulated	0.716585	1	Not_differentially_expressed	2.2045	1.73435e-05	up_regulated
NTSR2	2.82977	0.00104217	up_regulated	2.98957	0.00039741	up_regulated	2.03707	0.126394	Not_differentially_expressed	2.36021	0.0476695	up_regulated	2.69961	0.00878882	up_regulated
OSR1	3.83498	2.24368e-16	up_regulated	4.00282	6.61704e-19	up_regulated	3.99661	1.32821e-18	up_regulated	3.37019	1.0513e-11	up_regulated	3.86167	1.39865e-17	up_regulated
POMC	2.75897	3.71753e-06	up_regulated	2.74701	3.93123e-06	up_regulated	2.80337	1.09469e-06	up_regulated	2.76356	3.38737e-06	up_regulated	2.6872	8.81654e-06	up_regulated
DPYSL5	4.22764	5.19517e-08	up_regulated	4.23337	1.58494e-07	up_regulated	4.17656	3.69039e-09	up_regulated	4.13844	1.73867e-07	up_regulated	4.22281	4.62707e-07	up_regulated
CLIP4	1.76419	0.000724757	up_regulated	1.75022	7.70403e-05	up_regulated	1.71868	0.00013983	up_regulated	1.72373	0.000201665	up_regulated	1.64466	0.00251303	up_regulated
ALK	2.58998	4.09969e-05	up_regulated	2.50992	0.000245709	up_regulated	2.39697	0.000297327	up_regulated	2.37149	0.000896832	up_regulated	2.43735	0.000474259	up_regulated
QPCT	2.12365	1.33466e-05	up_regulated	2.11196	7.38074e-06	up_regulated	2.10448	7.51078e-06	up_regulated	2.12646	6.66861e-06	up_regulated	2.03817	5.32254e-05	up_regulated
ATL2	1.39829	0.0208847	up_regulated	1.375	0.0304133	up_regulated	1.37061	0.0296334	up_regulated	1.32641	0.108634	Not_differentially_expressed	1.34042	0.077369	Not_differentially_expressed
ARHGEF33	1.7024	0.0467249	up_regulated	1.87376	0.00794878	up_regulated	1.71103	0.0459132	up_regulated	1.95736	0.0019312	up_regulated	1.78354	0.0265821	up_regulated
SIX3	4.28355	1.07582e-13	up_regulated	4.37499	8.47981e-15	up_regulated	4.36771	6.22405e-16	up_regulated	4.246	1.4797e-14	up_regulated	4.2632	2.14449e-13	up_regulated
CCDC88A	1.66625	0.000608424	up_regulated	1.67293	0.000336727	up_regulated	1.57709	0.00275087	up_regulated	1.64123	0.000647208	up_regulated	1.6096	0.00116965	up_regulated
BCL11A	2.95708	8.51388e-15	up_regulated	3.00379	1.18307e-15	up_regulated	2.99063	5.42012e-16	up_regulated	2.82429	1.92854e-13	up_regulated	2.89199	5.83401e-14	up_regulated
OTX1	1.81865	0.00780108	up_regulated	1.81762	0.00404799	up_regulated	1.90209	0.00123267	up_regulated	1.79483	0.0100101	up_regulated	1.78245	0.0168867	up_regulated
PELI1	1.3829	0.0259572	up_regulated	1.44857	0.00408394	up_regulated	1.43846	0.004995	up_regulated	1.36308	0.0350005	up_regulated	1.33098	0.0649533	Not_differentially_expressed
TGFA	1.87856	0.00135321	up_regulated	1.97595	0.000184009	up_regulated	1.97208	0.000180974	up_regulated	1.86844	0.00143525	up_regulated	1.76955	0.00652672	up_regulated
ADD2	2.99058	6.84893e-11	up_regulated	3.06703	1.01088e-11	up_regulated	3.06906	4.91772e-12	up_regulated	2.98255	6.81922e-11	up_regulated	3.00554	3.19079e-11	up_regulated
FIGLA	3.49227	0.000118227	up_regulated	3.21282	0.00128858	up_regulated	3.03209	0.000363083	up_regulated	1.80481	1	Not_differentially_expressed	2.89515	0.00652672	up_regulated
CLEC4F	2.11278	0.0427139	up_regulated	2.98788	2.77939e-07	up_regulated	2.10198	0.0376464	up_regulated	1.91389	0.18846	Not_differentially_expressed	2.00951	0.0774311	Not_differentially_expressed
CD207	2.52637	3.89239e-06	up_regulated	2.5452	2.69755e-06	up_regulated	2.49738	5.18374e-06	up_regulated	2.43022	3.08845e-05	up_regulated	2.49767	7.34379e-06	up_regulated
ACTG2	3.52636	2.28469e-09	up_regulated	3.69871	4.39253e-11	up_regulated	3.6983	4.67217e-11	up_regulated	3.41762	1.27981e-08	up_regulated	3.5414	6.51895e-10	up_regulated
TACR1	2.20148	0.00261743	up_regulated	2.43095	0.000124536	up_regulated	2.39656	0.000125556	up_regulated	2.15059	0.00461236	up_regulated	2.3169	0.000782754	up_regulated
TCF7L1	1.80656	0.000323877	up_regulated	1.9048	4.94504e-05	up_regulated	1.93771	1.47615e-05	up_regulated	1.85769	0.000123753	up_regulated	1.81661	0.000191408	up_regulated
ADRA2B	1.85565	0.00648243	up_regulated	1.94042	0.00138992	up_regulated	1.94551	0.000929516	up_regulated	1.93246	0.00155412	up_regulated	1.87474	0.00356183	up_regulated
IL1R2	2.31233	1.65485e-05	up_regulated	2.3659	8.07516e-06	up_regulated	2.35725	4.97128e-06	up_regulated	2.30881	2.38208e-05	up_regulated	2.31251	3.76555e-05	up_regulated
IL1RL2	1.97311	7.16944e-05	up_regulated	2.07539	9.17836e-06	up_regulated	2.0392	1.33849e-05	up_regulated	1.95757	0.000139155	up_regulated	1.95985	0.000159433	up_regulated
POU3F3	3.16824	0.00119125	up_regulated	2.19596	0.314073	Not_differentially_expressed	1.56622	1	Not_differentially_expressed	2.06196	0.112995	Not_differentially_expressed	2.54404	0.0485745	up_regulated
EDAR	3.81848	2.41518e-12	up_regulated	3.57834	1.74201e-11	up_regulated	3.38582	4.37304e-11	up_regulated	3.22655	4.26801e-09	up_regulated	3.8911	2.0782e-12	up_regulated
IL36RN	2.94515	0.000160446	up_regulated	3.04095	8.57473e-05	up_regulated	3.00645	5.84169e-05	up_regulated	3.05294	7.11349e-05	up_regulated	3.00509	0.000220698	up_regulated
EN1	3.56267	1.53991e-14	up_regulated	3.63895	1.6733e-15	up_regulated	3.63372	7.61597e-16	up_regulated	3.5891	1.14953e-14	up_regulated	3.54293	1.45865e-13	up_regulated
MARCO	2.3873	0.000140383	up_regulated	2.37154	0.000154776	up_regulated	2.41188	6.44718e-05	up_regulated	2.36189	0.000200825	up_regulated	2.34099	0.000209133	up_regulated
TFCP2L1	4.05754	7.10575e-32	up_regulated	4.46057	7.61407e-47	up_regulated	4.45856	3.23242e-47	up_regulated	4.22148	2.96523e-39	up_regulated	4.05868	3.81563e-32	up_regulated
CYP27C1	2.03499	0.0187256	up_regulated	2.04971	0.0174407	up_regulated	2.05123	0.0114727	up_regulated	2.0389	0.0152834	up_regulated	1.91823	0.0563808	Not_differentially_expressed
GALNT13	3.21399	2.45734e-08	up_regulated	3.2601	1.19329e-08	up_regulated	3.23715	8.99348e-09	up_regulated	3.19634	2.46965e-08	up_regulated	3.19675	4.83743e-08	up_regulated
LY75	1.54882	0.0498023	up_regulated	1.39337	0.466063	Not_differentially_expressed	1.37306	0.544398	Not_differentially_expressed	1.3474	0.772372	Not_differentially_expressed	1.28457	1	Not_differentially_expressed
FIGN	2.52333	3.83457e-08	up_regulated	2.63395	3.11131e-10	up_regulated	2.5861	2.19871e-09	up_regulated	2.57998	1.72711e-09	up_regulated	2.43391	6.57163e-08	up_regulated
MYO3B	2.756	8.42807e-07	up_regulated	2.76324	1.39222e-06	up_regulated	2.75309	1.03407e-06	up_regulated	2.71109	2.48365e-06	up_regulated	2.76371	1.35078e-06	up_regulated
CDCA7	1.64526	0.00893725	up_regulated	1.65654	0.00387834	up_regulated	1.65535	0.00407034	up_regulated	1.64875	0.0100504	up_regulated	1.63056	0.0131692	up_regulated
SP9	3.2399	0.00149342	up_regulated	3.51215	0.000797651	up_regulated	1.86483	0.457455	Not_differentially_expressed	3.3486	0.000811999	up_regulated	3.23257	0.0014436	up_regulated
C2orf88	2.42267	1.02589e-06	up_regulated	2.62991	3.65504e-09	up_regulated	2.56208	1.14732e-08	up_regulated	2.28051	4.50763e-06	up_regulated	2.43015	6.36673e-07	up_regulated
FZD7	1.8023	0.000136793	up_regulated	1.91354	4.28813e-06	up_regulated	1.92244	3.29732e-06	up_regulated	1.72842	0.000355769	up_regulated	1.7801	0.000235008	up_regulated
MAP2	2.69155	1.80369e-10	up_regulated	2.79245	7.09633e-12	up_regulated	2.77133	9.96801e-12	up_regulated	2.74793	1.68843e-11	up_regulated	2.68018	1.22176e-10	up_regulated
UNC80	3.57936	1.03107e-09	up_regulated	3.36431	4.26813e-08	up_regulated	2.75983	8.95575e-06	up_regulated	2.50142	0.000113686	up_regulated	2.59902	0.000169156	up_regulated
TTLL4	1.55219	0.00102742	up_regulated	1.59958	0.000181115	up_regulated	1.61103	0.000105874	up_regulated	1.52942	0.00270038	up_regulated	1.52317	0.00280642	up_regulated
SPEG	1.68257	0.00821787	up_regulated	1.73307	0.00316735	up_regulated	1.76275	0.00150277	up_regulated	1.68518	0.00889189	up_regulated	1.70466	0.00501902	up_regulated
MOGAT1	2.35978	0.00780108	up_regulated	2.78346	0.0080834	up_regulated	2.48448	0.00121784	up_regulated	2.49956	0.0144638	up_regulated	2.56646	0.0323632	up_regulated
DNER	3.03921	3.7353e-05	up_regulated	3.30179	1.93774e-06	up_regulated	3.3098	9.38046e-07	up_regulated	3.27931	1.58529e-06	up_regulated	3.01799	5.8535e-05	up_regulated
GPR55	2.44733	2.15623e-05	up_regulated	2.50489	1.20311e-05	up_regulated	2.39402	3.74601e-05	up_regulated	2.4337	3.84801e-05	up_regulated	2.3293	0.000142786	up_regulated
NPPC	2.29681	0.00268296	up_regulated	2.48615	0.000291788	up_regulated	2.4792	0.000210288	up_regulated	2.2969	0.00169048	up_regulated	2.27955	0.00254401	up_regulated
ALPP	3.89005	2.17983e-05	up_regulated	3.69472	0.000610044	up_regulated	2.18358	0.0734037	Not_differentially_expressed	3.4037	0.00149788	up_regulated	3.81858	0.000438938	up_regulated
PRSS56	3.38662	0.0185556	up_regulated	3.10676	0.136105	Not_differentially_expressed	1.82459	0.605602	Not_differentially_expressed	2.64062	0.504634	Not_differentially_expressed	3.1073	0.231722	Not_differentially_expressed
TRPM8	4.37367	2.24368e-16	up_regulated	3.99135	1.88536e-13	up_regulated	4.23201	1.20271e-15	up_regulated	4.21134	5.50327e-14	up_regulated	3.88624	3.12449e-12	up_regulated
KLHL30	1.9322	0.0450016	up_regulated	2.08451	0.00831793	up_regulated	2.04592	0.00848481	up_regulated	2.1754	0.00384579	up_regulated	2.21501	0.00402114	up_regulated
ATP2B2	2.90309	7.94498e-06	up_regulated	2.97206	5.94823e-06	up_regulated	2.89408	3.23728e-06	up_regulated	2.92469	5.0383e-06	up_regulated	2.95558	6.19292e-06	up_regulated
CAND2	1.79547	0.00931012	up_regulated	1.90006	0.00175594	up_regulated	1.80644	0.00438463	up_regulated	1.72885	0.0130433	up_regulated	1.86596	0.00301682	up_regulated
KCNH8	2.85557	6.37297e-07	up_regulated	3.02249	9.50807e-08	up_regulated	2.89834	2.26369e-07	up_regulated	2.70458	1.13266e-05	up_regulated	3.01265	1.27282e-07	up_regulated
LRRC3B	2.57769	0.00730959	up_regulated	2.04615	0.209562	Not_differentially_expressed	1.96054	0.206598	Not_differentially_expressed	2.46712	0.0299773	up_regulated	3.10703	0.000354212	up_regulated
CMTM7	2.27609	5.77291e-15	up_regulated	2.32961	4.63843e-16	up_regulated	2.34828	1.096e-16	up_regulated	1.44019	0.00675814	up_regulated	2.2568	1.7726e-14	up_regulated
STAC	3.05197	1.22203e-13	up_regulated	3.22564	9.65169e-16	up_regulated	3.21484	3.32893e-16	up_regulated	3.13764	1.24461e-14	up_regulated	3.12571	8.96789e-15	up_regulated
TMEM158	1.84469	0.0127318	up_regulated	1.88418	0.00713921	up_regulated	1.88431	0.00617182	up_regulated	2.00226	0.000939999	up_regulated	1.85593	0.0118356	up_regulated
TDGF1	2.29383	0.00126616	up_regulated	2.00812	0.0250704	up_regulated	-0.321919	1	Not_differentially_expressed	-0.518265	1	Not_differentially_expressed	1.98004	0.0339703	up_regulated
TMIE	1.803	0.00634388	up_regulated	2.08195	4.23485e-05	up_regulated	1.91972	0.000306083	up_regulated	1.93625	0.000530974	up_regulated	1.91605	0.00141585	up_regulated
PRSS50	2.13133	0.0115341	up_regulated	2.37098	0.000591584	up_regulated	2.25683	0.00135214	up_regulated	2.05334	0.00733435	up_regulated	2.24102	0.00357315	up_regulated
CAMKV	4.50114	3.10129e-16	up_regulated	4.50767	2.38223e-16	up_regulated	4.4042	2.67482e-17	up_regulated	4.17184	1.49126e-14	up_regulated	4.4715	1.25572e-15	up_regulated
DOCK3	2.30198	7.83118e-05	up_regulated	2.28367	5.36565e-05	up_regulated	2.22918	9.90701e-05	up_regulated	2.18634	0.000249402	up_regulated	2.26442	9.31462e-05	up_regulated
FAM107A	3.19154	7.00514e-11	up_regulated	3.45777	6.42032e-14	up_regulated	3.45162	5.8e-14	up_regulated	3.43708	5.80378e-14	up_regulated	3.24816	1.40761e-11	up_regulated
PROK2	2.26433	0.012473	up_regulated	2.34474	0.0087604	up_regulated	2.24104	0.00957892	up_regulated	2.2736	0.0182208	up_regulated	2.3389	0.00727794	up_regulated
ST3GAL6	1.50446	0.027256	up_regulated	1.51907	0.0146434	up_regulated	1.51405	0.0152188	up_regulated	1.46813	0.0367088	up_regulated	1.38466	0.17231	Not_differentially_expressed
TAGLN3	2.73235	0.00120015	up_regulated	2.63995	0.00469982	up_regulated	2.57434	0.00283386	up_regulated	2.5487	0.00862748	up_regulated	2.62937	0.00476317	up_regulated
BOC	1.85199	0.00284825	up_regulated	1.94194	0.000422586	up_regulated	1.94866	0.000386691	up_regulated	1.80603	0.00519519	up_regulated	1.84231	0.00227596	up_regulated
NR1I2	2.62521	1.10049e-07	up_regulated	2.52733	1.19777e-06	up_regulated	2.4771	6.33652e-07	up_regulated	2.25284	0.000104579	up_regulated	2.52398	1.21791e-06	up_regulated
ROPN1	6.551	2.68421e-48	up_regulated	7.29171	4.11299e-76	up_regulated	6.9818	3.62119e-75	up_regulated	6.25071	2.25079e-55	up_regulated	6.5271	1.82762e-52	up_regulated
ROPN1B	5.61617	1.33951e-40	up_regulated	6.27427	6.7675e-58	up_regulated	6.28314	1.21724e-61	up_regulated	5.54694	4.65291e-41	up_regulated	5.52262	1.6825e-38	up_regulated
KLF15	1.89502	0.0041313	up_regulated	1.69952	0.0537994	Not_differentially_expressed	1.69212	0.0487857	up_regulated	1.64711	0.101778	Not_differentially_expressed	2.01738	0.000684188	up_regulated
KBTBD12	3.70121	2.08655e-06	up_regulated	3.81992	4.40052e-06	up_regulated	3.72181	2.01296e-06	up_regulated	2.64564	0.0212854	up_regulated	3.72204	4.97914e-06	up_regulated
EPHB1	2.88323	2.46341e-11	up_regulated	3.20742	1.31181e-16	up_regulated	3.2207	6.35868e-17	up_regulated	2.93531	5.42621e-12	up_regulated	2.87866	2.18506e-11	up_regulated
KY	2.04066	0.03611	up_regulated	1.94776	0.171647	Not_differentially_expressed	2.23376	0.0109789	up_regulated	1.58873	1	Not_differentially_expressed	2.4465	0.00398274	up_regulated
SOX14	3.39554	0.0385624	up_regulated	1.78683	1	Not_differentially_expressed	3.00604	0.0125203	up_regulated	3.07644	0.213667	Not_differentially_expressed	3.66314	0.0871462	Not_differentially_expressed
MRAS	1.67592	0.000225953	up_regulated	1.80526	1.09024e-06	up_regulated	1.81274	7.30405e-07	up_regulated	1.77331	2.38485e-06	up_regulated	1.72898	3.66677e-05	up_regulated
ESYT3	2.07637	1.62033e-05	up_regulated	2.15074	2.58148e-06	up_regulated	2.1278	1.98953e-06	up_regulated	2.06387	1.33844e-05	up_regulated	2.05284	3.11355e-05	up_regulated
CHST2	1.96401	9.53447e-05	up_regulated	1.97056	6.86599e-05	up_regulated	1.96909	6.09341e-05	up_regulated	1.86113	0.000753523	up_regulated	1.98667	3.97003e-05	up_regulated
PLSCR2	2.27394	0.000374486	up_regulated	2.11814	0.00283929	up_regulated	2.04111	0.00171188	up_regulated	2.01864	0.00171982	up_regulated	1.89965	0.0344499	up_regulated
ZIC4	2.42762	0.00343067	up_regulated	2.37978	0.00414647	up_regulated	2.37254	0.00170622	up_regulated	2.2717	0.007907	up_regulated	2.31971	0.00813951	up_regulated
ZIC1	2.30803	0.021351	up_regulated	2.40226	0.00832933	up_regulated	2.40318	0.004995	up_regulated	2.30536	0.0166318	up_regulated	2.30399	0.0184209	up_regulated
TM4SF4	2.27766	0.00757961	up_regulated	2.59718	0.000869075	up_regulated	2.66175	0.000177491	up_regulated	2.21649	0.0257761	up_regulated	2.2504	0.0138614	up_regulated
GPR87	2.09382	0.0432546	up_regulated	2.20704	0.0194442	up_regulated	2.20716	0.0174764	up_regulated	1.94379	0.144512	Not_differentially_expressed	1.77968	0.313738	Not_differentially_expressed
PTX3	5.14618	1.61436e-33	up_regulated	5.33565	3.53807e-36	up_regulated	5.33654	8.14019e-37	up_regulated	4.90009	1.95204e-27	up_regulated	4.99391	3.81563e-32	up_regulated
RARRES1	2.31139	0.000154797	up_regulated	2.32168	0.0001183	up_regulated	2.33005	9.03219e-05	up_regulated	2.15864	0.0013931	up_regulated	2.21556	0.000431503	up_regulated
SCHIP1	2.11124	3.7353e-05	up_regulated	2.88407	1.75335e-10	up_regulated	5.31353	1.88826e-16	up_regulated	1.71273	0.000482117	up_regulated	2.54415	1.73354e-07	up_regulated
LRRC34	1.62207	0.0301697	up_regulated	1.4901	0.157448	Not_differentially_expressed	1.5297	0.0742886	Not_differentially_expressed	1.30111	1	Not_differentially_expressed	1.52426	0.0939754	Not_differentially_expressed
B3GNT5	1.72448	0.00690219	up_regulated	1.86281	0.000252991	up_regulated	1.93146	4.56323e-05	up_regulated	1.76682	0.00192838	up_regulated	1.75893	0.00275611	up_regulated
IGF2BP2	3.11091	1.24172e-13	up_regulated	3.22168	9.32163e-15	up_regulated	3.20189	6.87081e-15	up_regulated	3.15376	2.73149e-14	up_regulated	3.09792	1.11608e-13	up_regulated
FETUB	2.31686	0.0336782	up_regulated	2.36536	0.0224521	up_regulated	2.31445	0.0227035	up_regulated	1.98259	0.204338	Not_differentially_expressed	2.25376	0.0548359	Not_differentially_expressed
CLDN16	2.26272	0.00672347	up_regulated	2.18096	0.0153165	up_regulated	2.13299	0.0166284	up_regulated	2.10424	0.0242884	up_regulated	2.20652	0.0128594	up_regulated
PSAPL1	5.79703	1.03406e-11	up_regulated	6.94391	1.83458e-15	up_regulated	5.64831	4.67054e-16	up_regulated	6.49562	1.8327e-14	up_regulated	5.97241	1.87259e-11	up_regulated
DRD5	2.66476	0.0432131	up_regulated	2.54478	0.0887726	Not_differentially_expressed	2.15863	0.229168	Not_differentially_expressed	2.13534	0.822775	Not_differentially_expressed	2.11799	0.563652	Not_differentially_expressed
FGFBP1	2.8329	0.000921659	up_regulated	3.01642	0.000221704	up_regulated	3.01584	0.000108906	up_regulated	2.82916	0.000967966	up_regulated	2.82963	0.000820548	up_regulated
FGFBP2	2.40785	0.00115839	up_regulated	2.12876	0.00762282	up_regulated	2.67689	2.2664e-05	up_regulated	1.74484	0.170523	Not_differentially_expressed	2.58687	0.000159085	up_regulated
UCHL1	2.69201	2.10094e-08	up_regulated	2.72485	3.19261e-09	up_regulated	2.73893	2.26013e-09	up_regulated	2.74843	2.18345e-09	up_regulated	2.70613	9.7654e-09	up_regulated
SHISA3	2.13336	0.0118091	up_regulated	2.18964	0.00697978	up_regulated	2.08695	0.01052	up_regulated	2.21836	0.00583156	up_regulated	2.28396	0.00221177	up_regulated
GABRA4	3.70307	0.0187839	up_regulated	1.49142	1	Not_differentially_expressed	0.849552	1	Not_differentially_expressed	1.18654	1	Not_differentially_expressed	2.1094	1	Not_differentially_expressed
ARL9	2.2766	7.54331e-07	up_regulated	2.32747	1.20547e-07	up_regulated	2.30399	1.02233e-07	up_regulated	2.25872	8.49588e-07	up_regulated	2.33435	1.61021e-07	up_regulated
SULT1B1	2.1409	0.0047104	up_regulated	2.04307	0.00979283	up_regulated	1.50746	1	Not_differentially_expressed	2.05611	0.00910149	up_regulated	1.95937	0.0217127	up_regulated
ODAM	5.38836	4.23644e-13	up_regulated	5.46008	1.62685e-12	up_regulated	5.48495	2.78647e-13	up_regulated	5.35416	3.02527e-12	up_regulated	5.35812	1.00649e-12	up_regulated
FDCSP	8.00328	2.48457e-38	up_regulated	7.71628	5.00964e-36	up_regulated	7.71508	1.4471e-36	up_regulated	7.57052	1.40693e-34	up_regulated	8.26536	3.7278e-40	up_regulated
MUC7	3.26444	0.00482717	up_regulated	2.64285	0.0811744	Not_differentially_expressed	2.54668	0.0713919	Not_differentially_expressed	1.99196	1	Not_differentially_expressed	3.37838	0.00331778	up_regulated
AMTN	3.1477	0.000155584	up_regulated	3.1791	9.75938e-05	up_regulated	3.13166	9.67652e-05	up_regulated	3.1502	0.000139277	up_regulated	2.61941	0.00820423	up_regulated
ADAMTS3	1.83332	0.00669022	up_regulated	1.79408	0.0109559	up_regulated	1.78332	0.013122	up_regulated	1.78784	0.0116464	up_regulated	1.8729	0.00238449	up_regulated
PPBP	2.49602	0.025915	up_regulated	2.1055	0.233377	Not_differentially_expressed	2.43559	0.0233823	up_regulated	2.4927	0.0551149	Not_differentially_expressed	2.55566	0.0233026	up_regulated
CXCL5	4.67152	1.40724e-20	up_regulated	5.09309	1.03889e-26	up_regulated	5.04889	4.50483e-27	up_regulated	4.90739	3.05418e-25	up_regulated	4.51701	3.62846e-19	up_regulated
CXCL3	1.97948	0.00641876	up_regulated	1.95316	0.00794883	up_regulated	1.90302	0.0146137	up_regulated	1.8775	0.0166016	up_regulated	1.99738	0.00563251	up_regulated
ART3	4.19845	1.04682e-11	up_regulated	5.19981	9.23291e-24	up_regulated	4.24311	1.28643e-12	up_regulated	5.07531	1.94012e-22	up_regulated	5.12576	1.9907e-21	up_regulated
ADH4	2.70006	0.00547662	up_regulated	1.92789	0.686579	Not_differentially_expressed	1.16273	1	Not_differentially_expressed	1.63437	1	Not_differentially_expressed	2.47412	0.117196	Not_differentially_expressed
DDIT4L	2.24922	8.22218e-05	up_regulated	2.40525	4.57791e-06	up_regulated	2.37919	6.53259e-06	up_regulated	2.2809	2.81879e-05	up_regulated	2.27238	3.97003e-05	up_regulated
PAPSS1	1.48199	0.00281905	up_regulated	1.56965	0.000245653	up_regulated	1.57201	0.000216559	up_regulated	1.55323	0.000490613	up_regulated	1.45319	0.00484544	up_regulated
UGT8	3.98021	3.047e-19	up_regulated	4.18272	1.11106e-22	up_regulated	4.09886	2.13315e-21	up_regulated	3.93731	2.54007e-19	up_regulated	4.0107	5.42913e-20	up_regulated
PRSS12	4.94627	2.59511e-24	up_regulated	5.33347	1.30297e-30	up_regulated	5.3036	7.10097e-31	up_regulated	5.07501	5.96212e-27	up_regulated	4.41322	7.35907e-21	up_regulated
QRFPR	4.48395	1.35067e-11	up_regulated	4.57503	6.01328e-12	up_regulated	4.41482	5.63992e-12	up_regulated	4.17442	4.9157e-09	up_regulated	4.50873	1.84496e-11	up_regulated
FGF2	1.81683	0.0238815	up_regulated	2.18742	1.23723e-05	up_regulated	2.1559	1.37751e-05	up_regulated	1.9734	5.52194e-05	up_regulated	1.85464	0.0143305	up_regulated
HSPA4L	1.88946	0.00262923	up_regulated	1.86307	0.00502582	up_regulated	1.83496	0.0094107	up_regulated	1.02129	1	Not_differentially_expressed	1.88393	0.0024377	up_regulated
RNF150	2.58599	1.17825e-08	up_regulated	3.00422	4.35381e-15	up_regulated	2.86703	4.53473e-12	up_regulated	2.93372	8.07594e-14	up_regulated	2.66154	1.00179e-09	up_regulated
C4orf51	3.88252	2.37914e-07	up_regulated	4.67215	0.000171102	up_regulated	3.80286	5.79702e-07	up_regulated	4.07484	3.47854e-05	up_regulated	4.49508	0.000914524	up_regulated
TRIM2	2.1152	2.02644e-07	up_regulated	2.22868	1.60108e-09	up_regulated	2.19271	2.34008e-09	up_regulated	2.1246	3.32557e-08	up_regulated	2.08785	2.11034e-07	up_regulated
DCHS2	3.24526	5.49562e-09	up_regulated	3.33354	9.32344e-10	up_regulated	3.08333	8.58348e-09	up_regulated	3.15714	5.0807e-09	up_regulated	3.2066	1.56219e-08	up_regulated
RBM46	3.0022	0.00191583	up_regulated	2.47197	0.0357267	up_regulated	2.48454	0.0335782	up_regulated	2.46123	0.0563893	Not_differentially_expressed	2.16474	0.199878	Not_differentially_expressed
GRIA2	3.2677	6.25342e-06	up_regulated	3.62982	4.56593e-07	up_regulated	3.49231	9.3076e-07	up_regulated	3.17928	2.74203e-05	up_regulated	3.33244	1.35746e-05	up_regulated
NPY5R	4.16716	1.18573e-11	up_regulated	5.16691	1.56706e-20	up_regulated	5.07575	1.25206e-20	up_regulated	5.04045	1.40561e-19	up_regulated	4.25128	9.10014e-12	up_regulated
SCRG1	6.10251	6.17021e-43	up_regulated	6.99398	9.86734e-52	up_regulated	6.82121	9.1238e-51	up_regulated	6.27266	1.90761e-42	up_regulated	6.74381	2.18132e-49	up_regulated
STOX2	2.38694	2.98338e-11	up_regulated	2.49557	9.3145e-15	up_regulated	2.1718	7.82829e-08	up_regulated	2.41476	2.2634e-13	up_regulated	2.34977	1.09492e-11	up_regulated
ENPP6	2.45755	5.64289e-06	up_regulated	2.71288	9.53186e-09	up_regulated	2.67171	1.63365e-08	up_regulated	2.53716	5.02623e-07	up_regulated	2.44564	5.37237e-06	up_regulated
TERT	2.05414	0.0284468	up_regulated	1.77151	0.253437	Not_differentially_expressed	1.77649	0.171421	Not_differentially_expressed	1.36452	1	Not_differentially_expressed	1.95097	0.0762569	Not_differentially_expressed
IRX1	3.47595	1.63287e-09	up_regulated	3.74155	6.65061e-12	up_regulated	3.75461	2.76902e-12	up_regulated	2.98238	8.46816e-06	up_regulated	3.56108	7.90283e-11	up_regulated
POLR3G	1.55544	0.00835441	up_regulated	1.59072	0.00313692	up_regulated	1.54851	0.00675962	up_regulated	1.43349	0.0584071	Not_differentially_expressed	1.52019	0.0172036	up_regulated
SLC27A6	2.75072	1.0029e-06	up_regulated	2.84385	1.84372e-07	up_regulated	2.81887	1.31218e-07	up_regulated	2.27076	0.00196811	up_regulated	2.98635	1.74529e-08	up_regulated
ACSL6	2.1669	0.00634557	up_regulated	2.15129	0.00708046	up_regulated	2.14734	0.00758011	up_regulated	2.12989	0.0100291	up_regulated	1.69344	1	Not_differentially_expressed
GFRA3	4.84862	2.38194e-21	up_regulated	4.99599	1.84995e-23	up_regulated	4.96259	3.96417e-24	up_regulated	4.74881	5.81207e-23	up_regulated	4.90715	7.38478e-22	up_regulated
NRG2	2.25195	0.000806736	up_regulated	2.30165	0.000219063	up_regulated	2.26096	0.000149337	up_regulated	1.85191	0.0833489	Not_differentially_expressed	2.33535	0.000315977	up_regulated
SCGB3A2	2.36267	0.00722875	up_regulated	3.18498	0.00669493	up_regulated	2.08229	0.0792862	Not_differentially_expressed	2.36767	0.0175162	up_regulated	2.45828	0.202169	Not_differentially_expressed
SPINK5	2.27775	0.043155	up_regulated	2.58533	0.00693616	up_regulated	2.45078	0.0138719	up_regulated	2.25902	0.0549662	Not_differentially_expressed	1.56372	1	Not_differentially_expressed
FAT2	2.34117	0.000140383	up_regulated	2.81713	3.0385e-09	up_regulated	2.75517	2.38268e-09	up_regulated	2.47177	6.28792e-06	up_regulated	2.27206	0.000322449	up_regulated
NIPAL4	3.69513	9.79955e-14	up_regulated	3.69096	7.53074e-14	up_regulated	3.6538	9.08078e-14	up_regulated	3.59634	5.90946e-13	up_regulated	3.5175	2.092e-12	up_regulated
SOX30	2.25122	3.17391e-05	up_regulated	2.37625	2.96305e-05	up_regulated	2.25439	5.56107e-05	up_regulated	2.2721	7.81408e-05	up_regulated	2.3403	5.47223e-05	up_regulated
GABRP	4.52802	1.27161e-21	up_regulated	5.55447	4.20542e-42	up_regulated	5.54189	1.40382e-42	up_regulated	4.51045	5.22227e-21	up_regulated	4.50076	5.09659e-21	up_regulated
NKX2-5	3.2004	0.000691851	up_regulated	2.93654	0.0103315	up_regulated	2.8323	0.00116933	up_regulated	2.93132	0.00641824	up_regulated	3.24875	0.00119648	up_regulated
COL23A1	1.83768	0.0221692	up_regulated	1.58672	0.203211	Not_differentially_expressed	1.60072	0.156765	Not_differentially_expressed	1.57599	0.236784	Not_differentially_expressed	1.85871	0.0184209	up_regulated
ZNF454	2.05321	1.73506e-08	up_regulated	2.10752	3.33186e-09	up_regulated	2.07474	3.48276e-09	up_regulated	1.97194	1.72711e-07	up_regulated	2.0271	6.70623e-08	up_regulated
GRM6	2.34675	9.53182e-07	up_regulated	2.44146	1.29543e-06	up_regulated	2.17988	7.13169e-06	up_regulated	2.13835	3.76137e-05	up_regulated	2.36146	4.67047e-06	up_regulated
RASGEF1C	4.14822	4.09112e-18	up_regulated	4.44328	2.65787e-21	up_regulated	4.32405	2.48697e-22	up_regulated	3.7849	2.59613e-14	up_regulated	4.13266	2.11018e-17	up_regulated
FOXC1	4.37489	3.69831e-58	up_regulated	4.47017	2.38232e-72	up_regulated	4.47416	3.45157e-73	up_regulated	4.33003	1.8343e-62	up_regulated	4.33045	3.43659e-58	up_regulated
MYLK4	1.63577	0.00530325	up_regulated	1.67715	0.00239373	up_regulated	1.65037	0.00273146	up_regulated	1.58403	0.0134914	up_regulated	1.62984	0.00603602	up_regulated
TUBB2B	2.94982	3.09091e-06	up_regulated	2.59755	0.000159761	up_regulated	2.19531	0.00243598	up_regulated	1.11211	1	Not_differentially_expressed	2.62097	8.1018e-05	up_regulated
CAGE1	2.4561	5.45189e-06	up_regulated	2.76802	1.40315e-06	up_regulated	2.52763	4.73681e-08	up_regulated	2.48375	1.87758e-06	up_regulated	2.53714	3.80702e-05	up_regulated
RNF182	2.71438	9.31952e-05	up_regulated	2.70182	5.73159e-05	up_regulated	2.67994	6.34414e-05	up_regulated	2.62325	0.000166522	up_regulated	2.52807	0.00050611	up_regulated
ID4	2.08487	0.00734684	up_regulated	2.18562	0.00179352	up_regulated	2.15089	0.00248962	up_regulated	2.07685	0.00641824	up_regulated	2.11363	0.00501015	up_regulated
HIST1H1A	2.59773	0.0246437	up_regulated	2.63995	0.0161803	up_regulated	2.19646	0.13168	Not_differentially_expressed	2.23227	0.229904	Not_differentially_expressed	2.68871	0.0584657	Not_differentially_expressed
HIST1H2AH	3.39258	8.93019e-10	up_regulated	2.45105	6.49835e-05	up_regulated	2.36175	4.23109e-05	up_regulated	2.21179	0.00211825	up_regulated	2.72308	8.91544e-05	up_regulated
UBD	2.04526	0.0295292	up_regulated	2.27246	0.00302676	up_regulated	2.27461	0.00280619	up_regulated	2.29351	0.00287283	up_regulated	2.17474	0.00775442	up_regulated
MOG	5.78119	2.40082e-16	up_regulated	6.53067	1.68902e-17	up_regulated	5.98306	1.06064e-17	up_regulated	5.60865	1.79871e-14	up_regulated	6.46271	8.21707e-17	up_regulated
TRIM15	3.34191	3.7353e-05	up_regulated	3.30992	0.00012038	up_regulated	2.93253	8.49499e-05	up_regulated	2.80654	0.00530456	up_regulated	3.5647	6.70726e-05	up_regulated
C6orf15	4.40031	2.10568e-11	up_regulated	4.37713	1.02307e-11	up_regulated	4.33929	1.78889e-11	up_regulated	3.83809	3.81254e-08	up_regulated	4.33962	2.14001e-11	up_regulated
PSORS1C2	2.39531	0.0070258	up_regulated	2.68477	0.000783941	up_regulated	2.22349	0.00822781	up_regulated	2.31857	0.00474185	up_regulated	2.42186	0.00795142	up_regulated
POU5F1	2.37052	3.89921e-09	up_regulated	2.49324	2.88053e-10	up_regulated	2.2667	1.25449e-07	up_regulated	2.18658	2.77313e-07	up_regulated	2.4451	4.38204e-10	up_regulated
TNF	1.93334	0.00365349	up_regulated	1.8618	0.0116851	up_regulated	1.85514	0.0117088	up_regulated	1.82604	0.0164225	up_regulated	1.92514	0.0040215	up_regulated
COL11A2	3.52542	5.82188e-12	up_regulated	3.62203	1.17909e-12	up_regulated	3.52268	3.43537e-12	up_regulated	3.52707	4.97882e-12	up_regulated	3.13817	1.8107e-09	up_regulated
IP6K3	2.85954	0.000321663	up_regulated	2.94822	0.000291788	up_regulated	2.7328	0.000306308	up_regulated	2.79755	0.0007933	up_regulated	2.91135	0.000377946	up_regulated
KCNK5	3.15747	2.42434e-18	up_regulated	3.24662	1.59428e-21	up_regulated	3.25034	1.00303e-21	up_regulated	3.18134	2.20753e-19	up_regulated	3.15069	2.53258e-18	up_regulated
CYP39A1	1.8326	0.0158421	up_regulated	1.88484	0.00897635	up_regulated	1.88983	0.00683242	up_regulated	1.78671	0.0278574	up_regulated	1.72321	0.0513527	Not_differentially_expressed
SLC25A27	1.62789	0.0472384	up_regulated	1.80795	0.000769714	up_regulated	1.75779	0.0017148	up_regulated	1.69835	0.00682969	up_regulated	1.68317	0.0229285	up_regulated
BMP5	2.73908	0.00105808	up_regulated	2.78393	0.000992874	up_regulated	2.80591	0.000638741	up_regulated	2.35951	0.0330373	up_regulated	2.92977	0.000237979	up_regulated
LGSN	2.5396	0.0206428	up_regulated	2.68481	0.0237572	up_regulated	2.19138	0.0432237	up_regulated	1.49178	1	Not_differentially_expressed	2.71357	0.0259643	up_regulated
COL19A1	2.63171	0.00142197	up_regulated	2.3285	0.030211	up_regulated	2.16686	0.0234841	up_regulated	2.29098	0.023838	up_regulated	2.20156	0.0597075	Not_differentially_expressed
COL9A1	5.56242	7.13512e-19	up_regulated	5.48552	1.5355e-16	up_regulated	5.04487	5.01903e-19	up_regulated	4.74193	7.66511e-13	up_regulated	5.49009	6.6903e-17	up_regulated
B3GAT2	1.65137	0.0485769	up_regulated	1.51766	0.162135	Not_differentially_expressed	2.61806	0.00623076	up_regulated	0.291601	1	Not_differentially_expressed	1.56367	0.12116	Not_differentially_expressed
OGFRL1	1.66198	0.000619248	up_regulated	1.70954	0.000152256	up_regulated	1.88789	3.32849e-07	up_regulated	1.64636	0.000740543	up_regulated	1.61289	0.00129066	up_regulated
ELOVL4	2.02478	0.000242066	up_regulated	2.06189	7.81091e-05	up_regulated	2.03898	0.000104935	up_regulated	1.94895	0.000494964	up_regulated	1.97473	0.000562997	up_regulated
SNAP91	2.92568	1.33788e-06	up_regulated	3.09971	2.90813e-07	up_regulated	2.91406	7.88727e-08	up_regulated	2.92808	1.58529e-06	up_regulated	2.91511	1.57252e-06	up_regulated
RIPPLY2	5.11432	1.3378e-09	up_regulated	5.11925	1.07327e-08	up_regulated	5.07588	6.40998e-10	up_regulated	4.958	5.09923e-09	up_regulated	5.14611	3.64351e-09	up_regulated
SRSF12	3.78346	5.02984e-36	up_regulated	3.91737	1.99004e-41	up_regulated	3.81911	3.57052e-40	up_regulated	3.71955	3.90609e-34	up_regulated	3.81541	7.51755e-36	up_regulated
PM20D2	2.89915	9.64871e-22	up_regulated	2.93594	4.67333e-23	up_regulated	2.92086	2.37884e-23	up_regulated	2.84841	9.70632e-21	up_regulated	2.87848	4.64637e-22	up_regulated
EPHA7	2.98487	6.41017e-05	up_regulated	2.98712	7.14302e-05	up_regulated	3.0009	5.82782e-05	up_regulated	2.88857	0.000182922	up_regulated	2.98698	3.79679e-05	up_regulated
NR2E1	2.4649	0.00224916	up_regulated	2.6129	0.000985992	up_regulated	2.54987	0.00073484	up_regulated	2.45595	0.00333778	up_regulated	2.36438	0.0103731	up_regulated
SLC22A16	3.26532	4.21292e-13	up_regulated	3.29262	9.79135e-13	up_regulated	3.23138	2.20083e-13	up_regulated	1.49916	0.694231	Not_differentially_expressed	3.25661	9.09277e-12	up_regulated
FABP7	2.62431	0.031461	up_regulated	2.63494	0.0305332	up_regulated	2.61737	0.0328198	up_regulated	2.58045	0.038635	up_regulated	2.43416	0.0773337	Not_differentially_expressed
PPP1R14C	3.1298	9.25297e-12	up_regulated	3.18449	7.26344e-13	up_regulated	3.17683	7.45583e-13	up_regulated	3.0944	1.04668e-11	up_regulated	3.09358	2.56798e-11	up_regulated
PLEKHG1	1.55473	0.0107293	up_regulated	1.57537	0.00510026	up_regulated	1.56511	0.00552549	up_regulated	1.54171	0.00844341	up_regulated	1.54403	0.00931527	up_regulated
MTHFD1L	1.49275	0.0156782	up_regulated	1.5447	0.00341004	up_regulated	1.55171	0.00257906	up_regulated	1.51696	0.0114558	up_regulated	1.52702	0.0101047	up_regulated
TTLL2	2.52226	0.00248498	up_regulated	2.49407	0.00564012	up_regulated	2.52607	0.000796791	up_regulated	2.28241	0.0128075	up_regulated	2.39427	0.0121047	up_regulated
CYP2W1	2.53609	0.0052872	up_regulated	3.49954	2.75013e-05	up_regulated	2.35651	0.00431816	up_regulated	2.59237	0.00642907	up_regulated	3.37902	0.000155033	up_regulated
FSCN1	1.83988	4.51993e-06	up_regulated	1.91989	1.13754e-07	up_regulated	1.95666	6.6833e-08	up_regulated	1.93968	2.82744e-07	up_regulated	1.82296	5.71705e-06	up_regulated
COL28A1	2.22255	0.00100699	up_regulated	2.32129	0.000290604	up_regulated	2.12361	0.00311922	up_regulated	2.24642	0.000751059	up_regulated	2.10408	0.00403765	up_regulated
SOSTDC1	3.30567	1.35995e-08	up_regulated	3.54684	3.32367e-10	up_regulated	3.5278	1.24459e-10	up_regulated	2.96199	9.07297e-06	up_regulated	3.29292	3.1527e-08	up_regulated
ITGB8	2.4562	3.93891e-08	up_regulated	2.36762	4.46109e-08	up_regulated	2.26247	4.20323e-07	up_regulated	2.18256	3.38737e-06	up_regulated	2.26156	5.50824e-07	up_regulated
STEAP1B	2.89634	3.92376e-09	up_regulated	2.98154	9.3895e-10	up_regulated	2.08412	0.000303346	up_regulated	1.57235	0.172348	Not_differentially_expressed	2.98733	6.97153e-10	up_regulated
IGF2BP3	4.39896	8.10232e-20	up_regulated	4.81702	1.50977e-22	up_regulated	3.82972	1.39548e-18	up_regulated	3.79084	4.25882e-17	up_regulated	4.84524	1.81655e-21	up_regulated
NPY	4.10401	0.000118149	up_regulated	3.95376	0.00097864	up_regulated	3.76714	0.000240549	up_regulated	3.02523	0.0551633	Not_differentially_expressed	3.90604	0.00110848	up_regulated
MPP6	1.75435	0.0024862	up_regulated	1.66347	0.00340445	up_regulated	1.58658	0.0212755	up_regulated	1.54645	0.0230713	up_regulated	1.62753	0.00775442	up_regulated
WIPF3	1.99801	1.45931e-05	up_regulated	2.03367	8.96441e-06	up_regulated	2.0484	4.69738e-06	up_regulated	2.00145	2.11096e-05	up_regulated	1.98227	3.8015e-06	up_regulated
GHRHR	3.99972	2.6401e-11	up_regulated	4.77578	7.09633e-12	up_regulated	4.51007	5.44654e-11	up_regulated	4.37352	1.41483e-10	up_regulated	4.62234	2.61109e-11	up_regulated
PDE1C	2.44602	4.22589e-06	up_regulated	2.75241	1.28463e-09	up_regulated	2.7757	2.20157e-09	up_regulated	2.42399	7.06567e-06	up_regulated	2.64264	1.30202e-07	up_regulated
SUN3	3.00377	0.000138526	up_regulated	3.07249	0.0125487	up_regulated	2.67319	0.000917877	up_regulated	2.76039	0.00480167	up_regulated	3.02831	0.0155764	up_regulated
ABCA13	5.38398	2.05834e-27	up_regulated	6.11668	1.59464e-34	up_regulated	5.59034	1.20257e-34	up_regulated	5.51421	5.90436e-29	up_regulated	5.21776	2.61508e-26	up_regulated
FZD9	3.99285	3.38556e-24	up_regulated	4.10132	2.11975e-27	up_regulated	4.07436	4.39163e-28	up_regulated	4.05027	2.16006e-26	up_regulated	3.97476	3.5315e-24	up_regulated
CDK6	1.89995	0.000145924	up_regulated	1.88979	0.00011969	up_regulated	1.8485	0.000228288	up_regulated	1.8252	0.000268886	up_regulated	1.76231	0.00136179	up_regulated
DYNC1I1	2.30332	7.96824e-06	up_regulated	2.37141	1.71677e-06	up_regulated	2.37443	1.44424e-06	up_regulated	2.28511	5.69155e-06	up_regulated	2.22249	3.11881e-05	up_regulated
DLX6	5.3558	1.08595e-24	up_regulated	5.68707	1.45916e-27	up_regulated	5.33102	1.54934e-26	up_regulated	4.68532	4.4857e-21	up_regulated	5.47499	3.6176e-24	up_regulated
DLX5	2.87082	4.01179e-07	up_regulated	2.84575	5.41738e-07	up_regulated	2.95505	6.4226e-08	up_regulated	2.97707	8.14974e-08	up_regulated	2.75613	6.25117e-06	up_regulated
STAG3	1.94593	0.000968892	up_regulated	1.98487	0.00129807	up_regulated	2.17519	6.8817e-05	up_regulated	1.15669	1	Not_differentially_expressed	1.97552	0.00146499	up_regulated
NYAP1	2.31815	7.65876e-05	up_regulated	2.3732	4.02205e-05	up_regulated	2.18386	9.30707e-05	up_regulated	2.06456	0.00329582	up_regulated	2.42531	1.52058e-05	up_regulated
FBXL13	3.12553	4.95067e-12	up_regulated	3.19131	2.23248e-11	up_regulated	3.08727	3.66019e-11	up_regulated	2.57765	8.20097e-07	up_regulated	3.15416	4.17603e-11	up_regulated
ANKRD7	2.31261	0.00190536	up_regulated	2.37973	0.00156725	up_regulated	2.3227	0.000959557	up_regulated	2.1091	0.0125201	up_regulated	2.30953	0.00379413	up_regulated
PTPRZ1	3.7255	8.45665e-08	up_regulated	4.06706	2.50859e-10	up_regulated	4.0429	5.81981e-11	up_regulated	3.64697	1.53177e-08	up_regulated	4.20253	1.1518e-11	up_regulated
TSPAN33	1.44131	0.0402767	up_regulated	1.4619	0.0150676	up_regulated	1.48688	0.00776262	up_regulated	1.399	0.0724334	Not_differentially_expressed	1.41027	0.0727713	Not_differentially_expressed
CPA2	2.52662	0.000206887	up_regulated	3.11978	1.34473e-07	up_regulated	2.88949	4.65465e-07	up_regulated	2.9211	2.96971e-06	up_regulated	2.69112	4.69042e-05	up_regulated
KLF14	2.15709	0.00278665	up_regulated	2.15203	0.00781153	up_regulated	2.04547	0.0070588	up_regulated	2.0895	0.00373431	up_regulated	2.24521	0.00146862	up_regulated
TMEM213	3.41755	4.26268e-06	up_regulated	3.66528	5.53549e-07	up_regulated	3.6598	3.56513e-07	up_regulated	2.58495	5.66324e-06	up_regulated	3.43735	6.18778e-06	up_regulated
CLEC2L	4.28633	6.30383e-13	up_regulated	4.24837	2.15234e-12	up_regulated	4.46247	4.48866e-15	up_regulated	3.96397	6.91958e-11	up_regulated	3.97932	4.21044e-11	up_regulated
PRSS1	4.25288	3.12485e-11	up_regulated	4.28004	2.96779e-09	up_regulated	3.32845	1.7755e-06	up_regulated	3.35754	7.39219e-06	up_regulated	4.24442	2.06561e-08	up_regulated
ACTR3B	1.54412	0.0432131	up_regulated	1.57078	0.0208059	up_regulated	1.67042	0.00559213	up_regulated	1.51035	0.0608288	Not_differentially_expressed	1.51798	0.0551828	Not_differentially_expressed
DPP6	2.36902	0.0125237	up_regulated	1.27994	1	Not_differentially_expressed	1.27367	1	Not_differentially_expressed	2.24887	0.010679	up_regulated	1.9987	0.156902	Not_differentially_expressed
NPM2	2.02433	0.000237631	up_regulated	2.14407	3.21504e-05	up_regulated	2.17527	8.37139e-06	up_regulated	1.91716	0.00169752	up_regulated	2.09909	4.60808e-05	up_regulated
UNC5D	2.66674	0.0248303	up_regulated	2.91397	0.113823	Not_differentially_expressed	1.88854	0.406625	Not_differentially_expressed	2.18715	0.351469	Not_differentially_expressed	2.13697	0.323376	Not_differentially_expressed
STAR	2.08344	0.0201082	up_regulated	2.27449	0.00879328	up_regulated	1.51037	0.685377	Not_differentially_expressed	1.74675	0.217786	Not_differentially_expressed	2.29451	0.00724041	up_regulated
ADAM32	1.99869	0.000531579	up_regulated	1.76581	0.0122136	up_regulated	1.64449	0.0560165	Not_differentially_expressed	1.5265	0.191394	Not_differentially_expressed	1.72879	0.0121507	up_regulated
SFRP1	3.59453	8.73533e-15	up_regulated	4.02996	9.13262e-22	up_regulated	4.03119	6.17802e-22	up_regulated	3.40615	1.58283e-12	up_regulated	3.62532	4.65835e-16	up_regulated
ST18	1.80263	0.0480767	up_regulated	1.37704	1	Not_differentially_expressed	1.35563	1	Not_differentially_expressed	1.39276	1	Not_differentially_expressed	1.24511	1	Not_differentially_expressed
OPRK1	4.6054	1.02135e-17	up_regulated	4.43793	2.02106e-15	up_regulated	4.38611	2.93078e-16	up_regulated	4.4582	3.66035e-16	up_regulated	4.56672	4.16075e-16	up_regulated
RGS20	2.31017	0.000102193	up_regulated	2.61275	4.74257e-06	up_regulated	2.27344	9.30707e-05	up_regulated	2.48977	1.02053e-05	up_regulated	2.48532	3.57671e-05	up_regulated
KCNB2	4.0634	2.91295e-12	up_regulated	4.18312	4.48148e-12	up_regulated	4.17554	1.3458e-13	up_regulated	4.10579	2.07774e-12	up_regulated	4.13636	2.99705e-12	up_regulated
PI15	3.2192	8.45573e-11	up_regulated	3.228	8.35366e-13	up_regulated	3.2105	1.09475e-12	up_regulated	3.12138	2.96403e-11	up_regulated	3.59295	1.79358e-13	up_regulated
CRISPLD1	3.1329	6.29806e-12	up_regulated	3.28902	6.50564e-14	up_regulated	3.27173	1.0238e-13	up_regulated	3.14436	3.95377e-12	up_regulated	3.12979	2.70234e-12	up_regulated
FABP5	1.97289	4.82873e-05	up_regulated	2.5112	1.4366e-09	up_regulated	2.49887	3.45226e-09	up_regulated	2.47461	6.72089e-09	up_regulated	1.85616	7.38561e-05	up_regulated
CA3	2.65608	2.34945e-05	up_regulated	2.89191	3.58309e-07	up_regulated	2.80083	1.63368e-07	up_regulated	2.89953	1.35028e-07	up_regulated	2.6685	3.77446e-05	up_regulated
TMEM74	2.70671	1.80218e-06	up_regulated	2.79973	3.12985e-07	up_regulated	2.759	2.64103e-07	up_regulated	2.80003	4.04303e-07	up_regulated	2.74012	4.58749e-07	up_regulated
KCNQ3	2.13739	0.000453598	up_regulated	2.13801	0.000476862	up_regulated	2.13324	0.000484675	up_regulated	2.1582	0.000429558	up_regulated	2.13793	0.000563476	up_regulated
TMEM71	2.16143	2.2217e-05	up_regulated	2.21273	1.08462e-05	up_regulated	2.22008	7.02134e-06	up_regulated	2.10522	9.8825e-05	up_regulated	2.11995	4.79141e-05	up_regulated
COL22A1	3.09662	1.58638e-09	up_regulated	3.14387	3.55703e-10	up_regulated	3.12858	3.58953e-10	up_regulated	3.15439	6.09873e-10	up_regulated	2.98487	1.4365e-08	up_regulated
LY6D	3.89681	2.24725e-09	up_regulated	4.12308	3.703e-10	up_regulated	4.11346	1.42524e-10	up_regulated	3.56755	1.10183e-06	up_regulated	4.15849	1.29584e-10	up_regulated
DMRT1	2.45521	0.0326086	up_regulated	2.3928	0.0428051	up_regulated	2.40524	0.0215832	up_regulated	2.41739	0.0384482	up_regulated	2.33029	0.0747254	Not_differentially_expressed
SH3GL2	2.31283	0.0406822	up_regulated	2.37425	0.0251578	up_regulated	2.3444	0.0223297	up_regulated	2.345	0.0264742	up_regulated	2.35763	0.0306137	up_regulated
CDKN2A	2.20729	0.000348523	up_regulated	2.28705	8.7234e-05	up_regulated	2.29924	7.25817e-05	up_regulated	2.24084	0.000194304	up_regulated	2.24883	0.000182597	up_regulated
MOB3B	2.17205	7.88114e-10	up_regulated	2.27058	2.48999e-12	up_regulated	2.26484	1.94458e-12	up_regulated	2.14682	4.79587e-10	up_regulated	2.19827	2.35384e-10	up_regulated
PRSS3	3.25724	3.95765e-09	up_regulated	3.33715	9.08731e-09	up_regulated	3.37285	4.56435e-12	up_regulated	3.2527	3.12924e-09	up_regulated	3.16511	1.9985e-07	up_regulated
HRCT1	3.23068	2.82171e-10	up_regulated	3.45414	4.09002e-12	up_regulated	3.48806	8.15521e-13	up_regulated	3.78211	4.88541e-17	up_regulated	3.36601	1.56651e-11	up_regulated
GLIPR2	1.43182	0.0478686	up_regulated	1.45298	0.025426	up_regulated	1.45851	0.0214687	up_regulated	1.38159	0.094921	Not_differentially_expressed	1.44508	0.0305926	up_regulated
CNTNAP3	2.48229	5.57016e-06	up_regulated	2.63357	3.29168e-07	up_regulated	2.48067	1.19013e-06	up_regulated	2.35531	7.30878e-06	up_regulated	2.40303	1.14555e-05	up_regulated
CNTNAP3B	1.90218	0.0478625	up_regulated	1.93873	0.013732	up_regulated	1.94071	0.00637703	up_regulated	1.97842	0.00180103	up_regulated	2.10159	0.00072601	up_regulated
FAM189A2	1.78831	0.0361805	up_regulated	1.84639	0.00851887	up_regulated	1.90652	0.00319661	up_regulated	1.54185	0.461997	Not_differentially_expressed	1.85641	0.0168433	up_regulated
APBA1	2.0764	1.4775e-05	up_regulated	2.20729	3.29968e-07	up_regulated	2.20184	3.47785e-07	up_regulated	2.08512	9.34896e-06	up_regulated	2.10207	7.65445e-06	up_regulated
TRPM6	3.51799	5.77259e-16	up_regulated	3.56677	2.51555e-16	up_regulated	3.52837	4.50015e-17	up_regulated	3.38121	1.73027e-14	up_regulated	3.38051	1.2351e-14	up_regulated
FRMD3	3.03253	7.00287e-18	up_regulated	3.19366	2.51404e-21	up_regulated	3.15422	8.07755e-21	up_regulated	3.09356	1.30046e-19	up_regulated	3.03312	1.95365e-18	up_regulated
DIRAS2	2.14509	0.0171619	up_regulated	2.62837	7.43145e-05	up_regulated	2.43837	0.000439744	up_regulated	2.52497	0.000261055	up_regulated	1.78741	0.356806	Not_differentially_expressed
BARX1	2.25624	0.0318621	up_regulated	2.45658	0.00794883	up_regulated	2.45243	0.00541815	up_regulated	2.4535	0.00607278	up_regulated	2.44336	0.00986233	up_regulated
GABBR2	4.611	7.03126e-17	up_regulated	4.75102	4.32292e-19	up_regulated	4.67491	2.71495e-20	up_regulated	4.67136	1.7179e-19	up_regulated	4.68725	5.43493e-18	up_regulated
TMEFF1	2.43912	0.000289434	up_regulated	1.68307	0.247197	Not_differentially_expressed	2.45103	7.01559e-05	up_regulated	1.45218	0.195173	Not_differentially_expressed	2.56246	0.000220415	up_regulated
ZNF462	1.89229	7.34629e-06	up_regulated	1.96154	7.20969e-07	up_regulated	1.9028	6.28041e-06	up_regulated	1.83971	1.21433e-05	up_regulated	1.85677	1.19329e-05	up_regulated
COL27A1	2.22005	8.7243e-12	up_regulated	2.23903	1.43514e-12	up_regulated	2.16871	4.85975e-11	up_regulated	2.16785	2.28079e-11	up_regulated	2.17752	3.87535e-11	up_regulated
NR5A1	2.37234	0.0160231	up_regulated	2.54519	0.00913612	up_regulated	1.73735	0.230431	Not_differentially_expressed	2.38509	0.0263932	up_regulated	2.51734	0.0116887	up_regulated
FAM163B	2.9029	0.00177601	up_regulated	2.32735	0.609046	Not_differentially_expressed	2.6595	0.00240285	up_regulated	2.80288	0.0190314	up_regulated	2.85644	0.0159522	up_regulated
UCN3	3.68298	0.0295292	up_regulated	2.83847	0.711034	Not_differentially_expressed	1.28527	1	Not_differentially_expressed	2.52254	0.550806	Not_differentially_expressed	3.67115	0.13496	Not_differentially_expressed
MEIG1	2.78917	5.22579e-09	up_regulated	2.0165	0.00167859	up_regulated	1.55654	0.152309	Not_differentially_expressed	2.36839	1.00695e-05	up_regulated	1.93694	0.00706018	up_regulated
OLAH	5.05894	2.18092e-29	up_regulated	5.34981	1.41646e-29	up_regulated	5.05294	5.13915e-30	up_regulated	5.00508	2.14703e-25	up_regulated	5.16063	2.58679e-27	up_regulated
ACBD7	2.01764	0.00223702	up_regulated	1.93997	0.00659748	up_regulated	2.0677	0.00110157	up_regulated	1.91527	0.0105991	up_regulated	1.98647	0.00408736	up_regulated
NMT2	1.39861	0.0255384	up_regulated	1.51988	0.000699933	up_regulated	1.46881	0.00202175	up_regulated	1.22125	0.453294	Not_differentially_expressed	1.51208	0.00202841	up_regulated
FAM171A1	2.67259	2.50093e-22	up_regulated	2.78059	1.03889e-26	up_regulated	2.79398	4.00852e-27	up_regulated	2.70232	2.78084e-23	up_regulated	2.68417	8.24958e-24	up_regulated
C10orf67	2.6597	0.00120089	up_regulated	2.34582	0.0405607	up_regulated	1.9425	0.0959483	Not_differentially_expressed	2.1471	0.0485069	up_regulated	2.38842	0.0429634	up_regulated
PRTFDC1	2.85609	1.65506e-18	up_regulated	2.97167	4.74651e-21	up_regulated	2.92223	2.88969e-20	up_regulated	2.92966	2.55502e-20	up_regulated	2.88454	3.11133e-19	up_regulated
ENKUR	1.67691	0.0216738	up_regulated	1.48916	0.391688	Not_differentially_expressed	1.48211	0.168266	Not_differentially_expressed	1.45201	0.310648	Not_differentially_expressed	1.43626	0.619117	Not_differentially_expressed
MYO3A	3.1655	1.23457e-05	up_regulated	3.08886	5.40587e-05	up_regulated	2.97719	8.53338e-05	up_regulated	3.08277	5.49598e-05	up_regulated	3.09665	3.30504e-05	up_regulated
RASGEF1A	1.77719	0.0317447	up_regulated	1.74824	0.0483621	up_regulated	1.72928	0.0595081	Not_differentially_expressed	1.68769	0.109423	Not_differentially_expressed	1.79004	0.0228686	up_regulated
ANTXRL	3.17498	7.76639e-06	up_regulated	3.62525	5.4783e-08	up_regulated	3.54859	5.26746e-10	up_regulated	3.31311	5.72723e-07	up_regulated	3.3631	2.34247e-06	up_regulated
GPRIN2	1.98349	0.00871236	up_regulated	2.12688	0.00139522	up_regulated	2.1298	0.00132529	up_regulated	2.0504	0.00462122	up_regulated	2.00795	0.00774187	up_regulated
ZNF488	2.28756	0.00100251	up_regulated	2.363	0.0003561	up_regulated	2.38136	0.000180733	up_regulated	2.29541	0.00103916	up_regulated	2.28898	0.000851409	up_regulated
ANXA8	2.74484	1.75175e-05	up_regulated	2.89364	5.47045e-06	up_regulated	2.40917	0.201224	Not_differentially_expressed	3.42151	4.23025e-11	up_regulated	2.72873	1.71195e-05	up_regulated
SLC18A3	3.93936	0.00989731	up_regulated	4.08455	0.0206463	up_regulated	2.76672	0.0181872	up_regulated	3.54933	0.0784963	Not_differentially_expressed	4.13474	0.017776	up_regulated
PHYHIPL	3.06752	2.59181e-08	up_regulated	2.98389	5.23681e-08	up_regulated	3.10362	6.29533e-09	up_regulated	1.08092	1	Not_differentially_expressed	2.96405	2.26875e-07	up_regulated
ATOH7	2.80756	1.41927e-06	up_regulated	2.78007	5.24199e-06	up_regulated	2.69598	1.68831e-06	up_regulated	2.77606	3.89077e-06	up_regulated	2.83391	2.3156e-06	up_regulated
NPFFR1	2.32052	0.000117835	up_regulated	2.34518	0.000102884	up_regulated	1.69735	0.222458	Not_differentially_expressed	2.24091	0.000367238	up_regulated	2.29242	0.000237459	up_regulated
CHST3	1.72173	6.45512e-05	up_regulated	1.77429	7.8577e-06	up_regulated	1.78266	5.76388e-06	up_regulated	1.76838	1.19796e-05	up_regulated	1.74257	1.11001e-05	up_regulated
MYOZ1	2.61463	5.33067e-06	up_regulated	2.74026	9.18288e-07	up_regulated	2.695	1.09573e-06	up_regulated	2.67138	2.92898e-06	up_regulated	2.69107	1.53486e-06	up_regulated
MAT1A	2.92007	1.95804e-06	up_regulated	2.93621	1.6124e-06	up_regulated	2.93619	9.58678e-07	up_regulated	2.74101	2.79073e-05	up_regulated	2.8405	5.56345e-06	up_regulated
DYDC2	2.1831	0.00977413	up_regulated	2.12477	0.0187211	up_regulated	2.21066	0.00679691	up_regulated	2.07261	0.0318294	up_regulated	2.09979	0.0226478	up_regulated
C10orf99	4.09546	8.16582e-05	up_regulated	4.10027	0.000822442	up_regulated	4.26295	0.000115416	up_regulated	3.31652	0.03454	up_regulated	1.16577	1	Not_differentially_expressed
RGR	6.55391	1.68613e-30	up_regulated	6.69711	6.40597e-30	up_regulated	6.39095	1.47076e-30	up_regulated	5.83433	2.42936e-23	up_regulated	6.76533	1.40942e-30	up_regulated
SFRP5	2.90514	0.000922647	up_regulated	3.02656	0.000979753	up_regulated	2.2613	0.00421132	up_regulated	2.36502	0.0013931	up_regulated	2.95032	0.00211577	up_regulated
LOXL4	3.13637	1.11293e-11	up_regulated	3.30138	1.2029e-13	up_regulated	3.31519	7.09705e-14	up_regulated	2.88996	1.46558e-09	up_regulated	3.14655	4.59687e-12	up_regulated
INA	4.67815	2.71205e-20	up_regulated	4.83138	1.25349e-21	up_regulated	4.59554	2.7281e-21	up_regulated	4.65453	6.09067e-20	up_regulated	4.74669	1.49308e-18	up_regulated
VAX1	5.07362	2.10736e-09	up_regulated	5.17525	7.13373e-08	up_regulated	4.07378	8.15521e-13	up_regulated	4.7423	8.93495e-10	up_regulated	5.15575	5.01988e-07	up_regulated
C10orf90	4.05412	1.07954e-13	up_regulated	4.91946	1.04502e-23	up_regulated	4.68666	4.7873e-23	up_regulated	4.04762	3.09323e-14	up_regulated	4.09952	1.36391e-13	up_regulated
SYT8	2.89368	4.41106e-07	up_regulated	3.43454	2.2933e-11	up_regulated	3.501	1.48748e-12	up_regulated	3.07855	6.72872e-09	up_regulated	3.05292	5.92782e-08	up_regulated
TNNI2	2.18306	8.44217e-05	up_regulated	2.27943	2.73414e-06	up_regulated	2.5229	1.98101e-08	up_regulated	2.22279	7.13498e-06	up_regulated	2.10843	0.000133989	up_regulated
CCKBR	7.34933	2.23615e-28	up_regulated	7.52639	1.24077e-29	up_regulated	7.31492	2.43308e-34	up_regulated	7.38669	9.45866e-29	up_regulated	7.4677	8.91061e-29	up_regulated
TUB	1.5738	0.0452139	up_regulated	1.71992	0.0057849	up_regulated	1.75477	0.00289002	up_regulated	1.70146	0.00770526	up_regulated	1.56673	0.0447938	up_regulated
RIC3	2.09295	0.0255384	up_regulated	2.14171	0.0110842	up_regulated	2.11562	0.00877021	up_regulated	2.08904	0.0099732	up_regulated	2.10893	0.0259436	up_regulated
STK33	3.05597	1.35234e-09	up_regulated	3.04753	1.31249e-09	up_regulated	3.01736	1.94167e-09	up_regulated	2.98094	2.18345e-09	up_regulated	2.94862	1.55693e-08	up_regulated
C11orf16	2.78878	0.000118149	up_regulated	2.9302	0.00126838	up_regulated	2.59977	0.00106789	up_regulated	2.60453	0.00198702	up_regulated	2.94755	0.000638507	up_regulated
CALCA	2.70926	0.0201358	up_regulated	2.70874	0.027855	up_regulated	2.47768	0.0533486	Not_differentially_expressed	2.54855	0.0636263	Not_differentially_expressed	2.66319	0.0519507	Not_differentially_expressed
SOX6	2.80726	7.97869e-09	up_regulated	2.98358	5.70991e-10	up_regulated	2.96459	4.98799e-10	up_regulated	2.85115	1.84108e-09	up_regulated	2.8018	1.59396e-08	up_regulated
SAA4	2.72828	4.24495e-05	up_regulated	2.63436	0.00094413	up_regulated	2.56551	0.00077273	up_regulated	2.30572	0.00127875	up_regulated	2.69804	0.000353381	up_regulated
SAA2	2.12797	0.00530325	up_regulated	2.04563	0.0127405	up_regulated	2.13565	0.00381367	up_regulated	2.18263	0.00368235	up_regulated	2.07525	0.0111662	up_regulated
BBOX1	2.00193	0.0204251	up_regulated	2.08529	0.00777756	up_regulated	2.08034	0.00773587	up_regulated	1.79137	0.143086	Not_differentially_expressed	1.90079	0.044777	up_regulated
MPPED2	1.92808	0.0132723	up_regulated	1.95245	0.0108794	up_regulated	1.91374	0.0149485	up_regulated	1.78002	0.0672679	Not_differentially_expressed	1.96878	0.00945267	up_regulated
PAX6	1.86193	0.0173441	up_regulated	2.01046	0.00393677	up_regulated	1.86895	0.0135851	up_regulated	1.91891	0.0111858	up_regulated	1.97722	0.00484859	up_regulated
C11orf91	2.5442	2.94486e-07	up_regulated	3.19543	2.11318e-08	up_regulated	2.32453	6.98871e-08	up_regulated	2.55165	3.05834e-10	up_regulated	3.27832	1.05393e-08	up_regulated
ELF5	3.79745	4.88516e-20	up_regulated	4.01382	2.06609e-25	up_regulated	4.01236	1.48495e-25	up_regulated	3.73479	1.01562e-19	up_regulated	3.78391	1.20618e-19	up_regulated
ALX4	3.63629	1.11454e-09	up_regulated	3.55163	1.07694e-08	up_regulated	3.48041	5.16276e-09	up_regulated	3.05167	2.49256e-06	up_regulated	3.62637	1.39067e-09	up_regulated
RAPSN	2.11665	0.0234148	up_regulated	2.85058	9.63801e-05	up_regulated	2.2247	0.00546	up_regulated	2.33165	0.00722792	up_regulated	2.77078	0.000143993	up_regulated
C11orf86	2.90136	0.000321367	up_regulated	3.1111	4.04697e-05	up_regulated	2.97898	3.58731e-05	up_regulated	2.82914	0.000366036	up_regulated	3.04285	0.000127865	up_regulated
PLEKHB1	2.57791	1.98383e-09	up_regulated	2.58556	1.51607e-09	up_regulated	2.61823	5.10732e-10	up_regulated	2.5057	1.21622e-08	up_regulated	2.51051	1.37742e-08	up_regulated
CHRDL2	4.63386	2.30554e-22	up_regulated	4.95587	1.36355e-24	up_regulated	4.78471	3.93634e-24	up_regulated	4.09979	1.46396e-14	up_regulated	4.87683	2.58961e-23	up_regulated
WNT11	2.12007	0.0027693	up_regulated	2.57838	7.53716e-06	up_regulated	2.59043	5.45401e-06	up_regulated	2.29486	0.00029466	up_regulated	2.14891	0.00156253	up_regulated
KCTD14	1.91869	0.0234538	up_regulated	1.92838	0.0227291	up_regulated	2.46134	0.000109715	up_regulated	1.59692	0.519183	Not_differentially_expressed	1.99131	0.00794815	up_regulated
FAM181B	2.48086	0.000219743	up_regulated	2.832	3.26838e-06	up_regulated	2.69421	3.10603e-06	up_regulated	2.33511	0.00131975	up_regulated	2.36315	0.000853072	up_regulated
VSTM5	2.79576	3.70108e-11	up_regulated	3.06644	9.28393e-14	up_regulated	2.89846	8.58348e-09	up_regulated	2.9105	3.41108e-11	up_regulated	2.75484	3.49136e-11	up_regulated
MAML2	1.82882	6.19643e-07	up_regulated	1.93694	2.09842e-10	up_regulated	1.90201	4.25241e-08	up_regulated	1.85665	2.0457e-08	up_regulated	1.82971	1.86474e-07	up_regulated
CCDC82	1.40352	0.00553857	up_regulated	1.39433	0.00242327	up_regulated	1.38939	0.00278941	up_regulated	1.3915	0.00277834	up_regulated	1.3437	0.0147388	up_regulated
MMP7	3.46223	1.07954e-13	up_regulated	3.50244	9.28393e-14	up_regulated	3.52331	3.89656e-14	up_regulated	3.49289	4.57131e-14	up_regulated	3.44848	3.23389e-13	up_regulated
MMP20	5.35465	1.37595e-18	up_regulated	4.88794	6.14822e-11	up_regulated	5.14698	4.69174e-20	up_regulated	4.87916	6.59896e-18	up_regulated	4.90558	1.77203e-11	up_regulated
CRYAB	3.30064	7.922e-17	up_regulated	3.58195	1.08045e-22	up_regulated	3.63711	1.73079e-23	up_regulated	3.35569	2.04792e-18	up_regulated	3.38918	5.43493e-18	up_regulated
NCAM1	2.08053	0.0196019	up_regulated	2.40056	0.000331362	up_regulated	2.37178	0.00041516	up_regulated	2.3473	0.000618027	up_regulated	2.15851	0.00789943	up_regulated
TMPRSS5	3.56535	6.55957e-17	up_regulated	3.79642	5.00692e-18	up_regulated	3.63453	3.07007e-18	up_regulated	3.55725	5.96873e-16	up_regulated	3.64271	6.44612e-16	up_regulated
FXYD6	1.62119	0.0419625	up_regulated	1.71037	0.00885715	up_regulated	1.70681	0.00808413	up_regulated	1.67915	0.014193	up_regulated	1.67454	0.0147538	up_regulated
TRIM29	1.95318	0.00983567	up_regulated	2.08343	0.001511	up_regulated	2.13167	0.000760615	up_regulated	1.91995	0.0164016	up_regulated	1.95694	0.00741643	up_regulated
UBASH3B	1.85089	0.000417543	up_regulated	1.90172	0.00010284	up_regulated	1.90017	0.000104935	up_regulated	1.84186	0.000488713	up_regulated	1.88417	0.000223256	up_regulated
DDX25	2.84176	1.01828e-07	up_regulated	1.51162	0.996484	Not_differentially_expressed	0.635312	1	Not_differentially_expressed	2.49645	4.38255e-05	up_regulated	2.71874	3.98631e-06	up_regulated
BARX2	1.99512	0.00359231	up_regulated	2.10644	0.000606732	up_regulated	2.13107	0.000391456	up_regulated	2.04576	0.00164619	up_regulated	1.97911	0.00452771	up_regulated
A2ML1	2.24712	0.0195529	up_regulated	2.32686	0.0089655	up_regulated	2.3126	0.00757713	up_regulated	2.27056	0.0160389	up_regulated	2.15536	0.0485745	up_regulated
PRR4	2.04929	0.0013715	up_regulated	1.46597	0.437916	Not_differentially_expressed	3.75697	5.81319e-09	up_regulated	1.01139	1	Not_differentially_expressed	1.75887	0.0612439	Not_differentially_expressed
PRB2	2.74778	0.044225	up_regulated	3.19718	0.00198762	up_regulated	3.24063	0.0286681	up_regulated	1.85626	0.750007	Not_differentially_expressed	3.1487	0.00606371	up_regulated
BCL2L14	2.36605	4.95628e-05	up_regulated	2.33141	0.000295536	up_regulated	2.31476	0.000156934	up_regulated	2.27684	0.000401334	up_regulated	2.33513	0.000318634	up_regulated
SLCO1A2	4.3498	5.86573e-13	up_regulated	4.97194	6.05448e-18	up_regulated	4.94665	2.48469e-18	up_regulated	4.77667	2.43842e-17	up_regulated	4.91723	2.37232e-18	up_regulated
LDHB	2.01759	1.55185e-05	up_regulated	2.01012	1.15845e-05	up_regulated	2.02028	8.6757e-06	up_regulated	1.96349	4.24489e-05	up_regulated	2.06123	1.33046e-06	up_regulated
ST8SIA1	2.13072	1.23288e-06	up_regulated	2.19006	2.02681e-07	up_regulated	2.11302	1.02876e-06	up_regulated	2.05069	8.03512e-06	up_regulated	2.0756	5.48777e-06	up_regulated
COL2A1	6.41248	2.8286e-24	up_regulated	6.4698	5.07043e-24	up_regulated	6.37544	7.05066e-26	up_regulated	6.34847	4.2443e-25	up_regulated	6.40304	3.62807e-23	up_regulated
DDN	1.93047	0.0115341	up_regulated	1.81082	0.0418782	up_regulated	1.79228	0.0298076	up_regulated	1.69314	0.117257	Not_differentially_expressed	1.95628	0.00871634	up_regulated
C1QL4	3.1441	2.93544e-08	up_regulated	3.27759	2.71616e-09	up_regulated	3.20449	1.99922e-09	up_regulated	3.09246	7.20333e-08	up_regulated	3.21801	7.95264e-09	up_regulated
KRT6B	3.62707	1.08604e-10	up_regulated	3.65251	4.31915e-09	up_regulated	3.68527	6.79545e-10	up_regulated	3.39611	1.64238e-08	up_regulated	3.94869	1.33193e-12	up_regulated
KRT5	2.69394	5.74836e-05	up_regulated	2.96866	1.1444e-06	up_regulated	2.99054	6.71363e-07	up_regulated	2.74011	3.46615e-05	up_regulated	2.77726	1.38681e-05	up_regulated
KRT77	4.26317	5.05256e-08	up_regulated	4.74325	3.56163e-08	up_regulated	3.95037	5.742e-10	up_regulated	3.57099	1.05576e-07	up_regulated	3.9086	2.71815e-05	up_regulated
KRT79	4.34167	1.15837e-11	up_regulated	5.53109	4.17542e-19	up_regulated	4.98636	4.69969e-18	up_regulated	3.37457	1.90819e-09	up_regulated	4.4116	4.80221e-12	up_regulated
GTSF1	2.28685	0.00526742	up_regulated	2.79012	5.36901e-05	up_regulated	2.80314	3.77562e-05	up_regulated	1.41781	1	Not_differentially_expressed	1.52108	1	Not_differentially_expressed
WIF1	5.6498	7.79005e-17	up_regulated	5.40359	9.44789e-15	up_regulated	5.4436	8.99629e-17	up_regulated	5.70717	2.3316e-17	up_regulated	5.91051	1.41154e-17	up_regulated
HMGA2	2.04126	0.0344588	up_regulated	1.91024	0.0970339	Not_differentially_expressed	1.62598	0.472816	Not_differentially_expressed	1.80052	0.127937	Not_differentially_expressed	1.93014	0.0943506	Not_differentially_expressed
LGR5	3.02468	2.46524e-06	up_regulated	3.10466	1.25593e-06	up_regulated	3.05855	3.23728e-06	up_regulated	3.08389	1.12411e-06	up_regulated	3.10963	8.96414e-07	up_regulated
SLC6A15	5.13718	1.03605e-13	up_regulated	5.20776	1.36054e-14	up_regulated	5.1545	5.33745e-15	up_regulated	5.08572	7.83992e-14	up_regulated	5.11274	7.63275e-14	up_regulated
ALX1	3.04528	0.00111096	up_regulated	3.17167	0.000473613	up_regulated	3.12081	0.000250518	up_regulated	3.09398	0.000883667	up_regulated	3.08644	0.000944276	up_regulated
MYBPC1	3.24954	4.41504e-05	up_regulated	3.70967	2.35137e-08	up_regulated	3.6573	9.53461e-09	up_regulated	3.80523	1.01276e-08	up_regulated	2.92124	0.000732999	up_regulated
RFX4	3.27753	2.37601e-06	up_regulated	3.50947	1.58496e-06	up_regulated	2.75038	4.99082e-05	up_regulated	3.40165	5.08423e-06	up_regulated	3.21602	7.50842e-06	up_regulated
MYO1H	1.83658	0.0108907	up_regulated	2.40873	8.32325e-05	up_regulated	1.94288	0.00172622	up_regulated	1.73424	0.0711614	Not_differentially_expressed	2.23167	0.00085223	up_regulated
FAM216A	1.48422	0.0191179	up_regulated	1.53252	0.0156382	up_regulated	1.46072	0.0420802	up_regulated	1.47102	0.0389276	up_regulated	1.5633	0.00584044	up_regulated
HRK	2.44238	5.26559e-05	up_regulated	2.45996	4.18e-05	up_regulated	2.16341	0.000694966	up_regulated	2.31565	0.000194011	up_regulated	2.38855	0.000129742	up_regulated
MORN3	2.00464	0.000709543	up_regulated	1.78397	0.0164236	up_regulated	1.71416	0.0375753	up_regulated	1.90365	0.00219236	up_regulated	2.0159	0.000698279	up_regulated
GJB6	2.97899	4.58622e-06	up_regulated	2.40805	0.00812047	up_regulated	2.40672	0.00659341	up_regulated	3.02019	4.85016e-06	up_regulated	2.36049	0.014777	up_regulated
FGF9	3.79698	2.53231e-12	up_regulated	3.93832	1.87398e-13	up_regulated	3.85186	8.5041e-14	up_regulated	3.67736	1.68302e-11	up_regulated	3.87784	9.19244e-14	up_regulated
PDX1	3.98925	0.00010381	up_regulated	4.04775	4.80672e-05	up_regulated	3.54976	4.12325e-06	up_regulated	3.79726	3.28618e-05	up_regulated	4.03285	8.3062e-05	up_regulated
CDX2	3.93921	5.30552e-05	up_regulated	3.73642	0.000192953	up_regulated	3.1354	8.92952e-05	up_regulated	3.27178	0.000699483	up_regulated	3.96685	4.4426e-05	up_regulated
CCNA1	2.51526	7.91439e-05	up_regulated	2.54305	4.74212e-05	up_regulated	2.5475	3.73837e-05	up_regulated	2.59416	1.92168e-05	up_regulated	2.53495	5.24984e-05	up_regulated
KCTD4	2.97105	0.00519026	up_regulated	2.74588	0.0454052	up_regulated	2.14716	0.242994	Not_differentially_expressed	1.9287	1	Not_differentially_expressed	3.57535	0.000535471	up_regulated
HTR2A	2.41464	0.000117835	up_regulated	2.22846	0.00162039	up_regulated	2.17722	0.00155791	up_regulated	2.09496	0.0160121	up_regulated	2.52839	3.39024e-05	up_regulated
PCDH8	4.26441	7.18908e-12	up_regulated	4.39328	5.3477e-12	up_regulated	4.26509	7.29235e-14	up_regulated	4.39442	2.7237e-12	up_regulated	4.31785	1.99269e-11	up_regulated
OLFM4	2.96072	0.00151388	up_regulated	3.01708	0.00105099	up_regulated	3.00057	0.00117295	up_regulated	2.65965	0.0164225	up_regulated	2.98587	0.00125625	up_regulated
KLF5	1.74128	0.0128567	up_regulated	1.73753	0.00719631	up_regulated	1.74346	0.00638443	up_regulated	1.71803	0.0112912	up_regulated	1.59587	0.0604871	Not_differentially_expressed
SLAIN1	1.98978	0.00224109	up_regulated	2.12145	0.0015274	up_regulated	2.10917	0.00142474	up_regulated	2.00356	0.00653532	up_regulated	2.16699	0.000335543	up_regulated
POU4F1	4.49842	3.77882e-13	up_regulated	4.51913	6.71757e-13	up_regulated	3.33213	4.83408e-07	up_regulated	4.33561	8.02092e-14	up_regulated	4.4569	1.93344e-11	up_regulated
DCT	2.83133	1.87192e-06	up_regulated	1.98268	0.0136758	up_regulated	1.75796	0.231616	Not_differentially_expressed	2.05775	0.00700712	up_regulated	2.9406	2.56613e-06	up_regulated
CLDN10	3.39283	1.94626e-06	up_regulated	3.54201	1.9941e-07	up_regulated	3.46144	7.72828e-07	up_regulated	3.07503	1.04516e-06	up_regulated	3.51971	8.30919e-07	up_regulated
DZIP1	1.5592	0.008012	up_regulated	1.59229	0.0033905	up_regulated	1.60713	0.00202488	up_regulated	1.43037	0.15095	Not_differentially_expressed	1.55114	0.00768401	up_regulated
OXGR1	3.00224	2.71439e-06	up_regulated	3.19368	1.82527e-07	up_regulated	3.22396	1.77964e-08	up_regulated	3.00045	2.06715e-06	up_regulated	2.94512	1.13066e-05	up_regulated
NDRG2	2.2377	5.12764e-07	up_regulated	2.44462	9.8602e-11	up_regulated	2.45308	5.64299e-11	up_regulated	2.18078	1.80491e-06	up_regulated	2.25889	2.40729e-07	up_regulated
TPPP2	3.75034	4.40984e-09	up_regulated	4.31427	8.39495e-10	up_regulated	4.59758	6.4668e-13	up_regulated	2.72467	1.96314e-07	up_regulated	3.72194	8.97588e-07	up_regulated
CMTM5	4.45216	1.03384e-12	up_regulated	5.00313	5.89796e-16	up_regulated	4.66727	8.36299e-16	up_regulated	4.94387	1.33077e-15	up_regulated	5.19536	3.29492e-18	up_regulated
TGM1	1.85574	0.00452964	up_regulated	2.12142	0.000130147	up_regulated	2.09978	0.000106507	up_regulated	1.98378	0.00098907	up_regulated	1.85561	0.00556923	up_regulated
FOXG1	5.63667	1.03225e-12	up_regulated	7.37472	2.9483e-21	up_regulated	4.6393	2.22682e-15	up_regulated	4.89158	2.9774e-14	up_regulated	5.80232	7.42684e-13	up_regulated
COCH	2.45669	0.000825692	up_regulated	2.56828	0.000209561	up_regulated	2.51284	0.000379542	up_regulated	2.1047	0.00385198	up_regulated	2.52324	0.000393264	up_regulated
SMOC1	2.67755	8.80421e-06	up_regulated	2.98692	5.4783e-08	up_regulated	2.98416	3.47366e-08	up_regulated	2.96775	3.12839e-08	up_regulated	2.85668	7.28453e-07	up_regulated
PPP4R4	3.48103	3.55906e-08	up_regulated	3.47418	8.62494e-08	up_regulated	3.45763	3.80982e-08	up_regulated	3.35165	4.49117e-07	up_regulated	3.36926	3.54833e-07	up_regulated
SERPINA3	2.14712	0.00876461	up_regulated	2.2916	0.00162294	up_regulated	2.29644	0.00143198	up_regulated	2.23423	0.0033535	up_regulated	2.21726	0.00345423	up_regulated
AMN	2.54209	2.00315e-06	up_regulated	2.29896	6.90985e-06	up_regulated	2.54726	4.72114e-06	up_regulated	-0.318274	1	Not_differentially_expressed	2.89202	1.43264e-08	up_regulated
GABRA5	4.79711	1.16879e-10	up_regulated	4.81752	1.5588e-10	up_regulated	4.50519	7.30674e-13	up_regulated	4.66514	4.07602e-10	up_regulated	4.8021	4.05491e-10	up_regulated
GABRG3	2.62636	0.0156135	up_regulated	2.48044	0.0599069	Not_differentially_expressed	2.38762	0.0463497	up_regulated	2.55526	0.0192684	up_regulated	2.66766	0.0163333	up_regulated
OCA2	5.36438	1.22349e-23	up_regulated	5.28783	2.15513e-21	up_regulated	5.28134	3.96417e-24	up_regulated	5.06848	8.21088e-19	up_regulated	5.35112	2.70467e-23	up_regulated
CHRNA7	1.80315	0.0408228	up_regulated	1.53649	0.135367	Not_differentially_expressed	1.57788	0.175271	Not_differentially_expressed	1.55012	0.116234	Not_differentially_expressed	1.84824	0.0106797	up_regulated
RYR3	2.13193	0.000214562	up_regulated	3.04907	1.75803e-11	up_regulated	2.11646	3.60746e-05	up_regulated	1.88521	0.00136354	up_regulated	2.71837	3.95863e-07	up_regulated
RASGRP1	1.80977	0.00147304	up_regulated	1.79228	0.00199936	up_regulated	1.76278	0.00257906	up_regulated	1.69223	0.0125851	up_regulated	1.74995	0.00643172	up_regulated
PLA2G4D	2.88036	3.78295e-06	up_regulated	3.14374	2.65277e-07	up_regulated	2.41868	0.00231239	up_regulated	2.29792	0.00991526	up_regulated	2.72718	4.35422e-05	up_regulated
DUOXA1	2.22549	0.000581615	up_regulated	2.55686	7.21207e-06	up_regulated	2.59889	4.77307e-06	up_regulated	2.3731	0.00011867	up_regulated	2.02833	0.00536743	up_regulated
SHC4	4.64752	2.61634e-30	up_regulated	4.88009	6.40935e-33	up_regulated	4.82252	4.68099e-33	up_regulated	4.61046	6.21049e-29	up_regulated	4.61925	1.29297e-29	up_regulated
SNX22	2.15364	4.07869e-05	up_regulated	2.2895	9.7746e-06	up_regulated	2.39519	2.32706e-06	up_regulated	0.180296	1	Not_differentially_expressed	2.01665	0.000220168	up_regulated
LCTL	1.76544	0.0109237	up_regulated	1.92128	0.000988128	up_regulated	2.316	1.09961e-05	up_regulated	0.348395	1	Not_differentially_expressed	1.90386	0.00215327	up_regulated
BCL2A1	1.86563	0.021693	up_regulated	1.93865	0.00716822	up_regulated	1.93188	0.00680522	up_regulated	1.92806	0.00892636	up_regulated	1.89638	0.0165852	up_regulated
BNC1	3.63176	7.49364e-10	up_regulated	4.06254	6.27528e-12	up_regulated	3.97726	1.83047e-12	up_regulated	3.59368	9.76952e-09	up_regulated	3.29569	5.21099e-08	up_regulated
SH3GL3	2.28828	0.0210808	up_regulated	2.26641	0.0278367	up_regulated	2.29706	0.0161148	up_regulated	2.20518	0.0370188	up_regulated	2.26235	0.0323623	up_regulated
SLC28A1	2.16392	0.00588201	up_regulated	2.23821	0.00369701	up_regulated	2.18057	0.00306683	up_regulated	2.18539	0.00572348	up_regulated	2.18227	0.00788407	up_regulated
NTRK3	3.2488	1.37813e-09	up_regulated	3.69711	9.03322e-14	up_regulated	3.76415	3.10224e-14	up_regulated	3.23913	3.66107e-10	up_regulated	3.31761	3.69721e-10	up_regulated
HAPLN3	2.45994	1.9945e-11	up_regulated	2.49076	8.10014e-12	up_regulated	2.49212	6.06866e-12	up_regulated	2.43638	9.39206e-11	up_regulated	2.38904	1.05886e-10	up_regulated
MFGE8	2.41342	2.20537e-08	up_regulated	2.48502	2.71616e-09	up_regulated	2.50358	1.19761e-09	up_regulated	2.38779	5.45522e-08	up_regulated	2.29967	7.04465e-08	up_regulated
RLBP1	6.51525	4.04257e-25	up_regulated	7.02531	9.85077e-24	up_regulated	6.0391	2.22503e-24	up_regulated	5.10812	2.20874e-19	up_regulated	6.94161	5.9964e-23	up_regulated
RHCG	3.37142	2.63966e-09	up_regulated	3.40353	2.73289e-09	up_regulated	3.41031	9.22801e-10	up_regulated	3.39177	1.70639e-09	up_regulated	3.17567	7.33904e-08	up_regulated
SV2B	2.16518	0.00195236	up_regulated	2.34422	0.000225059	up_regulated	2.33885	0.000195943	up_regulated	2.33312	0.000241525	up_regulated	2.06574	0.0057202	up_regulated
RGMA	2.7584	6.06524e-15	up_regulated	3.08596	2.0361e-25	up_regulated	3.10372	3.05128e-26	up_regulated	2.9163	7.58636e-21	up_regulated	2.77135	2.95748e-16	up_regulated
PGPEP1L	4.47736	1.09153e-12	up_regulated	4.69704	5.38915e-14	up_regulated	4.37484	2.63977e-14	up_regulated	4.61831	2.64233e-13	up_regulated	4.66151	6.01728e-13	up_regulated
SYNM	2.86632	3.34594e-11	up_regulated	3.03717	1.03834e-14	up_regulated	3.03747	7.99724e-15	up_regulated	2.59506	9.63656e-08	up_regulated	2.93231	5.4183e-12	up_regulated
CERS3	2.12822	0.0431524	up_regulated	2.49891	0.00179506	up_regulated	2.33527	0.00617182	up_regulated	1.93327	0.188134	Not_differentially_expressed	2.247	0.017514	up_regulated
PDIA2	2.77005	0.00024163	up_regulated	3.09095	1.31434e-05	up_regulated	2.97834	1.11298e-05	up_regulated	3.05567	1.45596e-05	up_regulated	2.86682	8.55573e-05	up_regulated
MSLN	5.37588	8.58012e-21	up_regulated	5.491	1.31898e-20	up_regulated	5.50078	4.17585e-21	up_regulated	5.48371	1.82512e-20	up_regulated	5.50005	9.528e-21	up_regulated
SOX8	5.46989	1.3576e-34	up_regulated	5.64516	9.85395e-38	up_regulated	5.64049	1.36281e-38	up_regulated	5.31871	1.00588e-31	up_regulated	5.43652	3.96214e-34	up_regulated
PRSS21	2.96917	4.74683e-05	up_regulated	2.94791	9.36216e-05	up_regulated	2.56238	5.53249e-05	up_regulated	2.83449	0.000312071	up_regulated	2.84162	0.000210439	up_regulated
CLDN6	5.07438	1.19855e-18	up_regulated	5.22256	2.50019e-17	up_regulated	5.7493	2.37842e-21	up_regulated	4.80406	9.46057e-17	up_regulated	5.94292	1.50958e-22	up_regulated
SCNN1B	1.9334	0.0205523	up_regulated	2.13014	0.00172071	up_regulated	2.14347	0.00136923	up_regulated	2.07688	0.00366663	up_regulated	2.02063	0.00759371	up_regulated
ASPHD1	2.00157	0.00558511	up_regulated	2.00596	0.00467789	up_regulated	2.03193	0.00400332	up_regulated	1.83417	0.024487	up_regulated	2.00865	0.00556923	up_regulated
SLC6A2	3.43086	4.20445e-07	up_regulated	3.90223	9.28452e-10	up_regulated	3.87797	9.31555e-12	up_regulated	3.7171	7.13571e-09	up_regulated	3.32794	1.45675e-06	up_regulated
MT1M	2.17647	0.000557371	up_regulated	2.22085	0.000182177	up_regulated	2.21265	0.00013983	up_regulated	2.06864	0.00167959	up_regulated	2.23893	0.000129742	up_regulated
MT1H	2.57538	8.27491e-05	up_regulated	2.71188	1.38602e-05	up_regulated	2.58938	6.13814e-05	up_regulated	2.49769	5.60625e-05	up_regulated	2.61959	8.71227e-05	up_regulated
IL34	2.99321	2.47839e-15	up_regulated	3.14821	3.21336e-18	up_regulated	3.12627	3.54353e-18	up_regulated	2.76533	4.43613e-11	up_regulated	3.01834	3.62123e-16	up_regulated
CALB2	2.47501	0.000120455	up_regulated	2.73161	1.94258e-06	up_regulated	2.74837	1.20417e-06	up_regulated	2.79749	7.05276e-07	up_regulated	2.57754	2.27863e-05	up_regulated
CHST4	5.14088	2.17955e-27	up_regulated	5.25226	9.05324e-27	up_regulated	5.08582	6.85719e-28	up_regulated	4.69452	9.70632e-21	up_regulated	5.02657	8.73749e-26	up_regulated
CHST6	2.27536	7.5784e-06	up_regulated	2.1285	0.00101947	up_regulated	2.10478	0.000182994	up_regulated	2.13148	0.000188629	up_regulated	2.25783	2.34051e-05	up_regulated
PLCG2	1.60515	0.00682572	up_regulated	1.69178	0.000968611	up_regulated	1.69478	0.000833398	up_regulated	1.6269	0.00459975	up_regulated	1.57015	0.0103833	up_regulated
FOXC2	3.05001	4.03761e-11	up_regulated	3.24479	1.45622e-11	up_regulated	3.13022	2.71407e-11	up_regulated	3.23583	1.58283e-12	up_regulated	3.011	1.75364e-10	up_regulated
FOXL1	2.4874	3.0138e-09	up_regulated	2.54832	3.50842e-10	up_regulated	2.55058	2.01825e-10	up_regulated	2.5096	2.37242e-09	up_regulated	2.37873	6.97871e-08	up_regulated
C16orf95	1.53873	0.0174085	up_regulated	1.45519	0.0393792	up_regulated	1.3966	0.093921	Not_differentially_expressed	1.42018	0.0677205	Not_differentially_expressed	1.38726	0.148992	Not_differentially_expressed
SLC22A31	2.20067	0.017795	up_regulated	2.17575	0.028764	up_regulated	2.218	0.0124031	up_regulated	2.15795	0.0272455	up_regulated	2.19612	0.0216105	up_regulated
SMTNL2	3.12844	7.54859e-07	up_regulated	3.22101	2.80919e-07	up_regulated	3.11387	3.00119e-07	up_regulated	3.11423	1.04009e-06	up_regulated	3.19277	2.97687e-07	up_regulated
ZMYND15	1.4966	0.0331771	up_regulated	1.47611	0.0487447	up_regulated	1.50205	0.0291709	up_regulated	1.44217	0.0894565	Not_differentially_expressed	1.46488	0.0600612	Not_differentially_expressed
SLC13A5	2.18541	0.00757961	up_regulated	2.97061	7.32233e-07	up_regulated	2.18423	0.00703317	up_regulated	2.03074	0.0351339	up_regulated	2.08701	0.0247353	up_regulated
ALDH3A1	2.51073	0.000114671	up_regulated	2.12722	0.00173991	up_regulated	2.12342	0.00134785	up_regulated	2.37348	0.000355695	up_regulated	2.37743	0.000389657	up_regulated
KRT23	2.41129	0.000544411	up_regulated	2.52838	9.95994e-05	up_regulated	2.52799	8.52711e-05	up_regulated	2.35642	0.00107887	up_regulated	2.38741	0.00093858	up_regulated
KRTAP1-1	3.19198	0.00281905	up_regulated	3.23085	0.00241126	up_regulated	2.8499	0.0113443	up_regulated	2.85742	0.0242884	up_regulated	3.08359	0.00569557	up_regulated
KRT34	3.50786	0.000552364	up_regulated	3.49257	0.000573157	up_regulated	3.15909	0.000592396	up_regulated	2.92935	0.0126858	up_regulated	3.29635	0.00476317	up_regulated
KRT15	2.40056	0.000163223	up_regulated	2.76593	2.5765e-07	up_regulated	2.75244	4.32856e-07	up_regulated	2.25357	0.00187431	up_regulated	2.3806	0.000190394	up_regulated
KRT9	2.33799	0.0123455	up_regulated	2.05773	0.162135	Not_differentially_expressed	1.47628	1	Not_differentially_expressed	1.67565	0.853512	Not_differentially_expressed	1.78192	0.665162	Not_differentially_expressed
KRT14	3.26178	6.28534e-07	up_regulated	3.81247	9.20856e-11	up_regulated	3.91496	3.3323e-12	up_regulated	3.35516	1.35028e-07	up_regulated	3.37942	2.0275e-07	up_regulated
KRT16	3.27301	8.39876e-08	up_regulated	4.43534	2.50542e-17	up_regulated	4.47713	1.48634e-17	up_regulated	3.4982	1.55512e-09	up_regulated	3.25118	1.11275e-07	up_regulated
KRT17	2.5277	3.7353e-05	up_regulated	2.89218	1.49675e-07	up_regulated	2.90482	8.1741e-08	up_regulated	2.59841	2.40683e-05	up_regulated	2.72622	2.3156e-06	up_regulated
CRHR1	2.88404	1.4775e-05	up_regulated	3.01363	4.15732e-06	up_regulated	3.05116	1.30124e-06	up_regulated	2.79129	8.22578e-05	up_regulated	2.85927	2.27815e-05	up_regulated
RPRML	2.68578	0.0417364	up_regulated	2.80612	0.0652927	Not_differentially_expressed	2.48664	0.0483103	up_regulated	1.99631	0.931406	Not_differentially_expressed	2.80619	0.0689887	Not_differentially_expressed
TMEM100	2.15293	0.0133928	up_regulated	2.64536	1.85121e-05	up_regulated	2.61976	2.16471e-05	up_regulated	2.81817	3.07701e-06	up_regulated	1.98619	0.0393232	up_regulated
LPO	2.81755	3.96547e-06	up_regulated	2.89513	4.70226e-06	up_regulated	2.77816	5.04795e-05	up_regulated	1.11658	1	Not_differentially_expressed	2.86738	8.67431e-06	up_regulated
TBX4	3.73773	8.57822e-11	up_regulated	4.04001	3.41271e-12	up_regulated	3.77021	1.88943e-11	up_regulated	4.00274	1.58283e-12	up_regulated	3.82269	5.88278e-11	up_regulated
KCNJ16	4.22148	3.60518e-13	up_regulated	3.74846	1.6903e-08	up_regulated	3.64779	3.99698e-09	up_regulated	3.94789	3.67065e-10	up_regulated	4.60432	1.47548e-14	up_regulated
FADS6	3.25208	1.94263e-05	up_regulated	3.34997	4.24501e-05	up_regulated	3.13453	2.17873e-05	up_regulated	3.111	0.000106792	up_regulated	3.25447	0.000147267	up_regulated
QRICH2	1.68371	0.0240536	up_regulated	1.69288	0.0243198	up_regulated	1.66061	0.0346106	up_regulated	1.57422	0.101778	Not_differentially_expressed	1.7091	0.0158671	up_regulated
DNAH17	1.82334	0.0204365	up_regulated	2.26536	0.000150849	up_regulated	1.68984	0.0882699	Not_differentially_expressed	1.6501	0.0675371	Not_differentially_expressed	2.23391	4.35422e-05	up_regulated
ADCYAP1	2.82179	5.17311e-05	up_regulated	2.83638	7.35998e-05	up_regulated	2.76152	8.50042e-05	up_regulated	2.71968	0.000149156	up_regulated	3.32571	3.69602e-07	up_regulated
DLGAP1	2.27556	0.0067791	up_regulated	2.29849	0.00578437	up_regulated	2.30198	0.00435281	up_regulated	2.38411	0.00188793	up_regulated	2.23907	0.00842186	up_regulated
TMEM200C	2.57065	1.59254e-08	up_regulated	2.64378	3.02994e-09	up_regulated	2.85433	2.57748e-11	up_regulated	2.58243	1.55937e-08	up_regulated	2.49596	9.51132e-08	up_regulated
L3MBTL4	3.27755	4.45131e-25	up_regulated	3.43945	1.09045e-31	up_regulated	3.40928	1.96231e-32	up_regulated	3.29675	1.12646e-27	up_regulated	3.12804	1.31264e-23	up_regulated
IMPA2	1.54155	0.0408195	up_regulated	1.60222	0.0114647	up_regulated	1.62406	0.00776262	up_regulated	1.58168	0.0181517	up_regulated	1.53556	0.0434487	up_regulated
ZNF521	1.89979	6.36914e-05	up_regulated	1.99291	8.96441e-06	up_regulated	1.98001	9.87367e-06	up_regulated	1.94439	1.78557e-05	up_regulated	1.90738	3.43832e-05	up_regulated
PSMA8	2.78049	0.000972032	up_regulated	2.74462	0.00258661	up_regulated	2.6159	0.00361599	up_regulated	2.32053	0.0160121	up_regulated	2.7639	0.00175657	up_regulated
TAF4B	2.16239	6.1218e-12	up_regulated	2.18323	1.55914e-12	up_regulated	2.16195	1.67925e-12	up_regulated	2.11321	5.90367e-11	up_regulated	2.14151	5.8356e-12	up_regulated
AQP4	2.76406	3.882e-05	up_regulated	2.9818	2.51294e-06	up_regulated	2.36016	0.00172246	up_regulated	2.43858	0.000810927	up_regulated	2.96357	6.19242e-06	up_regulated
CHST9	2.25932	0.00931012	up_regulated	2.52893	0.000883522	up_regulated	2.44381	0.00164162	up_regulated	2.17347	0.0159955	up_regulated	2.29969	0.00616023	up_regulated
DSC3	4.22764	2.06032e-19	up_regulated	4.40426	1.79724e-21	up_regulated	4.35318	2.03718e-21	up_regulated	4.24711	6.94653e-21	up_regulated	3.91927	1.61782e-17	up_regulated
DSC2	1.98321	1.3399e-06	up_regulated	2.08578	2.24539e-08	up_regulated	2.05598	3.45672e-08	up_regulated	1.97907	1.18287e-06	up_regulated	1.93018	5.18642e-06	up_regulated
DSG1	7.65079	1.30412e-40	up_regulated	7.87219	2.6767e-41	up_regulated	7.5575	1.40382e-42	up_regulated	7.34732	1.07834e-35	up_regulated	7.45819	7.00188e-38	up_regulated
DSG3	4.15653	1.18917e-10	up_regulated	4.42543	1.35518e-11	up_regulated	4.33184	2.20133e-11	up_regulated	4.23352	1.248e-10	up_regulated	3.92273	3.98093e-09	up_regulated
NOL4	3.71118	1.46925e-09	up_regulated	3.72082	3.77004e-09	up_regulated	3.59182	1.56601e-09	up_regulated	4.01966	4.24354e-12	up_regulated	3.78208	5.53802e-10	up_regulated
CELF4	2.33443	0.000101643	up_regulated	2.37853	6.00419e-05	up_regulated	2.21036	0.000167659	up_regulated	2.12305	0.00076543	up_regulated	2.31406	0.000205447	up_regulated
MAPK4	4.15861	6.95369e-17	up_regulated	4.64785	1.25349e-21	up_regulated	4.62985	3.13119e-22	up_regulated	4.49283	5.18672e-20	up_regulated	4.48082	1.40927e-19	up_regulated
TNFRSF11A	1.6398	0.0381197	up_regulated	1.66015	0.0239629	up_regulated	1.60147	0.0553326	Not_differentially_expressed	1.57874	0.0833489	Not_differentially_expressed	1.62111	0.0446899	up_regulated
SERPINB5	3.02991	4.34652e-08	up_regulated	3.20029	1.60108e-09	up_regulated	3.20312	1.28479e-09	up_regulated	2.99822	1.17226e-07	up_regulated	2.95982	9.08258e-08	up_regulated
SERPINB13	6.16137	3.5106e-11	up_regulated	6.52684	3.23445e-11	up_regulated	5.40437	4.51214e-12	up_regulated	5.83575	4.64934e-09	up_regulated	6.19518	3.16369e-10	up_regulated
SERPINB4	5.11936	5.22399e-08	up_regulated	5.20418	1.32142e-08	up_regulated	5.11189	1.45549e-08	up_regulated	4.66447	2.66501e-06	up_regulated	2.62258	0.0543408	Not_differentially_expressed
SERPINB3	3.26519	0.0230845	up_regulated	3.44238	0.0119521	up_regulated	3.33964	0.00799463	up_regulated	3.40825	0.00984316	up_regulated	2.52522	0.307899	Not_differentially_expressed
SERPINB7	3.8718	8.36759e-11	up_regulated	4.04614	4.8197e-12	up_regulated	4.07424	1.47609e-12	up_regulated	4.07625	5.49883e-12	up_regulated	3.70677	9.62743e-10	up_regulated
SERPINB2	2.66487	0.00453224	up_regulated	2.97771	0.000448455	up_regulated	2.93844	0.000433834	up_regulated	2.85297	0.00124256	up_regulated	2.40003	0.0179992	up_regulated
SERPINB10	3.09972	0.000516779	up_regulated	2.71884	0.00843257	up_regulated	2.96175	0.00393293	up_regulated	2.80612	0.000628065	up_regulated	2.46096	0.0354732	up_regulated
HMSD	2.36943	0.000339275	up_regulated	2.52257	0.000424484	up_regulated	2.56223	0.000355926	up_regulated	0.974346	1	Not_differentially_expressed	2.56274	0.000164418	up_regulated
CDH19	7.28704	4.26985e-21	up_regulated	7.6093	4.47198e-23	up_regulated	7.6084	1.48157e-26	up_regulated	7.27575	5.80041e-22	up_regulated	7.30283	1.36467e-21	up_regulated
FSD1	3.24595	4.35414e-10	up_regulated	3.29496	4.27924e-10	up_regulated	3.32815	8.5538e-11	up_regulated	3.19423	1.70173e-09	up_regulated	3.30693	9.62743e-10	up_regulated
NRTN	3.3431	5.77291e-15	up_regulated	3.45012	9.19798e-17	up_regulated	3.43608	5.135e-17	up_regulated	3.26665	1.84379e-14	up_regulated	3.38598	1.08725e-15	up_regulated
FUT5	2.85572	0.00669022	up_regulated	0.358125	1	Not_differentially_expressed	1.55068	0.770522	Not_differentially_expressed	0.313659	1	Not_differentially_expressed	4.42836	1.31358e-08	up_regulated
FBN3	3.31172	3.54619e-08	up_regulated	3.60739	3.49887e-09	up_regulated	3.54518	5.93506e-10	up_regulated	3.55521	2.61501e-09	up_regulated	3.51427	8.09802e-09	up_regulated
MUC16	3.93737	4.84451e-12	up_regulated	3.58624	3.22863e-10	up_regulated	3.47264	4.66277e-10	up_regulated	3.44104	3.60535e-09	up_regulated	3.46506	1.46968e-09	up_regulated
ZNF560	2.81034	0.0109464	up_regulated	3.10411	0.00357289	up_regulated	2.69792	0.00884917	up_regulated	2.78667	0.0166016	up_regulated	2.98609	0.00788824	up_regulated
ICAM5	2.51793	2.70822e-06	up_regulated	2.9006	4.14205e-08	up_regulated	2.69915	1.47033e-07	up_regulated	2.62545	3.78319e-06	up_regulated	2.68453	5.01443e-07	up_regulated
ELAVL3	2.55938	0.00772678	up_regulated	2.97303	0.00861284	up_regulated	1.97991	0.0483103	up_regulated	1.15717	1	Not_differentially_expressed	2.96675	0.00975765	up_regulated
MAST1	2.21949	0.000630114	up_regulated	2.34257	0.000136913	up_regulated	2.25435	0.000218336	up_regulated	2.24301	0.000399424	up_regulated	2.33229	0.000209133	up_regulated
NFIX	1.57688	0.0139813	up_regulated	1.65853	0.00244027	up_regulated	1.70292	0.0011366	up_regulated	1.6776	0.0018644	up_regulated	1.57398	0.0103112	up_regulated
IL27RA	2.17267	4.18527e-07	up_regulated	2.24452	1.00687e-07	up_regulated	2.24255	7.99355e-08	up_regulated	2.1466	2.00004e-06	up_regulated	2.16395	2.05887e-07	up_regulated
OR7A5	2.34698	0.0011627	up_regulated	2.64434	0.000325746	up_regulated	3.18832	1.08929e-07	up_regulated	0.0974898	1	Not_differentially_expressed	2.50756	0.00109404	up_regulated
EPHX3	2.83115	5.20244e-08	up_regulated	3.14816	5.85663e-10	up_regulated	3.13857	4.18328e-10	up_regulated	3.08202	2.93086e-09	up_regulated	2.85507	5.51413e-08	up_regulated
ANKLE1	2.32029	8.35606e-07	up_regulated	2.4658	6.00298e-08	up_regulated	2.42116	6.93955e-08	up_regulated	2.38626	5.6756e-07	up_regulated	2.3992	2.39353e-07	up_regulated
NCAN	8.4722	3.76857e-38	up_regulated	8.59716	1.87017e-36	up_regulated	7.93123	1.04563e-39	up_regulated	8.44549	7.07497e-34	up_regulated	8.41431	9.87784e-35	up_regulated
CCNE1	1.70633	0.00498317	up_regulated	1.70814	0.00168192	up_regulated	1.70835	0.00149815	up_regulated	1.6551	0.0108733	up_regulated	1.72915	0.00440653	up_regulated
KRTDAP	3.34704	1.73491e-05	up_regulated	3.94149	3.07261e-07	up_regulated	3.58441	1.81736e-06	up_regulated	3.28773	1.30139e-05	up_regulated	3.41338	1.46264e-05	up_regulated
SBSN	3.52663	5.48825e-07	up_regulated	3.85908	1.67096e-08	up_regulated	3.94177	1.77809e-09	up_regulated	3.75032	4.56301e-08	up_regulated	3.14492	4.38287e-05	up_regulated
NPHS1	2.21572	0.0448407	up_regulated	1.98798	0.307947	Not_differentially_expressed	1.47879	1	Not_differentially_expressed	2.25381	0.0222049	up_regulated	2.2949	0.0769758	Not_differentially_expressed
KIRREL2	4.83594	7.38412e-22	up_regulated	4.64134	5.80722e-19	up_regulated	4.39834	3.15467e-20	up_regulated	4.11042	4.54382e-14	up_regulated	4.96636	1.28648e-22	up_regulated
RYR1	2.12521	0.000182804	up_regulated	2.20752	4.67943e-05	up_regulated	2.20552	3.44788e-05	up_regulated	2.14524	0.000147463	up_regulated	2.15272	9.48215e-05	up_regulated
FBXO17	1.84449	0.000222525	up_regulated	1.98114	4.42796e-06	up_regulated	1.99364	4.33964e-06	up_regulated	1.99878	3.1007e-06	up_regulated	1.8879	5.30724e-05	up_regulated
FCGBP	2.60979	9.51981e-07	up_regulated	2.5927	2.66171e-06	up_regulated	2.60178	1.52769e-06	up_regulated	2.28949	0.000553819	up_regulated	2.57314	2.43159e-06	up_regulated
MIA	5.6648	8.22844e-42	up_regulated	6.42575	2.21118e-54	up_regulated	6.04384	2.19956e-46	up_regulated	5.87678	6.23007e-47	up_regulated	6.05453	1.94096e-47	up_regulated
LYPD5	2.23571	6.004e-06	up_regulated	2.25392	3.38045e-06	up_regulated	2.23742	5.02757e-06	up_regulated	2.1799	9.81809e-06	up_regulated	2.04634	0.000129986	up_regulated
IGSF23	2.49504	0.0043626	up_regulated	2.97829	0.000204693	up_regulated	2.81359	0.000167158	up_regulated	2.70244	0.000889304	up_regulated	2.84768	0.00129758	up_regulated
HIF3A	4.09334	1.13129e-17	up_regulated	4.09947	2.38223e-16	up_regulated	3.95309	1.9405e-17	up_regulated	3.93942	1.32651e-15	up_regulated	4.17913	4.85903e-18	up_regulated
FGF21	4.92096	3.4225e-10	up_regulated	5.15179	1.41772e-11	up_regulated	4.35154	3.35148e-09	up_regulated	4.70138	6.34502e-09	up_regulated	5.11989	4.89938e-11	up_regulated
SPIB	3.77387	1.3356e-09	up_regulated	3.68609	6.21272e-09	up_regulated	3.65889	3.45498e-09	up_regulated	3.65703	6.95448e-09	up_regulated	3.67881	6.53111e-09	up_regulated
KLK6	4.5837	2.85144e-14	up_regulated	4.668	1.52791e-15	up_regulated	4.70447	2.60048e-16	up_regulated	4.23416	6.82056e-12	up_regulated	4.50145	6.27707e-14	up_regulated
KLK7	3.03103	0.000200459	up_regulated	3.05275	0.000158549	up_regulated	3.05525	8.03069e-05	up_regulated	2.69887	0.0031644	up_regulated	2.88338	0.000763683	up_regulated
KLK8	3.75103	3.94528e-08	up_regulated	4.0566	4.06847e-10	up_regulated	4.0826	9.80511e-11	up_regulated	2.6006	0.0134395	up_regulated	3.85211	7.20079e-09	up_regulated
KLK10	3.10101	2.51091e-05	up_regulated	3.24402	6.30872e-06	up_regulated	3.25149	3.70229e-06	up_regulated	3.01961	4.40438e-05	up_regulated	2.99133	9.36305e-05	up_regulated
KLK13	2.28765	0.0350733	up_regulated	2.50102	0.0057259	up_regulated	2.43334	0.00736368	up_regulated	2.33639	0.0170303	up_regulated	2.10131	0.0948457	Not_differentially_expressed
KLK14	2.58004	0.00244636	up_regulated	3.39735	8.66433e-07	up_regulated	2.75939	0.000353817	up_regulated	2.63106	0.00188793	up_regulated	2.50988	0.00495845	up_regulated
TTYH1	5.2336	1.29581e-32	up_regulated	5.90112	3.59515e-43	up_regulated	5.88464	1.76544e-43	up_regulated	5.26199	2.90859e-33	up_regulated	5.34434	6.92451e-32	up_regulated
NLRP7	2.78446	4.06521e-05	up_regulated	2.82464	3.4024e-05	up_regulated	2.43388	0.000556666	up_regulated	2.14618	0.0129599	up_regulated	2.77544	8.90636e-05	up_regulated
RSPO4	2.81421	1.13406e-05	up_regulated	3.02883	8.33866e-07	up_regulated	2.93038	7.8555e-07	up_regulated	2.85659	5.26414e-06	up_regulated	2.88428	4.05699e-06	up_regulated
LRRN4	2.87958	1.6922e-07	up_regulated	3.07181	8.63986e-08	up_regulated	2.85987	9.58763e-08	up_regulated	2.96315	1.38313e-07	up_regulated	3.02953	1.47223e-07	up_regulated
FERMT1	3.24845	1.6705e-13	up_regulated	3.36309	2.46456e-15	up_regulated	3.37497	1.09009e-15	up_regulated	3.2865	4.08998e-14	up_regulated	3.20162	3.73864e-13	up_regulated
BMP2	2.06897	0.000167041	up_regulated	2.17479	1.76906e-05	up_regulated	2.15199	2.91555e-05	up_regulated	2.27351	3.2428e-06	up_regulated	2.13619	5.64815e-05	up_regulated
HAO1	4.9213	9.04775e-12	up_regulated	4.82127	4.02562e-11	up_regulated	4.57053	9.96801e-12	up_regulated	4.79094	3.99851e-10	up_regulated	4.79107	2.00593e-10	up_regulated
BANF2	2.88447	0.0164002	up_regulated	1.66229	1	Not_differentially_expressed	2.32743	0.190626	Not_differentially_expressed	1.95314	1	Not_differentially_expressed	1.48943	1	Not_differentially_expressed
DEFB124	2.52694	0.00934351	up_regulated	1.46603	1	Not_differentially_expressed	1.54269	1	Not_differentially_expressed	1.79881	0.0561304	Not_differentially_expressed	1.67032	1	Not_differentially_expressed
REM1	1.76203	0.0308845	up_regulated	1.67713	0.0861199	Not_differentially_expressed	1.67727	0.0812682	Not_differentially_expressed	1.6559	0.117879	Not_differentially_expressed	1.78373	0.0196212	up_regulated
GDF5	5.06643	5.63632e-41	up_regulated	5.35846	6.16078e-47	up_regulated	5.22479	7.62515e-50	up_regulated	4.74693	1.0082e-34	up_regulated	5.17	8.13096e-43	up_regulated
KIAA1755	1.98653	3.08454e-05	up_regulated	1.99953	2.8374e-05	up_regulated	2.01871	1.56921e-05	up_regulated	1.90182	0.000336356	up_regulated	1.96066	4.90472e-05	up_regulated
BPI	4.31024	2.55803e-19	up_regulated	4.37937	3.44363e-20	up_regulated	4.57825	1.69004e-19	up_regulated	4.07694	6.23019e-17	up_regulated	4.25041	9.52465e-19	up_regulated
EMILIN3	2.78422	5.74836e-05	up_regulated	3.21957	3.86139e-09	up_regulated	3.34848	1.04708e-09	up_regulated	1.14883	1	Not_differentially_expressed	2.85995	1.7186e-05	up_regulated
KCNS1	2.20216	0.0275219	up_regulated	2.36257	0.00708898	up_regulated	2.35794	0.00353842	up_regulated	2.22667	0.020971	up_regulated	2.13061	0.0515842	Not_differentially_expressed
MATN4	2.61492	1.71675e-05	up_regulated	3.0288	2.45033e-07	up_regulated	3.07129	1.32551e-08	up_regulated	3.10219	7.12414e-08	up_regulated	2.73277	1.05621e-05	up_regulated
CYP24A1	3.85298	4.95067e-12	up_regulated	4.01445	2.99984e-13	up_regulated	3.98253	1.33433e-13	up_regulated	3.37836	2.50586e-08	up_regulated	3.83975	9.10014e-12	up_regulated
DOK5	2.07812	2.16267e-05	up_regulated	2.11497	1.70338e-05	up_regulated	2.08088	2.9507e-05	up_regulated	2.04398	4.30674e-05	up_regulated	2.12616	6.30249e-06	up_regulated
APCDD1L	2.62738	2.40804e-06	up_regulated	2.83605	3.81132e-08	up_regulated	2.85322	1.93849e-08	up_regulated	2.48402	1.84779e-05	up_regulated	2.63045	1.64757e-06	up_regulated
EDN3	4.82086	1.63966e-13	up_regulated	4.06247	1.08773e-08	up_regulated	3.99507	1.56434e-09	up_regulated	4.32346	4.12648e-10	up_regulated	5.06883	6.09553e-15	up_regulated
CDH4	2.28867	0.00111129	up_regulated	2.78455	7.8577e-06	up_regulated	2.26893	0.00123267	up_regulated	2.28675	0.00239678	up_regulated	2.75308	8.66359e-06	up_regulated
COL9A3	4.01124	2.81098e-15	up_regulated	4.10814	1.49834e-16	up_regulated	4.09464	1.3245e-16	up_regulated	3.99484	7.14818e-16	up_regulated	4.05512	9.51438e-16	up_regulated
CHODL	3.67215	1.32421e-19	up_regulated	3.79037	5.04437e-21	up_regulated	3.67344	8.72517e-20	up_regulated	3.6229	1.06515e-18	up_regulated	3.66263	5.32221e-19	up_regulated
PCP4	3.12417	3.7353e-05	up_regulated	3.3051	6.84953e-06	up_regulated	3.26167	7.0599e-06	up_regulated	3.2238	1.07477e-05	up_regulated	3.28833	9.00968e-06	up_regulated
PDE9A	1.78701	0.0118269	up_regulated	1.8378	0.00514131	up_regulated	1.87148	0.00299164	up_regulated	1.68636	0.0363011	up_regulated	1.77706	0.0100347	up_regulated
FTCD	2.0529	0.0119893	up_regulated	2.11639	0.0162697	up_regulated	2.14132	0.00311472	up_regulated	1.97038	0.0377061	up_regulated	2.08339	0.0299059	up_regulated
S100B	3.61234	4.12028e-13	up_regulated	4.4354	7.87612e-25	up_regulated	4.42267	3.2136e-25	up_regulated	3.91529	1.35816e-16	up_regulated	3.60839	8.59044e-13	up_regulated
ZNF280B	2.97323	2.1245e-13	up_regulated	2.83417	4.33511e-11	up_regulated	2.39805	1.16066e-08	up_regulated	2.71936	1.23006e-09	up_regulated	2.90008	1.27256e-12	up_regulated
SEC14L4	3.82956	1.37935e-09	up_regulated	3.98362	1.13051e-09	up_regulated	3.85646	1.91151e-11	up_regulated	3.82155	2.77031e-09	up_regulated	3.87973	6.05382e-09	up_regulated
MICALL1	1.48332	0.00450001	up_regulated	1.55483	0.000281376	up_regulated	1.56817	0.000171829	up_regulated	1.50285	0.00215274	up_regulated	1.47488	0.00342177	up_regulated
C22orf23	1.62806	0.0019877	up_regulated	1.77377	3.43698e-06	up_regulated	1.77135	2.00259e-06	up_regulated	1.63562	0.00017311	up_regulated	1.58378	0.116989	Not_differentially_expressed
POLR2F	4.17099	2.01965e-26	up_regulated	0.780872	1	Not_differentially_expressed	0.720722	1	Not_differentially_expressed	0.804416	1	Not_differentially_expressed	0.739325	1	Not_differentially_expressed
BAIAP2L2	2.00441	0.000202674	up_regulated	2.6289	5.06143e-09	up_regulated	2.12595	1.62794e-05	up_regulated	2.32073	1.72344e-06	up_regulated	2.49596	1.11275e-07	up_regulated
MGAT3	2.62279	2.64627e-08	up_regulated	2.70713	1.92058e-09	up_regulated	2.70559	1.38524e-09	up_regulated	2.55338	5.45522e-08	up_regulated	2.67748	5.59459e-09	up_regulated
PPARA	1.58211	0.000227526	up_regulated	1.62301	2.83393e-05	up_regulated	1.61861	2.91234e-05	up_regulated	1.59516	6.92468e-05	up_regulated	1.60401	5.47223e-05	up_regulated
MLC1	4.00098	3.95724e-11	up_regulated	4.06054	2.70844e-11	up_regulated	3.92672	3.95756e-11	up_regulated	3.60477	7.26258e-09	up_regulated	4.03195	4.3332e-11	up_regulated
KLHDC7B	2.53008	0.000422181	up_regulated	2.52524	0.000367262	up_regulated	2.52395	0.000340116	up_regulated	2.50062	0.000608659	up_regulated	2.50717	0.00054789	up_regulated
PRKX	1.47485	0.0095067	up_regulated	1.50001	0.00349503	up_regulated	1.49627	0.00418344	up_regulated	1.44628	0.0209484	up_regulated	1.45645	0.014686	up_regulated
CLCN4	2.48682	5.37392e-12	up_regulated	2.58451	1.95069e-14	up_regulated	2.57597	1.85587e-14	up_regulated	2.53745	5.45305e-14	up_regulated	2.49127	1.24384e-12	up_regulated
GPM6B	2.26033	2.75282e-10	up_regulated	2.4314	9.5982e-14	up_regulated	2.38887	5.07399e-13	up_regulated	2.22366	1.14099e-09	up_regulated	2.33956	3.24113e-11	up_regulated
SCML2	1.72217	0.00746368	up_regulated	1.76155	0.00397894	up_regulated	1.73951	0.00539519	up_regulated	1.7114	0.00878796	up_regulated	1.71188	0.0092651	up_regulated
CNKSR2	2.08461	0.000968892	up_regulated	2.31898	1.04456e-05	up_regulated	2.27416	9.10852e-06	up_regulated	2.27921	1.18836e-05	up_regulated	2.18895	0.000157122	up_regulated
KLHL34	4.90937	7.42451e-18	up_regulated	5.04378	8.80863e-15	up_regulated	4.6109	1.25934e-15	up_regulated	4.95407	1.09158e-17	up_regulated	5.03523	2.13488e-17	up_regulated
SMPX	4.00167	1.90085e-08	up_regulated	3.78194	5.9606e-07	up_regulated	3.86098	1.57985e-08	up_regulated	3.76958	1.77181e-06	up_regulated	3.55075	5.96589e-06	up_regulated
PTCHD1	2.11822	0.0178825	up_regulated	2.39613	0.000811932	up_regulated	2.28134	0.00302537	up_regulated	2.28228	0.0022829	up_regulated	2.14307	0.012554	up_regulated
LANCL3	1.69499	0.0200976	up_regulated	1.54521	0.0957256	Not_differentially_expressed	1.46264	0.345403	Not_differentially_expressed	1.47433	0.247161	Not_differentially_expressed	1.57528	0.0747254	Not_differentially_expressed
RGN	2.09015	0.000781106	up_regulated	2.29944	1.11138e-05	up_regulated	2.2964	7.49693e-06	up_regulated	2.18973	0.000140183	up_regulated	2.21283	0.000133422	up_regulated
ZNF157	1.81789	0.0429569	up_regulated	2.01328	0.0071753	up_regulated	1.85153	0.0298076	up_regulated	1.71392	0.096492	Not_differentially_expressed	1.89284	0.0271785	up_regulated
WNK3	2.46392	1.51371e-09	up_regulated	2.51166	9.07075e-11	up_regulated	2.45035	2.0039e-10	up_regulated	2.39492	2.18591e-09	up_regulated	2.44322	1.07391e-09	up_regulated
ASB12	2.28912	1.84649e-05	up_regulated	2.41215	0.00684132	up_regulated	2.3286	3.53635e-06	up_regulated	2.27596	3.11014e-05	up_regulated	2.21546	0.000160302	up_regulated
MTMR8	1.64889	0.00536148	up_regulated	1.7938	8.7092e-05	up_regulated	1.64484	0.00202929	up_regulated	1.67347	0.00110933	up_regulated	1.66558	0.00316626	up_regulated
SLC7A3	2.57982	0.00628955	up_regulated	2.23121	0.0793517	Not_differentially_expressed	2.15475	0.0861659	Not_differentially_expressed	2.43802	0.0204034	up_regulated	2.90502	0.000517524	up_regulated
FAM133A	2.37874	0.0194437	up_regulated	1.69823	0.863821	Not_differentially_expressed	1.69971	0.822925	Not_differentially_expressed	1.45946	1	Not_differentially_expressed	1.4231	1	Not_differentially_expressed
TCEAL2	3.74669	4.27625e-09	up_regulated	3.88035	1.74277e-09	up_regulated	3.41988	7.98122e-09	up_regulated	3.36765	1.60053e-08	up_regulated	3.81182	1.75745e-09	up_regulated
PLP1	4.32084	8.26517e-13	up_regulated	4.67562	6.32202e-16	up_regulated	4.64124	7.19557e-16	up_regulated	4.16595	4.18469e-11	up_regulated	4.42643	6.94473e-14	up_regulated
PAK3	1.91124	0.00580079	up_regulated	2.21658	7.53716e-06	up_regulated	2.20315	4.36043e-06	up_regulated	2.09711	0.000109734	up_regulated	2.03759	0.00137151	up_regulated
CAPN6	4.73087	2.47839e-15	up_regulated	5.45145	1.08045e-22	up_regulated	5.46235	2.84653e-23	up_regulated	4.84029	5.56645e-17	up_regulated	4.78692	2.79471e-16	up_regulated
DCX	4.44491	1.46925e-09	up_regulated	4.60374	1.86657e-10	up_regulated	4.54848	2.1806e-12	up_regulated	3.91554	5.6756e-07	up_regulated	4.47715	7.1697e-10	up_regulated
SLC6A14	3.12987	9.71094e-08	up_regulated	3.25436	2.80163e-08	up_regulated	3.24536	4.39974e-09	up_regulated	3.19996	3.42859e-08	up_regulated	3.11339	2.04384e-07	up_regulated
IGSF1	2.76314	0.000238434	up_regulated	2.43581	0.00592798	up_regulated	2.42856	0.00439091	up_regulated	2.58102	0.000697233	up_regulated	2.46115	0.0040215	up_regulated
MAP7D3	1.53062	0.0171057	up_regulated	1.6098	0.00199936	up_regulated	1.61674	0.00150445	up_regulated	1.65677	0.00108971	up_regulated	1.60426	0.00339675	up_regulated
VGLL1	4.20279	3.75743e-15	up_regulated	4.33742	4.91917e-17	up_regulated	4.35007	1.13332e-17	up_regulated	4.0557	4.54382e-14	up_regulated	4.19979	1.38382e-15	up_regulated
MCF2	1.86769	0.031708	up_regulated	1.76064	0.0805572	Not_differentially_expressed	1.53016	0.45151	Not_differentially_expressed	1.64794	0.230288	Not_differentially_expressed	1.80516	0.0503753	Not_differentially_expressed
SLITRK2	2.12029	0.00498201	up_regulated	1.6877	0.210339	Not_differentially_expressed	1.65302	0.216699	Not_differentially_expressed	1.68629	0.160715	Not_differentially_expressed	2.19193	0.00254401	up_regulated
MAMLD1	1.64185	0.0373308	up_regulated	1.67614	0.0277868	up_regulated	1.67313	0.0254293	up_regulated	1.66166	0.0268676	up_regulated	1.6422	0.033919	up_regulated
MAGEA4	5.10449	6.00927e-06	up_regulated	5.24882	1.35825e-06	up_regulated	5.22109	1.69363e-07	up_regulated	5.1608	2.2169e-06	up_regulated	5.06383	1.62136e-05	up_regulated
MAGEA10	4.3861	0.00120015	up_regulated	4.47979	0.00888693	up_regulated	4.30592	0.0011852	up_regulated	3.86551	0.019874	up_regulated	4.43139	0.00658212	up_regulated
PNMA5	2.1433	0.0480767	up_regulated	2.69366	0.00178125	up_regulated	2.18758	0.0132081	up_regulated	2.24142	0.0310233	up_regulated	1.96114	0.148505	Not_differentially_expressed
PNMA3	2.43661	5.30552e-05	up_regulated	2.56903	8.3871e-06	up_regulated	2.51861	9.55349e-06	up_regulated	2.50054	2.08591e-05	up_regulated	2.58009	5.7787e-06	up_regulated
NOC2L	0.0924711	1	Not_differentially_expressed	0.126796	1	Not_differentially_expressed	0.127348	1	Not_differentially_expressed	0.137665	1	Not_differentially_expressed	0.100863	1	Not_differentially_expressed
KLHL17	0.282926	1	Not_differentially_expressed	0.239641	1	Not_differentially_expressed	0.27673	1	Not_differentially_expressed	0.287945	1	Not_differentially_expressed	0.225026	1	Not_differentially_expressed
PLEKHN1	0.41442	1	Not_differentially_expressed	0.418394	1	Not_differentially_expressed	0.447008	1	Not_differentially_expressed	0.441189	1	Not_differentially_expressed	0.345237	1	Not_differentially_expressed
HES4	-0.00505054	1	Not_differentially_expressed	0.0119474	1	Not_differentially_expressed	-0.0110319	1	Not_differentially_expressed	0.0315386	1	Not_differentially_expressed	0.0107913	1	Not_differentially_expressed
ISG15	-0.694948	1	Not_differentially_expressed	-0.666757	1	Not_differentially_expressed	-0.669086	1	Not_differentially_expressed	-0.680229	1	Not_differentially_expressed	-0.742903	1	Not_differentially_expressed
AGRN	-0.0251627	1	Not_differentially_expressed	-0.0539162	1	Not_differentially_expressed	-0.0309502	1	Not_differentially_expressed	-0.0493533	1	Not_differentially_expressed	-0.0267824	1	Not_differentially_expressed
RNF223	-1.11488	1	Not_differentially_expressed	-1.03408	1	Not_differentially_expressed	-1.15741	1	Not_differentially_expressed	-0.963347	1	Not_differentially_expressed	-1.14564	1	Not_differentially_expressed
C1orf159	0.188595	1	Not_differentially_expressed	0.189367	1	Not_differentially_expressed	0.240677	1	Not_differentially_expressed	0.17917	1	Not_differentially_expressed	0.149944	1	Not_differentially_expressed
TTLL10	1.08635	1	Not_differentially_expressed	1.01871	1	Not_differentially_expressed	1.04439	1	Not_differentially_expressed	1.04578	1	Not_differentially_expressed	0.950283	1	Not_differentially_expressed
TNFRSF18	-0.0939468	1	Not_differentially_expressed	-0.123783	1	Not_differentially_expressed	-0.07953	1	Not_differentially_expressed	-0.0827195	1	Not_differentially_expressed	-0.101381	1	Not_differentially_expressed
TNFRSF4	0.156398	1	Not_differentially_expressed	0.171984	1	Not_differentially_expressed	0.197382	1	Not_differentially_expressed	0.154328	1	Not_differentially_expressed	0.151863	1	Not_differentially_expressed
SDF4	-4.03173e-07	1	Not_differentially_expressed	0.0121134	1	Not_differentially_expressed	0.0267845	1	Not_differentially_expressed	0.0608081	1	Not_differentially_expressed	-0.00567059	1	Not_differentially_expressed
B3GALT6	0.242112	1	Not_differentially_expressed	0.283699	1	Not_differentially_expressed	0.28781	1	Not_differentially_expressed	0.262093	1	Not_differentially_expressed	0.227706	1	Not_differentially_expressed
UBE2J2	0.0830868	1	Not_differentially_expressed	0.119941	1	Not_differentially_expressed	0.122177	1	Not_differentially_expressed	0.150108	1	Not_differentially_expressed	0.0898261	1	Not_differentially_expressed
SCNN1D	-0.13393	1	Not_differentially_expressed	-0.17521	1	Not_differentially_expressed	-0.167616	1	Not_differentially_expressed	-0.175209	1	Not_differentially_expressed	-0.135372	1	Not_differentially_expressed
ACAP3	-0.202701	1	Not_differentially_expressed	-0.197641	1	Not_differentially_expressed	-0.161399	1	Not_differentially_expressed	-0.156243	1	Not_differentially_expressed	-0.230317	1	Not_differentially_expressed
PUSL1	0.412285	1	Not_differentially_expressed	0.494911	1	Not_differentially_expressed	0.506756	1	Not_differentially_expressed	0.441539	1	Not_differentially_expressed	0.43798	1	Not_differentially_expressed
DVL1	0.268713	1	Not_differentially_expressed	0.318931	1	Not_differentially_expressed	0.33029	1	Not_differentially_expressed	0.316406	1	Not_differentially_expressed	0.275883	1	Not_differentially_expressed
MXRA8	-0.766683	1	Not_differentially_expressed	-0.706069	1	Not_differentially_expressed	-0.709779	1	Not_differentially_expressed	-0.646731	1	Not_differentially_expressed	-0.661475	1	Not_differentially_expressed
AURKAIP1	-0.193799	1	Not_differentially_expressed	-0.151191	1	Not_differentially_expressed	-0.137951	1	Not_differentially_expressed	-0.134397	1	Not_differentially_expressed	-0.189628	1	Not_differentially_expressed
CCNL2	0.271187	1	Not_differentially_expressed	0.184463	1	Not_differentially_expressed	0.179729	1	Not_differentially_expressed	0.183198	1	Not_differentially_expressed	0.199324	1	Not_differentially_expressed
MRPL20	-0.0312985	1	Not_differentially_expressed	0.00316275	1	Not_differentially_expressed	0.010226	1	Not_differentially_expressed	0.0498945	1	Not_differentially_expressed	-0.0356161	1	Not_differentially_expressed
ANKRD65	1.23552	1	Not_differentially_expressed	1.16181	1	Not_differentially_expressed	1.18246	1	Not_differentially_expressed	1.09618	1	Not_differentially_expressed	1.04934	1	Not_differentially_expressed
TMEM88B	1.02161	1	Not_differentially_expressed	1.12063	1	Not_differentially_expressed	0.828456	1	Not_differentially_expressed	0.709695	1	Not_differentially_expressed	1.24221	1	Not_differentially_expressed
VWA1	0.0956557	1	Not_differentially_expressed	0.117845	1	Not_differentially_expressed	0.125751	1	Not_differentially_expressed	0.110724	1	Not_differentially_expressed	0.0911122	1	Not_differentially_expressed
ATAD3C	0.658128	1	Not_differentially_expressed	0.503684	1	Not_differentially_expressed	0.555804	1	Not_differentially_expressed	0.567194	1	Not_differentially_expressed	0.575932	1	Not_differentially_expressed
ATAD3B	0.820538	1	Not_differentially_expressed	0.884222	1	Not_differentially_expressed	0.883927	1	Not_differentially_expressed	0.752473	1	Not_differentially_expressed	0.851502	1	Not_differentially_expressed
ATAD3A	0.581748	1	Not_differentially_expressed	0.620236	1	Not_differentially_expressed	0.651998	1	Not_differentially_expressed	0.641891	1	Not_differentially_expressed	0.58333	1	Not_differentially_expressed
TMEM240	-0.0573798	1	Not_differentially_expressed	-0.339995	1	Not_differentially_expressed	-0.148409	1	Not_differentially_expressed	0.00472931	1	Not_differentially_expressed	-0.0849683	1	Not_differentially_expressed
SSU72	0.293351	1	Not_differentially_expressed	0.333011	1	Not_differentially_expressed	0.368356	1	Not_differentially_expressed	0.358875	1	Not_differentially_expressed	0.294162	1	Not_differentially_expressed
MIB2	0.342243	1	Not_differentially_expressed	0.354523	1	Not_differentially_expressed	0.363034	1	Not_differentially_expressed	0.350727	1	Not_differentially_expressed	0.347382	1	Not_differentially_expressed
MMP23B	0.183431	1	Not_differentially_expressed	0.0166673	1	Not_differentially_expressed	0.0341854	1	Not_differentially_expressed	-0.114093	1	Not_differentially_expressed	0.113858	1	Not_differentially_expressed
CDK11B	-0.0521388	1	Not_differentially_expressed	-0.0191469	1	Not_differentially_expressed	0.0143249	1	Not_differentially_expressed	-0.0129295	1	Not_differentially_expressed	-0.0693639	1	Not_differentially_expressed
SLC35E2B	-0.276856	1	Not_differentially_expressed	-0.231345	1	Not_differentially_expressed	-0.252697	1	Not_differentially_expressed	-0.220353	1	Not_differentially_expressed	-0.223466	1	Not_differentially_expressed
CDK11A	0.00113425	1	Not_differentially_expressed	-0.146661	1	Not_differentially_expressed	0.00686565	1	Not_differentially_expressed	-0.0364987	1	Not_differentially_expressed	-0.124045	1	Not_differentially_expressed
NADK	-0.0361263	1	Not_differentially_expressed	-0.00718428	1	Not_differentially_expressed	0.0054319	1	Not_differentially_expressed	0.0230267	1	Not_differentially_expressed	-0.0245103	1	Not_differentially_expressed
GNB1	-0.106467	1	Not_differentially_expressed	-0.0755952	1	Not_differentially_expressed	-0.0683382	1	Not_differentially_expressed	-0.0172028	1	Not_differentially_expressed	-0.0998219	1	Not_differentially_expressed
CALML6	0.216088	1	Not_differentially_expressed	0.133397	1	Not_differentially_expressed	0.188834	1	Not_differentially_expressed	0.125214	1	Not_differentially_expressed	0.193827	1	Not_differentially_expressed
TMEM52	1.67175	0.10687	Not_differentially_expressed	1.73007	0.0433509	up_regulated	1.72714	0.0400456	up_regulated	1.70097	0.0640546	Not_differentially_expressed	1.6993	0.0656805	Not_differentially_expressed
GABRD	-0.830921	1	Not_differentially_expressed	-0.691779	1	Not_differentially_expressed	-0.676285	1	Not_differentially_expressed	-0.727425	1	Not_differentially_expressed	-0.841168	1	Not_differentially_expressed
PRKCZ	-0.0412611	1	Not_differentially_expressed	-0.0318665	1	Not_differentially_expressed	-0.0276439	1	Not_differentially_expressed	0.0726073	1	Not_differentially_expressed	-0.0564299	1	Not_differentially_expressed
SKI	0.549773	1	Not_differentially_expressed	0.58363	1	Not_differentially_expressed	0.593494	1	Not_differentially_expressed	0.590831	1	Not_differentially_expressed	0.568029	1	Not_differentially_expressed
MORN1	-0.415227	1	Not_differentially_expressed	-0.592577	1	Not_differentially_expressed	-0.828265	1	Not_differentially_expressed	-0.463279	1	Not_differentially_expressed	-0.470104	1	Not_differentially_expressed
RER1	-0.0900355	1	Not_differentially_expressed	-0.0687655	1	Not_differentially_expressed	-0.0477766	1	Not_differentially_expressed	0.0026361	1	Not_differentially_expressed	-0.0998897	1	Not_differentially_expressed
PEX10	0.169	1	Not_differentially_expressed	0.195621	1	Not_differentially_expressed	0.220203	1	Not_differentially_expressed	0.0945062	1	Not_differentially_expressed	0.159002	1	Not_differentially_expressed
PLCH2	0.531599	1	Not_differentially_expressed	0.364778	1	Not_differentially_expressed	0.347813	1	Not_differentially_expressed	0.379242	1	Not_differentially_expressed	0.580642	1	Not_differentially_expressed
PANK4	-0.0228772	1	Not_differentially_expressed	-0.0263694	1	Not_differentially_expressed	-0.0135445	1	Not_differentially_expressed	0.0175279	1	Not_differentially_expressed	-0.0269202	1	Not_differentially_expressed
HES5	-0.25824	1	Not_differentially_expressed	-0.191531	1	Not_differentially_expressed	-0.218266	1	Not_differentially_expressed	-0.229799	1	Not_differentially_expressed	-0.403772	1	Not_differentially_expressed
TNFRSF14	0.483039	1	Not_differentially_expressed	0.419008	1	Not_differentially_expressed	0.440314	1	Not_differentially_expressed	0.432223	1	Not_differentially_expressed	0.467205	1	Not_differentially_expressed
TTC34	0.0393743	1	Not_differentially_expressed	-0.234276	1	Not_differentially_expressed	-0.22547	1	Not_differentially_expressed	0.152231	1	Not_differentially_expressed	0.0189123	1	Not_differentially_expressed
PRDM16	-0.841843	1	Not_differentially_expressed	-0.929154	1	Not_differentially_expressed	-0.916433	1	Not_differentially_expressed	-0.583756	1	Not_differentially_expressed	-0.64286	1	Not_differentially_expressed
ARHGEF16	-0.495038	1	Not_differentially_expressed	-0.495945	1	Not_differentially_expressed	-0.481547	1	Not_differentially_expressed	-0.494635	1	Not_differentially_expressed	-0.528838	1	Not_differentially_expressed
MEGF6	-0.519747	1	Not_differentially_expressed	-0.693214	1	Not_differentially_expressed	-0.679667	1	Not_differentially_expressed	-0.589278	1	Not_differentially_expressed	-0.496796	1	Not_differentially_expressed
TPRG1L	0.0169157	1	Not_differentially_expressed	0.0727921	1	Not_differentially_expressed	0.0801648	1	Not_differentially_expressed	0.0739164	1	Not_differentially_expressed	0.028902	1	Not_differentially_expressed
WRAP73	0.366871	1	Not_differentially_expressed	0.398407	1	Not_differentially_expressed	0.401922	1	Not_differentially_expressed	0.385335	1	Not_differentially_expressed	0.3581	1	Not_differentially_expressed
TP73	0.238056	1	Not_differentially_expressed	0.231399	1	Not_differentially_expressed	0.224921	1	Not_differentially_expressed	0.206617	1	Not_differentially_expressed	0.237173	1	Not_differentially_expressed
LRRC47	0.272187	1	Not_differentially_expressed	0.351565	1	Not_differentially_expressed	0.348844	1	Not_differentially_expressed	0.292185	1	Not_differentially_expressed	0.289026	1	Not_differentially_expressed
CEP104	0.20039	1	Not_differentially_expressed	0.231071	1	Not_differentially_expressed	0.235137	1	Not_differentially_expressed	0.22132	1	Not_differentially_expressed	0.193979	1	Not_differentially_expressed
DFFB	0.581003	1	Not_differentially_expressed	0.600403	1	Not_differentially_expressed	0.612589	1	Not_differentially_expressed	0.581422	1	Not_differentially_expressed	0.599846	1	Not_differentially_expressed
C1orf174	0.412642	1	Not_differentially_expressed	0.432676	1	Not_differentially_expressed	0.448114	1	Not_differentially_expressed	0.436886	1	Not_differentially_expressed	0.392743	1	Not_differentially_expressed
AJAP1	0.381412	1	Not_differentially_expressed	0.0726593	1	Not_differentially_expressed	-0.0288226	1	Not_differentially_expressed	0.0734747	1	Not_differentially_expressed	0.47508	1	Not_differentially_expressed
NPHP4	0.153374	1	Not_differentially_expressed	0.149808	1	Not_differentially_expressed	0.160387	1	Not_differentially_expressed	0.143097	1	Not_differentially_expressed	0.131366	1	Not_differentially_expressed
KCNAB2	0.324094	1	Not_differentially_expressed	0.291437	1	Not_differentially_expressed	0.302161	1	Not_differentially_expressed	0.282891	1	Not_differentially_expressed	0.3346	1	Not_differentially_expressed
CHD5	-0.354206	1	Not_differentially_expressed	-0.406682	1	Not_differentially_expressed	-0.263563	1	Not_differentially_expressed	-0.272332	1	Not_differentially_expressed	-0.379054	1	Not_differentially_expressed
RPL22	0.0683788	1	Not_differentially_expressed	0.14607	1	Not_differentially_expressed	0.0634154	1	Not_differentially_expressed	0.0683632	1	Not_differentially_expressed	0.1281	1	Not_differentially_expressed
RNF207	0.96127	1	Not_differentially_expressed	0.94799	1	Not_differentially_expressed	0.892586	1	Not_differentially_expressed	0.728223	1	Not_differentially_expressed	0.869507	1	Not_differentially_expressed
ICMT	-0.105201	1	Not_differentially_expressed	-0.0556991	1	Not_differentially_expressed	-0.0612977	1	Not_differentially_expressed	-0.0706452	1	Not_differentially_expressed	-0.0961069	1	Not_differentially_expressed
GPR153	0.435998	1	Not_differentially_expressed	0.446733	1	Not_differentially_expressed	0.46795	1	Not_differentially_expressed	0.426939	1	Not_differentially_expressed	0.454097	1	Not_differentially_expressed
ACOT7	-0.0600036	1	Not_differentially_expressed	0.0138266	1	Not_differentially_expressed	0.0335449	1	Not_differentially_expressed	-0.0177247	1	Not_differentially_expressed	-0.0534621	1	Not_differentially_expressed
HES2	-0.488873	1	Not_differentially_expressed	-0.188631	1	Not_differentially_expressed	-0.177595	1	Not_differentially_expressed	-0.284508	1	Not_differentially_expressed	-0.548639	1	Not_differentially_expressed
ESPN	-0.653775	1	Not_differentially_expressed	-0.592675	1	Not_differentially_expressed	-0.560471	1	Not_differentially_expressed	-0.580851	1	Not_differentially_expressed	-0.854629	1	Not_differentially_expressed
TNFRSF25	0.833422	1	Not_differentially_expressed	0.953242	1	Not_differentially_expressed	0.882233	1	Not_differentially_expressed	0.827014	1	Not_differentially_expressed	0.929767	1	Not_differentially_expressed
PLEKHG5	0.670723	1	Not_differentially_expressed	0.651955	1	Not_differentially_expressed	0.68423	1	Not_differentially_expressed	0.697059	1	Not_differentially_expressed	0.731834	1	Not_differentially_expressed
NOL9	0.336371	1	Not_differentially_expressed	0.352648	1	Not_differentially_expressed	0.348672	1	Not_differentially_expressed	0.316832	1	Not_differentially_expressed	0.338256	1	Not_differentially_expressed
TAS1R1	1.78006	0.119242	Not_differentially_expressed	1.9551	0.0421893	up_regulated	1.83937	0.0605941	Not_differentially_expressed	1.67487	0.344851	Not_differentially_expressed	1.79178	0.124231	Not_differentially_expressed
ZBTB48	0.0275194	1	Not_differentially_expressed	0.0487771	1	Not_differentially_expressed	0.0553439	1	Not_differentially_expressed	0.0475281	1	Not_differentially_expressed	0.0338649	1	Not_differentially_expressed
KLHL21	1.01899	1	Not_differentially_expressed	1.10465	1	Not_differentially_expressed	1.12423	1	Not_differentially_expressed	1.06418	1	Not_differentially_expressed	1.0574	1	Not_differentially_expressed
PHF13	0.207706	1	Not_differentially_expressed	0.253494	1	Not_differentially_expressed	0.260618	1	Not_differentially_expressed	0.232377	1	Not_differentially_expressed	0.201625	1	Not_differentially_expressed
THAP3	0.0478757	1	Not_differentially_expressed	0.0649279	1	Not_differentially_expressed	0.0903375	1	Not_differentially_expressed	0.0971564	1	Not_differentially_expressed	0.0537489	1	Not_differentially_expressed
DNAJC11	0.0326338	1	Not_differentially_expressed	0.0935435	1	Not_differentially_expressed	0.0866234	1	Not_differentially_expressed	0.0880525	1	Not_differentially_expressed	0.0537442	1	Not_differentially_expressed
CAMTA1	0.383444	1	Not_differentially_expressed	0.396238	1	Not_differentially_expressed	0.391958	1	Not_differentially_expressed	0.422278	1	Not_differentially_expressed	0.374694	1	Not_differentially_expressed
VAMP3	-0.112157	1	Not_differentially_expressed	-0.11576	1	Not_differentially_expressed	-0.119724	1	Not_differentially_expressed	-0.0390573	1	Not_differentially_expressed	-0.101562	1	Not_differentially_expressed
PER3	0.344146	1	Not_differentially_expressed	0.330245	1	Not_differentially_expressed	0.32128	1	Not_differentially_expressed	0.398818	1	Not_differentially_expressed	0.330879	1	Not_differentially_expressed
UTS2	-0.427823	1	Not_differentially_expressed	-0.560383	1	Not_differentially_expressed	-0.53871	1	Not_differentially_expressed	0.327729	1	Not_differentially_expressed	0.00188278	1	Not_differentially_expressed
TNFRSF9	0.612861	1	Not_differentially_expressed	0.508028	1	Not_differentially_expressed	0.57539	1	Not_differentially_expressed	0.57492	1	Not_differentially_expressed	0.594281	1	Not_differentially_expressed
PARK7	-0.219324	1	Not_differentially_expressed	-0.210771	1	Not_differentially_expressed	-0.200151	1	Not_differentially_expressed	-0.19569	1	Not_differentially_expressed	-0.222007	1	Not_differentially_expressed
ERRFI1	1.37771	0.216266	Not_differentially_expressed	1.44001	0.0765078	Not_differentially_expressed	1.44379	0.0715521	Not_differentially_expressed	1.41355	0.116234	Not_differentially_expressed	1.43337	0.0907994	Not_differentially_expressed
SLC45A1	0.4233	1	Not_differentially_expressed	0.424615	1	Not_differentially_expressed	0.559705	1	Not_differentially_expressed	0.427332	1	Not_differentially_expressed	0.47068	1	Not_differentially_expressed
RERE	-0.273816	1	Not_differentially_expressed	-0.318713	1	Not_differentially_expressed	-0.30346	1	Not_differentially_expressed	-0.267347	1	Not_differentially_expressed	-0.264161	1	Not_differentially_expressed
ENO1	0.401726	1	Not_differentially_expressed	0.478018	1	Not_differentially_expressed	0.511636	1	Not_differentially_expressed	0.487097	1	Not_differentially_expressed	0.429058	1	Not_differentially_expressed
SLC2A5	0.437728	1	Not_differentially_expressed	0.452577	1	Not_differentially_expressed	0.459551	1	Not_differentially_expressed	0.496048	1	Not_differentially_expressed	0.476367	1	Not_differentially_expressed
GPR157	-0.423673	1	Not_differentially_expressed	-0.326892	1	Not_differentially_expressed	-0.429902	1	Not_differentially_expressed	-0.419723	1	Not_differentially_expressed	-0.536093	1	Not_differentially_expressed
H6PD	0.203633	1	Not_differentially_expressed	0.235745	1	Not_differentially_expressed	0.245089	1	Not_differentially_expressed	0.259934	1	Not_differentially_expressed	0.256932	1	Not_differentially_expressed
SPSB1	0.452706	1	Not_differentially_expressed	0.507197	1	Not_differentially_expressed	0.521116	1	Not_differentially_expressed	0.537943	1	Not_differentially_expressed	0.446998	1	Not_differentially_expressed
SLC25A33	0.289097	1	Not_differentially_expressed	0.329208	1	Not_differentially_expressed	0.397006	1	Not_differentially_expressed	0.315576	1	Not_differentially_expressed	0.292549	1	Not_differentially_expressed
TMEM201	0.729653	1	Not_differentially_expressed	0.752773	1	Not_differentially_expressed	0.775048	1	Not_differentially_expressed	0.718161	1	Not_differentially_expressed	0.730448	1	Not_differentially_expressed
PIK3CD	0.88184	1	Not_differentially_expressed	0.865997	1	Not_differentially_expressed	0.87943	1	Not_differentially_expressed	0.726432	1	Not_differentially_expressed	0.913735	1	Not_differentially_expressed
CLSTN1	-0.0149047	1	Not_differentially_expressed	-0.00523834	1	Not_differentially_expressed	0.00835478	1	Not_differentially_expressed	-0.0102674	1	Not_differentially_expressed	-0.0283114	1	Not_differentially_expressed
CTNNBIP1	0.027504	1	Not_differentially_expressed	0.0774778	1	Not_differentially_expressed	0.0916183	1	Not_differentially_expressed	0.0574552	1	Not_differentially_expressed	0.00880752	1	Not_differentially_expressed
LZIC	-0.0295447	1	Not_differentially_expressed	0.0177532	1	Not_differentially_expressed	0.0117847	1	Not_differentially_expressed	-0.0080356	1	Not_differentially_expressed	-0.0419655	1	Not_differentially_expressed
NMNAT1	0.0260373	1	Not_differentially_expressed	0.0330637	1	Not_differentially_expressed	0.0506576	1	Not_differentially_expressed	0.0515877	1	Not_differentially_expressed	0.024569	1	Not_differentially_expressed
RBP7	1.57092	0.207325	Not_differentially_expressed	1.76575	0.0113781	up_regulated	1.78708	0.00799463	up_regulated	1.83616	0.00623046	up_regulated	1.66875	0.0719982	Not_differentially_expressed
UBE4B	0.319735	1	Not_differentially_expressed	0.349915	1	Not_differentially_expressed	0.361426	1	Not_differentially_expressed	0.325991	1	Not_differentially_expressed	0.300965	1	Not_differentially_expressed
KIF1B	0.431741	1	Not_differentially_expressed	0.509373	1	Not_differentially_expressed	0.481546	1	Not_differentially_expressed	0.455447	1	Not_differentially_expressed	0.41427	1	Not_differentially_expressed
PGD	-0.275628	1	Not_differentially_expressed	-0.223338	1	Not_differentially_expressed	-0.211237	1	Not_differentially_expressed	-0.228597	1	Not_differentially_expressed	-0.267106	1	Not_differentially_expressed
CORT	-0.0163361	1	Not_differentially_expressed	0.160374	1	Not_differentially_expressed	-0.037778	1	Not_differentially_expressed	-0.129386	1	Not_differentially_expressed	0.151729	1	Not_differentially_expressed
DFFA	0.531912	1	Not_differentially_expressed	0.562728	1	Not_differentially_expressed	0.622262	1	Not_differentially_expressed	0.512514	1	Not_differentially_expressed	0.537958	1	Not_differentially_expressed
PEX14	-0.0217406	1	Not_differentially_expressed	0.00277742	1	Not_differentially_expressed	0.0340788	1	Not_differentially_expressed	0.038666	1	Not_differentially_expressed	-0.0336877	1	Not_differentially_expressed
CASZ1	-0.723441	1	Not_differentially_expressed	-0.650194	1	Not_differentially_expressed	-0.640696	1	Not_differentially_expressed	-0.686645	1	Not_differentially_expressed	-0.740356	1	Not_differentially_expressed
TARDBP	0.120473	1	Not_differentially_expressed	0.112658	1	Not_differentially_expressed	0.116513	1	Not_differentially_expressed	0.110577	1	Not_differentially_expressed	0.720381	1	Not_differentially_expressed
MASP2	0.132179	1	Not_differentially_expressed	0.0429542	1	Not_differentially_expressed	0.0791269	1	Not_differentially_expressed	0.0578563	1	Not_differentially_expressed	0.260501	1	Not_differentially_expressed
SRM	0.223695	1	Not_differentially_expressed	0.244708	1	Not_differentially_expressed	0.269009	1	Not_differentially_expressed	0.225091	1	Not_differentially_expressed	0.22745	1	Not_differentially_expressed
EXOSC10	0.118926	1	Not_differentially_expressed	0.144616	1	Not_differentially_expressed	0.149513	1	Not_differentially_expressed	0.130741	1	Not_differentially_expressed	0.126201	1	Not_differentially_expressed
MTOR	0.109886	1	Not_differentially_expressed	0.137285	1	Not_differentially_expressed	0.136268	1	Not_differentially_expressed	0.12199	1	Not_differentially_expressed	0.114847	1	Not_differentially_expressed
UBIAD1	-0.105515	1	Not_differentially_expressed	-0.0674931	1	Not_differentially_expressed	-0.0610704	1	Not_differentially_expressed	-0.100192	1	Not_differentially_expressed	-0.107255	1	Not_differentially_expressed
FBXO2	1.08857	1	Not_differentially_expressed	1.13587	1	Not_differentially_expressed	1.1421	1	Not_differentially_expressed	1.10192	1	Not_differentially_expressed	1.07889	1	Not_differentially_expressed
FBXO44	0.596689	1	Not_differentially_expressed	0.614459	1	Not_differentially_expressed	0.623335	1	Not_differentially_expressed	0.59088	1	Not_differentially_expressed	0.588072	1	Not_differentially_expressed
FBXO6	-0.0563683	1	Not_differentially_expressed	-0.0298577	1	Not_differentially_expressed	-0.0268021	1	Not_differentially_expressed	-0.0501078	1	Not_differentially_expressed	-0.0757707	1	Not_differentially_expressed
MAD2L2	0.357666	1	Not_differentially_expressed	0.388659	1	Not_differentially_expressed	0.396343	1	Not_differentially_expressed	0.410369	1	Not_differentially_expressed	0.362573	1	Not_differentially_expressed
AGTRAP	0.103699	1	Not_differentially_expressed	0.130294	1	Not_differentially_expressed	0.152173	1	Not_differentially_expressed	0.128343	1	Not_differentially_expressed	0.0558636	1	Not_differentially_expressed
MTHFR	-0.338141	1	Not_differentially_expressed	-0.345772	1	Not_differentially_expressed	-0.355895	1	Not_differentially_expressed	-0.382622	1	Not_differentially_expressed	-0.346304	1	Not_differentially_expressed
CLCN6	-0.0150472	1	Not_differentially_expressed	0.0135497	1	Not_differentially_expressed	0.0162231	1	Not_differentially_expressed	0.0565073	1	Not_differentially_expressed	0.0568063	1	Not_differentially_expressed
NPPA	-0.335649	1	Not_differentially_expressed	-0.292795	1	Not_differentially_expressed	-0.409919	1	Not_differentially_expressed	-0.334309	1	Not_differentially_expressed	-0.102867	1	Not_differentially_expressed
NPPB	1.61844	1	Not_differentially_expressed	1.34757	1	Not_differentially_expressed	1.19022	1	Not_differentially_expressed	0.979653	1	Not_differentially_expressed	1.40076	1	Not_differentially_expressed
KIAA2013	0.78798	1	Not_differentially_expressed	0.81757	1	Not_differentially_expressed	0.842093	1	Not_differentially_expressed	0.813747	1	Not_differentially_expressed	0.769632	1	Not_differentially_expressed
PLOD1	1.24366	1	Not_differentially_expressed	1.30525	0.362711	Not_differentially_expressed	1.31969	0.288459	Not_differentially_expressed	1.31503	0.362401	Not_differentially_expressed	1.25196	0.926769	Not_differentially_expressed
MFN2	0.0106687	1	Not_differentially_expressed	0.0703421	1	Not_differentially_expressed	0.0810259	1	Not_differentially_expressed	0.0665935	1	Not_differentially_expressed	0.0212904	1	Not_differentially_expressed
MIIP	0.731349	1	Not_differentially_expressed	0.790002	1	Not_differentially_expressed	0.802764	1	Not_differentially_expressed	0.768127	1	Not_differentially_expressed	0.747593	1	Not_differentially_expressed
TNFRSF8	0.537286	1	Not_differentially_expressed	0.489518	1	Not_differentially_expressed	0.497908	1	Not_differentially_expressed	0.499025	1	Not_differentially_expressed	0.568853	1	Not_differentially_expressed
TNFRSF1B	0.533887	1	Not_differentially_expressed	0.519419	1	Not_differentially_expressed	0.524964	1	Not_differentially_expressed	0.51639	1	Not_differentially_expressed	0.564099	1	Not_differentially_expressed
VPS13D	-0.207824	1	Not_differentially_expressed	-0.228157	1	Not_differentially_expressed	-0.249793	1	Not_differentially_expressed	-0.239733	1	Not_differentially_expressed	-0.195568	1	Not_differentially_expressed
DHRS3	0.549466	1	Not_differentially_expressed	0.610159	1	Not_differentially_expressed	0.626016	1	Not_differentially_expressed	0.623283	1	Not_differentially_expressed	0.55871	1	Not_differentially_expressed
C1orf158	-1.72513	1	Not_differentially_expressed	-2.2244	0.563661	Not_differentially_expressed	-2.46262	0.175271	Not_differentially_expressed	-2.26205	0.311119	Not_differentially_expressed	-2.46477	0.230716	Not_differentially_expressed
LRRC38	0.564293	1	Not_differentially_expressed	0.123347	1	Not_differentially_expressed	0.140324	1	Not_differentially_expressed	0.409002	1	Not_differentially_expressed	0.842869	1	Not_differentially_expressed
PDPN	-0.370743	1	Not_differentially_expressed	-0.386638	1	Not_differentially_expressed	-0.37385	1	Not_differentially_expressed	-0.308293	1	Not_differentially_expressed	-0.358485	1	Not_differentially_expressed
PRDM2	-0.0127949	1	Not_differentially_expressed	-0.0268234	1	Not_differentially_expressed	-0.0212274	1	Not_differentially_expressed	-0.0189295	1	Not_differentially_expressed	-0.037523	1	Not_differentially_expressed
KAZN	0.602695	1	Not_differentially_expressed	0.65044	1	Not_differentially_expressed	0.63172	1	Not_differentially_expressed	0.653636	1	Not_differentially_expressed	0.596731	1	Not_differentially_expressed
TMEM51	0.170226	1	Not_differentially_expressed	0.164562	1	Not_differentially_expressed	0.179124	1	Not_differentially_expressed	0.207452	1	Not_differentially_expressed	0.102602	1	Not_differentially_expressed
FHAD1	-0.272683	1	Not_differentially_expressed	-0.281561	1	Not_differentially_expressed	-0.351066	1	Not_differentially_expressed	-0.24668	1	Not_differentially_expressed	-0.318964	1	Not_differentially_expressed
EFHD2	0.176797	1	Not_differentially_expressed	0.188751	1	Not_differentially_expressed	0.199753	1	Not_differentially_expressed	0.189375	1	Not_differentially_expressed	0.0986482	1	Not_differentially_expressed
CTRC	0.823333	1	Not_differentially_expressed	0.579309	1	Not_differentially_expressed	0.602741	1	Not_differentially_expressed	0.77836	1	Not_differentially_expressed	0.612164	1	Not_differentially_expressed
CELA2A	0.304421	1	Not_differentially_expressed	-0.156983	1	Not_differentially_expressed	0.311176	1	Not_differentially_expressed	0.0699601	1	Not_differentially_expressed	-0.164201	1	Not_differentially_expressed
CELA2B	0.376924	1	Not_differentially_expressed	0.529433	1	Not_differentially_expressed	0.0113462	1	Not_differentially_expressed	0.083086	1	Not_differentially_expressed	0.693144	1	Not_differentially_expressed
CASP9	-0.26067	1	Not_differentially_expressed	-0.25485	1	Not_differentially_expressed	-0.254376	1	Not_differentially_expressed	-0.231716	1	Not_differentially_expressed	-0.239277	1	Not_differentially_expressed
DNAJC16	-0.342896	1	Not_differentially_expressed	-0.3469	1	Not_differentially_expressed	-0.351333	1	Not_differentially_expressed	-0.335095	1	Not_differentially_expressed	-0.371034	1	Not_differentially_expressed
AGMAT	0.568152	1	Not_differentially_expressed	0.639372	1	Not_differentially_expressed	0.638883	1	Not_differentially_expressed	0.577676	1	Not_differentially_expressed	0.628774	1	Not_differentially_expressed
DDI2	-0.397198	1	Not_differentially_expressed	-0.409955	1	Not_differentially_expressed	-0.39947	1	Not_differentially_expressed	-0.416727	1	Not_differentially_expressed	-0.429147	1	Not_differentially_expressed
RSC1A1	NA	NA	Not_differentially_expressed	0.438495	1	Not_differentially_expressed	-0.382811	1	Not_differentially_expressed	-0.382794	1	Not_differentially_expressed	-0.00747579	1	Not_differentially_expressed
PLEKHM2	0.234632	1	Not_differentially_expressed	0.282755	1	Not_differentially_expressed	0.301007	1	Not_differentially_expressed	0.294889	1	Not_differentially_expressed	0.247243	1	Not_differentially_expressed
SLC25A34	-0.0142805	1	Not_differentially_expressed	0.01864	1	Not_differentially_expressed	0.0516604	1	Not_differentially_expressed	0.144103	1	Not_differentially_expressed	0.0513279	1	Not_differentially_expressed
TMEM82	-1.24898	1	Not_differentially_expressed	-1.62078	1	Not_differentially_expressed	-1.37012	1	Not_differentially_expressed	-1.57487	1	Not_differentially_expressed	-1.12224	1	Not_differentially_expressed
FBLIM1	0.55275	1	Not_differentially_expressed	0.609569	1	Not_differentially_expressed	0.623065	1	Not_differentially_expressed	0.621973	1	Not_differentially_expressed	0.556497	1	Not_differentially_expressed
SPEN	0.205238	1	Not_differentially_expressed	0.207218	1	Not_differentially_expressed	0.204737	1	Not_differentially_expressed	0.211339	1	Not_differentially_expressed	0.214465	1	Not_differentially_expressed
ZBTB17	-0.231667	1	Not_differentially_expressed	-0.215539	1	Not_differentially_expressed	-0.202242	1	Not_differentially_expressed	-0.200545	1	Not_differentially_expressed	-0.242858	1	Not_differentially_expressed
HSPB7	-0.375809	1	Not_differentially_expressed	-0.154027	1	Not_differentially_expressed	-0.152352	1	Not_differentially_expressed	-0.162283	1	Not_differentially_expressed	0.226802	1	Not_differentially_expressed
CLCNKA	-1.05671	1	Not_differentially_expressed	-1.02272	1	Not_differentially_expressed	-1.01178	1	Not_differentially_expressed	-0.891577	1	Not_differentially_expressed	-0.877924	1	Not_differentially_expressed
CLCNKB	0.918478	1	Not_differentially_expressed	1.16424	1	Not_differentially_expressed	0.996903	1	Not_differentially_expressed	0.725323	1	Not_differentially_expressed	1.57807	0.795147	Not_differentially_expressed
EPHA2	0.606233	1	Not_differentially_expressed	0.665489	1	Not_differentially_expressed	0.679059	1	Not_differentially_expressed	0.64053	1	Not_differentially_expressed	0.581066	1	Not_differentially_expressed
ARHGEF19	0.782595	1	Not_differentially_expressed	0.82011	1	Not_differentially_expressed	0.836425	1	Not_differentially_expressed	0.792852	1	Not_differentially_expressed	0.755353	1	Not_differentially_expressed
FBXO42	0.0146669	1	Not_differentially_expressed	0.0156932	1	Not_differentially_expressed	0.0525988	1	Not_differentially_expressed	0.017601	1	Not_differentially_expressed	-0.00821932	1	Not_differentially_expressed
SPATA21	1.70571	0.831103	Not_differentially_expressed	0.343499	1	Not_differentially_expressed	1.05712	1	Not_differentially_expressed	-0.0109457	1	Not_differentially_expressed	1.53638	1	Not_differentially_expressed
NECAP2	0.219959	1	Not_differentially_expressed	0.227223	1	Not_differentially_expressed	0.230301	1	Not_differentially_expressed	0.23716	1	Not_differentially_expressed	0.205659	1	Not_differentially_expressed
NBPF1	0.101098	1	Not_differentially_expressed	0.0852422	1	Not_differentially_expressed	0.102204	1	Not_differentially_expressed	0.0742793	1	Not_differentially_expressed	0.0778427	1	Not_differentially_expressed
CROCC	0.0582384	1	Not_differentially_expressed	0.0374434	1	Not_differentially_expressed	0.0794544	1	Not_differentially_expressed	0.0955432	1	Not_differentially_expressed	0.0908596	1	Not_differentially_expressed
MFAP2	0.573612	1	Not_differentially_expressed	0.688786	1	Not_differentially_expressed	0.697784	1	Not_differentially_expressed	0.725949	1	Not_differentially_expressed	0.611425	1	Not_differentially_expressed
ATP13A2	0.0322639	1	Not_differentially_expressed	0.0609347	1	Not_differentially_expressed	0.0807922	1	Not_differentially_expressed	0.0468945	1	Not_differentially_expressed	0.0313542	1	Not_differentially_expressed
SDHB	0.068148	1	Not_differentially_expressed	0.115179	1	Not_differentially_expressed	0.116025	1	Not_differentially_expressed	0.135383	1	Not_differentially_expressed	0.0901969	1	Not_differentially_expressed
PADI2	0.88	1	Not_differentially_expressed	0.889993	1	Not_differentially_expressed	0.904089	1	Not_differentially_expressed	0.85715	1	Not_differentially_expressed	0.848929	1	Not_differentially_expressed
PADI1	-1.43847	1	Not_differentially_expressed	-1.3772	1	Not_differentially_expressed	-1.31499	1	Not_differentially_expressed	-1.44555	1	Not_differentially_expressed	-2.35546	0.0238656	down_regulated
PADI4	0.20142	1	Not_differentially_expressed	0.110684	1	Not_differentially_expressed	0.119455	1	Not_differentially_expressed	0.187564	1	Not_differentially_expressed	0.188651	1	Not_differentially_expressed
RCC2	0.307138	1	Not_differentially_expressed	0.343972	1	Not_differentially_expressed	0.359788	1	Not_differentially_expressed	0.323709	1	Not_differentially_expressed	0.278064	1	Not_differentially_expressed
ARHGEF10L	0.839628	1	Not_differentially_expressed	0.849282	1	Not_differentially_expressed	0.878729	1	Not_differentially_expressed	0.856833	1	Not_differentially_expressed	0.784207	1	Not_differentially_expressed
IGSF21	-1.68379	0.170134	Not_differentially_expressed	-1.7988	0.0472815	down_regulated	-1.79513	0.045758	down_regulated	-1.7499	0.0739643	Not_differentially_expressed	-1.78576	0.0504666	Not_differentially_expressed
PAX7	-2.91798	0.113873	Not_differentially_expressed	-2.9348	0.145423	Not_differentially_expressed	-2.93777	0.0244065	down_regulated	-2.96692	0.0831815	Not_differentially_expressed	-2.95182	0.161747	Not_differentially_expressed
IFFO2	1.17363	1	Not_differentially_expressed	1.23621	1	Not_differentially_expressed	1.24672	1	Not_differentially_expressed	1.19036	1	Not_differentially_expressed	1.21813	1	Not_differentially_expressed
UBR4	0.265732	1	Not_differentially_expressed	0.291921	1	Not_differentially_expressed	0.282437	1	Not_differentially_expressed	0.269518	1	Not_differentially_expressed	0.261049	1	Not_differentially_expressed
MRTO4	0.397305	1	Not_differentially_expressed	0.438655	1	Not_differentially_expressed	0.471235	1	Not_differentially_expressed	0.437776	1	Not_differentially_expressed	0.399591	1	Not_differentially_expressed
AKR7A2	-0.209755	1	Not_differentially_expressed	-0.204922	1	Not_differentially_expressed	-0.196964	1	Not_differentially_expressed	-0.206513	1	Not_differentially_expressed	-0.213592	1	Not_differentially_expressed
CAPZB	-0.267974	1	Not_differentially_expressed	-0.238927	1	Not_differentially_expressed	-0.227636	1	Not_differentially_expressed	-0.218976	1	Not_differentially_expressed	-0.284371	1	Not_differentially_expressed
NBL1	-0.559053	1	Not_differentially_expressed	-0.697267	1	Not_differentially_expressed	-0.725035	1	Not_differentially_expressed	-0.598153	1	Not_differentially_expressed	-0.728962	1	Not_differentially_expressed
TMCO4	0.208078	1	Not_differentially_expressed	0.246368	1	Not_differentially_expressed	0.258455	1	Not_differentially_expressed	0.225142	1	Not_differentially_expressed	0.223998	1	Not_differentially_expressed
OTUD3	0.279003	1	Not_differentially_expressed	0.243689	1	Not_differentially_expressed	0.233611	1	Not_differentially_expressed	0.2201	1	Not_differentially_expressed	0.25092	1	Not_differentially_expressed
PLA2G2A	-0.61219	1	Not_differentially_expressed	-0.184603	1	Not_differentially_expressed	-0.175189	1	Not_differentially_expressed	0.0608044	1	Not_differentially_expressed	0.197585	1	Not_differentially_expressed
PLA2G5	-0.379785	1	Not_differentially_expressed	-0.27415	1	Not_differentially_expressed	-0.253747	1	Not_differentially_expressed	-0.125606	1	Not_differentially_expressed	-0.245468	1	Not_differentially_expressed
PLA2G2D	0.0182897	1	Not_differentially_expressed	-0.0101577	1	Not_differentially_expressed	-0.0124486	1	Not_differentially_expressed	-0.0530722	1	Not_differentially_expressed	0.0778231	1	Not_differentially_expressed
PLA2G2F	0.971672	1	Not_differentially_expressed	0.852511	1	Not_differentially_expressed	0.756558	1	Not_differentially_expressed	0.861483	1	Not_differentially_expressed	0.0179602	1	Not_differentially_expressed
PLA2G2C	-0.0303591	1	Not_differentially_expressed	-0.6139	1	Not_differentially_expressed	-0.989085	1	Not_differentially_expressed	-0.55662	1	Not_differentially_expressed	-0.447369	1	Not_differentially_expressed
UBXN10	-1.47359	0.596	Not_differentially_expressed	-1.55374	0.286653	Not_differentially_expressed	-1.56827	0.248427	Not_differentially_expressed	-1.54052	0.329932	Not_differentially_expressed	-1.37619	1	Not_differentially_expressed
VWA5B1	-0.900704	1	Not_differentially_expressed	-1.53873	1	Not_differentially_expressed	-1.23324	1	Not_differentially_expressed	-0.889424	1	Not_differentially_expressed	-1.56655	1	Not_differentially_expressed
CAMK2N1	-1.34377	1	Not_differentially_expressed	-1.4084	0.794038	Not_differentially_expressed	-1.40087	0.822925	Not_differentially_expressed	-1.32668	1	Not_differentially_expressed	-1.36217	1	Not_differentially_expressed
MUL1	-0.293171	1	Not_differentially_expressed	-0.2681	1	Not_differentially_expressed	-0.254621	1	Not_differentially_expressed	-0.246901	1	Not_differentially_expressed	-0.278433	1	Not_differentially_expressed
FAM43B	0.585411	1	Not_differentially_expressed	0.499008	1	Not_differentially_expressed	0.506145	1	Not_differentially_expressed	0.56239	1	Not_differentially_expressed	0.573376	1	Not_differentially_expressed
CDA	0.187197	1	Not_differentially_expressed	0.189792	1	Not_differentially_expressed	0.218582	1	Not_differentially_expressed	0.252608	1	Not_differentially_expressed	0.0452102	1	Not_differentially_expressed
PINK1	-0.209155	1	Not_differentially_expressed	-0.156843	1	Not_differentially_expressed	-0.122021	1	Not_differentially_expressed	-0.0867351	1	Not_differentially_expressed	-0.129275	1	Not_differentially_expressed
DDOST	0.0546294	1	Not_differentially_expressed	0.110011	1	Not_differentially_expressed	0.123505	1	Not_differentially_expressed	0.0925025	1	Not_differentially_expressed	0.0653894	1	Not_differentially_expressed
KIF17	0.426355	1	Not_differentially_expressed	0.41056	1	Not_differentially_expressed	0.450223	1	Not_differentially_expressed	0.285508	1	Not_differentially_expressed	0.442805	1	Not_differentially_expressed
SH2D5	1.45318	1	Not_differentially_expressed	1.42142	1	Not_differentially_expressed	1.36826	1	Not_differentially_expressed	1.37914	1	Not_differentially_expressed	1.41148	1	Not_differentially_expressed
HP1BP3	0.29126	1	Not_differentially_expressed	0.271787	1	Not_differentially_expressed	0.255276	1	Not_differentially_expressed	0.269068	1	Not_differentially_expressed	0.243099	1	Not_differentially_expressed
EIF4G3	-0.301639	1	Not_differentially_expressed	-0.343764	1	Not_differentially_expressed	-0.339058	1	Not_differentially_expressed	-0.324881	1	Not_differentially_expressed	-0.35402	1	Not_differentially_expressed
ECE1	-0.495041	1	Not_differentially_expressed	-0.500576	1	Not_differentially_expressed	-0.490236	1	Not_differentially_expressed	-0.461715	1	Not_differentially_expressed	-0.446103	1	Not_differentially_expressed
NBPF3	-0.103228	1	Not_differentially_expressed	-0.0906733	1	Not_differentially_expressed	-0.076337	1	Not_differentially_expressed	-0.0488858	1	Not_differentially_expressed	-0.0852993	1	Not_differentially_expressed
ALPL	1.34038	1	Not_differentially_expressed	1.3119	1	Not_differentially_expressed	1.31321	1	Not_differentially_expressed	1.24787	1	Not_differentially_expressed	1.35909	1	Not_differentially_expressed
RAP1GAP	-0.82073	1	Not_differentially_expressed	-0.848882	1	Not_differentially_expressed	-0.831264	1	Not_differentially_expressed	-0.815174	1	Not_differentially_expressed	-0.852406	1	Not_differentially_expressed
USP48	0.156885	1	Not_differentially_expressed	0.141435	1	Not_differentially_expressed	0.134977	1	Not_differentially_expressed	0.15476	1	Not_differentially_expressed	0.127741	1	Not_differentially_expressed
LDLRAD2	-0.199986	1	Not_differentially_expressed	-0.259115	1	Not_differentially_expressed	-0.624836	1	Not_differentially_expressed	0.0369363	1	Not_differentially_expressed	-0.31097	1	Not_differentially_expressed
HSPG2	-0.151487	1	Not_differentially_expressed	-0.0745537	1	Not_differentially_expressed	-0.0840905	1	Not_differentially_expressed	0.0336773	1	Not_differentially_expressed	-0.0221535	1	Not_differentially_expressed
CELA3B	0.356783	1	Not_differentially_expressed	0.297603	1	Not_differentially_expressed	0.179183	1	Not_differentially_expressed	0.232039	1	Not_differentially_expressed	0.188178	1	Not_differentially_expressed
CELA3A	-0.0330353	1	Not_differentially_expressed	-0.0908666	1	Not_differentially_expressed	0.0153977	1	Not_differentially_expressed	0.0445323	1	Not_differentially_expressed	-0.0981841	1	Not_differentially_expressed
CDC42	-0.423214	1	Not_differentially_expressed	-0.403511	1	Not_differentially_expressed	-0.401075	1	Not_differentially_expressed	-0.324087	1	Not_differentially_expressed	-0.427458	1	Not_differentially_expressed
WNT4	0.971224	1	Not_differentially_expressed	0.799174	1	Not_differentially_expressed	0.82331	1	Not_differentially_expressed	0.728757	1	Not_differentially_expressed	0.963366	1	Not_differentially_expressed
ZBTB40	0.106326	1	Not_differentially_expressed	0.0951631	1	Not_differentially_expressed	0.0968056	1	Not_differentially_expressed	0.0964608	1	Not_differentially_expressed	0.110161	1	Not_differentially_expressed
EPHA8	0.744745	1	Not_differentially_expressed	0.79094	1	Not_differentially_expressed	0.76731	1	Not_differentially_expressed	0.826658	1	Not_differentially_expressed	0.780675	1	Not_differentially_expressed
C1QA	0.183875	1	Not_differentially_expressed	0.12061	1	Not_differentially_expressed	0.1299	1	Not_differentially_expressed	0.125816	1	Not_differentially_expressed	0.151435	1	Not_differentially_expressed
C1QC	0.21014	1	Not_differentially_expressed	0.141633	1	Not_differentially_expressed	0.162615	1	Not_differentially_expressed	0.152309	1	Not_differentially_expressed	0.167682	1	Not_differentially_expressed
C1QB	0.186428	1	Not_differentially_expressed	0.114343	1	Not_differentially_expressed	0.133108	1	Not_differentially_expressed	0.125709	1	Not_differentially_expressed	0.148456	1	Not_differentially_expressed
EPHB2	0.719852	1	Not_differentially_expressed	0.718134	1	Not_differentially_expressed	0.715737	1	Not_differentially_expressed	0.746983	1	Not_differentially_expressed	0.663303	1	Not_differentially_expressed
KDM1A	0.460528	1	Not_differentially_expressed	0.526234	1	Not_differentially_expressed	0.51951	1	Not_differentially_expressed	0.494116	1	Not_differentially_expressed	0.472497	1	Not_differentially_expressed
LUZP1	0.142228	1	Not_differentially_expressed	0.187779	1	Not_differentially_expressed	0.188413	1	Not_differentially_expressed	0.186481	1	Not_differentially_expressed	0.190485	1	Not_differentially_expressed
HTR1D	0.0617204	1	Not_differentially_expressed	0.00321806	1	Not_differentially_expressed	0.0225954	1	Not_differentially_expressed	-0.0235926	1	Not_differentially_expressed	0.0264069	1	Not_differentially_expressed
HNRNPR	0.154685	1	Not_differentially_expressed	0.14968	1	Not_differentially_expressed	0.133573	1	Not_differentially_expressed	0.152164	1	Not_differentially_expressed	0.121989	1	Not_differentially_expressed
ZNF436	-0.24802	1	Not_differentially_expressed	-0.205901	1	Not_differentially_expressed	-0.212211	1	Not_differentially_expressed	-0.264633	1	Not_differentially_expressed	-0.227371	1	Not_differentially_expressed
TCEA3	-0.436025	1	Not_differentially_expressed	-0.440471	1	Not_differentially_expressed	-0.410566	1	Not_differentially_expressed	-0.454743	1	Not_differentially_expressed	-0.521664	1	Not_differentially_expressed
ASAP3	0.193439	1	Not_differentially_expressed	0.268142	1	Not_differentially_expressed	0.281116	1	Not_differentially_expressed	0.231441	1	Not_differentially_expressed	0.170436	1	Not_differentially_expressed
E2F2	0.701192	1	Not_differentially_expressed	0.775075	1	Not_differentially_expressed	0.780078	1	Not_differentially_expressed	0.764236	1	Not_differentially_expressed	0.654612	1	Not_differentially_expressed
ID3	-0.230284	1	Not_differentially_expressed	-0.0938446	1	Not_differentially_expressed	-0.0825556	1	Not_differentially_expressed	-0.0093013	1	Not_differentially_expressed	-0.0507229	1	Not_differentially_expressed
MDS2	0.859699	1	Not_differentially_expressed	0.716352	1	Not_differentially_expressed	0.944779	1	Not_differentially_expressed	0.785553	1	Not_differentially_expressed	0.733283	1	Not_differentially_expressed
RPL11	0.0932172	1	Not_differentially_expressed	0.094234	1	Not_differentially_expressed	0.10499	1	Not_differentially_expressed	0.0914033	1	Not_differentially_expressed	0.112424	1	Not_differentially_expressed
PITHD1	0.350016	1	Not_differentially_expressed	0.381188	1	Not_differentially_expressed	0.38407	1	Not_differentially_expressed	0.361999	1	Not_differentially_expressed	0.342585	1	Not_differentially_expressed
LYPLA2	-0.202916	1	Not_differentially_expressed	-0.137439	1	Not_differentially_expressed	-0.11903	1	Not_differentially_expressed	-0.165165	1	Not_differentially_expressed	-0.203731	1	Not_differentially_expressed
GALE	-0.951296	1	Not_differentially_expressed	-0.915689	1	Not_differentially_expressed	-0.900337	1	Not_differentially_expressed	-0.910657	1	Not_differentially_expressed	-0.995509	1	Not_differentially_expressed
HMGCL	-0.152426	1	Not_differentially_expressed	-0.143668	1	Not_differentially_expressed	-0.146908	1	Not_differentially_expressed	-0.122818	1	Not_differentially_expressed	-0.162821	1	Not_differentially_expressed
FUCA1	-0.524282	1	Not_differentially_expressed	-0.532148	1	Not_differentially_expressed	-0.529852	1	Not_differentially_expressed	-0.562545	1	Not_differentially_expressed	-0.513132	1	Not_differentially_expressed
CNR2	0.623209	1	Not_differentially_expressed	0.521473	1	Not_differentially_expressed	0.388339	1	Not_differentially_expressed	0.468912	1	Not_differentially_expressed	0.777566	1	Not_differentially_expressed
PNRC2	-0.196501	1	Not_differentially_expressed	-0.221755	1	Not_differentially_expressed	-0.227397	1	Not_differentially_expressed	-0.220946	1	Not_differentially_expressed	-0.213375	1	Not_differentially_expressed
SRSF10	0.169919	1	Not_differentially_expressed	0.137215	1	Not_differentially_expressed	0.119167	1	Not_differentially_expressed	0.136724	1	Not_differentially_expressed	0.121146	1	Not_differentially_expressed
MYOM3	-0.152902	1	Not_differentially_expressed	-0.196624	1	Not_differentially_expressed	-0.32986	1	Not_differentially_expressed	-0.329744	1	Not_differentially_expressed	0.0450951	1	Not_differentially_expressed
GRHL3	1.20229	1	Not_differentially_expressed	1.2768	1	Not_differentially_expressed	1.25803	1	Not_differentially_expressed	1.2576	1	Not_differentially_expressed	1.09599	1	Not_differentially_expressed
NIPAL3	0.770191	1	Not_differentially_expressed	0.797131	1	Not_differentially_expressed	0.801832	1	Not_differentially_expressed	0.751651	1	Not_differentially_expressed	0.731669	1	Not_differentially_expressed
RCAN3	0.789179	1	Not_differentially_expressed	0.795872	1	Not_differentially_expressed	0.545833	1	Not_differentially_expressed	0.774572	1	Not_differentially_expressed	0.731781	1	Not_differentially_expressed
SRRM1	0.266395	1	Not_differentially_expressed	0.261255	1	Not_differentially_expressed	0.292043	1	Not_differentially_expressed	0.277424	1	Not_differentially_expressed	0.227616	1	Not_differentially_expressed
CLIC4	0.453706	1	Not_differentially_expressed	0.444967	1	Not_differentially_expressed	0.421738	1	Not_differentially_expressed	0.529252	1	Not_differentially_expressed	0.416278	1	Not_differentially_expressed
RUNX3	1.20192	1	Not_differentially_expressed	1.19181	1	Not_differentially_expressed	1.23569	1	Not_differentially_expressed	1.19521	1	Not_differentially_expressed	1.153	1	Not_differentially_expressed
SYF2	0.0365188	1	Not_differentially_expressed	0.0570383	1	Not_differentially_expressed	0.0526032	1	Not_differentially_expressed	0.0516517	1	Not_differentially_expressed	0.0417677	1	Not_differentially_expressed
TMEM50A	-0.0957198	1	Not_differentially_expressed	-0.0878513	1	Not_differentially_expressed	-0.0834503	1	Not_differentially_expressed	-0.0812975	1	Not_differentially_expressed	-0.121415	1	Not_differentially_expressed
RHCE	0.195309	1	Not_differentially_expressed	0.255113	1	Not_differentially_expressed	0.293489	1	Not_differentially_expressed	0.562378	1	Not_differentially_expressed	0.133489	1	Not_differentially_expressed
LDLRAP1	-0.591463	1	Not_differentially_expressed	-0.583705	1	Not_differentially_expressed	-0.576722	1	Not_differentially_expressed	-0.599381	1	Not_differentially_expressed	-0.606172	1	Not_differentially_expressed
MAN1C1	-0.758351	1	Not_differentially_expressed	-0.797783	1	Not_differentially_expressed	-0.790368	1	Not_differentially_expressed	-0.650442	1	Not_differentially_expressed	-0.69885	1	Not_differentially_expressed
PAQR7	0.259298	1	Not_differentially_expressed	0.366118	1	Not_differentially_expressed	0.375131	1	Not_differentially_expressed	0.262196	1	Not_differentially_expressed	0.26752	1	Not_differentially_expressed
STMN1	0.810875	1	Not_differentially_expressed	0.858417	1	Not_differentially_expressed	0.862038	1	Not_differentially_expressed	0.829793	1	Not_differentially_expressed	0.800833	1	Not_differentially_expressed
PAFAH2	-0.642435	1	Not_differentially_expressed	-0.649245	1	Not_differentially_expressed	-0.645773	1	Not_differentially_expressed	-0.662522	1	Not_differentially_expressed	-0.679587	1	Not_differentially_expressed
SLC30A2	-0.076367	1	Not_differentially_expressed	-0.0801149	1	Not_differentially_expressed	-0.0432084	1	Not_differentially_expressed	-0.217757	1	Not_differentially_expressed	-0.100197	1	Not_differentially_expressed
TRIM63	-1.26299	1	Not_differentially_expressed	-1.47444	1	Not_differentially_expressed	-0.902784	1	Not_differentially_expressed	-0.47371	1	Not_differentially_expressed	-1.28677	1	Not_differentially_expressed
PDIK1L	-0.316162	1	Not_differentially_expressed	-0.348562	1	Not_differentially_expressed	-0.373029	1	Not_differentially_expressed	-0.393179	1	Not_differentially_expressed	-0.386729	1	Not_differentially_expressed
FAM110D	0.11992	1	Not_differentially_expressed	0.058173	1	Not_differentially_expressed	0.0438826	1	Not_differentially_expressed	0.127759	1	Not_differentially_expressed	0.266448	1	Not_differentially_expressed
ZNF593	0.159025	1	Not_differentially_expressed	0.133849	1	Not_differentially_expressed	0.134716	1	Not_differentially_expressed	0.0780312	1	Not_differentially_expressed	0.0680266	1	Not_differentially_expressed
CNKSR1	0.177471	1	Not_differentially_expressed	0.191733	1	Not_differentially_expressed	0.219499	1	Not_differentially_expressed	0.166496	1	Not_differentially_expressed	0.167165	1	Not_differentially_expressed
CEP85	0.517615	1	Not_differentially_expressed	0.557683	1	Not_differentially_expressed	0.554908	1	Not_differentially_expressed	0.51712	1	Not_differentially_expressed	0.485699	1	Not_differentially_expressed
SH3BGRL3	0.110456	1	Not_differentially_expressed	0.176091	1	Not_differentially_expressed	0.197495	1	Not_differentially_expressed	0.161127	1	Not_differentially_expressed	0.0990778	1	Not_differentially_expressed
UBXN11	-0.076885	1	Not_differentially_expressed	-0.085253	1	Not_differentially_expressed	-0.10222	1	Not_differentially_expressed	0.109203	1	Not_differentially_expressed	-0.119596	1	Not_differentially_expressed
CD52	0.199505	1	Not_differentially_expressed	0.191063	1	Not_differentially_expressed	0.177883	1	Not_differentially_expressed	0.147121	1	Not_differentially_expressed	0.249754	1	Not_differentially_expressed
ZNF683	0.155539	1	Not_differentially_expressed	0.0896693	1	Not_differentially_expressed	0.113494	1	Not_differentially_expressed	0.0918381	1	Not_differentially_expressed	0.0978671	1	Not_differentially_expressed
DHDDS	-0.00363295	1	Not_differentially_expressed	0.022453	1	Not_differentially_expressed	0.0347704	1	Not_differentially_expressed	0.0485761	1	Not_differentially_expressed	0.0347581	1	Not_differentially_expressed
HMGN2	-0.0921581	1	Not_differentially_expressed	-0.0512876	1	Not_differentially_expressed	-0.0652739	1	Not_differentially_expressed	-0.0542372	1	Not_differentially_expressed	-0.0831238	1	Not_differentially_expressed
RPS6KA1	0.285883	1	Not_differentially_expressed	0.301307	1	Not_differentially_expressed	0.310557	1	Not_differentially_expressed	0.28269	1	Not_differentially_expressed	0.273198	1	Not_differentially_expressed
ARID1A	0.0180801	1	Not_differentially_expressed	0.0243555	1	Not_differentially_expressed	0.0401614	1	Not_differentially_expressed	0.0192835	1	Not_differentially_expressed	0.0135101	1	Not_differentially_expressed
PIGV	-0.2064	1	Not_differentially_expressed	-0.2347	1	Not_differentially_expressed	-0.22488	1	Not_differentially_expressed	-0.206605	1	Not_differentially_expressed	-0.247055	1	Not_differentially_expressed
ZDHHC18	0.868527	1	Not_differentially_expressed	0.921035	1	Not_differentially_expressed	0.94086	1	Not_differentially_expressed	0.890546	1	Not_differentially_expressed	0.864951	1	Not_differentially_expressed
SFN	0.962142	1	Not_differentially_expressed	0.998188	1	Not_differentially_expressed	1.02348	1	Not_differentially_expressed	0.995617	1	Not_differentially_expressed	0.744601	1	Not_differentially_expressed
GPN2	-0.083533	1	Not_differentially_expressed	-0.0889649	1	Not_differentially_expressed	0.00157619	1	Not_differentially_expressed	-0.115992	1	Not_differentially_expressed	-0.0785266	1	Not_differentially_expressed
GPATCH3	0.13438	1	Not_differentially_expressed	0.162723	1	Not_differentially_expressed	0.173446	1	Not_differentially_expressed	0.146091	1	Not_differentially_expressed	0.134142	1	Not_differentially_expressed
NUDC	-0.0722022	1	Not_differentially_expressed	-0.0540638	1	Not_differentially_expressed	-0.0470983	1	Not_differentially_expressed	-0.0518715	1	Not_differentially_expressed	-0.0799707	1	Not_differentially_expressed
NR0B2	1.01879	1	Not_differentially_expressed	0.529506	1	Not_differentially_expressed	0.504745	1	Not_differentially_expressed	0.486752	1	Not_differentially_expressed	0.576565	1	Not_differentially_expressed
TRNP1	0.862797	1	Not_differentially_expressed	0.85801	1	Not_differentially_expressed	0.873324	1	Not_differentially_expressed	0.812854	1	Not_differentially_expressed	0.898272	1	Not_differentially_expressed
SLC9A1	-0.964564	1	Not_differentially_expressed	-0.954667	1	Not_differentially_expressed	-0.931325	1	Not_differentially_expressed	-0.95241	1	Not_differentially_expressed	-0.946489	1	Not_differentially_expressed
WDTC1	0.112504	1	Not_differentially_expressed	0.134701	1	Not_differentially_expressed	0.159218	1	Not_differentially_expressed	0.109215	1	Not_differentially_expressed	0.133239	1	Not_differentially_expressed
TMEM222	0.00316664	1	Not_differentially_expressed	0.0237041	1	Not_differentially_expressed	0.0378238	1	Not_differentially_expressed	0.00638581	1	Not_differentially_expressed	0.00101903	1	Not_differentially_expressed
SYTL1	-0.381833	1	Not_differentially_expressed	-0.446498	1	Not_differentially_expressed	-0.459271	1	Not_differentially_expressed	-0.504571	1	Not_differentially_expressed	-0.48222	1	Not_differentially_expressed
MAP3K6	0.33356	1	Not_differentially_expressed	0.352637	1	Not_differentially_expressed	0.374221	1	Not_differentially_expressed	0.379785	1	Not_differentially_expressed	0.339901	1	Not_differentially_expressed
FCN3	-0.0642969	1	Not_differentially_expressed	-0.0422768	1	Not_differentially_expressed	-0.0394367	1	Not_differentially_expressed	0.01048	1	Not_differentially_expressed	-0.0559123	1	Not_differentially_expressed
GPR3	0.961012	1	Not_differentially_expressed	0.995278	1	Not_differentially_expressed	0.986653	1	Not_differentially_expressed	0.919733	1	Not_differentially_expressed	0.974006	1	Not_differentially_expressed
WASF2	0.428879	1	Not_differentially_expressed	0.470873	1	Not_differentially_expressed	0.491612	1	Not_differentially_expressed	0.465248	1	Not_differentially_expressed	0.441575	1	Not_differentially_expressed
AHDC1	0.321192	1	Not_differentially_expressed	0.334371	1	Not_differentially_expressed	0.358261	1	Not_differentially_expressed	0.311257	1	Not_differentially_expressed	0.296591	1	Not_differentially_expressed
FGR	0.445154	1	Not_differentially_expressed	0.468606	1	Not_differentially_expressed	0.473676	1	Not_differentially_expressed	0.436748	1	Not_differentially_expressed	0.458831	1	Not_differentially_expressed
IFI6	-0.457822	1	Not_differentially_expressed	-0.436848	1	Not_differentially_expressed	-0.404699	1	Not_differentially_expressed	-0.436395	1	Not_differentially_expressed	-0.537738	1	Not_differentially_expressed
FAM76A	0.413515	1	Not_differentially_expressed	0.423526	1	Not_differentially_expressed	0.415256	1	Not_differentially_expressed	0.399646	1	Not_differentially_expressed	0.385526	1	Not_differentially_expressed
STX12	0.181938	1	Not_differentially_expressed	0.171103	1	Not_differentially_expressed	0.161049	1	Not_differentially_expressed	0.1535	1	Not_differentially_expressed	0.163067	1	Not_differentially_expressed
PPP1R8	0.281024	1	Not_differentially_expressed	0.318118	1	Not_differentially_expressed	0.326626	1	Not_differentially_expressed	0.285694	1	Not_differentially_expressed	0.283611	1	Not_differentially_expressed
RPA2	0.26452	1	Not_differentially_expressed	0.3035	1	Not_differentially_expressed	0.312911	1	Not_differentially_expressed	0.280842	1	Not_differentially_expressed	0.257218	1	Not_differentially_expressed
SMPDL3B	0.599668	1	Not_differentially_expressed	0.640672	1	Not_differentially_expressed	0.671088	1	Not_differentially_expressed	0.62541	1	Not_differentially_expressed	0.610932	1	Not_differentially_expressed
XKR8	0.301064	1	Not_differentially_expressed	0.343535	1	Not_differentially_expressed	0.35828	1	Not_differentially_expressed	0.305656	1	Not_differentially_expressed	0.290825	1	Not_differentially_expressed
EYA3	0.461331	1	Not_differentially_expressed	0.480181	1	Not_differentially_expressed	0.476188	1	Not_differentially_expressed	0.440618	1	Not_differentially_expressed	0.44869	1	Not_differentially_expressed
PTAFR	0.0768327	1	Not_differentially_expressed	0.076862	1	Not_differentially_expressed	0.0764734	1	Not_differentially_expressed	0.0440991	1	Not_differentially_expressed	0.0378549	1	Not_differentially_expressed
DNAJC8	0.049202	1	Not_differentially_expressed	0.0722735	1	Not_differentially_expressed	0.0862225	1	Not_differentially_expressed	0.065418	1	Not_differentially_expressed	0.0590375	1	Not_differentially_expressed
SESN2	-0.29658	1	Not_differentially_expressed	-0.266365	1	Not_differentially_expressed	-0.249791	1	Not_differentially_expressed	-0.269854	1	Not_differentially_expressed	-0.285909	1	Not_differentially_expressed
MED18	-0.267261	1	Not_differentially_expressed	-0.257187	1	Not_differentially_expressed	-0.243037	1	Not_differentially_expressed	-0.259793	1	Not_differentially_expressed	-0.273139	1	Not_differentially_expressed
PHACTR4	0.261328	1	Not_differentially_expressed	0.267662	1	Not_differentially_expressed	0.282678	1	Not_differentially_expressed	0.253813	1	Not_differentially_expressed	0.231591	1	Not_differentially_expressed
RCC1	0.251146	1	Not_differentially_expressed	0.293734	1	Not_differentially_expressed	0.301781	1	Not_differentially_expressed	0.257828	1	Not_differentially_expressed	0.240429	1	Not_differentially_expressed
TRNAU1AP	0.333277	1	Not_differentially_expressed	0.355426	1	Not_differentially_expressed	0.349774	1	Not_differentially_expressed	0.354178	1	Not_differentially_expressed	0.309814	1	Not_differentially_expressed
TAF12	0.00384545	1	Not_differentially_expressed	0.0325113	1	Not_differentially_expressed	0.0452352	1	Not_differentially_expressed	0.00199742	1	Not_differentially_expressed	-0.00329323	1	Not_differentially_expressed
RAB42	0.627205	1	Not_differentially_expressed	0.716082	1	Not_differentially_expressed	0.749054	1	Not_differentially_expressed	0.698256	1	Not_differentially_expressed	0.697269	1	Not_differentially_expressed
GMEB1	0.207014	1	Not_differentially_expressed	0.232333	1	Not_differentially_expressed	0.254605	1	Not_differentially_expressed	0.199041	1	Not_differentially_expressed	0.201078	1	Not_differentially_expressed
YTHDF2	0.191586	1	Not_differentially_expressed	0.22303	1	Not_differentially_expressed	0.219786	1	Not_differentially_expressed	0.169727	1	Not_differentially_expressed	0.181097	1	Not_differentially_expressed
EPB41	0.504826	1	Not_differentially_expressed	0.535106	1	Not_differentially_expressed	0.51487	1	Not_differentially_expressed	0.44668	1	Not_differentially_expressed	0.521456	1	Not_differentially_expressed
TMEM200B	-0.0801529	1	Not_differentially_expressed	0.0741905	1	Not_differentially_expressed	0.0428514	1	Not_differentially_expressed	0.27924	1	Not_differentially_expressed	0.0179951	1	Not_differentially_expressed
SRSF4	0.406195	1	Not_differentially_expressed	0.433648	1	Not_differentially_expressed	0.444451	1	Not_differentially_expressed	0.388831	1	Not_differentially_expressed	0.41502	1	Not_differentially_expressed
MECR	0.455513	1	Not_differentially_expressed	0.504658	1	Not_differentially_expressed	0.518283	1	Not_differentially_expressed	0.482274	1	Not_differentially_expressed	0.484982	1	Not_differentially_expressed
PTPRU	0.534602	1	Not_differentially_expressed	0.65266	1	Not_differentially_expressed	0.67051	1	Not_differentially_expressed	0.625043	1	Not_differentially_expressed	0.585589	1	Not_differentially_expressed
MATN1	1.3349	0.89185	Not_differentially_expressed	1.8026	0.0312939	up_regulated	1.29552	1	Not_differentially_expressed	0.768176	1	Not_differentially_expressed	1.7604	0.0548213	Not_differentially_expressed
LAPTM5	0.224384	1	Not_differentially_expressed	0.207091	1	Not_differentially_expressed	0.207741	1	Not_differentially_expressed	0.20306	1	Not_differentially_expressed	0.200526	1	Not_differentially_expressed
SDC3	0.111562	1	Not_differentially_expressed	0.0600268	1	Not_differentially_expressed	0.0781776	1	Not_differentially_expressed	0.0819545	1	Not_differentially_expressed	0.149179	1	Not_differentially_expressed
PUM1	0.263298	1	Not_differentially_expressed	0.272267	1	Not_differentially_expressed	0.268594	1	Not_differentially_expressed	0.236119	1	Not_differentially_expressed	0.250418	1	Not_differentially_expressed
NKAIN1	-1.24247	1	Not_differentially_expressed	-1.2157	1	Not_differentially_expressed	-1.21393	1	Not_differentially_expressed	-1.20659	1	Not_differentially_expressed	-1.25704	1	Not_differentially_expressed
SNRNP40	0.354566	1	Not_differentially_expressed	0.385929	1	Not_differentially_expressed	0.390526	1	Not_differentially_expressed	0.355595	1	Not_differentially_expressed	0.356472	1	Not_differentially_expressed
ZCCHC17	0.353374	1	Not_differentially_expressed	0.403962	1	Not_differentially_expressed	0.408981	1	Not_differentially_expressed	0.359332	1	Not_differentially_expressed	0.359738	1	Not_differentially_expressed
FABP3	-0.721821	1	Not_differentially_expressed	-0.678092	1	Not_differentially_expressed	-0.590781	1	Not_differentially_expressed	-0.601538	1	Not_differentially_expressed	-0.796791	1	Not_differentially_expressed
SERINC2	-0.964978	1	Not_differentially_expressed	-0.905802	1	Not_differentially_expressed	-0.886404	1	Not_differentially_expressed	-0.934436	1	Not_differentially_expressed	-0.976774	1	Not_differentially_expressed
TINAGL1	1.14301	1	Not_differentially_expressed	1.19063	1	Not_differentially_expressed	1.20687	1	Not_differentially_expressed	1.13827	1	Not_differentially_expressed	1.16292	1	Not_differentially_expressed
HCRTR1	1.00796	1	Not_differentially_expressed	1.9326	0.298314	Not_differentially_expressed	1.25204	1	Not_differentially_expressed	0.0853477	1	Not_differentially_expressed	1.74833	0.724996	Not_differentially_expressed
PEF1	-0.00186562	1	Not_differentially_expressed	0.0195875	1	Not_differentially_expressed	0.0346034	1	Not_differentially_expressed	0.0194127	1	Not_differentially_expressed	-0.013785	1	Not_differentially_expressed
COL16A1	0.17719	1	Not_differentially_expressed	0.172258	1	Not_differentially_expressed	0.181753	1	Not_differentially_expressed	0.22146	1	Not_differentially_expressed	0.195155	1	Not_differentially_expressed
SPOCD1	-0.785723	1	Not_differentially_expressed	-0.747804	1	Not_differentially_expressed	-0.739189	1	Not_differentially_expressed	-0.698098	1	Not_differentially_expressed	-0.850249	1	Not_differentially_expressed
PTP4A2	-0.444263	1	Not_differentially_expressed	-0.455941	1	Not_differentially_expressed	-0.465932	1	Not_differentially_expressed	-0.449317	1	Not_differentially_expressed	-0.462207	1	Not_differentially_expressed
KHDRBS1	0.119839	1	Not_differentially_expressed	0.137278	1	Not_differentially_expressed	0.128999	1	Not_differentially_expressed	0.119387	1	Not_differentially_expressed	0.106257	1	Not_differentially_expressed
TMEM39B	0.893543	1	Not_differentially_expressed	0.929138	1	Not_differentially_expressed	0.947423	1	Not_differentially_expressed	0.90552	1	Not_differentially_expressed	0.911419	1	Not_differentially_expressed
KPNA6	0.194551	1	Not_differentially_expressed	0.212667	1	Not_differentially_expressed	0.208653	1	Not_differentially_expressed	0.181823	1	Not_differentially_expressed	0.183052	1	Not_differentially_expressed
TXLNA	0.096273	1	Not_differentially_expressed	0.121946	1	Not_differentially_expressed	0.129513	1	Not_differentially_expressed	0.0795393	1	Not_differentially_expressed	0.0940199	1	Not_differentially_expressed
CCDC28B	1.37549	0.20299	Not_differentially_expressed	1.46926	0.0486135	up_regulated	1.4436	0.0682745	Not_differentially_expressed	1.37139	0.247541	Not_differentially_expressed	1.4308	0.114588	Not_differentially_expressed
IQCC	0.0563944	1	Not_differentially_expressed	0.00328162	1	Not_differentially_expressed	0.038461	1	Not_differentially_expressed	-0.0101093	1	Not_differentially_expressed	-0.0178139	1	Not_differentially_expressed
DCDC2B	0.134586	1	Not_differentially_expressed	0.222812	1	Not_differentially_expressed	0.210751	1	Not_differentially_expressed	0.148857	1	Not_differentially_expressed	0.206689	1	Not_differentially_expressed
TMEM234	0.39645	1	Not_differentially_expressed	0.438442	1	Not_differentially_expressed	0.497359	1	Not_differentially_expressed	0.373127	1	Not_differentially_expressed	0.366962	1	Not_differentially_expressed
EIF3I	-0.0510515	1	Not_differentially_expressed	-0.0324019	1	Not_differentially_expressed	-0.0257007	1	Not_differentially_expressed	-0.0436874	1	Not_differentially_expressed	-0.0442638	1	Not_differentially_expressed
FAM167B	0.364982	1	Not_differentially_expressed	0.34287	1	Not_differentially_expressed	0.365343	1	Not_differentially_expressed	0.338519	1	Not_differentially_expressed	0.351593	1	Not_differentially_expressed
LCK	0.412969	1	Not_differentially_expressed	0.37171	1	Not_differentially_expressed	0.376687	1	Not_differentially_expressed	0.350291	1	Not_differentially_expressed	0.433636	1	Not_differentially_expressed
HDAC1	0.356066	1	Not_differentially_expressed	0.369599	1	Not_differentially_expressed	0.374732	1	Not_differentially_expressed	0.330885	1	Not_differentially_expressed	0.334279	1	Not_differentially_expressed
MARCKSL1	0.125769	1	Not_differentially_expressed	0.157941	1	Not_differentially_expressed	0.177268	1	Not_differentially_expressed	0.116947	1	Not_differentially_expressed	0.0958152	1	Not_differentially_expressed
TSSK3	0.562241	1	Not_differentially_expressed	0.296397	1	Not_differentially_expressed	0.337595	1	Not_differentially_expressed	0.263466	1	Not_differentially_expressed	0.192117	1	Not_differentially_expressed
BSDC1	-0.117115	1	Not_differentially_expressed	-0.110827	1	Not_differentially_expressed	-0.108474	1	Not_differentially_expressed	-0.134821	1	Not_differentially_expressed	-0.132977	1	Not_differentially_expressed
ZBTB8A	0.0509523	1	Not_differentially_expressed	0.0153509	1	Not_differentially_expressed	0.0590468	1	Not_differentially_expressed	0.051538	1	Not_differentially_expressed	0.00808049	1	Not_differentially_expressed
ZBTB8OS	0.0319439	1	Not_differentially_expressed	0.0208365	1	Not_differentially_expressed	0.0415493	1	Not_differentially_expressed	0.0104845	1	Not_differentially_expressed	-0.0354147	1	Not_differentially_expressed
RBBP4	0.284893	1	Not_differentially_expressed	0.316219	1	Not_differentially_expressed	0.300863	1	Not_differentially_expressed	0.231236	1	Not_differentially_expressed	0.238153	1	Not_differentially_expressed
SYNC	-1.15422	1	Not_differentially_expressed	-0.148783	1	Not_differentially_expressed	-1.17826	1	Not_differentially_expressed	-0.117224	1	Not_differentially_expressed	-1.06023	1	Not_differentially_expressed
KIAA1522	-0.318337	1	Not_differentially_expressed	-0.291364	1	Not_differentially_expressed	-0.266429	1	Not_differentially_expressed	-0.322105	1	Not_differentially_expressed	-0.336138	1	Not_differentially_expressed
YARS	0.391513	1	Not_differentially_expressed	0.424123	1	Not_differentially_expressed	0.437197	1	Not_differentially_expressed	0.405189	1	Not_differentially_expressed	0.370686	1	Not_differentially_expressed
S100PBP	0.129769	1	Not_differentially_expressed	0.0539242	1	Not_differentially_expressed	0.0346219	1	Not_differentially_expressed	0.0431815	1	Not_differentially_expressed	0.0368121	1	Not_differentially_expressed
FNDC5	1.19382	1	Not_differentially_expressed	1.29573	1	Not_differentially_expressed	1.27279	1	Not_differentially_expressed	1.27136	1	Not_differentially_expressed	1.27058	1	Not_differentially_expressed
HPCA	0.993375	1	Not_differentially_expressed	0.99099	1	Not_differentially_expressed	1.05144	1	Not_differentially_expressed	0.357584	1	Not_differentially_expressed	0.970273	1	Not_differentially_expressed
TMEM54	0.36009	1	Not_differentially_expressed	0.382627	1	Not_differentially_expressed	0.411729	1	Not_differentially_expressed	0.36005	1	Not_differentially_expressed	0.316174	1	Not_differentially_expressed
RNF19B	0.690257	1	Not_differentially_expressed	0.706609	1	Not_differentially_expressed	0.719168	1	Not_differentially_expressed	0.700934	1	Not_differentially_expressed	0.619016	1	Not_differentially_expressed
AK2	0.577488	1	Not_differentially_expressed	0.603687	1	Not_differentially_expressed	0.595078	1	Not_differentially_expressed	0.604365	1	Not_differentially_expressed	0.529656	1	Not_differentially_expressed
TRIM62	-1.06429	1	Not_differentially_expressed	-1.06462	1	Not_differentially_expressed	-1.05648	1	Not_differentially_expressed	-1.07193	1	Not_differentially_expressed	-1.08288	1	Not_differentially_expressed
ZNF362	0.376029	1	Not_differentially_expressed	0.40684	1	Not_differentially_expressed	0.404005	1	Not_differentially_expressed	0.359815	1	Not_differentially_expressed	0.372837	1	Not_differentially_expressed
PHC2	0.307913	1	Not_differentially_expressed	0.333435	1	Not_differentially_expressed	0.342143	1	Not_differentially_expressed	0.317255	1	Not_differentially_expressed	0.315862	1	Not_differentially_expressed
ZSCAN20	0.305018	1	Not_differentially_expressed	0.356353	1	Not_differentially_expressed	0.323998	1	Not_differentially_expressed	0.278877	1	Not_differentially_expressed	0.348681	1	Not_differentially_expressed
CSMD2	0.394233	1	Not_differentially_expressed	0.334077	1	Not_differentially_expressed	0.375346	1	Not_differentially_expressed	0.398776	1	Not_differentially_expressed	0.336254	1	Not_differentially_expressed
HMGB4	1.01685	1	Not_differentially_expressed	0.529971	1	Not_differentially_expressed	0.292999	1	Not_differentially_expressed	0.332174	1	Not_differentially_expressed	0.613224	1	Not_differentially_expressed
GJB5	1.38402	1	Not_differentially_expressed	1.44881	1	Not_differentially_expressed	1.44519	1	Not_differentially_expressed	1.40927	1	Not_differentially_expressed	1.16605	1	Not_differentially_expressed
GJB4	0.550671	1	Not_differentially_expressed	0.522681	1	Not_differentially_expressed	0.440491	1	Not_differentially_expressed	0.438635	1	Not_differentially_expressed	0.443178	1	Not_differentially_expressed
GJA4	-0.248187	1	Not_differentially_expressed	-0.256999	1	Not_differentially_expressed	-0.232425	1	Not_differentially_expressed	-0.181222	1	Not_differentially_expressed	-0.152554	1	Not_differentially_expressed
DLGAP3	0.963427	1	Not_differentially_expressed	1.08188	1	Not_differentially_expressed	1.04051	1	Not_differentially_expressed	0.969087	1	Not_differentially_expressed	1.01198	1	Not_differentially_expressed
ZMYM6	0.181316	1	Not_differentially_expressed	0.0970445	1	Not_differentially_expressed	0.0722826	1	Not_differentially_expressed	0.024624	1	Not_differentially_expressed	0.0805049	1	Not_differentially_expressed
ZMYM1	0.368835	1	Not_differentially_expressed	0.356321	1	Not_differentially_expressed	0.322716	1	Not_differentially_expressed	0.278561	1	Not_differentially_expressed	0.330853	1	Not_differentially_expressed
SFPQ	0.172847	1	Not_differentially_expressed	0.174031	1	Not_differentially_expressed	0.192259	1	Not_differentially_expressed	0.141052	1	Not_differentially_expressed	0.150341	1	Not_differentially_expressed
ZMYM4	0.341161	1	Not_differentially_expressed	0.353742	1	Not_differentially_expressed	0.342663	1	Not_differentially_expressed	0.314218	1	Not_differentially_expressed	0.327866	1	Not_differentially_expressed
KIAA0319L	-0.568832	1	Not_differentially_expressed	-0.628304	1	Not_differentially_expressed	-0.625093	1	Not_differentially_expressed	-0.652247	1	Not_differentially_expressed	-0.622143	1	Not_differentially_expressed
NCDN	-0.195527	1	Not_differentially_expressed	-0.268597	1	Not_differentially_expressed	-0.240577	1	Not_differentially_expressed	-0.296508	1	Not_differentially_expressed	-0.236669	1	Not_differentially_expressed
TFAP2E	1.19789	1	Not_differentially_expressed	1.32136	1	Not_differentially_expressed	1.24363	1	Not_differentially_expressed	1.15287	1	Not_differentially_expressed	1.20128	1	Not_differentially_expressed
PSMB2	0.416892	1	Not_differentially_expressed	0.442827	1	Not_differentially_expressed	0.4647	1	Not_differentially_expressed	0.424069	1	Not_differentially_expressed	0.377374	1	Not_differentially_expressed
C1orf216	0.0246687	1	Not_differentially_expressed	0.0430178	1	Not_differentially_expressed	0.0468384	1	Not_differentially_expressed	0.0347504	1	Not_differentially_expressed	0.0299097	1	Not_differentially_expressed
CLSPN	0.461445	1	Not_differentially_expressed	0.454238	1	Not_differentially_expressed	0.477067	1	Not_differentially_expressed	0.434385	1	Not_differentially_expressed	0.423389	1	Not_differentially_expressed
TEKT2	-0.196421	1	Not_differentially_expressed	-0.33996	1	Not_differentially_expressed	-0.283401	1	Not_differentially_expressed	-0.319783	1	Not_differentially_expressed	-0.244789	1	Not_differentially_expressed
ADPRHL2	0.258275	1	Not_differentially_expressed	0.282933	1	Not_differentially_expressed	0.296754	1	Not_differentially_expressed	0.266927	1	Not_differentially_expressed	0.241246	1	Not_differentially_expressed
COL8A2	-0.538708	1	Not_differentially_expressed	-0.539286	1	Not_differentially_expressed	-0.532873	1	Not_differentially_expressed	-0.466868	1	Not_differentially_expressed	-0.547729	1	Not_differentially_expressed
TRAPPC3	0.347614	1	Not_differentially_expressed	0.358266	1	Not_differentially_expressed	0.361581	1	Not_differentially_expressed	0.339696	1	Not_differentially_expressed	0.33705	1	Not_differentially_expressed
MAP7D1	0.125228	1	Not_differentially_expressed	0.146412	1	Not_differentially_expressed	0.166178	1	Not_differentially_expressed	0.165551	1	Not_differentially_expressed	0.136529	1	Not_differentially_expressed
THRAP3	-0.044761	1	Not_differentially_expressed	-0.0547291	1	Not_differentially_expressed	-0.035922	1	Not_differentially_expressed	-0.0605722	1	Not_differentially_expressed	-0.0510559	1	Not_differentially_expressed
SH3D21	-0.15743	1	Not_differentially_expressed	-0.267566	1	Not_differentially_expressed	-0.203674	1	Not_differentially_expressed	-0.396937	1	Not_differentially_expressed	-0.290598	1	Not_differentially_expressed
STK40	0.420128	1	Not_differentially_expressed	0.445957	1	Not_differentially_expressed	0.457808	1	Not_differentially_expressed	0.406527	1	Not_differentially_expressed	0.422656	1	Not_differentially_expressed
LSM10	0.120843	1	Not_differentially_expressed	0.123059	1	Not_differentially_expressed	0.133788	1	Not_differentially_expressed	0.112343	1	Not_differentially_expressed	0.12269	1	Not_differentially_expressed
OSCP1	-0.391424	1	Not_differentially_expressed	-0.457413	1	Not_differentially_expressed	-0.427183	1	Not_differentially_expressed	-0.434851	1	Not_differentially_expressed	-0.427901	1	Not_differentially_expressed
MRPS15	0.168543	1	Not_differentially_expressed	0.20235	1	Not_differentially_expressed	0.213022	1	Not_differentially_expressed	0.187794	1	Not_differentially_expressed	0.175019	1	Not_differentially_expressed
CSF3R	-0.531531	1	Not_differentially_expressed	-0.383014	1	Not_differentially_expressed	-0.400679	1	Not_differentially_expressed	-0.546819	1	Not_differentially_expressed	-0.468618	1	Not_differentially_expressed
GRIK3	-1.13355	1	Not_differentially_expressed	-1.39584	1	Not_differentially_expressed	-1.39068	1	Not_differentially_expressed	-1.22831	1	Not_differentially_expressed	-0.77366	1	Not_differentially_expressed
ZC3H12A	0.155833	1	Not_differentially_expressed	0.084974	1	Not_differentially_expressed	0.0925043	1	Not_differentially_expressed	0.0985627	1	Not_differentially_expressed	0.0520008	1	Not_differentially_expressed
MEAF6	0.0572533	1	Not_differentially_expressed	0.048942	1	Not_differentially_expressed	0.0585173	1	Not_differentially_expressed	0.0252804	1	Not_differentially_expressed	0.0292218	1	Not_differentially_expressed
SNIP1	0.0865106	1	Not_differentially_expressed	0.0770527	1	Not_differentially_expressed	0.113607	1	Not_differentially_expressed	0.056464	1	Not_differentially_expressed	0.0847097	1	Not_differentially_expressed
DNALI1	-1.4364	1	Not_differentially_expressed	-1.77698	0.195698	Not_differentially_expressed	-1.76715	0.205129	Not_differentially_expressed	-1.63186	0.463201	Not_differentially_expressed	-1.42261	1	Not_differentially_expressed
GNL2	0.420798	1	Not_differentially_expressed	0.439001	1	Not_differentially_expressed	0.443378	1	Not_differentially_expressed	0.404882	1	Not_differentially_expressed	0.418786	1	Not_differentially_expressed
RSPO1	-0.0591093	1	Not_differentially_expressed	0.189322	1	Not_differentially_expressed	0.219233	1	Not_differentially_expressed	0.0415044	1	Not_differentially_expressed	-0.00638725	1	Not_differentially_expressed
C1orf109	0.58712	1	Not_differentially_expressed	0.597552	1	Not_differentially_expressed	0.596413	1	Not_differentially_expressed	0.550458	1	Not_differentially_expressed	0.583365	1	Not_differentially_expressed
CDCA8	0.996772	1	Not_differentially_expressed	1.03254	1	Not_differentially_expressed	1.04538	1	Not_differentially_expressed	1.00795	1	Not_differentially_expressed	0.988762	1	Not_differentially_expressed
EPHA10	0.336824	1	Not_differentially_expressed	0.340642	1	Not_differentially_expressed	0.346307	1	Not_differentially_expressed	0.283466	1	Not_differentially_expressed	0.256779	1	Not_differentially_expressed
MANEAL	0.401704	1	Not_differentially_expressed	0.443798	1	Not_differentially_expressed	0.454425	1	Not_differentially_expressed	0.353179	1	Not_differentially_expressed	0.361188	1	Not_differentially_expressed
YRDC	0.535653	1	Not_differentially_expressed	0.522896	1	Not_differentially_expressed	0.531984	1	Not_differentially_expressed	0.446589	1	Not_differentially_expressed	0.52796	1	Not_differentially_expressed
C1orf122	-0.0660649	1	Not_differentially_expressed	-0.0188045	1	Not_differentially_expressed	-0.0186893	1	Not_differentially_expressed	-0.0352415	1	Not_differentially_expressed	-0.0549089	1	Not_differentially_expressed
MTF1	0.119205	1	Not_differentially_expressed	0.11907	1	Not_differentially_expressed	0.121011	1	Not_differentially_expressed	0.0935859	1	Not_differentially_expressed	0.104543	1	Not_differentially_expressed
INPP5B	0.624	1	Not_differentially_expressed	0.644184	1	Not_differentially_expressed	0.631174	1	Not_differentially_expressed	0.609759	1	Not_differentially_expressed	0.637439	1	Not_differentially_expressed
SF3A3	0.472453	1	Not_differentially_expressed	0.499954	1	Not_differentially_expressed	0.505359	1	Not_differentially_expressed	0.48423	1	Not_differentially_expressed	0.474438	1	Not_differentially_expressed
FHL3	0.614011	1	Not_differentially_expressed	0.628407	1	Not_differentially_expressed	0.646122	1	Not_differentially_expressed	0.605624	1	Not_differentially_expressed	0.618034	1	Not_differentially_expressed
POU3F1	0.138893	1	Not_differentially_expressed	0.0525525	1	Not_differentially_expressed	0.0631243	1	Not_differentially_expressed	-0.146869	1	Not_differentially_expressed	0.109392	1	Not_differentially_expressed
RRAGC	0.333468	1	Not_differentially_expressed	0.34046	1	Not_differentially_expressed	0.298826	1	Not_differentially_expressed	0.336269	1	Not_differentially_expressed	0.314371	1	Not_differentially_expressed
MYCBP	-0.281573	1	Not_differentially_expressed	-0.276131	1	Not_differentially_expressed	-0.40981	1	Not_differentially_expressed	-0.312737	1	Not_differentially_expressed	-0.304766	1	Not_differentially_expressed
GJA9	0.5927	1	Not_differentially_expressed	0.351646	1	Not_differentially_expressed	NA	NA	Not_differentially_expressed	0.399196	1	Not_differentially_expressed	0.141145	1	Not_differentially_expressed
RHBDL2	0.951099	1	Not_differentially_expressed	0.9746	1	Not_differentially_expressed	0.979655	1	Not_differentially_expressed	0.947086	1	Not_differentially_expressed	0.858323	1	Not_differentially_expressed
AKIRIN1	0.321053	1	Not_differentially_expressed	0.3171	1	Not_differentially_expressed	0.319626	1	Not_differentially_expressed	0.292077	1	Not_differentially_expressed	0.303062	1	Not_differentially_expressed
NDUFS5	0.443448	1	Not_differentially_expressed	0.48384	1	Not_differentially_expressed	0.501852	1	Not_differentially_expressed	0.477034	1	Not_differentially_expressed	0.44175	1	Not_differentially_expressed
MACF1	0.334525	1	Not_differentially_expressed	0.30639	1	Not_differentially_expressed	0.296359	1	Not_differentially_expressed	0.303244	1	Not_differentially_expressed	0.34872	1	Not_differentially_expressed
BMP8A	-0.53886	1	Not_differentially_expressed	-0.557386	1	Not_differentially_expressed	-0.538433	1	Not_differentially_expressed	-0.413204	1	Not_differentially_expressed	-0.578977	1	Not_differentially_expressed
PABPC4	0.276905	1	Not_differentially_expressed	0.283778	1	Not_differentially_expressed	0.290678	1	Not_differentially_expressed	0.223622	1	Not_differentially_expressed	0.287592	1	Not_differentially_expressed
HEYL	-0.326107	1	Not_differentially_expressed	-0.297777	1	Not_differentially_expressed	-0.268281	1	Not_differentially_expressed	-0.223054	1	Not_differentially_expressed	-0.318004	1	Not_differentially_expressed
NT5C1A	1.14691	1	Not_differentially_expressed	0.585964	1	Not_differentially_expressed	1.16082	1	Not_differentially_expressed	1.35684	1	Not_differentially_expressed	0.690819	1	Not_differentially_expressed
HPCAL4	0.759679	1	Not_differentially_expressed	0.393033	1	Not_differentially_expressed	0.347452	1	Not_differentially_expressed	0.344994	1	Not_differentially_expressed	0.801791	1	Not_differentially_expressed
PPIE	0.226113	1	Not_differentially_expressed	0.214871	1	Not_differentially_expressed	0.231762	1	Not_differentially_expressed	0.19222	1	Not_differentially_expressed	0.211148	1	Not_differentially_expressed
BMP8B	-0.193725	1	Not_differentially_expressed	-0.115082	1	Not_differentially_expressed	-0.144844	1	Not_differentially_expressed	-0.161565	1	Not_differentially_expressed	-0.153545	1	Not_differentially_expressed
OXCT2	-0.407325	1	Not_differentially_expressed	-0.469418	1	Not_differentially_expressed	-0.442414	1	Not_differentially_expressed	-0.337023	1	Not_differentially_expressed	-0.415713	1	Not_differentially_expressed
TRIT1	0.574198	1	Not_differentially_expressed	0.597512	1	Not_differentially_expressed	0.589397	1	Not_differentially_expressed	0.551985	1	Not_differentially_expressed	0.573675	1	Not_differentially_expressed
CAP1	-0.413116	1	Not_differentially_expressed	-0.394974	1	Not_differentially_expressed	-0.361121	1	Not_differentially_expressed	-0.3816	1	Not_differentially_expressed	-0.408177	1	Not_differentially_expressed
PPT1	-0.706353	1	Not_differentially_expressed	-0.720983	1	Not_differentially_expressed	-0.716394	1	Not_differentially_expressed	-0.729963	1	Not_differentially_expressed	-0.72411	1	Not_differentially_expressed
RLF	0.285726	1	Not_differentially_expressed	0.281348	1	Not_differentially_expressed	0.254483	1	Not_differentially_expressed	0.23145	1	Not_differentially_expressed	0.285098	1	Not_differentially_expressed
TMCO2	-0.784756	1	Not_differentially_expressed	-0.817994	1	Not_differentially_expressed	-1.17841	1	Not_differentially_expressed	-0.981532	1	Not_differentially_expressed	-0.899953	1	Not_differentially_expressed
ZMPSTE24	-0.321896	1	Not_differentially_expressed	-0.326731	1	Not_differentially_expressed	-0.341669	1	Not_differentially_expressed	-0.357061	1	Not_differentially_expressed	-0.359698	1	Not_differentially_expressed
COL9A2	0.739297	1	Not_differentially_expressed	0.730696	1	Not_differentially_expressed	0.735312	1	Not_differentially_expressed	0.719587	1	Not_differentially_expressed	0.705816	1	Not_differentially_expressed
SMAP2	-0.255119	1	Not_differentially_expressed	-0.297816	1	Not_differentially_expressed	-0.292216	1	Not_differentially_expressed	-0.314854	1	Not_differentially_expressed	-0.260627	1	Not_differentially_expressed
ZNF684	0.255985	1	Not_differentially_expressed	0.246664	1	Not_differentially_expressed	0.240805	1	Not_differentially_expressed	0.243034	1	Not_differentially_expressed	0.250448	1	Not_differentially_expressed
RIMS3	1.29463	1	Not_differentially_expressed	1.39088	0.418894	Not_differentially_expressed	1.39314	0.397856	Not_differentially_expressed	1.30744	1	Not_differentially_expressed	1.363	0.581814	Not_differentially_expressed
NFYC	0.495024	1	Not_differentially_expressed	0.494189	1	Not_differentially_expressed	0.528498	1	Not_differentially_expressed	0.46706	1	Not_differentially_expressed	0.454133	1	Not_differentially_expressed
SLFNL1	1.22391	1	Not_differentially_expressed	0.886878	1	Not_differentially_expressed	0.967643	1	Not_differentially_expressed	0.749157	1	Not_differentially_expressed	0.827434	1	Not_differentially_expressed
SCMH1	0.480857	1	Not_differentially_expressed	0.509642	1	Not_differentially_expressed	0.521831	1	Not_differentially_expressed	0.46505	1	Not_differentially_expressed	0.476202	1	Not_differentially_expressed
EDN2	0.398066	1	Not_differentially_expressed	0.578086	1	Not_differentially_expressed	0.587685	1	Not_differentially_expressed	0.544619	1	Not_differentially_expressed	0.496501	1	Not_differentially_expressed
HIVEP3	0.508844	1	Not_differentially_expressed	0.472366	1	Not_differentially_expressed	0.471398	1	Not_differentially_expressed	0.469027	1	Not_differentially_expressed	0.478583	1	Not_differentially_expressed
GUCA2B	0.11217	1	Not_differentially_expressed	-0.00285384	1	Not_differentially_expressed	0.237847	1	Not_differentially_expressed	0.0113681	1	Not_differentially_expressed	-0.0433347	1	Not_differentially_expressed
GUCA2A	-0.482798	1	Not_differentially_expressed	-0.221325	1	Not_differentially_expressed	-0.502021	1	Not_differentially_expressed	-0.311363	1	Not_differentially_expressed	-0.228825	1	Not_differentially_expressed
FOXJ3	0.105257	1	Not_differentially_expressed	0.0980545	1	Not_differentially_expressed	0.0988455	1	Not_differentially_expressed	0.0797177	1	Not_differentially_expressed	0.0886198	1	Not_differentially_expressed
RIMKLA	-0.954223	1	Not_differentially_expressed	-0.966795	1	Not_differentially_expressed	-0.97281	1	Not_differentially_expressed	-0.955431	1	Not_differentially_expressed	-0.998695	1	Not_differentially_expressed
ZMYND12	-0.135026	1	Not_differentially_expressed	-0.132417	1	Not_differentially_expressed	-0.118476	1	Not_differentially_expressed	-0.144417	1	Not_differentially_expressed	-0.193031	1	Not_differentially_expressed
PPCS	-0.245083	1	Not_differentially_expressed	-0.259453	1	Not_differentially_expressed	-0.25009	1	Not_differentially_expressed	-0.261455	1	Not_differentially_expressed	-0.277644	1	Not_differentially_expressed
CCDC30	-0.306863	1	Not_differentially_expressed	-0.4576	1	Not_differentially_expressed	-0.644518	1	Not_differentially_expressed	-0.48106	1	Not_differentially_expressed	-0.460345	1	Not_differentially_expressed
PPIH	0.369001	1	Not_differentially_expressed	0.426682	1	Not_differentially_expressed	0.414243	1	Not_differentially_expressed	0.383596	1	Not_differentially_expressed	0.400926	1	Not_differentially_expressed
YBX1	0.788222	1	Not_differentially_expressed	0.820347	1	Not_differentially_expressed	0.84558	1	Not_differentially_expressed	0.812854	1	Not_differentially_expressed	0.804961	1	Not_differentially_expressed
CLDN19	1.10481	1	Not_differentially_expressed	0.842862	1	Not_differentially_expressed	0.725237	1	Not_differentially_expressed	1.01152	1	Not_differentially_expressed	1.76255	0.89882	Not_differentially_expressed
C1orf50	0.214541	1	Not_differentially_expressed	0.206697	1	Not_differentially_expressed	0.22477	1	Not_differentially_expressed	0.193571	1	Not_differentially_expressed	0.192494	1	Not_differentially_expressed
ERMAP	0.191759	1	Not_differentially_expressed	0.158958	1	Not_differentially_expressed	0.182078	1	Not_differentially_expressed	0.18325	1	Not_differentially_expressed	0.202402	1	Not_differentially_expressed
ZNF691	0.234684	1	Not_differentially_expressed	0.216611	1	Not_differentially_expressed	0.228505	1	Not_differentially_expressed	0.184693	1	Not_differentially_expressed	0.18633	1	Not_differentially_expressed
SLC2A1	0.856478	1	Not_differentially_expressed	0.956116	1	Not_differentially_expressed	0.964781	1	Not_differentially_expressed	0.950293	1	Not_differentially_expressed	0.855555	1	Not_differentially_expressed
FAM183A	-0.247957	1	Not_differentially_expressed	-0.438214	1	Not_differentially_expressed	-0.283782	1	Not_differentially_expressed	-0.304947	1	Not_differentially_expressed	-0.78521	1	Not_differentially_expressed
EBNA1BP2	0.312493	1	Not_differentially_expressed	0.32367	1	Not_differentially_expressed	0.332006	1	Not_differentially_expressed	0.288852	1	Not_differentially_expressed	0.30389	1	Not_differentially_expressed
TMEM125	0.187284	1	Not_differentially_expressed	0.198617	1	Not_differentially_expressed	0.225301	1	Not_differentially_expressed	0.162055	1	Not_differentially_expressed	0.151793	1	Not_differentially_expressed
C1orf210	0.565712	1	Not_differentially_expressed	0.535057	1	Not_differentially_expressed	0.536468	1	Not_differentially_expressed	0.484886	1	Not_differentially_expressed	0.499401	1	Not_differentially_expressed
TIE1	-0.262432	1	Not_differentially_expressed	-0.263723	1	Not_differentially_expressed	-0.256544	1	Not_differentially_expressed	-0.16848	1	Not_differentially_expressed	-0.142342	1	Not_differentially_expressed
MPL	1.39469	0.490028	Not_differentially_expressed	1.32427	1	Not_differentially_expressed	1.21096	1	Not_differentially_expressed	1.46965	0.291841	Not_differentially_expressed	1.27067	1	Not_differentially_expressed
CDC20	1.05211	1	Not_differentially_expressed	1.1161	1	Not_differentially_expressed	1.1154	1	Not_differentially_expressed	1.10093	1	Not_differentially_expressed	1.06851	1	Not_differentially_expressed
ELOVL1	0.291191	1	Not_differentially_expressed	0.334415	1	Not_differentially_expressed	0.350357	1	Not_differentially_expressed	0.299951	1	Not_differentially_expressed	0.281322	1	Not_differentially_expressed
MED8	0.371301	1	Not_differentially_expressed	0.425485	1	Not_differentially_expressed	0.433048	1	Not_differentially_expressed	0.382782	1	Not_differentially_expressed	0.359504	1	Not_differentially_expressed
SZT2	0.386004	1	Not_differentially_expressed	0.366475	1	Not_differentially_expressed	0.360116	1	Not_differentially_expressed	0.319527	1	Not_differentially_expressed	0.379489	1	Not_differentially_expressed
HYI	0.21178	1	Not_differentially_expressed	0.261607	1	Not_differentially_expressed	NA	NA	Not_differentially_expressed	0.227199	1	Not_differentially_expressed	0.243222	1	Not_differentially_expressed
PTPRF	0.329718	1	Not_differentially_expressed	0.35843	1	Not_differentially_expressed	0.374291	1	Not_differentially_expressed	0.328036	1	Not_differentially_expressed	0.313025	1	Not_differentially_expressed
KDM4A	0.207244	1	Not_differentially_expressed	0.210079	1	Not_differentially_expressed	0.209662	1	Not_differentially_expressed	0.189705	1	Not_differentially_expressed	0.227848	1	Not_differentially_expressed
ST3GAL3	0.928613	1	Not_differentially_expressed	0.945342	1	Not_differentially_expressed	0.985084	1	Not_differentially_expressed	0.960104	1	Not_differentially_expressed	0.90873	1	Not_differentially_expressed
ARTN	1.20411	1	Not_differentially_expressed	1.27403	1	Not_differentially_expressed	1.33108	1	Not_differentially_expressed	1.2777	1	Not_differentially_expressed	1.18896	1	Not_differentially_expressed
IPO13	0.22333	1	Not_differentially_expressed	0.24184	1	Not_differentially_expressed	0.265843	1	Not_differentially_expressed	0.232465	1	Not_differentially_expressed	0.212153	1	Not_differentially_expressed
DPH2	0.749497	1	Not_differentially_expressed	0.764342	1	Not_differentially_expressed	0.780623	1	Not_differentially_expressed	0.732308	1	Not_differentially_expressed	0.748936	1	Not_differentially_expressed
ATP6V0B	-0.0089795	1	Not_differentially_expressed	0.0254908	1	Not_differentially_expressed	0.0310274	1	Not_differentially_expressed	0.00305757	1	Not_differentially_expressed	-0.0300979	1	Not_differentially_expressed
B4GALT2	0.74113	1	Not_differentially_expressed	0.770864	1	Not_differentially_expressed	0.78215	1	Not_differentially_expressed	0.753239	1	Not_differentially_expressed	0.740878	1	Not_differentially_expressed
CCDC24	-0.371561	1	Not_differentially_expressed	-0.49611	1	Not_differentially_expressed	-0.439508	1	Not_differentially_expressed	-0.427599	1	Not_differentially_expressed	-0.54275	1	Not_differentially_expressed
SLC6A9	0.527909	1	Not_differentially_expressed	0.557015	1	Not_differentially_expressed	0.593505	1	Not_differentially_expressed	0.540578	1	Not_differentially_expressed	0.466392	1	Not_differentially_expressed
KLF17	0.615567	1	Not_differentially_expressed	0.576838	1	Not_differentially_expressed	0.614119	1	Not_differentially_expressed	0.580457	1	Not_differentially_expressed	0.548307	1	Not_differentially_expressed
DMAP1	0.358062	1	Not_differentially_expressed	0.332485	1	Not_differentially_expressed	0.319781	1	Not_differentially_expressed	0.323763	1	Not_differentially_expressed	0.331939	1	Not_differentially_expressed
ERI3	0.474445	1	Not_differentially_expressed	0.501354	1	Not_differentially_expressed	0.515547	1	Not_differentially_expressed	0.479744	1	Not_differentially_expressed	0.469575	1	Not_differentially_expressed
RNF220	0.586935	1	Not_differentially_expressed	0.595282	1	Not_differentially_expressed	0.592944	1	Not_differentially_expressed	0.550551	1	Not_differentially_expressed	0.581059	1	Not_differentially_expressed
TMEM53	-0.432903	1	Not_differentially_expressed	-0.445527	1	Not_differentially_expressed	-0.487242	1	Not_differentially_expressed	0.0269179	1	Not_differentially_expressed	-0.45144	1	Not_differentially_expressed
KIF2C	0.951014	1	Not_differentially_expressed	0.979953	1	Not_differentially_expressed	0.990587	1	Not_differentially_expressed	0.967134	1	Not_differentially_expressed	0.949045	1	Not_differentially_expressed
RPS8	0.352131	1	Not_differentially_expressed	0.358338	1	Not_differentially_expressed	0.369395	1	Not_differentially_expressed	0.293814	1	Not_differentially_expressed	0.357034	1	Not_differentially_expressed
BEST4	0.721318	1	Not_differentially_expressed	0.719321	1	Not_differentially_expressed	0.690407	1	Not_differentially_expressed	0.643231	1	Not_differentially_expressed	0.771892	1	Not_differentially_expressed
PLK3	-0.0632996	1	Not_differentially_expressed	-0.045172	1	Not_differentially_expressed	-0.0370032	1	Not_differentially_expressed	-0.059829	1	Not_differentially_expressed	-0.0815476	1	Not_differentially_expressed
TCTEX1D4	-0.909358	1	Not_differentially_expressed	-0.908386	1	Not_differentially_expressed	-0.842588	1	Not_differentially_expressed	-0.339573	1	Not_differentially_expressed	-0.97992	1	Not_differentially_expressed
BTBD19	-0.0635704	1	Not_differentially_expressed	-0.116117	1	Not_differentially_expressed	-0.194628	1	Not_differentially_expressed	-0.139798	1	Not_differentially_expressed	-0.129423	1	Not_differentially_expressed
PTCH2	1.41103	0.486669	Not_differentially_expressed	1.52198	0.136264	Not_differentially_expressed	1.51574	0.116006	Not_differentially_expressed	1.47732	0.233787	Not_differentially_expressed	1.4447	0.373789	Not_differentially_expressed
EIF2B3	0.316941	1	Not_differentially_expressed	0.336064	1	Not_differentially_expressed	0.342338	1	Not_differentially_expressed	0.333707	1	Not_differentially_expressed	0.312441	1	Not_differentially_expressed
HECTD3	-0.048113	1	Not_differentially_expressed	-0.0142581	1	Not_differentially_expressed	0.00789931	1	Not_differentially_expressed	-0.0130809	1	Not_differentially_expressed	-0.0442075	1	Not_differentially_expressed
UROD	0.217544	1	Not_differentially_expressed	0.220726	1	Not_differentially_expressed	0.233529	1	Not_differentially_expressed	0.243504	1	Not_differentially_expressed	0.221495	1	Not_differentially_expressed
ZSWIM5	-0.493477	1	Not_differentially_expressed	-0.610448	1	Not_differentially_expressed	-0.604768	1	Not_differentially_expressed	-0.583516	1	Not_differentially_expressed	-0.529617	1	Not_differentially_expressed
HPDL	0.76018	1	Not_differentially_expressed	0.847728	1	Not_differentially_expressed	0.868755	1	Not_differentially_expressed	0.810139	1	Not_differentially_expressed	0.792575	1	Not_differentially_expressed
MUTYH	0.73267	1	Not_differentially_expressed	0.745416	1	Not_differentially_expressed	0.745902	1	Not_differentially_expressed	0.687925	1	Not_differentially_expressed	0.705255	1	Not_differentially_expressed
TOE1	0.170073	1	Not_differentially_expressed	0.145563	1	Not_differentially_expressed	0.0542024	1	Not_differentially_expressed	0.0807041	1	Not_differentially_expressed	0.15888	1	Not_differentially_expressed
TESK2	-0.438189	1	Not_differentially_expressed	-0.530458	1	Not_differentially_expressed	-0.532498	1	Not_differentially_expressed	-0.538041	1	Not_differentially_expressed	-0.478433	1	Not_differentially_expressed
MMACHC	0.735519	1	Not_differentially_expressed	0.871566	1	Not_differentially_expressed	0.864951	1	Not_differentially_expressed	0.0333212	1	Not_differentially_expressed	0.72151	1	Not_differentially_expressed
PRDX1	-0.125766	1	Not_differentially_expressed	-0.03862	1	Not_differentially_expressed	-0.033386	1	Not_differentially_expressed	-0.0601198	1	Not_differentially_expressed	-0.111233	1	Not_differentially_expressed
AKR1A1	-0.614797	1	Not_differentially_expressed	-0.609627	1	Not_differentially_expressed	-0.604829	1	Not_differentially_expressed	-0.612626	1	Not_differentially_expressed	-0.661968	1	Not_differentially_expressed
NASP	0.621871	1	Not_differentially_expressed	0.64345	1	Not_differentially_expressed	0.646233	1	Not_differentially_expressed	0.621624	1	Not_differentially_expressed	0.61075	1	Not_differentially_expressed
CCDC17	0.0351284	1	Not_differentially_expressed	-0.0528862	1	Not_differentially_expressed	-0.00819779	1	Not_differentially_expressed	-0.00759023	1	Not_differentially_expressed	-0.117076	1	Not_differentially_expressed
GPBP1L1	0.324132	1	Not_differentially_expressed	0.29927	1	Not_differentially_expressed	0.308836	1	Not_differentially_expressed	0.280834	1	Not_differentially_expressed	0.273391	1	Not_differentially_expressed
TMEM69	0.219962	1	Not_differentially_expressed	0.20686	1	Not_differentially_expressed	0.230994	1	Not_differentially_expressed	0.182498	1	Not_differentially_expressed	0.171873	1	Not_differentially_expressed
IPP	-0.0168207	1	Not_differentially_expressed	-0.034874	1	Not_differentially_expressed	-0.0579252	1	Not_differentially_expressed	-0.0434168	1	Not_differentially_expressed	-0.0590499	1	Not_differentially_expressed
MAST2	0.0162413	1	Not_differentially_expressed	0.0062962	1	Not_differentially_expressed	0.0277721	1	Not_differentially_expressed	-0.00699768	1	Not_differentially_expressed	-0.0101583	1	Not_differentially_expressed
PIK3R3	-0.483043	1	Not_differentially_expressed	-0.481686	1	Not_differentially_expressed	-0.480424	1	Not_differentially_expressed	-0.506115	1	Not_differentially_expressed	-0.511114	1	Not_differentially_expressed
POMGNT1	0.0909903	1	Not_differentially_expressed	0.089806	1	Not_differentially_expressed	0.101145	1	Not_differentially_expressed	0.079334	1	Not_differentially_expressed	0.0802185	1	Not_differentially_expressed
LURAP1	0.13069	1	Not_differentially_expressed	0.0290533	1	Not_differentially_expressed	0.0249056	1	Not_differentially_expressed	0.126979	1	Not_differentially_expressed	0.278632	1	Not_differentially_expressed
RAD54L	1.06632	1	Not_differentially_expressed	1.14201	1	Not_differentially_expressed	1.07066	1	Not_differentially_expressed	1.02907	1	Not_differentially_expressed	1.12001	1	Not_differentially_expressed
LRRC41	0.333161	1	Not_differentially_expressed	0.343236	1	Not_differentially_expressed	0.350361	1	Not_differentially_expressed	0.341353	1	Not_differentially_expressed	0.329437	1	Not_differentially_expressed
UQCRH	0.413973	1	Not_differentially_expressed	0.458685	1	Not_differentially_expressed	0.54131	1	Not_differentially_expressed	0.445069	1	Not_differentially_expressed	0.422259	1	Not_differentially_expressed
NSUN4	0.312723	1	Not_differentially_expressed	0.291717	1	Not_differentially_expressed	0.272474	1	Not_differentially_expressed	0.285323	1	Not_differentially_expressed	0.287501	1	Not_differentially_expressed
FAAH	-0.786421	1	Not_differentially_expressed	-0.926502	1	Not_differentially_expressed	-0.859266	1	Not_differentially_expressed	-0.889805	1	Not_differentially_expressed	-0.910878	1	Not_differentially_expressed
DMBX1	0.0405192	1	Not_differentially_expressed	-0.0133946	1	Not_differentially_expressed	-0.0171808	1	Not_differentially_expressed	-0.0721859	1	Not_differentially_expressed	0.00950261	1	Not_differentially_expressed
MKNK1	-0.037999	1	Not_differentially_expressed	-0.0590154	1	Not_differentially_expressed	-0.0568991	1	Not_differentially_expressed	-0.0606345	1	Not_differentially_expressed	-0.054016	1	Not_differentially_expressed
MOB3C	0.243578	1	Not_differentially_expressed	0.219662	1	Not_differentially_expressed	0.222117	1	Not_differentially_expressed	0.24547	1	Not_differentially_expressed	0.231364	1	Not_differentially_expressed
ATPAF1	0.0154937	1	Not_differentially_expressed	0.00575012	1	Not_differentially_expressed	0.0194002	1	Not_differentially_expressed	0.00809306	1	Not_differentially_expressed	0.00893546	1	Not_differentially_expressed
CYP4A11	-0.835997	1	Not_differentially_expressed	-2.36585	0.0105655	down_regulated	-2.12861	0.0174188	down_regulated	-1.88656	0.386879	Not_differentially_expressed	-1.79534	0.655206	Not_differentially_expressed
CYP4X1	-1.83802	0.261809	Not_differentially_expressed	-2.13373	0.030211	down_regulated	-2.12625	0.0291437	down_regulated	-2.0213	0.0686173	Not_differentially_expressed	-2.18342	0.0159879	down_regulated
CYP4A22	-1.25203	1	Not_differentially_expressed	-3.0371	0.00132093	down_regulated	-3.00634	5.69932e-05	down_regulated	-2.94969	0.000198222	down_regulated	-3.13872	0.000699955	down_regulated
PDZK1IP1	0.452688	1	Not_differentially_expressed	0.471039	1	Not_differentially_expressed	0.492058	1	Not_differentially_expressed	0.441734	1	Not_differentially_expressed	0.245874	1	Not_differentially_expressed
TAL1	0.100103	1	Not_differentially_expressed	0.11931	1	Not_differentially_expressed	0.10447	1	Not_differentially_expressed	0.349894	1	Not_differentially_expressed	0.250762	1	Not_differentially_expressed
STIL	0.75365	1	Not_differentially_expressed	0.774845	1	Not_differentially_expressed	0.763157	1	Not_differentially_expressed	0.742756	1	Not_differentially_expressed	0.725047	1	Not_differentially_expressed
CMPK1	0.375166	1	Not_differentially_expressed	0.361328	1	Not_differentially_expressed	0.347997	1	Not_differentially_expressed	0.338403	1	Not_differentially_expressed	0.315987	1	Not_differentially_expressed
FOXD2	-0.547839	1	Not_differentially_expressed	-0.468378	1	Not_differentially_expressed	-0.364356	1	Not_differentially_expressed	-0.426506	1	Not_differentially_expressed	-0.59088	1	Not_differentially_expressed
SLC5A9	1.25091	1	Not_differentially_expressed	1.90285	0.0339948	up_regulated	1.16791	1	Not_differentially_expressed	1.23488	1	Not_differentially_expressed	1.83794	0.0612439	Not_differentially_expressed
SPATA6	-0.186892	1	Not_differentially_expressed	-0.264861	1	Not_differentially_expressed	-0.264737	1	Not_differentially_expressed	-0.256695	1	Not_differentially_expressed	-0.214267	1	Not_differentially_expressed
AGBL4	0.0173608	1	Not_differentially_expressed	-0.00597344	1	Not_differentially_expressed	-0.224271	1	Not_differentially_expressed	-0.151593	1	Not_differentially_expressed	0.0619868	1	Not_differentially_expressed
BEND5	0.270981	1	Not_differentially_expressed	0.259534	1	Not_differentially_expressed	0.255169	1	Not_differentially_expressed	0.31642	1	Not_differentially_expressed	0.333329	1	Not_differentially_expressed
ELAVL4	1.33248	1	Not_differentially_expressed	1.24522	1	Not_differentially_expressed	1.29109	1	Not_differentially_expressed	1.15719	1	Not_differentially_expressed	1.26696	1	Not_differentially_expressed
FAF1	0.670787	1	Not_differentially_expressed	0.729693	1	Not_differentially_expressed	0.737395	1	Not_differentially_expressed	0.689393	1	Not_differentially_expressed	0.688648	1	Not_differentially_expressed
CDKN2C	1.0603	1	Not_differentially_expressed	1.13574	1	Not_differentially_expressed	1.14541	1	Not_differentially_expressed	1.1995	1	Not_differentially_expressed	1.09854	1	Not_differentially_expressed
RNF11	-0.309785	1	Not_differentially_expressed	-0.334825	1	Not_differentially_expressed	-0.342961	1	Not_differentially_expressed	-0.316507	1	Not_differentially_expressed	-0.324672	1	Not_differentially_expressed
TTC39A	-1.23969	1	Not_differentially_expressed	-1.39518	0.325358	Not_differentially_expressed	-1.39396	0.324385	Not_differentially_expressed	-1.37055	0.510256	Not_differentially_expressed	-1.34644	0.623361	Not_differentially_expressed
EPS15	0.307166	1	Not_differentially_expressed	0.279302	1	Not_differentially_expressed	0.270583	1	Not_differentially_expressed	0.256301	1	Not_differentially_expressed	0.279088	1	Not_differentially_expressed
OSBPL9	0.426458	1	Not_differentially_expressed	0.429383	1	Not_differentially_expressed	0.426439	1	Not_differentially_expressed	0.371448	1	Not_differentially_expressed	0.441894	1	Not_differentially_expressed
RAB3B	-1.57396	0.568784	Not_differentially_expressed	-1.65095	0.298314	Not_differentially_expressed	-1.65036	0.279099	Not_differentially_expressed	-1.57618	0.565324	Not_differentially_expressed	-1.39336	1	Not_differentially_expressed
TXNDC12	0.0958084	1	Not_differentially_expressed	0.112438	1	Not_differentially_expressed	0.110646	1	Not_differentially_expressed	0.0931858	1	Not_differentially_expressed	0.0969258	1	Not_differentially_expressed
KTI12	0.309907	1	Not_differentially_expressed	0.311593	1	Not_differentially_expressed	0.320337	1	Not_differentially_expressed	0.283244	1	Not_differentially_expressed	0.312622	1	Not_differentially_expressed
BTF3L4	0.283774	1	Not_differentially_expressed	0.257227	1	Not_differentially_expressed	0.278655	1	Not_differentially_expressed	0.260354	1	Not_differentially_expressed	0.229897	1	Not_differentially_expressed
ZFYVE9	0.400363	1	Not_differentially_expressed	0.43313	1	Not_differentially_expressed	0.417348	1	Not_differentially_expressed	0.404126	1	Not_differentially_expressed	0.428765	1	Not_differentially_expressed
CC2D1B	0.300385	1	Not_differentially_expressed	0.326552	1	Not_differentially_expressed	0.33615	1	Not_differentially_expressed	0.307804	1	Not_differentially_expressed	0.298598	1	Not_differentially_expressed
ORC1	0.822377	1	Not_differentially_expressed	0.829834	1	Not_differentially_expressed	0.834796	1	Not_differentially_expressed	0.809728	1	Not_differentially_expressed	0.825395	1	Not_differentially_expressed
PRPF38A	0.443614	1	Not_differentially_expressed	0.461002	1	Not_differentially_expressed	0.473051	1	Not_differentially_expressed	0.438408	1	Not_differentially_expressed	0.447679	1	Not_differentially_expressed
GPX7	1.13225	1	Not_differentially_expressed	1.16963	1	Not_differentially_expressed	1.17381	1	Not_differentially_expressed	1.14463	1	Not_differentially_expressed	1.1516	1	Not_differentially_expressed
ZYG11B	0.220806	1	Not_differentially_expressed	0.203446	1	Not_differentially_expressed	0.186137	1	Not_differentially_expressed	0.185626	1	Not_differentially_expressed	0.226464	1	Not_differentially_expressed
ZYG11A	0.525237	1	Not_differentially_expressed	0.487167	1	Not_differentially_expressed	0.436759	1	Not_differentially_expressed	0.376809	1	Not_differentially_expressed	0.44689	1	Not_differentially_expressed
ECHDC2	0.256113	1	Not_differentially_expressed	0.153759	1	Not_differentially_expressed	0.113796	1	Not_differentially_expressed	0.141516	1	Not_differentially_expressed	0.224755	1	Not_differentially_expressed
SCP2	-0.356342	1	Not_differentially_expressed	-0.380492	1	Not_differentially_expressed	-0.366947	1	Not_differentially_expressed	-0.341718	1	Not_differentially_expressed	-0.352926	1	Not_differentially_expressed
PODN	-0.868031	1	Not_differentially_expressed	-0.851604	1	Not_differentially_expressed	-0.83518	1	Not_differentially_expressed	-0.518286	1	Not_differentially_expressed	-0.692619	1	Not_differentially_expressed
SLC1A7	-0.567121	1	Not_differentially_expressed	-0.584646	1	Not_differentially_expressed	-0.611339	1	Not_differentially_expressed	-0.193187	1	Not_differentially_expressed	-0.370803	1	Not_differentially_expressed
CPT2	-0.0569168	1	Not_differentially_expressed	-0.0581672	1	Not_differentially_expressed	-0.048283	1	Not_differentially_expressed	-0.0688375	1	Not_differentially_expressed	-0.0346163	1	Not_differentially_expressed
MAGOH	0.751287	1	Not_differentially_expressed	0.789066	1	Not_differentially_expressed	0.804267	1	Not_differentially_expressed	0.773508	1	Not_differentially_expressed	0.758809	1	Not_differentially_expressed
LRP8	1.03678	1	Not_differentially_expressed	0.983933	1	Not_differentially_expressed	1.00797	1	Not_differentially_expressed	0.974467	1	Not_differentially_expressed	1.0208	1	Not_differentially_expressed
GLIS1	0.382958	1	Not_differentially_expressed	0.404135	1	Not_differentially_expressed	0.441325	1	Not_differentially_expressed	0.453004	1	Not_differentially_expressed	0.368867	1	Not_differentially_expressed
YIPF1	-0.796175	1	Not_differentially_expressed	-0.823181	1	Not_differentially_expressed	-0.81751	1	Not_differentially_expressed	-0.792455	1	Not_differentially_expressed	-0.809847	1	Not_differentially_expressed
HSPB11	0.397543	1	Not_differentially_expressed	0.391104	1	Not_differentially_expressed	0.370815	1	Not_differentially_expressed	0.378228	1	Not_differentially_expressed	0.361567	1	Not_differentially_expressed
LRRC42	0.768689	1	Not_differentially_expressed	0.795506	1	Not_differentially_expressed	0.801585	1	Not_differentially_expressed	0.770585	1	Not_differentially_expressed	0.763819	1	Not_differentially_expressed
TMEM59	-0.114245	1	Not_differentially_expressed	-0.117718	1	Not_differentially_expressed	-0.119021	1	Not_differentially_expressed	-0.115689	1	Not_differentially_expressed	-0.121943	1	Not_differentially_expressed
TCEANC2	0.168037	1	Not_differentially_expressed	0.162988	1	Not_differentially_expressed	0.149122	1	Not_differentially_expressed	0.119601	1	Not_differentially_expressed	0.158398	1	Not_differentially_expressed
CDCP2	-0.105897	1	Not_differentially_expressed	-0.157999	1	Not_differentially_expressed	0.19993	1	Not_differentially_expressed	0.190892	1	Not_differentially_expressed	-0.38641	1	Not_differentially_expressed
CYB5RL	0.0809645	1	Not_differentially_expressed	0.0711323	1	Not_differentially_expressed	0.0949315	1	Not_differentially_expressed	0.0652021	1	Not_differentially_expressed	0.0603165	1	Not_differentially_expressed
MRPL37	0.580527	1	Not_differentially_expressed	0.601053	1	Not_differentially_expressed	0.611444	1	Not_differentially_expressed	0.580517	1	Not_differentially_expressed	0.584625	1	Not_differentially_expressed
SSBP3	0.45037	1	Not_differentially_expressed	0.477545	1	Not_differentially_expressed	0.478601	1	Not_differentially_expressed	0.482013	1	Not_differentially_expressed	0.440877	1	Not_differentially_expressed
ACOT11	0.989284	1	Not_differentially_expressed	1.19734	1	Not_differentially_expressed	1.12898	1	Not_differentially_expressed	0.986636	1	Not_differentially_expressed	0.888089	1	Not_differentially_expressed
FAM151A	1.67102	0.167715	Not_differentially_expressed	2.19715	0.0762002	Not_differentially_expressed	1.62323	0.18964	Not_differentially_expressed	1.1147	1	Not_differentially_expressed	2.8275	0.00362363	up_regulated
TTC4	0.24957	1	Not_differentially_expressed	0.454293	1	Not_differentially_expressed	0.234637	1	Not_differentially_expressed	0.44746	1	Not_differentially_expressed	0.428229	1	Not_differentially_expressed
PARS2	0.572453	1	Not_differentially_expressed	0.583682	1	Not_differentially_expressed	0.592907	1	Not_differentially_expressed	0.544648	1	Not_differentially_expressed	0.575109	1	Not_differentially_expressed
DHCR24	-1.08127	1	Not_differentially_expressed	-1.00856	1	Not_differentially_expressed	-0.99612	1	Not_differentially_expressed	-1.05734	1	Not_differentially_expressed	-1.08308	1	Not_differentially_expressed
TMEM61	0.961902	1	Not_differentially_expressed	1.03021	1	Not_differentially_expressed	1.06773	1	Not_differentially_expressed	0.97321	1	Not_differentially_expressed	0.974074	1	Not_differentially_expressed
PCSK9	0.36531	1	Not_differentially_expressed	0.518679	1	Not_differentially_expressed	0.535608	1	Not_differentially_expressed	0.448039	1	Not_differentially_expressed	0.151993	1	Not_differentially_expressed
USP24	0.66318	1	Not_differentially_expressed	0.671771	1	Not_differentially_expressed	0.655736	1	Not_differentially_expressed	0.632109	1	Not_differentially_expressed	0.663992	1	Not_differentially_expressed
PRKAA2	-0.717237	1	Not_differentially_expressed	-0.745963	1	Not_differentially_expressed	-0.755278	1	Not_differentially_expressed	-0.749575	1	Not_differentially_expressed	-0.73381	1	Not_differentially_expressed
C8A	-1.82184	1	Not_differentially_expressed	-1.7215	1	Not_differentially_expressed	-1.533	1	Not_differentially_expressed	-1.24861	1	Not_differentially_expressed	-1.72773	1	Not_differentially_expressed
DAB1	-0.328077	1	Not_differentially_expressed	-0.48428	1	Not_differentially_expressed	-0.362607	1	Not_differentially_expressed	-0.069725	1	Not_differentially_expressed	-0.408522	1	Not_differentially_expressed
OMA1	0.0257943	1	Not_differentially_expressed	-0.00313293	1	Not_differentially_expressed	-0.00527384	1	Not_differentially_expressed	-0.0270769	1	Not_differentially_expressed	-0.0146654	1	Not_differentially_expressed
TACSTD2	0.543037	1	Not_differentially_expressed	0.586593	1	Not_differentially_expressed	0.602748	1	Not_differentially_expressed	0.547812	1	Not_differentially_expressed	0.475094	1	Not_differentially_expressed
MYSM1	0.220503	1	Not_differentially_expressed	0.0389153	1	Not_differentially_expressed	0.0143883	1	Not_differentially_expressed	-0.0168868	1	Not_differentially_expressed	0.0755498	1	Not_differentially_expressed
JUN	-0.136231	1	Not_differentially_expressed	-0.206822	1	Not_differentially_expressed	-0.195852	1	Not_differentially_expressed	-0.0313061	1	Not_differentially_expressed	-0.057149	1	Not_differentially_expressed
FGGY	0.327134	1	Not_differentially_expressed	0.229895	1	Not_differentially_expressed	0.273321	1	Not_differentially_expressed	0.281939	1	Not_differentially_expressed	0.212243	1	Not_differentially_expressed
HOOK1	0.217195	1	Not_differentially_expressed	0.167041	1	Not_differentially_expressed	0.143601	1	Not_differentially_expressed	0.107948	1	Not_differentially_expressed	0.143391	1	Not_differentially_expressed
CYP2J2	-0.956371	1	Not_differentially_expressed	-1.05702	1	Not_differentially_expressed	-1.04946	1	Not_differentially_expressed	-1.01155	1	Not_differentially_expressed	-1.04366	1	Not_differentially_expressed
C1orf87	2.01191	1	Not_differentially_expressed	1.68846	1	Not_differentially_expressed	1.59911	1	Not_differentially_expressed	0.632869	1	Not_differentially_expressed	1.66544	1	Not_differentially_expressed
NFIA	-0.850859	1	Not_differentially_expressed	-0.962048	1	Not_differentially_expressed	-0.96878	1	Not_differentially_expressed	-0.921905	1	Not_differentially_expressed	-0.914799	1	Not_differentially_expressed
TM2D1	0.0987903	1	Not_differentially_expressed	0.0885488	1	Not_differentially_expressed	0.0357819	1	Not_differentially_expressed	0.0507457	1	Not_differentially_expressed	0.0599753	1	Not_differentially_expressed
L1TD1	-0.0495126	1	Not_differentially_expressed	-0.25081	1	Not_differentially_expressed	-0.235072	1	Not_differentially_expressed	-0.152505	1	Not_differentially_expressed	-0.0526883	1	Not_differentially_expressed
USP1	1.10214	1	Not_differentially_expressed	1.13703	1	Not_differentially_expressed	1.12261	1	Not_differentially_expressed	1.09645	1	Not_differentially_expressed	1.10972	1	Not_differentially_expressed
DOCK7	0.78463	1	Not_differentially_expressed	0.813743	1	Not_differentially_expressed	0.79746	1	Not_differentially_expressed	0.771622	1	Not_differentially_expressed	0.797207	1	Not_differentially_expressed
ANGPTL3	1.72131	0.320138	Not_differentially_expressed	1.19419	1	Not_differentially_expressed	1.2402	1	Not_differentially_expressed	1.20888	1	Not_differentially_expressed	1.30399	1	Not_differentially_expressed
ATG4C	0.333537	1	Not_differentially_expressed	0.3178	1	Not_differentially_expressed	0.308845	1	Not_differentially_expressed	0.300378	1	Not_differentially_expressed	0.321572	1	Not_differentially_expressed
FOXD3	2.10222	0.0585177	Not_differentially_expressed	2.10951	0.0518861	Not_differentially_expressed	2.02746	0.056855	Not_differentially_expressed	1.95094	0.141532	Not_differentially_expressed	2.03753	0.116845	Not_differentially_expressed
ALG6	0.211524	1	Not_differentially_expressed	0.21058	1	Not_differentially_expressed	0.210631	1	Not_differentially_expressed	0.166844	1	Not_differentially_expressed	0.171803	1	Not_differentially_expressed
ITGB3BP	0.389921	1	Not_differentially_expressed	0.37037	1	Not_differentially_expressed	0.332319	1	Not_differentially_expressed	0.405114	1	Not_differentially_expressed	0.341595	1	Not_differentially_expressed
EFCAB7	0.407604	1	Not_differentially_expressed	0.344323	1	Not_differentially_expressed	0.333853	1	Not_differentially_expressed	0.306653	1	Not_differentially_expressed	0.331042	1	Not_differentially_expressed
PGM1	0.600524	1	Not_differentially_expressed	0.695324	1	Not_differentially_expressed	0.704567	1	Not_differentially_expressed	0.682685	1	Not_differentially_expressed	0.685615	1	Not_differentially_expressed
ROR1	1.27227	1	Not_differentially_expressed	1.38386	0.499108	Not_differentially_expressed	1.25298	1	Not_differentially_expressed	1.3463	0.746328	Not_differentially_expressed	1.35654	0.711283	Not_differentially_expressed
CACHD1	1.16142	1	Not_differentially_expressed	1.20242	1	Not_differentially_expressed	1.21146	1	Not_differentially_expressed	1.19008	1	Not_differentially_expressed	1.21123	1	Not_differentially_expressed
RAVER2	1.43219	0.068475	Not_differentially_expressed	1.43865	0.0494119	up_regulated	1.44087	0.0460462	up_regulated	1.38132	0.151083	Not_differentially_expressed	1.40833	0.0913343	Not_differentially_expressed
JAK1	-0.0501706	1	Not_differentially_expressed	-0.0304888	1	Not_differentially_expressed	-0.030471	1	Not_differentially_expressed	-0.0117377	1	Not_differentially_expressed	-0.00906518	1	Not_differentially_expressed
AK4	-0.309207	1	Not_differentially_expressed	-0.303918	1	Not_differentially_expressed	-0.356276	1	Not_differentially_expressed	-0.334468	1	Not_differentially_expressed	-0.22203	1	Not_differentially_expressed
LEPROT	0.107655	1	Not_differentially_expressed	0.112917	1	Not_differentially_expressed	0.108649	1	Not_differentially_expressed	0.135383	1	Not_differentially_expressed	0.108533	1	Not_differentially_expressed
LEPR	0.316764	1	Not_differentially_expressed	0.260897	1	Not_differentially_expressed	0.211376	1	Not_differentially_expressed	0.360256	1	Not_differentially_expressed	0.594981	1	Not_differentially_expressed
PDE4B	0.00660749	1	Not_differentially_expressed	0.0204143	1	Not_differentially_expressed	0.0154336	1	Not_differentially_expressed	-0.0107633	1	Not_differentially_expressed	0.0483335	1	Not_differentially_expressed
SGIP1	0.0426795	1	Not_differentially_expressed	-0.0913502	1	Not_differentially_expressed	-0.117167	1	Not_differentially_expressed	-0.0402704	1	Not_differentially_expressed	-0.130538	1	Not_differentially_expressed
TCTEX1D1	0.142443	1	Not_differentially_expressed	0.0522002	1	Not_differentially_expressed	-0.00873548	1	Not_differentially_expressed	-0.061427	1	Not_differentially_expressed	0.0745857	1	Not_differentially_expressed
INSL5	0.763707	1	Not_differentially_expressed	0.688587	1	Not_differentially_expressed	0.28061	1	Not_differentially_expressed	0.407432	1	Not_differentially_expressed	0.572839	1	Not_differentially_expressed
WDR78	-0.0212114	1	Not_differentially_expressed	-0.101763	1	Not_differentially_expressed	-0.11194	1	Not_differentially_expressed	-0.150523	1	Not_differentially_expressed	-0.0802394	1	Not_differentially_expressed
MIER1	0.27107	1	Not_differentially_expressed	0.223048	1	Not_differentially_expressed	0.201641	1	Not_differentially_expressed	0.207652	1	Not_differentially_expressed	0.233199	1	Not_differentially_expressed
SLC35D1	-0.363045	1	Not_differentially_expressed	-0.41966	1	Not_differentially_expressed	-0.425656	1	Not_differentially_expressed	-0.431042	1	Not_differentially_expressed	-0.39017	1	Not_differentially_expressed
IL23R	0.91029	1	Not_differentially_expressed	0.660128	1	Not_differentially_expressed	0.535238	1	Not_differentially_expressed	0.482922	1	Not_differentially_expressed	0.41458	1	Not_differentially_expressed
SERBP1	0.549932	1	Not_differentially_expressed	0.561848	1	Not_differentially_expressed	0.535515	1	Not_differentially_expressed	0.514926	1	Not_differentially_expressed	0.557725	1	Not_differentially_expressed
GADD45A	-0.0798817	1	Not_differentially_expressed	-0.10097	1	Not_differentially_expressed	-0.0935195	1	Not_differentially_expressed	-0.0859647	1	Not_differentially_expressed	-0.0937122	1	Not_differentially_expressed
GNG12	-0.0487615	1	Not_differentially_expressed	-0.0372389	1	Not_differentially_expressed	-0.0580634	1	Not_differentially_expressed	-0.0159566	1	Not_differentially_expressed	-0.0329694	1	Not_differentially_expressed
DIRAS3	0.166435	1	Not_differentially_expressed	0.0413687	1	Not_differentially_expressed	0.0500954	1	Not_differentially_expressed	-0.120494	1	Not_differentially_expressed	0.171829	1	Not_differentially_expressed
WLS	-0.457794	1	Not_differentially_expressed	-0.642123	1	Not_differentially_expressed	-0.640676	1	Not_differentially_expressed	-0.49516	1	Not_differentially_expressed	-0.334684	1	Not_differentially_expressed
DEPDC1	0.809372	1	Not_differentially_expressed	0.801272	1	Not_differentially_expressed	0.803593	1	Not_differentially_expressed	0.759714	1	Not_differentially_expressed	0.794342	1	Not_differentially_expressed
LRRC7	0.9672	1	Not_differentially_expressed	1.10689	1	Not_differentially_expressed	1.66246	1	Not_differentially_expressed	0.744118	1	Not_differentially_expressed	1.04694	1	Not_differentially_expressed
LRRC40	0.412192	1	Not_differentially_expressed	0.424993	1	Not_differentially_expressed	0.397532	1	Not_differentially_expressed	0.402443	1	Not_differentially_expressed	0.417857	1	Not_differentially_expressed
SRSF11	0.440165	1	Not_differentially_expressed	0.402839	1	Not_differentially_expressed	0.34717	1	Not_differentially_expressed	0.37109	1	Not_differentially_expressed	0.409627	1	Not_differentially_expressed
ANKRD13C	0.126393	1	Not_differentially_expressed	0.0925441	1	Not_differentially_expressed	0.0621075	1	Not_differentially_expressed	0.0808225	1	Not_differentially_expressed	0.116386	1	Not_differentially_expressed
HHLA3	0.602562	1	Not_differentially_expressed	0.629898	1	Not_differentially_expressed	0.642656	1	Not_differentially_expressed	0.621048	1	Not_differentially_expressed	0.618738	1	Not_differentially_expressed
CTH	0.0507305	1	Not_differentially_expressed	0.173633	1	Not_differentially_expressed	0.179994	1	Not_differentially_expressed	0.195516	1	Not_differentially_expressed	0.176777	1	Not_differentially_expressed
PTGER3	-0.512482	1	Not_differentially_expressed	-0.514762	1	Not_differentially_expressed	-0.557835	1	Not_differentially_expressed	-0.0378473	1	Not_differentially_expressed	-0.352772	1	Not_differentially_expressed
ZRANB2	0.522808	1	Not_differentially_expressed	0.501651	1	Not_differentially_expressed	0.469295	1	Not_differentially_expressed	0.464397	1	Not_differentially_expressed	0.495224	1	Not_differentially_expressed
NEGR1	-0.117495	1	Not_differentially_expressed	-0.162345	1	Not_differentially_expressed	-0.1705	1	Not_differentially_expressed	0.0577637	1	Not_differentially_expressed	-0.0666387	1	Not_differentially_expressed
LRRIQ3	0.361359	1	Not_differentially_expressed	0.250703	1	Not_differentially_expressed	0.517261	1	Not_differentially_expressed	0.289105	1	Not_differentially_expressed	0.307755	1	Not_differentially_expressed
FPGT	-0.0445019	1	Not_differentially_expressed	-0.0631081	1	Not_differentially_expressed	-0.066489	1	Not_differentially_expressed	-0.0916553	1	Not_differentially_expressed	-0.0838584	1	Not_differentially_expressed
FPGT-TNNI3K	0.45769	1	Not_differentially_expressed	0.121743	1	Not_differentially_expressed	-0.266376	1	Not_differentially_expressed	-0.126482	1	Not_differentially_expressed	0.19522	1	Not_differentially_expressed
TNNI3K	-0.0686021	1	Not_differentially_expressed	-0.553541	1	Not_differentially_expressed	-0.0993714	1	Not_differentially_expressed	0.142554	1	Not_differentially_expressed	-0.381052	1	Not_differentially_expressed
CRYZ	0.3405	1	Not_differentially_expressed	0.340712	1	Not_differentially_expressed	0.326711	1	Not_differentially_expressed	0.345746	1	Not_differentially_expressed	0.332347	1	Not_differentially_expressed
TYW3	0.448833	1	Not_differentially_expressed	0.443649	1	Not_differentially_expressed	0.433054	1	Not_differentially_expressed	0.423292	1	Not_differentially_expressed	0.474883	1	Not_differentially_expressed
LHX8	0.956642	1	Not_differentially_expressed	0.755196	1	Not_differentially_expressed	0.764067	1	Not_differentially_expressed	0.254222	1	Not_differentially_expressed	0.73631	1	Not_differentially_expressed
SLC44A5	-1.01236	1	Not_differentially_expressed	-1.07855	1	Not_differentially_expressed	-1.18902	1	Not_differentially_expressed	-1.09869	1	Not_differentially_expressed	-1.46575	1	Not_differentially_expressed
ACADM	0.284346	1	Not_differentially_expressed	0.281955	1	Not_differentially_expressed	0.277204	1	Not_differentially_expressed	0.258617	1	Not_differentially_expressed	0.300605	1	Not_differentially_expressed
RABGGTB	0.28829	1	Not_differentially_expressed	0.230754	1	Not_differentially_expressed	0.226402	1	Not_differentially_expressed	0.196126	1	Not_differentially_expressed	0.254927	1	Not_differentially_expressed
MSH4	0.608238	1	Not_differentially_expressed	0.166761	1	Not_differentially_expressed	0.19557	1	Not_differentially_expressed	-0.0705103	1	Not_differentially_expressed	0.338188	1	Not_differentially_expressed
ST6GALNAC3	0.694938	1	Not_differentially_expressed	0.700394	1	Not_differentially_expressed	0.671835	1	Not_differentially_expressed	0.762944	1	Not_differentially_expressed	0.855024	1	Not_differentially_expressed
ST6GALNAC5	1.33335	1	Not_differentially_expressed	1.37841	1	Not_differentially_expressed	1.41149	1	Not_differentially_expressed	1.3779	1	Not_differentially_expressed	1.32327	1	Not_differentially_expressed
PIGK	0.00845505	1	Not_differentially_expressed	-0.0124371	1	Not_differentially_expressed	-0.0255062	1	Not_differentially_expressed	-0.00781471	1	Not_differentially_expressed	0.00775256	1	Not_differentially_expressed
AK5	1.05727	1	Not_differentially_expressed	0.579935	1	Not_differentially_expressed	0.595238	1	Not_differentially_expressed	1.26378	1	Not_differentially_expressed	1.11264	1	Not_differentially_expressed
USP33	0.267985	1	Not_differentially_expressed	0.267048	1	Not_differentially_expressed	0.251498	1	Not_differentially_expressed	0.252252	1	Not_differentially_expressed	0.275865	1	Not_differentially_expressed
NEXN	0.140124	1	Not_differentially_expressed	0.102419	1	Not_differentially_expressed	0.0952161	1	Not_differentially_expressed	0.235565	1	Not_differentially_expressed	0.161691	1	Not_differentially_expressed
FUBP1	0.332246	1	Not_differentially_expressed	0.294237	1	Not_differentially_expressed	0.258559	1	Not_differentially_expressed	0.290578	1	Not_differentially_expressed	0.270616	1	Not_differentially_expressed
DNAJB4	0.587796	1	Not_differentially_expressed	0.601664	1	Not_differentially_expressed	0.57841	1	Not_differentially_expressed	0.657022	1	Not_differentially_expressed	0.653588	1	Not_differentially_expressed
GIPC2	0.847944	1	Not_differentially_expressed	0.864046	1	Not_differentially_expressed	0.863251	1	Not_differentially_expressed	0.763627	1	Not_differentially_expressed	0.987384	1	Not_differentially_expressed
IFI44L	0.799971	1	Not_differentially_expressed	0.68522	1	Not_differentially_expressed	0.666328	1	Not_differentially_expressed	0.655105	1	Not_differentially_expressed	0.564532	1	Not_differentially_expressed
IFI44	0.869028	1	Not_differentially_expressed	0.861787	1	Not_differentially_expressed	0.85081	1	Not_differentially_expressed	0.835866	1	Not_differentially_expressed	0.760916	1	Not_differentially_expressed
TTLL7	-0.339333	1	Not_differentially_expressed	-0.365319	1	Not_differentially_expressed	-0.33273	1	Not_differentially_expressed	-0.321584	1	Not_differentially_expressed	-0.408213	1	Not_differentially_expressed
PRKACB	-0.558461	1	Not_differentially_expressed	-0.629282	1	Not_differentially_expressed	-0.629158	1	Not_differentially_expressed	-0.62082	1	Not_differentially_expressed	-0.696271	1	Not_differentially_expressed
SAMD13	-0.539869	1	Not_differentially_expressed	-0.624456	1	Not_differentially_expressed	-0.666878	1	Not_differentially_expressed	-0.37434	1	Not_differentially_expressed	-0.652439	1	Not_differentially_expressed
DNASE2B	-1.87611	0.160241	Not_differentially_expressed	-1.9149	0.14305	Not_differentially_expressed	-1.9387	0.108101	Not_differentially_expressed	-2.01846	0.070385	Not_differentially_expressed	-1.96657	0.0907994	Not_differentially_expressed
RPF1	-0.041697	1	Not_differentially_expressed	-0.0424611	1	Not_differentially_expressed	-0.0438145	1	Not_differentially_expressed	-0.0150618	1	Not_differentially_expressed	-0.0434023	1	Not_differentially_expressed
GNG5	0.213499	1	Not_differentially_expressed	0.240677	1	Not_differentially_expressed	0.237395	1	Not_differentially_expressed	0.256014	1	Not_differentially_expressed	0.187647	1	Not_differentially_expressed
CTBS	-0.109658	1	Not_differentially_expressed	-0.177138	1	Not_differentially_expressed	-0.205194	1	Not_differentially_expressed	-0.140267	1	Not_differentially_expressed	-0.178933	1	Not_differentially_expressed
SSX2IP	0.619563	1	Not_differentially_expressed	0.617922	1	Not_differentially_expressed	0.6049	1	Not_differentially_expressed	0.62586	1	Not_differentially_expressed	0.593207	1	Not_differentially_expressed
LPAR3	0.0770287	1	Not_differentially_expressed	0.033395	1	Not_differentially_expressed	0.0605875	1	Not_differentially_expressed	0.120223	1	Not_differentially_expressed	0.0390663	1	Not_differentially_expressed
MCOLN2	0.628483	1	Not_differentially_expressed	0.548335	1	Not_differentially_expressed	0.560347	1	Not_differentially_expressed	0.499887	1	Not_differentially_expressed	0.571092	1	Not_differentially_expressed
WDR63	-0.278274	1	Not_differentially_expressed	-0.416186	1	Not_differentially_expressed	-0.478798	1	Not_differentially_expressed	-0.444011	1	Not_differentially_expressed	-0.295673	1	Not_differentially_expressed
MCOLN3	1.12532	1	Not_differentially_expressed	1.08747	1	Not_differentially_expressed	1.0656	1	Not_differentially_expressed	0.964459	1	Not_differentially_expressed	1.13826	1	Not_differentially_expressed
SYDE2	-0.74753	1	Not_differentially_expressed	-0.787937	1	Not_differentially_expressed	-0.867472	1	Not_differentially_expressed	-0.869886	1	Not_differentially_expressed	-0.753491	1	Not_differentially_expressed
C1orf52	0.437692	1	Not_differentially_expressed	0.427444	1	Not_differentially_expressed	0.431187	1	Not_differentially_expressed	0.433397	1	Not_differentially_expressed	0.429293	1	Not_differentially_expressed
BCL10	0.150584	1	Not_differentially_expressed	0.142646	1	Not_differentially_expressed	0.13598	1	Not_differentially_expressed	0.153163	1	Not_differentially_expressed	0.144749	1	Not_differentially_expressed
DDAH1	0.467263	1	Not_differentially_expressed	0.47548	1	Not_differentially_expressed	0.456536	1	Not_differentially_expressed	0.412386	1	Not_differentially_expressed	0.455656	1	Not_differentially_expressed
ZNHIT6	0.713531	1	Not_differentially_expressed	0.698819	1	Not_differentially_expressed	0.701696	1	Not_differentially_expressed	0.696957	1	Not_differentially_expressed	0.680955	1	Not_differentially_expressed
COL24A1	-0.355421	1	Not_differentially_expressed	-0.441916	1	Not_differentially_expressed	-0.464017	1	Not_differentially_expressed	-0.432192	1	Not_differentially_expressed	-0.494877	1	Not_differentially_expressed
ODF2L	0.361603	1	Not_differentially_expressed	0.328843	1	Not_differentially_expressed	0.339307	1	Not_differentially_expressed	0.289382	1	Not_differentially_expressed	0.298628	1	Not_differentially_expressed
CLCA2	-1.94916	0.697142	Not_differentially_expressed	-1.79978	1	Not_differentially_expressed	-1.80617	1	Not_differentially_expressed	-1.97919	0.640007	Not_differentially_expressed	-2.54058	0.031294	down_regulated
CLCA1	-0.134869	1	Not_differentially_expressed	-0.477193	1	Not_differentially_expressed	-0.231079	1	Not_differentially_expressed	-0.078568	1	Not_differentially_expressed	-0.451435	1	Not_differentially_expressed
SH3GLB1	0.261395	1	Not_differentially_expressed	0.285551	1	Not_differentially_expressed	0.283405	1	Not_differentially_expressed	0.295628	1	Not_differentially_expressed	0.296902	1	Not_differentially_expressed
HS2ST1	0.440034	1	Not_differentially_expressed	0.426821	1	Not_differentially_expressed	0.406656	1	Not_differentially_expressed	0.395434	1	Not_differentially_expressed	0.407644	1	Not_differentially_expressed
LMO4	1.45189	0.19846	Not_differentially_expressed	1.4846	0.121794	Not_differentially_expressed	1.49404	0.107756	Not_differentially_expressed	1.46832	0.163573	Not_differentially_expressed	1.437	0.244988	Not_differentially_expressed
PKN2	0.57237	1	Not_differentially_expressed	0.563721	1	Not_differentially_expressed	0.545557	1	Not_differentially_expressed	0.537013	1	Not_differentially_expressed	0.551829	1	Not_differentially_expressed
GTF2B	0.29194	1	Not_differentially_expressed	0.316484	1	Not_differentially_expressed	0.317885	1	Not_differentially_expressed	0.29123	1	Not_differentially_expressed	0.296835	1	Not_differentially_expressed
RBMXL1	0.502444	1	Not_differentially_expressed	0.495071	1	Not_differentially_expressed	0.360664	1	Not_differentially_expressed	0.309805	1	Not_differentially_expressed	0.514881	1	Not_differentially_expressed
GBP3	-0.223413	1	Not_differentially_expressed	-0.262423	1	Not_differentially_expressed	-0.25583	1	Not_differentially_expressed	-0.213812	1	Not_differentially_expressed	-0.358639	1	Not_differentially_expressed
GBP1	0.971536	1	Not_differentially_expressed	1.0089	1	Not_differentially_expressed	1.00852	1	Not_differentially_expressed	1.01061	1	Not_differentially_expressed	0.93703	1	Not_differentially_expressed
GBP2	-0.298326	1	Not_differentially_expressed	-0.370817	1	Not_differentially_expressed	-0.377027	1	Not_differentially_expressed	-0.328494	1	Not_differentially_expressed	-0.306602	1	Not_differentially_expressed
GBP4	0.637966	1	Not_differentially_expressed	0.601267	1	Not_differentially_expressed	0.606915	1	Not_differentially_expressed	0.614119	1	Not_differentially_expressed	0.507854	1	Not_differentially_expressed
GBP5	1.04202	1	Not_differentially_expressed	1.01847	1	Not_differentially_expressed	1.02111	1	Not_differentially_expressed	1.03124	1	Not_differentially_expressed	0.998326	1	Not_differentially_expressed
GBP6	0.451449	1	Not_differentially_expressed	0.499486	1	Not_differentially_expressed	0.526048	1	Not_differentially_expressed	0.511766	1	Not_differentially_expressed	0.227539	1	Not_differentially_expressed
LRRC8B	0.543075	1	Not_differentially_expressed	0.501029	1	Not_differentially_expressed	0.494607	1	Not_differentially_expressed	0.449644	1	Not_differentially_expressed	0.469626	1	Not_differentially_expressed
LRRC8C	1.18361	1	Not_differentially_expressed	1.18343	1	Not_differentially_expressed	1.15203	1	Not_differentially_expressed	1.16047	1	Not_differentially_expressed	1.15129	1	Not_differentially_expressed
LRRC8D	1.09902	1	Not_differentially_expressed	1.09676	1	Not_differentially_expressed	1.10102	1	Not_differentially_expressed	1.03078	1	Not_differentially_expressed	1.09326	1	Not_differentially_expressed
ZNF326	0.413395	1	Not_differentially_expressed	0.37659	1	Not_differentially_expressed	0.332812	1	Not_differentially_expressed	0.330584	1	Not_differentially_expressed	0.388513	1	Not_differentially_expressed
ZNF644	0.636167	1	Not_differentially_expressed	0.611546	1	Not_differentially_expressed	0.58606	1	Not_differentially_expressed	0.551615	1	Not_differentially_expressed	0.609324	1	Not_differentially_expressed
CDC7	1.1277	1	Not_differentially_expressed	1.12767	1	Not_differentially_expressed	1.11933	1	Not_differentially_expressed	1.06792	1	Not_differentially_expressed	1.10543	1	Not_differentially_expressed
TGFBR3	0.928817	1	Not_differentially_expressed	1.20664	1	Not_differentially_expressed	1.20322	1	Not_differentially_expressed	1.19544	1	Not_differentially_expressed	1.14594	1	Not_differentially_expressed
EPHX4	1.20736	1	Not_differentially_expressed	1.12628	1	Not_differentially_expressed	1.13382	1	Not_differentially_expressed	0.993122	1	Not_differentially_expressed	1.12403	1	Not_differentially_expressed
GLMN	0.474176	1	Not_differentially_expressed	0.448178	1	Not_differentially_expressed	0.452594	1	Not_differentially_expressed	0.398422	1	Not_differentially_expressed	0.429242	1	Not_differentially_expressed
RPAP2	0.260073	1	Not_differentially_expressed	0.212624	1	Not_differentially_expressed	0.396989	1	Not_differentially_expressed	0.151271	1	Not_differentially_expressed	0.211026	1	Not_differentially_expressed
GFI1	0.715657	1	Not_differentially_expressed	0.676439	1	Not_differentially_expressed	0.67395	1	Not_differentially_expressed	0.627693	1	Not_differentially_expressed	0.642842	1	Not_differentially_expressed
EVI5	0.185508	1	Not_differentially_expressed	0.108186	1	Not_differentially_expressed	0.0840474	1	Not_differentially_expressed	0.0837432	1	Not_differentially_expressed	0.148083	1	Not_differentially_expressed
RPL5	0.546168	1	Not_differentially_expressed	0.54906	1	Not_differentially_expressed	0.536191	1	Not_differentially_expressed	0.471211	1	Not_differentially_expressed	0.565229	1	Not_differentially_expressed
MTF2	0.502888	1	Not_differentially_expressed	0.45445	1	Not_differentially_expressed	0.449041	1	Not_differentially_expressed	0.41192	1	Not_differentially_expressed	0.442523	1	Not_differentially_expressed
TMED5	0.160191	1	Not_differentially_expressed	0.110164	1	Not_differentially_expressed	0.0891	1	Not_differentially_expressed	0.0757127	1	Not_differentially_expressed	0.131619	1	Not_differentially_expressed
CCDC18	1.06031	1	Not_differentially_expressed	1.02634	1	Not_differentially_expressed	0.956399	1	Not_differentially_expressed	0.549268	1	Not_differentially_expressed	1.00868	1	Not_differentially_expressed
DR1	0.33885	1	Not_differentially_expressed	0.308035	1	Not_differentially_expressed	0.389059	1	Not_differentially_expressed	0.276247	1	Not_differentially_expressed	0.30779	1	Not_differentially_expressed
FNBP1L	0.0166554	1	Not_differentially_expressed	0.0300274	1	Not_differentially_expressed	0.015883	1	Not_differentially_expressed	-0.0159572	1	Not_differentially_expressed	0.00947387	1	Not_differentially_expressed
BCAR3	-0.936363	1	Not_differentially_expressed	-0.942534	1	Not_differentially_expressed	-0.915676	1	Not_differentially_expressed	-0.879687	1	Not_differentially_expressed	-0.862571	1	Not_differentially_expressed
DNTTIP2	0.317445	1	Not_differentially_expressed	0.343734	1	Not_differentially_expressed	0.343898	1	Not_differentially_expressed	0.317253	1	Not_differentially_expressed	0.327085	1	Not_differentially_expressed
GCLM	0.639779	1	Not_differentially_expressed	0.671784	1	Not_differentially_expressed	0.606757	1	Not_differentially_expressed	0.617625	1	Not_differentially_expressed	0.658975	1	Not_differentially_expressed
ABCA4	1.30352	1	Not_differentially_expressed	1.30259	1	Not_differentially_expressed	1.31172	1	Not_differentially_expressed	1.28356	1	Not_differentially_expressed	1.27174	1	Not_differentially_expressed
ARHGAP29	-0.0392184	1	Not_differentially_expressed	-0.107375	1	Not_differentially_expressed	-0.145552	1	Not_differentially_expressed	-0.0902125	1	Not_differentially_expressed	-0.0333922	1	Not_differentially_expressed
ABCD3	-0.0741448	1	Not_differentially_expressed	-0.113064	1	Not_differentially_expressed	-0.127862	1	Not_differentially_expressed	-0.111595	1	Not_differentially_expressed	-0.0984589	1	Not_differentially_expressed
F3	-0.150743	1	Not_differentially_expressed	-0.367242	1	Not_differentially_expressed	-0.373393	1	Not_differentially_expressed	-0.0873412	1	Not_differentially_expressed	-0.10218	1	Not_differentially_expressed
SLC44A3	0.196894	1	Not_differentially_expressed	0.200369	1	Not_differentially_expressed	0.223829	1	Not_differentially_expressed	0.136497	1	Not_differentially_expressed	0.170217	1	Not_differentially_expressed
CNN3	0.291336	1	Not_differentially_expressed	0.316191	1	Not_differentially_expressed	0.318364	1	Not_differentially_expressed	0.313253	1	Not_differentially_expressed	0.314639	1	Not_differentially_expressed
ALG14	-0.333518	1	Not_differentially_expressed	-0.351234	1	Not_differentially_expressed	-0.33229	1	Not_differentially_expressed	-0.338172	1	Not_differentially_expressed	-0.333507	1	Not_differentially_expressed
RWDD3	0.58328	1	Not_differentially_expressed	0.641332	1	Not_differentially_expressed	0.673684	1	Not_differentially_expressed	0.608435	1	Not_differentially_expressed	0.642245	1	Not_differentially_expressed
PTBP2	1.03948	1	Not_differentially_expressed	1.02872	1	Not_differentially_expressed	1.00058	1	Not_differentially_expressed	0.963781	1	Not_differentially_expressed	1.02	1	Not_differentially_expressed
DPYD	0.0339408	1	Not_differentially_expressed	-0.0314094	1	Not_differentially_expressed	-0.0446356	1	Not_differentially_expressed	0.0188158	1	Not_differentially_expressed	-0.0126623	1	Not_differentially_expressed
SNX7	0.588549	1	Not_differentially_expressed	0.634421	1	Not_differentially_expressed	0.629429	1	Not_differentially_expressed	0.630452	1	Not_differentially_expressed	0.624762	1	Not_differentially_expressed
PALMD	0.42549	1	Not_differentially_expressed	0.524372	1	Not_differentially_expressed	0.520657	1	Not_differentially_expressed	0.587052	1	Not_differentially_expressed	0.54828	1	Not_differentially_expressed
FRRS1	-0.266852	1	Not_differentially_expressed	-0.254893	1	Not_differentially_expressed	-0.289223	1	Not_differentially_expressed	-0.309357	1	Not_differentially_expressed	-0.266754	1	Not_differentially_expressed
AGL	-1.36105	0.479896	Not_differentially_expressed	-1.58717	0.02864	down_regulated	-1.63757	0.0122707	down_regulated	-1.62743	0.018085	down_regulated	-1.34565	0.547989	Not_differentially_expressed
SLC35A3	-0.658815	1	Not_differentially_expressed	-0.805332	1	Not_differentially_expressed	-0.883138	1	Not_differentially_expressed	-0.772962	1	Not_differentially_expressed	-0.740034	1	Not_differentially_expressed
SASS6	0.539833	1	Not_differentially_expressed	0.517935	1	Not_differentially_expressed	0.493079	1	Not_differentially_expressed	0.478143	1	Not_differentially_expressed	0.502729	1	Not_differentially_expressed
LRRC39	0.167162	1	Not_differentially_expressed	-0.194516	1	Not_differentially_expressed	0.0156367	1	Not_differentially_expressed	0.22683	1	Not_differentially_expressed	-0.0814745	1	Not_differentially_expressed
DBT	0.0931165	1	Not_differentially_expressed	0.0683164	1	Not_differentially_expressed	0.0575924	1	Not_differentially_expressed	0.0628298	1	Not_differentially_expressed	0.0877125	1	Not_differentially_expressed
CDC14A	0.18681	1	Not_differentially_expressed	0.00436129	1	Not_differentially_expressed	-0.0120856	1	Not_differentially_expressed	0.0258469	1	Not_differentially_expressed	0.198813	1	Not_differentially_expressed
GPR88	-1.25439	1	Not_differentially_expressed	-1.41567	1	Not_differentially_expressed	-1.22516	1	Not_differentially_expressed	-1.11689	1	Not_differentially_expressed	-1.4107	1	Not_differentially_expressed
VCAM1	1.00227	1	Not_differentially_expressed	1.03619	1	Not_differentially_expressed	1.03286	1	Not_differentially_expressed	1.07753	1	Not_differentially_expressed	0.65326	1	Not_differentially_expressed
EXTL2	0.364691	1	Not_differentially_expressed	0.357676	1	Not_differentially_expressed	0.360739	1	Not_differentially_expressed	0.31161	1	Not_differentially_expressed	0.367013	1	Not_differentially_expressed
SLC30A7	-0.118684	1	Not_differentially_expressed	-0.194841	1	Not_differentially_expressed	-0.227375	1	Not_differentially_expressed	-0.253385	1	Not_differentially_expressed	-0.203819	1	Not_differentially_expressed
DPH5	0.0574414	1	Not_differentially_expressed	0.0369718	1	Not_differentially_expressed	0.041186	1	Not_differentially_expressed	0.0241779	1	Not_differentially_expressed	0.0452764	1	Not_differentially_expressed
S1PR1	-0.073137	1	Not_differentially_expressed	-0.116529	1	Not_differentially_expressed	-0.119349	1	Not_differentially_expressed	0.0634091	1	Not_differentially_expressed	0.13944	1	Not_differentially_expressed
COL11A1	-1.46994	0.894705	Not_differentially_expressed	-1.41342	1	Not_differentially_expressed	-1.42626	0.959264	Not_differentially_expressed	-1.40147	1	Not_differentially_expressed	-1.51842	0.722868	Not_differentially_expressed
RNPC3	0.404601	1	Not_differentially_expressed	0.318358	1	Not_differentially_expressed	0.251632	1	Not_differentially_expressed	0.278535	1	Not_differentially_expressed	0.362224	1	Not_differentially_expressed
AMY2B	0.366887	1	Not_differentially_expressed	0.287008	1	Not_differentially_expressed	0.426738	1	Not_differentially_expressed	0.516592	1	Not_differentially_expressed	0.444638	1	Not_differentially_expressed
AMY2A	0.256267	1	Not_differentially_expressed	-1.14129	1	Not_differentially_expressed	1.36565	1	Not_differentially_expressed	1.23523	1	Not_differentially_expressed	-0.976327	1	Not_differentially_expressed
AMY1A	0.43236	1	Not_differentially_expressed	4.6809	1.05316e-06	up_regulated	-0.158821	1	Not_differentially_expressed	2.87957	1.98745e-08	up_regulated	4.28498	1.66623e-05	up_regulated
AMY1B	1.91128	1	Not_differentially_expressed	4.27069	3.95617e-07	up_regulated	NA	NA	Not_differentially_expressed	3.21412	2.40283e-11	up_regulated	3.92718	4.73945e-06	up_regulated
AMY1C	0.0458384	1	Not_differentially_expressed	4.07357	1.72756e-09	up_regulated	NA	NA	Not_differentially_expressed	3.22371	5.05555e-11	up_regulated	4.05701	1.13785e-09	up_regulated
PRMT6	0.133342	1	Not_differentially_expressed	0.133166	1	Not_differentially_expressed	0.133258	1	Not_differentially_expressed	0.090109	1	Not_differentially_expressed	0.128288	1	Not_differentially_expressed
NTNG1	0.348227	1	Not_differentially_expressed	-0.874925	1	Not_differentially_expressed	0.00124784	1	Not_differentially_expressed	0.231275	1	Not_differentially_expressed	-0.740352	1	Not_differentially_expressed
VAV3	-1.36171	0.830039	Not_differentially_expressed	-1.40323	0.571576	Not_differentially_expressed	-1.40343	0.570795	Not_differentially_expressed	-1.37614	0.756323	Not_differentially_expressed	-1.422	0.425623	Not_differentially_expressed
SLC25A24	0.166142	1	Not_differentially_expressed	0.190342	1	Not_differentially_expressed	0.159942	1	Not_differentially_expressed	0.138661	1	Not_differentially_expressed	0.167862	1	Not_differentially_expressed
NBPF4	0.859412	1	Not_differentially_expressed	0.909227	1	Not_differentially_expressed	0.919395	1	Not_differentially_expressed	0.919576	1	Not_differentially_expressed	0.926316	1	Not_differentially_expressed
FAM102B	0.70588	1	Not_differentially_expressed	0.478477	1	Not_differentially_expressed	0.471902	1	Not_differentially_expressed	0.435338	1	Not_differentially_expressed	0.662497	1	Not_differentially_expressed
HENMT1	0.42573	1	Not_differentially_expressed	0.466122	1	Not_differentially_expressed	0.469822	1	Not_differentially_expressed	0.410435	1	Not_differentially_expressed	0.38998	1	Not_differentially_expressed
PRPF38B	0.449948	1	Not_differentially_expressed	0.398659	1	Not_differentially_expressed	0.407495	1	Not_differentially_expressed	0.392822	1	Not_differentially_expressed	0.406799	1	Not_differentially_expressed
STXBP3	0.364291	1	Not_differentially_expressed	0.352956	1	Not_differentially_expressed	0.333859	1	Not_differentially_expressed	0.324354	1	Not_differentially_expressed	0.360017	1	Not_differentially_expressed
AKNAD1	-0.0588877	1	Not_differentially_expressed	-0.360776	1	Not_differentially_expressed	-0.325055	1	Not_differentially_expressed	-0.301776	1	Not_differentially_expressed	-0.264162	1	Not_differentially_expressed
GPSM2	0.926841	1	Not_differentially_expressed	0.94815	1	Not_differentially_expressed	1.05672	1	Not_differentially_expressed	0.729389	1	Not_differentially_expressed	0.899957	1	Not_differentially_expressed
CLCC1	0.021836	1	Not_differentially_expressed	0.0634591	1	Not_differentially_expressed	0.106026	1	Not_differentially_expressed	0.267082	1	Not_differentially_expressed	0.0654655	1	Not_differentially_expressed
WDR47	0.306282	1	Not_differentially_expressed	0.339872	1	Not_differentially_expressed	0.320474	1	Not_differentially_expressed	0.33361	1	Not_differentially_expressed	0.321488	1	Not_differentially_expressed
TAF13	0.153515	1	Not_differentially_expressed	0.150055	1	Not_differentially_expressed	0.0830079	1	Not_differentially_expressed	0.118702	1	Not_differentially_expressed	0.103814	1	Not_differentially_expressed
TMEM167B	0.0132354	1	Not_differentially_expressed	0.0294242	1	Not_differentially_expressed	0.024728	1	Not_differentially_expressed	0.0355845	1	Not_differentially_expressed	0.00136072	1	Not_differentially_expressed
C1orf194	-0.267564	1	Not_differentially_expressed	-0.995724	1	Not_differentially_expressed	-0.764775	1	Not_differentially_expressed	-1.1125	1	Not_differentially_expressed	-1.12034	1	Not_differentially_expressed
KIAA1324	-1.08622	1	Not_differentially_expressed	-1.20276	1	Not_differentially_expressed	-1.19463	1	Not_differentially_expressed	-1.33345	1	Not_differentially_expressed	-1.11059	1	Not_differentially_expressed
SARS	0.181906	1	Not_differentially_expressed	0.204888	1	Not_differentially_expressed	0.24411	1	Not_differentially_expressed	0.204715	1	Not_differentially_expressed	0.184344	1	Not_differentially_expressed
CELSR2	0.743972	1	Not_differentially_expressed	0.76329	1	Not_differentially_expressed	0.775623	1	Not_differentially_expressed	0.681767	1	Not_differentially_expressed	0.675959	1	Not_differentially_expressed
PSRC1	1.09285	1	Not_differentially_expressed	1.12152	1	Not_differentially_expressed	1.13318	1	Not_differentially_expressed	1.10178	1	Not_differentially_expressed	1.08781	1	Not_differentially_expressed
MYBPHL	1.1979	1	Not_differentially_expressed	1.44409	1	Not_differentially_expressed	1.35732	1	Not_differentially_expressed	1.16067	1	Not_differentially_expressed	1.32791	1	Not_differentially_expressed
SORT1	0.409008	1	Not_differentially_expressed	0.456024	1	Not_differentially_expressed	0.452002	1	Not_differentially_expressed	0.428249	1	Not_differentially_expressed	0.411659	1	Not_differentially_expressed
PSMA5	-0.0130185	1	Not_differentially_expressed	0.00703595	1	Not_differentially_expressed	0.0183439	1	Not_differentially_expressed	0.0108314	1	Not_differentially_expressed	-0.017661	1	Not_differentially_expressed
SYPL2	-0.159445	1	Not_differentially_expressed	-0.156519	1	Not_differentially_expressed	-0.234478	1	Not_differentially_expressed	0.0163331	1	Not_differentially_expressed	-0.0421553	1	Not_differentially_expressed
ATXN7L2	0.648297	1	Not_differentially_expressed	0.652206	1	Not_differentially_expressed	0.696598	1	Not_differentially_expressed	0.582532	1	Not_differentially_expressed	0.626144	1	Not_differentially_expressed
CYB561D1	0.135076	1	Not_differentially_expressed	0.177799	1	Not_differentially_expressed	0.193193	1	Not_differentially_expressed	0.118435	1	Not_differentially_expressed	0.171169	1	Not_differentially_expressed
AMIGO1	0.323562	1	Not_differentially_expressed	0.370816	1	Not_differentially_expressed	0.330444	1	Not_differentially_expressed	0.303778	1	Not_differentially_expressed	0.357152	1	Not_differentially_expressed
GPR61	0.721653	1	Not_differentially_expressed	0.448221	1	Not_differentially_expressed	0.382299	1	Not_differentially_expressed	0.396742	1	Not_differentially_expressed	0.432472	1	Not_differentially_expressed
GNAI3	0.10114	1	Not_differentially_expressed	0.174159	1	Not_differentially_expressed	0.154385	1	Not_differentially_expressed	0.0894081	1	Not_differentially_expressed	0.088113	1	Not_differentially_expressed
GNAT2	-0.00965025	1	Not_differentially_expressed	0.765264	1	Not_differentially_expressed	-0.712152	1	Not_differentially_expressed	-0.066386	1	Not_differentially_expressed	1.50414	0.604148	Not_differentially_expressed
AMPD2	0.633194	1	Not_differentially_expressed	0.647868	1	Not_differentially_expressed	0.66393	1	Not_differentially_expressed	0.62403	1	Not_differentially_expressed	0.639068	1	Not_differentially_expressed
GSTM4	-0.371289	1	Not_differentially_expressed	-0.411817	1	Not_differentially_expressed	-0.450701	1	Not_differentially_expressed	-0.387461	1	Not_differentially_expressed	-0.320522	1	Not_differentially_expressed
GSTM2	0.48287	1	Not_differentially_expressed	0.483987	1	Not_differentially_expressed	0.473462	1	Not_differentially_expressed	-0.198825	1	Not_differentially_expressed	0.60043	1	Not_differentially_expressed
GSTM1	-1.42936	1	Not_differentially_expressed	-1.72365	1	Not_differentially_expressed	-1.7205	1	Not_differentially_expressed	-1.40293	1	Not_differentially_expressed	-1.59128	1	Not_differentially_expressed
GSTM5	-0.767898	1	Not_differentially_expressed	-0.877838	1	Not_differentially_expressed	-0.870743	1	Not_differentially_expressed	-1.14526	1	Not_differentially_expressed	0.0356649	1	Not_differentially_expressed
EPS8L3	-1.098	1	Not_differentially_expressed	-1.19288	1	Not_differentially_expressed	-1.04945	1	Not_differentially_expressed	-2.25469	0.284259	Not_differentially_expressed	-1.2102	1	Not_differentially_expressed
CSF1	1.07431	1	Not_differentially_expressed	1.08743	1	Not_differentially_expressed	1.09926	1	Not_differentially_expressed	1.09622	1	Not_differentially_expressed	1.08429	1	Not_differentially_expressed
AHCYL1	-0.168328	1	Not_differentially_expressed	-0.164406	1	Not_differentially_expressed	-0.157449	1	Not_differentially_expressed	-0.155894	1	Not_differentially_expressed	-0.164985	1	Not_differentially_expressed
UBL4B	0.880973	1	Not_differentially_expressed	0.908513	1	Not_differentially_expressed	0.925357	1	Not_differentially_expressed	0.896736	1	Not_differentially_expressed	0.95383	1	Not_differentially_expressed
SLC6A17	1.22085	1	Not_differentially_expressed	1.36778	1	Not_differentially_expressed	1.36586	1	Not_differentially_expressed	1.32855	1	Not_differentially_expressed	1.18929	1	Not_differentially_expressed
KCNC4	1.0266	1	Not_differentially_expressed	0.870367	1	Not_differentially_expressed	0.864983	1	Not_differentially_expressed	0.967621	1	Not_differentially_expressed	0.935537	1	Not_differentially_expressed
RBM15	0.436099	1	Not_differentially_expressed	0.392752	1	Not_differentially_expressed	0.369462	1	Not_differentially_expressed	0.35525	1	Not_differentially_expressed	0.402886	1	Not_differentially_expressed
SLC16A4	0.119784	1	Not_differentially_expressed	-0.0554515	1	Not_differentially_expressed	-0.0534536	1	Not_differentially_expressed	-0.014523	1	Not_differentially_expressed	0.00764565	1	Not_differentially_expressed
PROK1	-0.218686	1	Not_differentially_expressed	-0.270287	1	Not_differentially_expressed	-0.291486	1	Not_differentially_expressed	-0.0702845	1	Not_differentially_expressed	-0.0390737	1	Not_differentially_expressed
KCNA2	0.894477	1	Not_differentially_expressed	0.782553	1	Not_differentially_expressed	0.862322	1	Not_differentially_expressed	0.933433	1	Not_differentially_expressed	1.14835	1	Not_differentially_expressed
KCNA3	0.0806879	1	Not_differentially_expressed	-0.0407621	1	Not_differentially_expressed	-0.0394851	1	Not_differentially_expressed	-0.0961081	1	Not_differentially_expressed	0.0378198	1	Not_differentially_expressed
CD53	0.28748	1	Not_differentially_expressed	0.250773	1	Not_differentially_expressed	0.255824	1	Not_differentially_expressed	0.229008	1	Not_differentially_expressed	0.270382	1	Not_differentially_expressed
LRIF1	0.0835145	1	Not_differentially_expressed	0.117781	1	Not_differentially_expressed	0.101206	1	Not_differentially_expressed	0.0634032	1	Not_differentially_expressed	0.0758447	1	Not_differentially_expressed
DRAM2	-0.0575109	1	Not_differentially_expressed	-0.0519265	1	Not_differentially_expressed	-0.0565278	1	Not_differentially_expressed	-0.0745468	1	Not_differentially_expressed	-0.0731538	1	Not_differentially_expressed
CEPT1	0.222219	1	Not_differentially_expressed	0.235762	1	Not_differentially_expressed	0.228217	1	Not_differentially_expressed	0.199075	1	Not_differentially_expressed	0.216123	1	Not_differentially_expressed
DENND2D	-0.139502	1	Not_differentially_expressed	-0.182857	1	Not_differentially_expressed	-0.167272	1	Not_differentially_expressed	-0.194173	1	Not_differentially_expressed	-0.172518	1	Not_differentially_expressed
OVGP1	-1.32164	0.701086	Not_differentially_expressed	-1.50477	0.0571925	Not_differentially_expressed	-1.45283	0.118491	Not_differentially_expressed	-1.47597	0.100992	Not_differentially_expressed	-1.38888	0.333622	Not_differentially_expressed
WDR77	0.633976	1	Not_differentially_expressed	0.682788	1	Not_differentially_expressed	0.680383	1	Not_differentially_expressed	0.635649	1	Not_differentially_expressed	0.645698	1	Not_differentially_expressed
C1orf162	0.289551	1	Not_differentially_expressed	0.248533	1	Not_differentially_expressed	0.253917	1	Not_differentially_expressed	0.22478	1	Not_differentially_expressed	0.260244	1	Not_differentially_expressed
RAP1A	0.144279	1	Not_differentially_expressed	0.132351	1	Not_differentially_expressed	0.132738	1	Not_differentially_expressed	0.142333	1	Not_differentially_expressed	0.123086	1	Not_differentially_expressed
DDX20	0.252124	1	Not_differentially_expressed	0.247738	1	Not_differentially_expressed	0.247267	1	Not_differentially_expressed	0.21947	1	Not_differentially_expressed	0.265187	1	Not_differentially_expressed
KCND3	-0.650744	1	Not_differentially_expressed	-0.94723	1	Not_differentially_expressed	-1.12024	1	Not_differentially_expressed	-0.812519	1	Not_differentially_expressed	-0.754867	1	Not_differentially_expressed
CTTNBP2NL	0.575611	1	Not_differentially_expressed	0.587817	1	Not_differentially_expressed	0.583065	1	Not_differentially_expressed	0.552648	1	Not_differentially_expressed	0.535868	1	Not_differentially_expressed
WNT2B	1.01545	1	Not_differentially_expressed	0.941446	1	Not_differentially_expressed	1.08499	1	Not_differentially_expressed	0.408627	1	Not_differentially_expressed	0.968827	1	Not_differentially_expressed
ST7L	0.270826	1	Not_differentially_expressed	0.149172	1	Not_differentially_expressed	0.141127	1	Not_differentially_expressed	0.168115	1	Not_differentially_expressed	0.168128	1	Not_differentially_expressed
CAPZA1	0.0671554	1	Not_differentially_expressed	0.0518286	1	Not_differentially_expressed	0.0559164	1	Not_differentially_expressed	0.0313263	1	Not_differentially_expressed	0.0301262	1	Not_differentially_expressed
MOV10	0.0397858	1	Not_differentially_expressed	-0.00265021	1	Not_differentially_expressed	-0.00294046	1	Not_differentially_expressed	-0.04593	1	Not_differentially_expressed	-0.00851764	1	Not_differentially_expressed
RHOC	-0.65365	1	Not_differentially_expressed	-0.680927	1	Not_differentially_expressed	-0.663066	1	Not_differentially_expressed	-0.635665	1	Not_differentially_expressed	-0.655935	1	Not_differentially_expressed
PPM1J	0.212852	1	Not_differentially_expressed	0.205464	1	Not_differentially_expressed	0.221169	1	Not_differentially_expressed	0.124955	1	Not_differentially_expressed	0.189839	1	Not_differentially_expressed
SLC16A1	1.47161	0.194417	Not_differentially_expressed	1.509	0.11806	Not_differentially_expressed	1.50327	0.126393	Not_differentially_expressed	1.46686	0.197852	Not_differentially_expressed	1.49505	0.139103	Not_differentially_expressed
LRIG2	0.373727	1	Not_differentially_expressed	0.28871	1	Not_differentially_expressed	0.31557	1	Not_differentially_expressed	0.241436	1	Not_differentially_expressed	0.322374	1	Not_differentially_expressed
MAGI3	-0.749096	1	Not_differentially_expressed	-0.806073	1	Not_differentially_expressed	-0.831503	1	Not_differentially_expressed	-0.79331	1	Not_differentially_expressed	-0.740992	1	Not_differentially_expressed
PHTF1	0.212737	1	Not_differentially_expressed	0.227093	1	Not_differentially_expressed	0.211091	1	Not_differentially_expressed	0.196048	1	Not_differentially_expressed	0.206922	1	Not_differentially_expressed
RSBN1	0.335419	1	Not_differentially_expressed	0.31127	1	Not_differentially_expressed	0.287375	1	Not_differentially_expressed	0.271201	1	Not_differentially_expressed	0.328919	1	Not_differentially_expressed
PTPN22	0.610626	1	Not_differentially_expressed	0.540675	1	Not_differentially_expressed	0.527609	1	Not_differentially_expressed	0.487327	1	Not_differentially_expressed	0.51147	1	Not_differentially_expressed
BCL2L15	-0.35619	1	Not_differentially_expressed	-0.615037	1	Not_differentially_expressed	-0.705921	1	Not_differentially_expressed	-0.632396	1	Not_differentially_expressed	-0.662816	1	Not_differentially_expressed
AP4B1	0.387459	1	Not_differentially_expressed	0.39581	1	Not_differentially_expressed	0.401482	1	Not_differentially_expressed	0.371729	1	Not_differentially_expressed	0.378289	1	Not_differentially_expressed
DCLRE1B	0.445781	1	Not_differentially_expressed	0.476116	1	Not_differentially_expressed	0.480451	1	Not_differentially_expressed	0.465112	1	Not_differentially_expressed	0.451093	1	Not_differentially_expressed
HIPK1	0.0713461	1	Not_differentially_expressed	0.0488045	1	Not_differentially_expressed	0.0384033	1	Not_differentially_expressed	0.0485438	1	Not_differentially_expressed	0.0669837	1	Not_differentially_expressed
OLFML3	-0.985331	1	Not_differentially_expressed	-1.03262	1	Not_differentially_expressed	-1.02172	1	Not_differentially_expressed	-0.933982	1	Not_differentially_expressed	-0.964222	1	Not_differentially_expressed
SYT6	-0.612679	1	Not_differentially_expressed	-0.940772	1	Not_differentially_expressed	-0.928946	1	Not_differentially_expressed	-0.848123	1	Not_differentially_expressed	-0.797722	1	Not_differentially_expressed
TRIM33	0.296916	1	Not_differentially_expressed	0.260299	1	Not_differentially_expressed	0.24303	1	Not_differentially_expressed	0.218344	1	Not_differentially_expressed	0.255281	1	Not_differentially_expressed
BCAS2	0.127887	1	Not_differentially_expressed	0.174853	1	Not_differentially_expressed	0.158744	1	Not_differentially_expressed	0.146142	1	Not_differentially_expressed	0.143661	1	Not_differentially_expressed
DENND2C	0.675177	1	Not_differentially_expressed	0.701828	1	Not_differentially_expressed	0.623819	1	Not_differentially_expressed	0.60366	1	Not_differentially_expressed	0.575022	1	Not_differentially_expressed
AMPD1	-0.273405	1	Not_differentially_expressed	-0.223507	1	Not_differentially_expressed	-0.191302	1	Not_differentially_expressed	-0.259621	1	Not_differentially_expressed	-0.227908	1	Not_differentially_expressed
NRAS	0.581498	1	Not_differentially_expressed	0.576933	1	Not_differentially_expressed	0.563357	1	Not_differentially_expressed	0.56145	1	Not_differentially_expressed	0.562348	1	Not_differentially_expressed
CSDE1	0.269084	1	Not_differentially_expressed	0.306972	1	Not_differentially_expressed	0.303348	1	Not_differentially_expressed	0.290333	1	Not_differentially_expressed	0.290822	1	Not_differentially_expressed
SIKE1	0.589914	1	Not_differentially_expressed	0.586048	1	Not_differentially_expressed	0.563992	1	Not_differentially_expressed	0.536777	1	Not_differentially_expressed	0.560489	1	Not_differentially_expressed
SYCP1	-0.796782	1	Not_differentially_expressed	-1.11207	1	Not_differentially_expressed	-1.11281	1	Not_differentially_expressed	-1.18413	1	Not_differentially_expressed	-1.51376	1	Not_differentially_expressed
TSHB	1.21052	1	Not_differentially_expressed	0.206976	1	Not_differentially_expressed	0.70315	1	Not_differentially_expressed	0.352582	1	Not_differentially_expressed	0.354643	1	Not_differentially_expressed
TSPAN2	0.927049	1	Not_differentially_expressed	0.909491	1	Not_differentially_expressed	0.911135	1	Not_differentially_expressed	0.922711	1	Not_differentially_expressed	0.925614	1	Not_differentially_expressed
NGF	1.18919	1	Not_differentially_expressed	1.17832	1	Not_differentially_expressed	1.22155	1	Not_differentially_expressed	1.23499	1	Not_differentially_expressed	1.19526	1	Not_differentially_expressed
VANGL1	-0.111842	1	Not_differentially_expressed	-0.0979327	1	Not_differentially_expressed	-0.0957443	1	Not_differentially_expressed	-0.0888453	1	Not_differentially_expressed	-0.122186	1	Not_differentially_expressed
CASQ2	-0.134821	1	Not_differentially_expressed	-0.0695176	1	Not_differentially_expressed	-0.0561199	1	Not_differentially_expressed	0.0204279	1	Not_differentially_expressed	0.0307632	1	Not_differentially_expressed
NHLH2	0.366377	1	Not_differentially_expressed	-0.886519	1	Not_differentially_expressed	-0.516	1	Not_differentially_expressed	-0.587873	1	Not_differentially_expressed	-0.757787	1	Not_differentially_expressed
SLC22A15	0.100855	1	Not_differentially_expressed	-0.00824505	1	Not_differentially_expressed	-0.0180598	1	Not_differentially_expressed	-0.00874956	1	Not_differentially_expressed	-0.0668517	1	Not_differentially_expressed
MAB21L3	-0.781729	1	Not_differentially_expressed	-0.798268	1	Not_differentially_expressed	-0.854131	1	Not_differentially_expressed	-0.909235	1	Not_differentially_expressed	-1.15598	1	Not_differentially_expressed
ATP1A1	0.248309	1	Not_differentially_expressed	0.264829	1	Not_differentially_expressed	0.275595	1	Not_differentially_expressed	0.244931	1	Not_differentially_expressed	0.216271	1	Not_differentially_expressed
CD58	0.314797	1	Not_differentially_expressed	0.335711	1	Not_differentially_expressed	0.315608	1	Not_differentially_expressed	0.303009	1	Not_differentially_expressed	0.278049	1	Not_differentially_expressed
IGSF3	-0.190798	1	Not_differentially_expressed	-0.183149	1	Not_differentially_expressed	-0.179601	1	Not_differentially_expressed	-0.203315	1	Not_differentially_expressed	-0.21011	1	Not_differentially_expressed
CD2	0.234473	1	Not_differentially_expressed	0.181503	1	Not_differentially_expressed	0.18663	1	Not_differentially_expressed	0.158657	1	Not_differentially_expressed	0.220767	1	Not_differentially_expressed
PTGFRN	-0.0564322	1	Not_differentially_expressed	-0.0093295	1	Not_differentially_expressed	-0.00567668	1	Not_differentially_expressed	-0.0280109	1	Not_differentially_expressed	-0.0401742	1	Not_differentially_expressed
CD101	-0.0186964	1	Not_differentially_expressed	-0.0801047	1	Not_differentially_expressed	-0.0384473	1	Not_differentially_expressed	-0.100986	1	Not_differentially_expressed	-0.0712233	1	Not_differentially_expressed
TTF2	0.491804	1	Not_differentially_expressed	0.468602	1	Not_differentially_expressed	0.438591	1	Not_differentially_expressed	0.442309	1	Not_differentially_expressed	0.467496	1	Not_differentially_expressed
TRIM45	0.357707	1	Not_differentially_expressed	0.332565	1	Not_differentially_expressed	0.346466	1	Not_differentially_expressed	0.277011	1	Not_differentially_expressed	0.323703	1	Not_differentially_expressed
VTCN1	1.31296	1	Not_differentially_expressed	1.33075	1	Not_differentially_expressed	1.34976	1	Not_differentially_expressed	1.18701	1	Not_differentially_expressed	1.3074	1	Not_differentially_expressed
MAN1A2	0.0281587	1	Not_differentially_expressed	-0.0173035	1	Not_differentially_expressed	-0.0577634	1	Not_differentially_expressed	-0.0557774	1	Not_differentially_expressed	-0.00664468	1	Not_differentially_expressed
GDAP2	0.264633	1	Not_differentially_expressed	0.198271	1	Not_differentially_expressed	0.160324	1	Not_differentially_expressed	0.143449	1	Not_differentially_expressed	0.171918	1	Not_differentially_expressed
WDR3	0.365067	1	Not_differentially_expressed	0.369923	1	Not_differentially_expressed	0.375974	1	Not_differentially_expressed	0.333084	1	Not_differentially_expressed	0.379391	1	Not_differentially_expressed
SPAG17	-1.11831	1	Not_differentially_expressed	-1.42893	1	Not_differentially_expressed	-1.34447	1	Not_differentially_expressed	-0.616636	1	Not_differentially_expressed	-1.7443	0.177322	Not_differentially_expressed
TBX15	-0.30372	1	Not_differentially_expressed	-0.240863	1	Not_differentially_expressed	-0.238814	1	Not_differentially_expressed	0.00619434	1	Not_differentially_expressed	-0.15794	1	Not_differentially_expressed
WARS2	0.119092	1	Not_differentially_expressed	0.0863034	1	Not_differentially_expressed	0.0801785	1	Not_differentially_expressed	0.0899643	1	Not_differentially_expressed	0.111432	1	Not_differentially_expressed
HAO2	-0.742217	1	Not_differentially_expressed	-0.74564	1	Not_differentially_expressed	-0.763755	1	Not_differentially_expressed	-1.41011	1	Not_differentially_expressed	-1.04407	1	Not_differentially_expressed
HSD3B2	0.0896925	1	Not_differentially_expressed	-0.656858	1	Not_differentially_expressed	-0.704089	1	Not_differentially_expressed	-0.954414	1	Not_differentially_expressed	-0.630206	1	Not_differentially_expressed
HSD3B1	-1.09476	1	Not_differentially_expressed	-1.70722	1	Not_differentially_expressed	-1.64172	1	Not_differentially_expressed	-1.5373	1	Not_differentially_expressed	-0.738005	1	Not_differentially_expressed
ZNF697	-0.0356741	1	Not_differentially_expressed	-0.0996047	1	Not_differentially_expressed	-0.109521	1	Not_differentially_expressed	-0.10884	1	Not_differentially_expressed	-0.0565271	1	Not_differentially_expressed
PHGDH	1.14911	1	Not_differentially_expressed	1.26644	1	Not_differentially_expressed	1.27676	1	Not_differentially_expressed	1.24015	1	Not_differentially_expressed	1.20057	1	Not_differentially_expressed
REG4	-1.0703	1	Not_differentially_expressed	-1.43309	1	Not_differentially_expressed	-1.34834	1	Not_differentially_expressed	-1.39689	1	Not_differentially_expressed	-1.70255	0.547989	Not_differentially_expressed
NOTCH2	0.298261	1	Not_differentially_expressed	0.352726	1	Not_differentially_expressed	0.347401	1	Not_differentially_expressed	0.352094	1	Not_differentially_expressed	0.321731	1	Not_differentially_expressed
FCGR1B	0.344703	1	Not_differentially_expressed	0.208817	1	Not_differentially_expressed	0.229497	1	Not_differentially_expressed	0.168127	1	Not_differentially_expressed	0.174352	1	Not_differentially_expressed
FAM72B	1.15139	1	Not_differentially_expressed	1.19332	1	Not_differentially_expressed	1.16174	1	Not_differentially_expressed	1.04763	1	Not_differentially_expressed	1.17388	1	Not_differentially_expressed
NBPF15	-0.297876	1	Not_differentially_expressed	-0.231006	1	Not_differentially_expressed	-0.130371	1	Not_differentially_expressed	-0.0821061	1	Not_differentially_expressed	-0.183186	1	Not_differentially_expressed
FAM72D	1.12704	1	Not_differentially_expressed	1.08382	1	Not_differentially_expressed	1.02854	1	Not_differentially_expressed	1.00848	1	Not_differentially_expressed	0.93989	1	Not_differentially_expressed
PPIAL4D	-0.0258326	1	Not_differentially_expressed	1.23328	1	Not_differentially_expressed	NA	NA	Not_differentially_expressed	0.0762011	1	Not_differentially_expressed	0.887681	1	Not_differentially_expressed
PDZK1	-0.519486	1	Not_differentially_expressed	-1.54052	0.942784	Not_differentially_expressed	-1.37512	1	Not_differentially_expressed	-1.35896	1	Not_differentially_expressed	-1.22038	1	Not_differentially_expressed
CD160	0.723431	1	Not_differentially_expressed	0.547167	1	Not_differentially_expressed	0.495323	1	Not_differentially_expressed	0.460654	1	Not_differentially_expressed	0.606296	1	Not_differentially_expressed
RNF115	0.306104	1	Not_differentially_expressed	0.306654	1	Not_differentially_expressed	0.309437	1	Not_differentially_expressed	0.293317	1	Not_differentially_expressed	0.284349	1	Not_differentially_expressed
POLR3C	0.459893	1	Not_differentially_expressed	0.518785	1	Not_differentially_expressed	0.530118	1	Not_differentially_expressed	0.492162	1	Not_differentially_expressed	0.482995	1	Not_differentially_expressed
NUDT17	0.380907	1	Not_differentially_expressed	0.458295	1	Not_differentially_expressed	0.459633	1	Not_differentially_expressed	0.0958158	1	Not_differentially_expressed	0.415548	1	Not_differentially_expressed
PIAS3	-0.0387121	1	Not_differentially_expressed	-0.0223546	1	Not_differentially_expressed	-0.00237714	1	Not_differentially_expressed	-0.0381478	1	Not_differentially_expressed	-0.0537105	1	Not_differentially_expressed
PEX11B	0.125864	1	Not_differentially_expressed	0.144655	1	Not_differentially_expressed	0.154484	1	Not_differentially_expressed	0.108301	1	Not_differentially_expressed	0.108338	1	Not_differentially_expressed
RBM8A	0.273336	1	Not_differentially_expressed	0.300683	1	Not_differentially_expressed	0.506567	1	Not_differentially_expressed	0.213655	1	Not_differentially_expressed	0.26208	1	Not_differentially_expressed
LIX1L	0.695734	1	Not_differentially_expressed	0.699751	1	Not_differentially_expressed	0.617189	1	Not_differentially_expressed	0.716548	1	Not_differentially_expressed	0.717432	1	Not_differentially_expressed
ANKRD34A	-0.750223	1	Not_differentially_expressed	-0.923533	1	Not_differentially_expressed	-0.850359	1	Not_differentially_expressed	-0.78852	1	Not_differentially_expressed	-0.865335	1	Not_differentially_expressed
POLR3GL	-0.000334529	1	Not_differentially_expressed	0.0203106	1	Not_differentially_expressed	0.0260365	1	Not_differentially_expressed	0.0715269	1	Not_differentially_expressed	0.0336187	1	Not_differentially_expressed
TXNIP	0.0801986	1	Not_differentially_expressed	0.0645948	1	Not_differentially_expressed	0.0622126	1	Not_differentially_expressed	0.233927	1	Not_differentially_expressed	0.220295	1	Not_differentially_expressed
NBPF10	0.245152	1	Not_differentially_expressed	0.296555	1	Not_differentially_expressed	0.200524	1	Not_differentially_expressed	0.218288	1	Not_differentially_expressed	0.220766	1	Not_differentially_expressed
PRKAB2	0.242906	1	Not_differentially_expressed	0.26735	1	Not_differentially_expressed	0.257916	1	Not_differentially_expressed	0.22704	1	Not_differentially_expressed	0.22448	1	Not_differentially_expressed
FMO5	-0.911274	1	Not_differentially_expressed	-1.2846	1	Not_differentially_expressed	-1.40193	1	Not_differentially_expressed	-1.09394	1	Not_differentially_expressed	-1.00635	1	Not_differentially_expressed
CHD1L	0.470118	1	Not_differentially_expressed	0.525846	1	Not_differentially_expressed	0.537061	1	Not_differentially_expressed	0.466093	1	Not_differentially_expressed	0.496959	1	Not_differentially_expressed
BCL9	-0.00777617	1	Not_differentially_expressed	0.0706687	1	Not_differentially_expressed	0.0755919	1	Not_differentially_expressed	0.0351144	1	Not_differentially_expressed	-0.0146552	1	Not_differentially_expressed
ACP6	-0.306607	1	Not_differentially_expressed	-0.334349	1	Not_differentially_expressed	-0.392544	1	Not_differentially_expressed	-0.384067	1	Not_differentially_expressed	-0.39126	1	Not_differentially_expressed
GJA5	0.216567	1	Not_differentially_expressed	0.401318	1	Not_differentially_expressed	0.419886	1	Not_differentially_expressed	0.322436	1	Not_differentially_expressed	0.32913	1	Not_differentially_expressed
GPR89B	0.623516	1	Not_differentially_expressed	0.504576	1	Not_differentially_expressed	0.434858	1	Not_differentially_expressed	0.375756	1	Not_differentially_expressed	0.458894	1	Not_differentially_expressed
NBPF11	0.331319	1	Not_differentially_expressed	0.364099	1	Not_differentially_expressed	NA	NA	Not_differentially_expressed	0.206447	1	Not_differentially_expressed	0.315861	1	Not_differentially_expressed
PPIAL4G	0.798475	1	Not_differentially_expressed	0.0645116	1	Not_differentially_expressed	0.0358213	1	Not_differentially_expressed	0.0386906	1	Not_differentially_expressed	1.09442	1	Not_differentially_expressed
NBPF14	0.132002	1	Not_differentially_expressed	0.190918	1	Not_differentially_expressed	0.242672	1	Not_differentially_expressed	0.177831	1	Not_differentially_expressed	0.240872	1	Not_differentially_expressed
PDE4DIP	0.0951354	1	Not_differentially_expressed	0.148822	1	Not_differentially_expressed	0.198244	1	Not_differentially_expressed	0.151669	1	Not_differentially_expressed	0.135349	1	Not_differentially_expressed
NBPF9	0.241351	1	Not_differentially_expressed	0.396774	1	Not_differentially_expressed	0.256062	1	Not_differentially_expressed	0.220887	1	Not_differentially_expressed	0.325094	1	Not_differentially_expressed
FCGR1A	0.153458	1	Not_differentially_expressed	0.142904	1	Not_differentially_expressed	0.154067	1	Not_differentially_expressed	0.169442	1	Not_differentially_expressed	0.112401	1	Not_differentially_expressed
HIST2H2BF	0.434737	1	Not_differentially_expressed	0.297396	1	Not_differentially_expressed	-0.00650534	1	Not_differentially_expressed	-0.0632071	1	Not_differentially_expressed	0.0472772	1	Not_differentially_expressed
HIST2H3D	0.352588	1	Not_differentially_expressed	0.184967	1	Not_differentially_expressed	0.217254	1	Not_differentially_expressed	0.285309	1	Not_differentially_expressed	0.218614	1	Not_differentially_expressed
HIST2H4A	-1.19392	1	Not_differentially_expressed	-0.417805	1	Not_differentially_expressed	NA	NA	Not_differentially_expressed	-0.538172	1	Not_differentially_expressed	-0.772559	1	Not_differentially_expressed
HIST2H3C	0.590151	1	Not_differentially_expressed	-0.408716	1	Not_differentially_expressed	NA	NA	Not_differentially_expressed	-0.572029	1	Not_differentially_expressed	-0.709765	1	Not_differentially_expressed
HIST2H2AA3	-0.821622	1	Not_differentially_expressed	-0.415683	1	Not_differentially_expressed	NA	NA	Not_differentially_expressed	-0.366396	1	Not_differentially_expressed	-0.171494	1	Not_differentially_expressed
HIST2H2BE	-0.675667	1	Not_differentially_expressed	-0.627549	1	Not_differentially_expressed	-0.647158	1	Not_differentially_expressed	-0.625992	1	Not_differentially_expressed	-0.659064	1	Not_differentially_expressed
HIST2H2AA4	-0.58059	1	Not_differentially_expressed	-0.274183	1	Not_differentially_expressed	NA	NA	Not_differentially_expressed	-0.356016	1	Not_differentially_expressed	-0.586415	1	Not_differentially_expressed
HIST2H3A	-0.158981	1	Not_differentially_expressed	-0.63993	1	Not_differentially_expressed	NA	NA	Not_differentially_expressed	-0.582438	1	Not_differentially_expressed	-0.709765	1	Not_differentially_expressed
HIST2H4B	-0.0724197	1	Not_differentially_expressed	-0.358248	1	Not_differentially_expressed	NA	NA	Not_differentially_expressed	-0.530975	1	Not_differentially_expressed	-0.541189	1	Not_differentially_expressed
HIST2H2AC	-0.420913	1	Not_differentially_expressed	-0.561221	1	Not_differentially_expressed	-0.507246	1	Not_differentially_expressed	-0.414419	1	Not_differentially_expressed	-0.623338	1	Not_differentially_expressed
HIST2H2AB	0.510746	1	Not_differentially_expressed	0.137204	1	Not_differentially_expressed	0.23008	1	Not_differentially_expressed	0.0627651	1	Not_differentially_expressed	0.266875	1	Not_differentially_expressed
BOLA1	0.40826	1	Not_differentially_expressed	0.478192	1	Not_differentially_expressed	0.475992	1	Not_differentially_expressed	0.433244	1	Not_differentially_expressed	0.409545	1	Not_differentially_expressed
SV2A	0.745049	1	Not_differentially_expressed	0.835006	1	Not_differentially_expressed	0.855705	1	Not_differentially_expressed	0.792817	1	Not_differentially_expressed	0.926138	1	Not_differentially_expressed
SF3B4	0.178967	1	Not_differentially_expressed	0.247555	1	Not_differentially_expressed	0.27544	1	Not_differentially_expressed	0.222763	1	Not_differentially_expressed	0.183428	1	Not_differentially_expressed
MTMR11	0.750744	1	Not_differentially_expressed	0.767982	1	Not_differentially_expressed	0.77113	1	Not_differentially_expressed	0.797546	1	Not_differentially_expressed	0.768024	1	Not_differentially_expressed
OTUD7B	-0.352689	1	Not_differentially_expressed	-0.326993	1	Not_differentially_expressed	-0.332973	1	Not_differentially_expressed	-0.33552	1	Not_differentially_expressed	-0.360471	1	Not_differentially_expressed
VPS45	0.0742952	1	Not_differentially_expressed	0.104124	1	Not_differentially_expressed	0.106231	1	Not_differentially_expressed	0.0723827	1	Not_differentially_expressed	0.0574326	1	Not_differentially_expressed
PLEKHO1	0.436579	1	Not_differentially_expressed	0.466595	1	Not_differentially_expressed	0.476308	1	Not_differentially_expressed	0.453411	1	Not_differentially_expressed	0.437363	1	Not_differentially_expressed
CA14	-0.363225	1	Not_differentially_expressed	-0.666155	1	Not_differentially_expressed	-0.211117	1	Not_differentially_expressed	-0.320736	1	Not_differentially_expressed	-0.674068	1	Not_differentially_expressed
APH1A	0.243756	1	Not_differentially_expressed	0.323863	1	Not_differentially_expressed	0.339949	1	Not_differentially_expressed	0.299805	1	Not_differentially_expressed	0.264274	1	Not_differentially_expressed
C1orf54	0.127219	1	Not_differentially_expressed	0.101699	1	Not_differentially_expressed	0.0687497	1	Not_differentially_expressed	0.194628	1	Not_differentially_expressed	0.108848	1	Not_differentially_expressed
MRPS21	0.445176	1	Not_differentially_expressed	0.525063	1	Not_differentially_expressed	0.542792	1	Not_differentially_expressed	0.475802	1	Not_differentially_expressed	0.462776	1	Not_differentially_expressed
PRPF3	0.40843	1	Not_differentially_expressed	0.489291	1	Not_differentially_expressed	0.482779	1	Not_differentially_expressed	0.450413	1	Not_differentially_expressed	0.424875	1	Not_differentially_expressed
RPRD2	0.259511	1	Not_differentially_expressed	0.291004	1	Not_differentially_expressed	0.306081	1	Not_differentially_expressed	0.271768	1	Not_differentially_expressed	0.256989	1	Not_differentially_expressed
TARS2	-0.141771	1	Not_differentially_expressed	-0.0726698	1	Not_differentially_expressed	-0.0739534	1	Not_differentially_expressed	-0.101005	1	Not_differentially_expressed	-0.124047	1	Not_differentially_expressed
ADAMTSL4	0.399358	1	Not_differentially_expressed	0.728136	1	Not_differentially_expressed	0.68868	1	Not_differentially_expressed	0.77137	1	Not_differentially_expressed	0.636578	1	Not_differentially_expressed
MCL1	0.0695016	1	Not_differentially_expressed	0.0922742	1	Not_differentially_expressed	0.089132	1	Not_differentially_expressed	0.0870197	1	Not_differentially_expressed	0.0617099	1	Not_differentially_expressed
ENSA	-0.179844	1	Not_differentially_expressed	-0.147099	1	Not_differentially_expressed	-0.131548	1	Not_differentially_expressed	-0.14201	1	Not_differentially_expressed	-0.207099	1	Not_differentially_expressed
GOLPH3L	-0.367894	1	Not_differentially_expressed	-0.34883	1	Not_differentially_expressed	-0.339139	1	Not_differentially_expressed	-0.377927	1	Not_differentially_expressed	-0.378673	1	Not_differentially_expressed
CTSS	0.580614	1	Not_differentially_expressed	0.563997	1	Not_differentially_expressed	0.559421	1	Not_differentially_expressed	0.544296	1	Not_differentially_expressed	0.52673	1	Not_differentially_expressed
CTSK	-0.938677	1	Not_differentially_expressed	-0.942338	1	Not_differentially_expressed	-0.937481	1	Not_differentially_expressed	-0.842403	1	Not_differentially_expressed	-0.929954	1	Not_differentially_expressed
ARNT	0.288839	1	Not_differentially_expressed	0.331559	1	Not_differentially_expressed	0.337668	1	Not_differentially_expressed	0.329314	1	Not_differentially_expressed	0.299707	1	Not_differentially_expressed
SETDB1	0.247359	1	Not_differentially_expressed	0.32511	1	Not_differentially_expressed	0.317713	1	Not_differentially_expressed	0.271444	1	Not_differentially_expressed	0.281713	1	Not_differentially_expressed
CERS2	-0.772189	1	Not_differentially_expressed	-0.705672	1	Not_differentially_expressed	-0.691502	1	Not_differentially_expressed	-0.660963	1	Not_differentially_expressed	-0.761078	1	Not_differentially_expressed
BNIPL	-0.0257832	1	Not_differentially_expressed	0.0500952	1	Not_differentially_expressed	0.0620953	1	Not_differentially_expressed	-0.0820154	1	Not_differentially_expressed	-0.0599796	1	Not_differentially_expressed
C1orf56	-0.26862	1	Not_differentially_expressed	-0.213947	1	Not_differentially_expressed	-0.242842	1	Not_differentially_expressed	0.0359601	1	Not_differentially_expressed	-0.261	1	Not_differentially_expressed
CDC42SE1	-0.0628597	1	Not_differentially_expressed	0.00440614	1	Not_differentially_expressed	-0.0104769	1	Not_differentially_expressed	-0.0418178	1	Not_differentially_expressed	-0.0581039	1	Not_differentially_expressed
MLLT11	0.41968	1	Not_differentially_expressed	0.461039	1	Not_differentially_expressed	0.550639	1	Not_differentially_expressed	0.260621	1	Not_differentially_expressed	0.41856	1	Not_differentially_expressed
GABPB2	0.201777	1	Not_differentially_expressed	0.176848	1	Not_differentially_expressed	0.0467272	1	Not_differentially_expressed	0.174086	1	Not_differentially_expressed	0.112325	1	Not_differentially_expressed
SEMA6C	0.913691	1	Not_differentially_expressed	0.96909	1	Not_differentially_expressed	1.00866	1	Not_differentially_expressed	0.89012	1	Not_differentially_expressed	0.964658	1	Not_differentially_expressed
TNFAIP8L2	0.39953	1	Not_differentially_expressed	0.354173	1	Not_differentially_expressed	0.358251	1	Not_differentially_expressed	0.333216	1	Not_differentially_expressed	0.364238	1	Not_differentially_expressed
SCNM1	0.429229	1	Not_differentially_expressed	0.504145	1	Not_differentially_expressed	0.296115	1	Not_differentially_expressed	0.478289	1	Not_differentially_expressed	0.43695	1	Not_differentially_expressed
LYSMD1	0.546549	1	Not_differentially_expressed	0.625532	1	Not_differentially_expressed	0.634753	1	Not_differentially_expressed	0.587235	1	Not_differentially_expressed	0.541373	1	Not_differentially_expressed
TMOD4	NA	NA	Not_differentially_expressed	0.512154	1	Not_differentially_expressed	0.217815	1	Not_differentially_expressed	0.255427	1	Not_differentially_expressed	0.499173	1	Not_differentially_expressed
VPS72	0.410548	1	Not_differentially_expressed	0.493375	1	Not_differentially_expressed	0.511322	1	Not_differentially_expressed	0.469936	1	Not_differentially_expressed	0.428545	1	Not_differentially_expressed
PIP5K1A	0.325596	1	Not_differentially_expressed	0.386101	1	Not_differentially_expressed	0.392389	1	Not_differentially_expressed	0.338077	1	Not_differentially_expressed	0.330793	1	Not_differentially_expressed
PSMD4	0.123619	1	Not_differentially_expressed	0.214473	1	Not_differentially_expressed	0.257634	1	Not_differentially_expressed	0.197964	1	Not_differentially_expressed	0.13615	1	Not_differentially_expressed
ZNF687	0.0311025	1	Not_differentially_expressed	0.0980547	1	Not_differentially_expressed	0.107292	1	Not_differentially_expressed	0.0822356	1	Not_differentially_expressed	0.0562856	1	Not_differentially_expressed
PI4KB	0.348448	1	Not_differentially_expressed	0.410463	1	Not_differentially_expressed	0.418834	1	Not_differentially_expressed	0.379709	1	Not_differentially_expressed	0.370871	1	Not_differentially_expressed
RFX5	0.607448	1	Not_differentially_expressed	0.593836	1	Not_differentially_expressed	0.595923	1	Not_differentially_expressed	0.571538	1	Not_differentially_expressed	0.574786	1	Not_differentially_expressed
SELENBP1	-1.05158	1	Not_differentially_expressed	-1.09735	1	Not_differentially_expressed	-1.07535	1	Not_differentially_expressed	-1.06113	1	Not_differentially_expressed	-1.05416	1	Not_differentially_expressed
PSMB4	0.426368	1	Not_differentially_expressed	0.505222	1	Not_differentially_expressed	0.514304	1	Not_differentially_expressed	0.468188	1	Not_differentially_expressed	0.440884	1	Not_differentially_expressed
POGZ	0.379387	1	Not_differentially_expressed	0.402846	1	Not_differentially_expressed	0.409923	1	Not_differentially_expressed	0.373924	1	Not_differentially_expressed	0.374257	1	Not_differentially_expressed
CGN	0.702838	1	Not_differentially_expressed	0.715249	1	Not_differentially_expressed	0.729201	1	Not_differentially_expressed	0.661042	1	Not_differentially_expressed	0.68192	1	Not_differentially_expressed
TUFT1	-0.396567	1	Not_differentially_expressed	-0.240233	1	Not_differentially_expressed	-0.238312	1	Not_differentially_expressed	-0.289306	1	Not_differentially_expressed	-0.394493	1	Not_differentially_expressed
SNX27	-0.00285245	1	Not_differentially_expressed	0.0295831	1	Not_differentially_expressed	0.0201618	1	Not_differentially_expressed	-0.0197223	1	Not_differentially_expressed	-0.0301678	1	Not_differentially_expressed
MRPL9	0.44642	1	Not_differentially_expressed	0.51347	1	Not_differentially_expressed	0.527921	1	Not_differentially_expressed	0.486333	1	Not_differentially_expressed	0.468581	1	Not_differentially_expressed
OAZ3	-0.307326	1	Not_differentially_expressed	-0.3113	1	Not_differentially_expressed	-0.220024	1	Not_differentially_expressed	0.0690232	1	Not_differentially_expressed	-0.349595	1	Not_differentially_expressed
TDRKH	0.27775	1	Not_differentially_expressed	0.36357	1	Not_differentially_expressed	0.386144	1	Not_differentially_expressed	0.286623	1	Not_differentially_expressed	0.27232	1	Not_differentially_expressed
LINGO4	-0.60863	1	Not_differentially_expressed	-0.670757	1	Not_differentially_expressed	-1.01774	1	Not_differentially_expressed	-0.678627	1	Not_differentially_expressed	-0.60794	1	Not_differentially_expressed
RORC	-1.06795	1	Not_differentially_expressed	-1.06797	1	Not_differentially_expressed	-1.05914	1	Not_differentially_expressed	-1.0987	1	Not_differentially_expressed	-1.07467	1	Not_differentially_expressed
THEM5	0.447358	1	Not_differentially_expressed	0.990818	1	Not_differentially_expressed	0.565362	1	Not_differentially_expressed	0.561929	1	Not_differentially_expressed	0.714561	1	Not_differentially_expressed
THEM4	0.42102	1	Not_differentially_expressed	0.369388	1	Not_differentially_expressed	0.402305	1	Not_differentially_expressed	0.345392	1	Not_differentially_expressed	0.369327	1	Not_differentially_expressed
S100A10	0.101431	1	Not_differentially_expressed	0.222199	1	Not_differentially_expressed	0.224557	1	Not_differentially_expressed	0.257628	1	Not_differentially_expressed	0.142419	1	Not_differentially_expressed
S100A11	0.108927	1	Not_differentially_expressed	0.266572	1	Not_differentially_expressed	0.284519	1	Not_differentially_expressed	0.22571	1	Not_differentially_expressed	0.139139	1	Not_differentially_expressed
TCHH	-0.819948	1	Not_differentially_expressed	-0.831181	1	Not_differentially_expressed	-0.625839	1	Not_differentially_expressed	-0.819489	1	Not_differentially_expressed	-0.92783	1	Not_differentially_expressed
HRNR	0.0960794	1	Not_differentially_expressed	0.0194554	1	Not_differentially_expressed	-0.056219	1	Not_differentially_expressed	-0.0954543	1	Not_differentially_expressed	0.268606	1	Not_differentially_expressed
FLG	0.108123	1	Not_differentially_expressed	0.0461619	1	Not_differentially_expressed	-0.0467935	1	Not_differentially_expressed	-0.126181	1	Not_differentially_expressed	0.057553	1	Not_differentially_expressed
FLG2	0.364638	1	Not_differentially_expressed	1.44281	1	Not_differentially_expressed	0.732364	1	Not_differentially_expressed	0.582875	1	Not_differentially_expressed	1.10534	1	Not_differentially_expressed
CRNN	-0.808528	1	Not_differentially_expressed	-1.69897	1	Not_differentially_expressed	-1.36345	1	Not_differentially_expressed	-1.61711	1	Not_differentially_expressed	-1.60932	1	Not_differentially_expressed
LCE5A	-1.58858	1	Not_differentially_expressed	-0.708504	1	Not_differentially_expressed	-1.59257	1	Not_differentially_expressed	-2.27068	1	Not_differentially_expressed	-0.749602	1	Not_differentially_expressed
CRCT1	-0.684218	1	Not_differentially_expressed	-0.75134	1	Not_differentially_expressed	-0.521738	1	Not_differentially_expressed	-0.711181	1	Not_differentially_expressed	-0.732555	1	Not_differentially_expressed
LCE3E	1.11152	1	Not_differentially_expressed	1.14241	1	Not_differentially_expressed	1.47204	1	Not_differentially_expressed	1.13197	1	Not_differentially_expressed	0.736702	1	Not_differentially_expressed
LCE3D	0.678534	1	Not_differentially_expressed	0.57443	1	Not_differentially_expressed	0.938312	1	Not_differentially_expressed	1.19623	1	Not_differentially_expressed	0.528356	1	Not_differentially_expressed
LCE2D	-0.153149	1	Not_differentially_expressed	0.207618	1	Not_differentially_expressed	0.00360554	1	Not_differentially_expressed	0.0228487	1	Not_differentially_expressed	-0.131349	1	Not_differentially_expressed
LCE2C	0.366649	1	Not_differentially_expressed	0.506764	1	Not_differentially_expressed	0.430832	1	Not_differentially_expressed	0.288169	1	Not_differentially_expressed	0.499384	1	Not_differentially_expressed
LCE2B	0.057322	1	Not_differentially_expressed	0	NA	Not_differentially_expressed	-0.0268257	1	Not_differentially_expressed	NA	NA	Not_differentially_expressed	NA	NA	Not_differentially_expressed
LCE2A	1.87316	1	Not_differentially_expressed	2.0715	1	Not_differentially_expressed	2.37604	0.979741	Not_differentially_expressed	1.63107	1	Not_differentially_expressed	1.20349	1	Not_differentially_expressed
C1orf68	1.13972	1	Not_differentially_expressed	0.315427	1	Not_differentially_expressed	0.603261	1	Not_differentially_expressed	0.176552	1	Not_differentially_expressed	0.121849	1	Not_differentially_expressed
LCE1B	1.83639	1	Not_differentially_expressed	1.35816	1	Not_differentially_expressed	1.75077	1	Not_differentially_expressed	0.951471	1	Not_differentially_expressed	0.840508	1	Not_differentially_expressed
KPRP	2.77383	0.697266	Not_differentially_expressed	2.10123	1	Not_differentially_expressed	1.46995	1	Not_differentially_expressed	1.58763	1	Not_differentially_expressed	1.54876	1	Not_differentially_expressed
LCE1F	0.167659	1	Not_differentially_expressed	-0.0800244	1	Not_differentially_expressed	0.172167	1	Not_differentially_expressed	0.0560137	1	Not_differentially_expressed	0.299796	1	Not_differentially_expressed
LCE1D	-0.042173	1	Not_differentially_expressed	-0.124032	1	Not_differentially_expressed	-0.109362	1	Not_differentially_expressed	0.0228487	1	Not_differentially_expressed	-0.131349	1	Not_differentially_expressed
LCE1C	2.4237	0.845768	Not_differentially_expressed	1.99939	1	Not_differentially_expressed	1.67049	1	Not_differentially_expressed	1.36228	1	Not_differentially_expressed	2.04372	1	Not_differentially_expressed
LCE1A	0.289477	1	Not_differentially_expressed	0.0417934	1	Not_differentially_expressed	0.319049	1	Not_differentially_expressed	0.0560137	1	Not_differentially_expressed	-0.164514	1	Not_differentially_expressed
LCE6A	0.0898486	1	Not_differentially_expressed	0.0966428	1	Not_differentially_expressed	0.183027	1	Not_differentially_expressed	0.0113681	1	Not_differentially_expressed	-0.308655	1	Not_differentially_expressed
SMCP	0.455301	1	Not_differentially_expressed	0.0749584	1	Not_differentially_expressed	0.0171816	1	Not_differentially_expressed	0.487158	1	Not_differentially_expressed	0.0344759	1	Not_differentially_expressed
IVL	0.344328	1	Not_differentially_expressed	0.4767	1	Not_differentially_expressed	0.492202	1	Not_differentially_expressed	0.446753	1	Not_differentially_expressed	0.0232081	1	Not_differentially_expressed
SPRR4	1.09955	1	Not_differentially_expressed	0.955139	1	Not_differentially_expressed	1.16061	1	Not_differentially_expressed	0.452716	1	Not_differentially_expressed	0.635161	1	Not_differentially_expressed
SPRR1A	0.244974	1	Not_differentially_expressed	-0.309994	1	Not_differentially_expressed	-0.366451	1	Not_differentially_expressed	0.15206	1	Not_differentially_expressed	-0.542757	1	Not_differentially_expressed
SPRR3	0.433618	1	Not_differentially_expressed	1.08053	1	Not_differentially_expressed	1.03166	1	Not_differentially_expressed	1.3048	1	Not_differentially_expressed	1.31682	1	Not_differentially_expressed
SPRR1B	2.71652	0.121694	Not_differentially_expressed	2.41053	0.409039	Not_differentially_expressed	2.83836	0.0614229	Not_differentially_expressed	1.89667	1	Not_differentially_expressed	2.25901	0.718243	Not_differentially_expressed
SPRR2D	2.97732	0.337615	Not_differentially_expressed	3.01452	0.353405	Not_differentially_expressed	2.90602	0.251086	Not_differentially_expressed	2.56787	0.625926	Not_differentially_expressed	2.02511	1	Not_differentially_expressed
SPRR2A	2.72003	0.250828	Not_differentially_expressed	2.38056	0.832363	Not_differentially_expressed	2.61244	0.458772	Not_differentially_expressed	2.89787	0.218082	Not_differentially_expressed	2.51792	0.689068	Not_differentially_expressed
SPRR2B	1.3089	1	Not_differentially_expressed	1.21274	1	Not_differentially_expressed	1.59401	1	Not_differentially_expressed	0.334899	1	Not_differentially_expressed	1.38937	1	Not_differentially_expressed
SPRR2E	3.17206	0.238465	Not_differentially_expressed	3.09063	0.340274	Not_differentially_expressed	3.10519	0.175271	Not_differentially_expressed	3.35549	0.119223	Not_differentially_expressed	1.4477	1	Not_differentially_expressed
SPRR2F	0.725722	1	Not_differentially_expressed	0.332155	1	Not_differentially_expressed	0.565165	1	Not_differentially_expressed	0.236278	1	Not_differentially_expressed	0.664547	1	Not_differentially_expressed
SPRR2G	2.09477	1	Not_differentially_expressed	1.93942	1	Not_differentially_expressed	2.0247	0.86739	Not_differentially_expressed	1.70093	1	Not_differentially_expressed	1.83638	1	Not_differentially_expressed
LELP1	-0.00964926	1	Not_differentially_expressed	-0.146354	1	Not_differentially_expressed	-0.205207	1	Not_differentially_expressed	-0.0103163	1	Not_differentially_expressed	-0.186837	1	Not_differentially_expressed
LOR	2.0354	0.355744	Not_differentially_expressed	2.26567	0.354686	Not_differentially_expressed	0.771691	1	Not_differentially_expressed	1.52372	1	Not_differentially_expressed	2.34229	0.191259	Not_differentially_expressed
S100A9	-0.652719	1	Not_differentially_expressed	-0.561717	1	Not_differentially_expressed	-0.550135	1	Not_differentially_expressed	-0.0632988	1	Not_differentially_expressed	-1.44892	1	Not_differentially_expressed
S100A12	0.50479	1	Not_differentially_expressed	0.495747	1	Not_differentially_expressed	0.50632	1	Not_differentially_expressed	0.487487	1	Not_differentially_expressed	0.212939	1	Not_differentially_expressed
S100A8	-0.5873	1	Not_differentially_expressed	-0.420855	1	Not_differentially_expressed	-0.407158	1	Not_differentially_expressed	-0.564976	1	Not_differentially_expressed	-0.884234	1	Not_differentially_expressed
S100A7A	-2.30359	0.541264	Not_differentially_expressed	-1.75879	1	Not_differentially_expressed	-0.290003	1	Not_differentially_expressed	-1.92222	1	Not_differentially_expressed	-2.34265	0.620428	Not_differentially_expressed
S100A7	-1.32419	1	Not_differentially_expressed	-1.0991	1	Not_differentially_expressed	-1.04156	1	Not_differentially_expressed	-1.36582	1	Not_differentially_expressed	-1.34261	1	Not_differentially_expressed
S100A6	0.5232	1	Not_differentially_expressed	0.617891	1	Not_differentially_expressed	0.645259	1	Not_differentially_expressed	0.635383	1	Not_differentially_expressed	0.59107	1	Not_differentially_expressed
S100A5	0.934108	1	Not_differentially_expressed	0.370592	1	Not_differentially_expressed	0.933444	1	Not_differentially_expressed	0.661902	1	Not_differentially_expressed	0.360647	1	Not_differentially_expressed
S100A4	0.857054	1	Not_differentially_expressed	0.944194	1	Not_differentially_expressed	0.947107	1	Not_differentially_expressed	1.01753	1	Not_differentially_expressed	0.917961	1	Not_differentially_expressed
S100A3	0.843329	1	Not_differentially_expressed	0.787331	1	Not_differentially_expressed	0.897371	1	Not_differentially_expressed	0.861625	1	Not_differentially_expressed	0.734988	1	Not_differentially_expressed
S100A16	-0.796669	1	Not_differentially_expressed	-0.673219	1	Not_differentially_expressed	-0.647993	1	Not_differentially_expressed	-0.700643	1	Not_differentially_expressed	-0.823924	1	Not_differentially_expressed
S100A14	-1.25772	1	Not_differentially_expressed	-1.15583	1	Not_differentially_expressed	-1.13584	1	Not_differentially_expressed	-1.2066	1	Not_differentially_expressed	-1.3534	1	Not_differentially_expressed
S100A13	-0.0336877	1	Not_differentially_expressed	0.0482229	1	Not_differentially_expressed	0.0819486	1	Not_differentially_expressed	0.716818	1	Not_differentially_expressed	0.0298143	1	Not_differentially_expressed
S100A1	1.96622	0.0819531	Not_differentially_expressed	2.09508	0.0274095	up_regulated	2.13725	0.0170946	up_regulated	2.05755	0.0278574	up_regulated	1.98892	0.0584657	Not_differentially_expressed
CHTOP	0.180254	1	Not_differentially_expressed	0.199136	1	Not_differentially_expressed	0.196131	1	Not_differentially_expressed	0.176743	1	Not_differentially_expressed	0.166008	1	Not_differentially_expressed
SNAPIN	-0.0786263	1	Not_differentially_expressed	-0.0295134	1	Not_differentially_expressed	-0.0206289	1	Not_differentially_expressed	-0.036593	1	Not_differentially_expressed	-0.0687009	1	Not_differentially_expressed
ILF2	0.663895	1	Not_differentially_expressed	0.719627	1	Not_differentially_expressed	0.733956	1	Not_differentially_expressed	0.709467	1	Not_differentially_expressed	0.678768	1	Not_differentially_expressed
NPR1	0.217415	1	Not_differentially_expressed	0.368452	1	Not_differentially_expressed	0.387293	1	Not_differentially_expressed	0.500881	1	Not_differentially_expressed	0.629908	1	Not_differentially_expressed
INTS3	0.233875	1	Not_differentially_expressed	0.278765	1	Not_differentially_expressed	0.281484	1	Not_differentially_expressed	0.254852	1	Not_differentially_expressed	0.235408	1	Not_differentially_expressed
SLC27A3	-0.419795	1	Not_differentially_expressed	-0.421956	1	Not_differentially_expressed	-0.427323	1	Not_differentially_expressed	-0.358395	1	Not_differentially_expressed	-0.380077	1	Not_differentially_expressed
GATAD2B	0.467488	1	Not_differentially_expressed	0.487688	1	Not_differentially_expressed	0.493852	1	Not_differentially_expressed	0.452971	1	Not_differentially_expressed	0.444349	1	Not_differentially_expressed
DENND4B	0.384145	1	Not_differentially_expressed	0.427747	1	Not_differentially_expressed	0.443759	1	Not_differentially_expressed	0.376855	1	Not_differentially_expressed	0.403839	1	Not_differentially_expressed
CRTC2	0.468307	1	Not_differentially_expressed	0.529926	1	Not_differentially_expressed	0.555052	1	Not_differentially_expressed	0.512016	1	Not_differentially_expressed	0.483833	1	Not_differentially_expressed
SLC39A1	-0.0140719	1	Not_differentially_expressed	0.0418037	1	Not_differentially_expressed	0.0533958	1	Not_differentially_expressed	0.0373556	1	Not_differentially_expressed	0.00388326	1	Not_differentially_expressed
JTB	0.0522113	1	Not_differentially_expressed	0.13808	1	Not_differentially_expressed	0.144038	1	Not_differentially_expressed	0.0507159	1	Not_differentially_expressed	0.0671907	1	Not_differentially_expressed
RAB13	0.111502	1	Not_differentially_expressed	0.145887	1	Not_differentially_expressed	0.178258	1	Not_differentially_expressed	0.143474	1	Not_differentially_expressed	0.114186	1	Not_differentially_expressed
RPS27	0.0997401	1	Not_differentially_expressed	0.167991	1	Not_differentially_expressed	0.295315	1	Not_differentially_expressed	0.207755	1	Not_differentially_expressed	0.129409	1	Not_differentially_expressed
NUP210L	0.444113	1	Not_differentially_expressed	0.523617	1	Not_differentially_expressed	0.304592	1	Not_differentially_expressed	0.337178	1	Not_differentially_expressed	0.540097	1	Not_differentially_expressed
TPM3	-0.0611251	1	Not_differentially_expressed	0.0189846	1	Not_differentially_expressed	0.0210283	1	Not_differentially_expressed	0.0059496	1	Not_differentially_expressed	-0.0483116	1	Not_differentially_expressed
C1orf189	-1.13331	1	Not_differentially_expressed	-0.83557	1	Not_differentially_expressed	-1.16928	1	Not_differentially_expressed	-1.07834	1	Not_differentially_expressed	-1.66823	0.945257	Not_differentially_expressed
C1orf43	0.0155408	1	Not_differentially_expressed	0.0851371	1	Not_differentially_expressed	0.0923625	1	Not_differentially_expressed	0.0506172	1	Not_differentially_expressed	0.0125872	1	Not_differentially_expressed
UBAP2L	0.252522	1	Not_differentially_expressed	0.299141	1	Not_differentially_expressed	0.31246	1	Not_differentially_expressed	0.278576	1	Not_differentially_expressed	0.248515	1	Not_differentially_expressed
HAX1	0.120095	1	Not_differentially_expressed	0.20891	1	Not_differentially_expressed	0.243581	1	Not_differentially_expressed	0.190399	1	Not_differentially_expressed	0.138525	1	Not_differentially_expressed
AQP10	-1.58273	1	Not_differentially_expressed	-2.1002	0.746603	Not_differentially_expressed	-1.17819	1	Not_differentially_expressed	-1.21978	1	Not_differentially_expressed	-2.11122	0.742658	Not_differentially_expressed
ATP8B2	-0.0862659	1	Not_differentially_expressed	-0.106942	1	Not_differentially_expressed	-0.0961457	1	Not_differentially_expressed	-0.0572341	1	Not_differentially_expressed	-0.0387231	1	Not_differentially_expressed
IL6R	0.474094	1	Not_differentially_expressed	0.596414	1	Not_differentially_expressed	0.583223	1	Not_differentially_expressed	0.357298	1	Not_differentially_expressed	0.526451	1	Not_differentially_expressed
SHE	-0.324586	1	Not_differentially_expressed	-0.376944	1	Not_differentially_expressed	-0.372402	1	Not_differentially_expressed	-0.214021	1	Not_differentially_expressed	-0.0874851	1	Not_differentially_expressed
TDRD10	-0.029093	1	Not_differentially_expressed	-0.439413	1	Not_differentially_expressed	-0.442788	1	Not_differentially_expressed	-0.0234487	1	Not_differentially_expressed	0.154947	1	Not_differentially_expressed
UBE2Q1	0.307275	1	Not_differentially_expressed	0.37404	1	Not_differentially_expressed	0.385058	1	Not_differentially_expressed	0.336293	1	Not_differentially_expressed	0.322434	1	Not_differentially_expressed
CHRNB2	-0.430124	1	Not_differentially_expressed	-0.578571	1	Not_differentially_expressed	-0.576026	1	Not_differentially_expressed	-0.224356	1	Not_differentially_expressed	-0.373018	1	Not_differentially_expressed
ADAR	0.119498	1	Not_differentially_expressed	0.160552	1	Not_differentially_expressed	0.165607	1	Not_differentially_expressed	0.134303	1	Not_differentially_expressed	0.119352	1	Not_differentially_expressed
KCNN3	-0.19909	1	Not_differentially_expressed	-0.203422	1	Not_differentially_expressed	-0.209383	1	Not_differentially_expressed	-0.181412	1	Not_differentially_expressed	-0.18743	1	Not_differentially_expressed
PMVK	-0.394775	1	Not_differentially_expressed	-0.26662	1	Not_differentially_expressed	-0.246926	1	Not_differentially_expressed	-0.321998	1	Not_differentially_expressed	-0.393217	1	Not_differentially_expressed
PBXIP1	-0.18276	1	Not_differentially_expressed	-0.133467	1	Not_differentially_expressed	-0.124969	1	Not_differentially_expressed	-0.13682	1	Not_differentially_expressed	-0.148804	1	Not_differentially_expressed
PYGO2	0.0218614	1	Not_differentially_expressed	0.0818005	1	Not_differentially_expressed	0.0908681	1	Not_differentially_expressed	0.0320137	1	Not_differentially_expressed	0.0106139	1	Not_differentially_expressed
SHC1	-0.0827741	1	Not_differentially_expressed	-0.03264	1	Not_differentially_expressed	-0.019146	1	Not_differentially_expressed	-0.033823	1	Not_differentially_expressed	-0.0565357	1	Not_differentially_expressed
CKS1B	0.585683	1	Not_differentially_expressed	0.755903	1	Not_differentially_expressed	0.738781	1	Not_differentially_expressed	0.759493	1	Not_differentially_expressed	0.666615	1	Not_differentially_expressed
FLAD1	0.208306	1	Not_differentially_expressed	0.315956	1	Not_differentially_expressed	0.332165	1	Not_differentially_expressed	0.265025	1	Not_differentially_expressed	0.216139	1	Not_differentially_expressed
LENEP	0.792807	1	Not_differentially_expressed	0.642986	1	Not_differentially_expressed	0.350776	1	Not_differentially_expressed	0.336422	1	Not_differentially_expressed	0.49699	1	Not_differentially_expressed
ZBTB7B	-0.565917	1	Not_differentially_expressed	-0.486406	1	Not_differentially_expressed	-0.486556	1	Not_differentially_expressed	-0.52842	1	Not_differentially_expressed	-0.572241	1	Not_differentially_expressed
DCST2	0.363037	1	Not_differentially_expressed	0.300094	1	Not_differentially_expressed	0.325354	1	Not_differentially_expressed	0.317119	1	Not_differentially_expressed	0.288124	1	Not_differentially_expressed
DCST1	0.122634	1	Not_differentially_expressed	-0.423684	1	Not_differentially_expressed	0.00791221	1	Not_differentially_expressed	0.149056	1	Not_differentially_expressed	-0.566884	1	Not_differentially_expressed
ADAM15	-0.367866	1	Not_differentially_expressed	-0.26739	1	Not_differentially_expressed	-0.240679	1	Not_differentially_expressed	-0.302859	1	Not_differentially_expressed	-0.366602	1	Not_differentially_expressed
EFNA4	0.166127	1	Not_differentially_expressed	0.297283	1	Not_differentially_expressed	0.313286	1	Not_differentially_expressed	0.226135	1	Not_differentially_expressed	0.149106	1	Not_differentially_expressed
EFNA3	-0.619279	1	Not_differentially_expressed	-0.494502	1	Not_differentially_expressed	-0.44598	1	Not_differentially_expressed	-0.592794	1	Not_differentially_expressed	-0.731886	1	Not_differentially_expressed
EFNA1	0.486639	1	Not_differentially_expressed	0.605086	1	Not_differentially_expressed	0.620247	1	Not_differentially_expressed	0.581146	1	Not_differentially_expressed	0.494881	1	Not_differentially_expressed
SLC50A1	-0.718217	1	Not_differentially_expressed	-0.602981	1	Not_differentially_expressed	-0.60745	1	Not_differentially_expressed	-0.680955	1	Not_differentially_expressed	-0.746459	1	Not_differentially_expressed
DPM3	0.270946	1	Not_differentially_expressed	0.391297	1	Not_differentially_expressed	0.401114	1	Not_differentially_expressed	0.337159	1	Not_differentially_expressed	0.304924	1	Not_differentially_expressed
KRTCAP2	0.117533	1	Not_differentially_expressed	0.344338	1	Not_differentially_expressed	0.368265	1	Not_differentially_expressed	0.30252	1	Not_differentially_expressed	0.248201	1	Not_differentially_expressed
TRIM46	0.102406	1	Not_differentially_expressed	0.194153	1	Not_differentially_expressed	0.103086	1	Not_differentially_expressed	0.0995546	1	Not_differentially_expressed	0.129098	1	Not_differentially_expressed
MUC1	-1.68675	0.238767	Not_differentially_expressed	-1.63599	0.340006	Not_differentially_expressed	-1.62061	0.371888	Not_differentially_expressed	-1.63284	0.369004	Not_differentially_expressed	-1.85323	0.0485177	down_regulated
THBS3	0.707848	1	Not_differentially_expressed	0.838492	1	Not_differentially_expressed	0.825178	1	Not_differentially_expressed	0.740596	1	Not_differentially_expressed	0.783527	1	Not_differentially_expressed
MTX1	-0.202675	1	Not_differentially_expressed	-0.0699107	1	Not_differentially_expressed	-0.14349	1	Not_differentially_expressed	-0.0857989	1	Not_differentially_expressed	-0.132777	1	Not_differentially_expressed
GBA	0.00859323	1	Not_differentially_expressed	0.139545	1	Not_differentially_expressed	0.143435	1	Not_differentially_expressed	0.100359	1	Not_differentially_expressed	0.0376056	1	Not_differentially_expressed
FAM189B	0.656493	1	Not_differentially_expressed	0.703183	1	Not_differentially_expressed	0.729784	1	Not_differentially_expressed	0.653118	1	Not_differentially_expressed	0.65351	1	Not_differentially_expressed
SCAMP3	0.1153	1	Not_differentially_expressed	0.190041	1	Not_differentially_expressed	0.213615	1	Not_differentially_expressed	0.156909	1	Not_differentially_expressed	0.121	1	Not_differentially_expressed
CLK2	0.271099	1	Not_differentially_expressed	0.302721	1	Not_differentially_expressed	0.320222	1	Not_differentially_expressed	0.266469	1	Not_differentially_expressed	0.249041	1	Not_differentially_expressed
HCN3	0.38309	1	Not_differentially_expressed	0.429484	1	Not_differentially_expressed	0.442218	1	Not_differentially_expressed	0.397585	1	Not_differentially_expressed	0.371432	1	Not_differentially_expressed
PKLR	0.106454	1	Not_differentially_expressed	-0.101226	1	Not_differentially_expressed	-0.192686	1	Not_differentially_expressed	-0.373193	1	Not_differentially_expressed	-0.346743	1	Not_differentially_expressed
FDPS	-0.132516	1	Not_differentially_expressed	-0.0307062	1	Not_differentially_expressed	-0.0181863	1	Not_differentially_expressed	-0.0516933	1	Not_differentially_expressed	-0.117769	1	Not_differentially_expressed
RUSC1	-0.306192	1	Not_differentially_expressed	-0.260397	1	Not_differentially_expressed	-0.239619	1	Not_differentially_expressed	-0.295743	1	Not_differentially_expressed	-0.299931	1	Not_differentially_expressed
ASH1L	0.194387	1	Not_differentially_expressed	0.194855	1	Not_differentially_expressed	0.176033	1	Not_differentially_expressed	0.152211	1	Not_differentially_expressed	0.163536	1	Not_differentially_expressed
MSTO1	0.344154	1	Not_differentially_expressed	0.361633	1	Not_differentially_expressed	0.372507	1	Not_differentially_expressed	0.327046	1	Not_differentially_expressed	0.298625	1	Not_differentially_expressed
YY1AP1	0.26609	1	Not_differentially_expressed	0.332505	1	Not_differentially_expressed	0.341999	1	Not_differentially_expressed	0.296622	1	Not_differentially_expressed	0.279927	1	Not_differentially_expressed
DAP3	0.163889	1	Not_differentially_expressed	0.236541	1	Not_differentially_expressed	0.241961	1	Not_differentially_expressed	0.186964	1	Not_differentially_expressed	0.167581	1	Not_differentially_expressed
GON4L	0.219208	1	Not_differentially_expressed	0.257332	1	Not_differentially_expressed	0.245651	1	Not_differentially_expressed	0.235712	1	Not_differentially_expressed	0.226798	1	Not_differentially_expressed
SYT11	0.25155	1	Not_differentially_expressed	0.345155	1	Not_differentially_expressed	0.344517	1	Not_differentially_expressed	0.389854	1	Not_differentially_expressed	0.386323	1	Not_differentially_expressed
RIT1	0.35582	1	Not_differentially_expressed	0.408069	1	Not_differentially_expressed	0.401465	1	Not_differentially_expressed	0.371592	1	Not_differentially_expressed	0.330184	1	Not_differentially_expressed
RXFP4	0.555658	1	Not_differentially_expressed	0.74243	1	Not_differentially_expressed	0.505685	1	Not_differentially_expressed	0.60706	1	Not_differentially_expressed	0.712495	1	Not_differentially_expressed
ARHGEF2	0.761206	1	Not_differentially_expressed	0.814689	1	Not_differentially_expressed	0.830467	1	Not_differentially_expressed	0.802859	1	Not_differentially_expressed	0.786668	1	Not_differentially_expressed
SSR2	0.123374	1	Not_differentially_expressed	0.200545	1	Not_differentially_expressed	0.213607	1	Not_differentially_expressed	0.182205	1	Not_differentially_expressed	0.142433	1	Not_differentially_expressed
UBQLN4	0.409814	1	Not_differentially_expressed	0.487607	1	Not_differentially_expressed	0.494507	1	Not_differentially_expressed	0.480067	1	Not_differentially_expressed	0.433228	1	Not_differentially_expressed
LAMTOR2	-0.253379	1	Not_differentially_expressed	-0.147771	1	Not_differentially_expressed	-0.13462	1	Not_differentially_expressed	-0.175355	1	Not_differentially_expressed	-0.242667	1	Not_differentially_expressed
RAB25	-0.0296488	1	Not_differentially_expressed	0.0760094	1	Not_differentially_expressed	0.102288	1	Not_differentially_expressed	0.00871079	1	Not_differentially_expressed	-0.0427562	1	Not_differentially_expressed
MEX3A	0.858177	1	Not_differentially_expressed	0.936602	1	Not_differentially_expressed	0.950398	1	Not_differentially_expressed	0.879929	1	Not_differentially_expressed	0.865788	1	Not_differentially_expressed
LMNA	0.374513	1	Not_differentially_expressed	0.475887	1	Not_differentially_expressed	0.49772	1	Not_differentially_expressed	0.461136	1	Not_differentially_expressed	0.401523	1	Not_differentially_expressed
SEMA4A	0.596774	1	Not_differentially_expressed	0.61742	1	Not_differentially_expressed	0.62232	1	Not_differentially_expressed	0.537181	1	Not_differentially_expressed	0.568153	1	Not_differentially_expressed
SLC25A44	0.00878439	1	Not_differentially_expressed	0.0593851	1	Not_differentially_expressed	0.0548432	1	Not_differentially_expressed	0.0330729	1	Not_differentially_expressed	0.0122803	1	Not_differentially_expressed
PMF1-BGLAP	0.00222237	1	Not_differentially_expressed	0.198182	1	Not_differentially_expressed	0.131149	1	Not_differentially_expressed	0.161732	1	Not_differentially_expressed	0.134506	1	Not_differentially_expressed
PMF1	0.192542	1	Not_differentially_expressed	0.216395	1	Not_differentially_expressed	0.276113	1	Not_differentially_expressed	0.195039	1	Not_differentially_expressed	0.17615	1	Not_differentially_expressed
BGLAP	0.530944	1	Not_differentially_expressed	0.652831	1	Not_differentially_expressed	0.528634	1	Not_differentially_expressed	0.262077	1	Not_differentially_expressed	0.605719	1	Not_differentially_expressed
PAQR6	0.577463	1	Not_differentially_expressed	0.717545	1	Not_differentially_expressed	0.728288	1	Not_differentially_expressed	0.516878	1	Not_differentially_expressed	0.663388	1	Not_differentially_expressed
SMG5	0.739924	1	Not_differentially_expressed	0.829672	1	Not_differentially_expressed	0.841109	1	Not_differentially_expressed	0.773455	1	Not_differentially_expressed	0.750758	1	Not_differentially_expressed
TMEM79	0.776037	1	Not_differentially_expressed	0.945477	1	Not_differentially_expressed	0.970682	1	Not_differentially_expressed	0.728877	1	Not_differentially_expressed	0.713448	1	Not_differentially_expressed
CCT3	0.180644	1	Not_differentially_expressed	0.25583	1	Not_differentially_expressed	0.264451	1	Not_differentially_expressed	0.21546	1	Not_differentially_expressed	0.202485	1	Not_differentially_expressed
RHBG	-1.01018	1	Not_differentially_expressed	-1.44173	1	Not_differentially_expressed	-1.30215	1	Not_differentially_expressed	-1.11856	1	Not_differentially_expressed	-1.29672	1	Not_differentially_expressed
MEF2D	-0.167645	1	Not_differentially_expressed	-0.125552	1	Not_differentially_expressed	-0.108095	1	Not_differentially_expressed	-0.108925	1	Not_differentially_expressed	-0.138921	1	Not_differentially_expressed
IQGAP3	0.757022	1	Not_differentially_expressed	0.797088	1	Not_differentially_expressed	0.8161	1	Not_differentially_expressed	0.787317	1	Not_differentially_expressed	0.735339	1	Not_differentially_expressed
TTC24	1.36194	1	Not_differentially_expressed	1.23115	1	Not_differentially_expressed	1.24709	1	Not_differentially_expressed	0.936401	1	Not_differentially_expressed	1.37395	1	Not_differentially_expressed
GPATCH4	0.267393	1	Not_differentially_expressed	0.308017	1	Not_differentially_expressed	0.320862	1	Not_differentially_expressed	0.283641	1	Not_differentially_expressed	0.283346	1	Not_differentially_expressed
HAPLN2	0.814034	1	Not_differentially_expressed	0.628153	1	Not_differentially_expressed	0.527252	1	Not_differentially_expressed	0.661029	1	Not_differentially_expressed	0.877449	1	Not_differentially_expressed
CRABP2	0.00179721	1	Not_differentially_expressed	0.103662	1	Not_differentially_expressed	0.131325	1	Not_differentially_expressed	0.0544036	1	Not_differentially_expressed	-0.00255113	1	Not_differentially_expressed
ISG20L2	0.262333	1	Not_differentially_expressed	0.310569	1	Not_differentially_expressed	0.300447	1	Not_differentially_expressed	0.282068	1	Not_differentially_expressed	0.257455	1	Not_differentially_expressed
RRNAD1	-0.123971	1	Not_differentially_expressed	-0.116234	1	Not_differentially_expressed	-0.0769598	1	Not_differentially_expressed	-0.118051	1	Not_differentially_expressed	-0.156719	1	Not_differentially_expressed
MRPL24	-0.271422	1	Not_differentially_expressed	-0.1912	1	Not_differentially_expressed	-0.17513	1	Not_differentially_expressed	-0.203752	1	Not_differentially_expressed	-0.278711	1	Not_differentially_expressed
HDGF	0.700214	1	Not_differentially_expressed	0.795541	1	Not_differentially_expressed	0.803882	1	Not_differentially_expressed	0.759024	1	Not_differentially_expressed	0.697468	1	Not_differentially_expressed
PRCC	0.370975	1	Not_differentially_expressed	0.431458	1	Not_differentially_expressed	0.450123	1	Not_differentially_expressed	0.395118	1	Not_differentially_expressed	0.368792	1	Not_differentially_expressed
SH2D2A	1.014	1	Not_differentially_expressed	1.05251	1	Not_differentially_expressed	1.07029	1	Not_differentially_expressed	1.02138	1	Not_differentially_expressed	1.00976	1	Not_differentially_expressed
NTRK1	-0.0797294	1	Not_differentially_expressed	-0.373024	1	Not_differentially_expressed	-0.321818	1	Not_differentially_expressed	-0.42612	1	Not_differentially_expressed	-0.302481	1	Not_differentially_expressed
INSRR	0.207165	1	Not_differentially_expressed	-0.166429	1	Not_differentially_expressed	0.0128584	1	Not_differentially_expressed	-0.0646088	1	Not_differentially_expressed	0.0485073	1	Not_differentially_expressed
PEAR1	-0.231058	1	Not_differentially_expressed	-0.236158	1	Not_differentially_expressed	-0.244291	1	Not_differentially_expressed	-0.0651123	1	Not_differentially_expressed	0.112478	1	Not_differentially_expressed
LRRC71	0.116105	1	Not_differentially_expressed	-0.375034	1	Not_differentially_expressed	-0.072401	1	Not_differentially_expressed	-0.244397	1	Not_differentially_expressed	-0.621506	1	Not_differentially_expressed
ARHGEF11	0.427778	1	Not_differentially_expressed	0.492108	1	Not_differentially_expressed	0.501035	1	Not_differentially_expressed	0.461387	1	Not_differentially_expressed	0.413935	1	Not_differentially_expressed
ETV3	0.647805	1	Not_differentially_expressed	0.713462	1	Not_differentially_expressed	0.656571	1	Not_differentially_expressed	0.680281	1	Not_differentially_expressed	0.602771	1	Not_differentially_expressed
FCRL5	0.335138	1	Not_differentially_expressed	0.156971	1	Not_differentially_expressed	0.160856	1	Not_differentially_expressed	0.0942566	1	Not_differentially_expressed	0.233547	1	Not_differentially_expressed
FCRL4	0.394196	1	Not_differentially_expressed	0.174331	1	Not_differentially_expressed	0.168704	1	Not_differentially_expressed	0.11446	1	Not_differentially_expressed	0.323246	1	Not_differentially_expressed
FCRL3	0.560982	1	Not_differentially_expressed	0.447984	1	Not_differentially_expressed	0.43669	1	Not_differentially_expressed	0.402397	1	Not_differentially_expressed	0.613298	1	Not_differentially_expressed
FCRL2	0.754709	1	Not_differentially_expressed	0.666015	1	Not_differentially_expressed	0.628515	1	Not_differentially_expressed	0.62175	1	Not_differentially_expressed	0.838711	1	Not_differentially_expressed
FCRL1	1.20888	1	Not_differentially_expressed	1.52098	1	Not_differentially_expressed	1.55887	1	Not_differentially_expressed	1.4438	1	Not_differentially_expressed	1.29227	1	Not_differentially_expressed
CD1D	0.160996	1	Not_differentially_expressed	0.103275	1	Not_differentially_expressed	0.108326	1	Not_differentially_expressed	0.0710347	1	Not_differentially_expressed	0.167256	1	Not_differentially_expressed
CD1C	0.975226	1	Not_differentially_expressed	0.989254	1	Not_differentially_expressed	0.995422	1	Not_differentially_expressed	0.839152	1	Not_differentially_expressed	1.03842	1	Not_differentially_expressed
CD1B	0.958966	1	Not_differentially_expressed	1.01436	1	Not_differentially_expressed	1.01932	1	Not_differentially_expressed	0.910164	1	Not_differentially_expressed	0.930668	1	Not_differentially_expressed
CD1E	1.03628	1	Not_differentially_expressed	1.02396	1	Not_differentially_expressed	1.02567	1	Not_differentially_expressed	0.933225	1	Not_differentially_expressed	1.05903	1	Not_differentially_expressed
SPTA1	-0.120259	1	Not_differentially_expressed	-0.254929	1	Not_differentially_expressed	-0.233887	1	Not_differentially_expressed	-0.156227	1	Not_differentially_expressed	-0.162493	1	Not_differentially_expressed
MNDA	0.322892	1	Not_differentially_expressed	0.290709	1	Not_differentially_expressed	0.296906	1	Not_differentially_expressed	0.275865	1	Not_differentially_expressed	0.255804	1	Not_differentially_expressed
PYHIN1	0.419706	1	Not_differentially_expressed	0.280058	1	Not_differentially_expressed	0.292345	1	Not_differentially_expressed	0.283834	1	Not_differentially_expressed	0.347293	1	Not_differentially_expressed
IFI16	0.7061	1	Not_differentially_expressed	0.716627	1	Not_differentially_expressed	0.711586	1	Not_differentially_expressed	0.691686	1	Not_differentially_expressed	0.652814	1	Not_differentially_expressed
AIM2	0.701318	1	Not_differentially_expressed	0.718642	1	Not_differentially_expressed	0.688791	1	Not_differentially_expressed	0.691139	1	Not_differentially_expressed	0.61713	1	Not_differentially_expressed
CADM3	1.12174	1	Not_differentially_expressed	0.639344	1	Not_differentially_expressed	0.668086	1	Not_differentially_expressed	0.819364	1	Not_differentially_expressed	0.837896	1	Not_differentially_expressed
FCER1A	1.24014	1	Not_differentially_expressed	1.22062	1	Not_differentially_expressed	1.21294	1	Not_differentially_expressed	0.934965	1	Not_differentially_expressed	1.28418	1	Not_differentially_expressed
APCS	-0.0976608	1	Not_differentially_expressed	-0.0577016	1	Not_differentially_expressed	-0.181805	1	Not_differentially_expressed	0.387664	1	Not_differentially_expressed	-0.0650191	1	Not_differentially_expressed
CRP	1.09711	1	Not_differentially_expressed	0.94014	1	Not_differentially_expressed	0.789228	1	Not_differentially_expressed	0.559544	1	Not_differentially_expressed	1.10016	1	Not_differentially_expressed
DUSP23	0.0983468	1	Not_differentially_expressed	0.139911	1	Not_differentially_expressed	0.149459	1	Not_differentially_expressed	0.105038	1	Not_differentially_expressed	0.145379	1	Not_differentially_expressed
FCRL6	0.339852	1	Not_differentially_expressed	0.358635	1	Not_differentially_expressed	0.21411	1	Not_differentially_expressed	0.216419	1	Not_differentially_expressed	0.499756	1	Not_differentially_expressed
SLAMF8	0.320788	1	Not_differentially_expressed	0.318304	1	Not_differentially_expressed	0.331702	1	Not_differentially_expressed	0.327583	1	Not_differentially_expressed	0.277041	1	Not_differentially_expressed
VSIG8	-0.0438328	1	Not_differentially_expressed	-0.399113	1	Not_differentially_expressed	-0.359879	1	Not_differentially_expressed	-0.264675	1	Not_differentially_expressed	-0.4083	1	Not_differentially_expressed
TAGLN2	0.0306541	1	Not_differentially_expressed	0.114812	1	Not_differentially_expressed	0.131049	1	Not_differentially_expressed	0.123182	1	Not_differentially_expressed	0.0636731	1	Not_differentially_expressed
IGSF9	-0.372259	1	Not_differentially_expressed	-0.309711	1	Not_differentially_expressed	-0.274376	1	Not_differentially_expressed	-0.341204	1	Not_differentially_expressed	-0.393601	1	Not_differentially_expressed
SLAMF9	-0.650427	1	Not_differentially_expressed	-0.268651	1	Not_differentially_expressed	-0.534807	1	Not_differentially_expressed	-0.456628	1	Not_differentially_expressed	-0.330561	1	Not_differentially_expressed
PIGM	-0.380876	1	Not_differentially_expressed	-0.360437	1	Not_differentially_expressed	-0.364111	1	Not_differentially_expressed	-0.400619	1	Not_differentially_expressed	-0.41983	1	Not_differentially_expressed
KCNJ10	0.681774	1	Not_differentially_expressed	0.522066	1	Not_differentially_expressed	0.533682	1	Not_differentially_expressed	0.532498	1	Not_differentially_expressed	0.586648	1	Not_differentially_expressed
KCNJ9	1.93081	0.0893175	Not_differentially_expressed	1.98677	0.0805572	Not_differentially_expressed	0.869791	1	Not_differentially_expressed	1.7634	0.230441	Not_differentially_expressed	1.99606	0.0747254	Not_differentially_expressed
IGSF8	-0.266416	1	Not_differentially_expressed	-0.188227	1	Not_differentially_expressed	-0.162303	1	Not_differentially_expressed	-0.227472	1	Not_differentially_expressed	-0.24188	1	Not_differentially_expressed
ATP1A2	-0.0936022	1	Not_differentially_expressed	-0.86092	1	Not_differentially_expressed	-0.836583	1	Not_differentially_expressed	-0.245876	1	Not_differentially_expressed	0.407857	1	Not_differentially_expressed
CASQ1	-0.825512	1	Not_differentially_expressed	-1.10961	1	Not_differentially_expressed	-0.927203	1	Not_differentially_expressed	-0.975988	1	Not_differentially_expressed	-0.9344	1	Not_differentially_expressed
PEA15	-0.0227308	1	Not_differentially_expressed	0.0445154	1	Not_differentially_expressed	0.054182	1	Not_differentially_expressed	0.0555397	1	Not_differentially_expressed	0.00721741	1	Not_differentially_expressed
DCAF8	0.118002	1	Not_differentially_expressed	-0.0157755	1	Not_differentially_expressed	-0.0315578	1	Not_differentially_expressed	-0.0242424	1	Not_differentially_expressed	-0.0435172	1	Not_differentially_expressed
PEX19	-0.279094	1	Not_differentially_expressed	-0.211112	1	Not_differentially_expressed	-0.202905	1	Not_differentially_expressed	-0.223301	1	Not_differentially_expressed	-0.240954	1	Not_differentially_expressed
COPA	0.0943378	1	Not_differentially_expressed	0.176206	1	Not_differentially_expressed	0.180273	1	Not_differentially_expressed	0.141852	1	Not_differentially_expressed	0.107058	1	Not_differentially_expressed
NCSTN	0.17562	1	Not_differentially_expressed	0.255813	1	Not_differentially_expressed	0.266257	1	Not_differentially_expressed	0.240965	1	Not_differentially_expressed	0.2101	1	Not_differentially_expressed
NHLH1	0.422919	1	Not_differentially_expressed	0.408826	1	Not_differentially_expressed	0.416021	1	Not_differentially_expressed	0.38125	1	Not_differentially_expressed	0.355253	1	Not_differentially_expressed
SLAMF6	0.344627	1	Not_differentially_expressed	0.285523	1	Not_differentially_expressed	0.290803	1	Not_differentially_expressed	0.246276	1	Not_differentially_expressed	0.360999	1	Not_differentially_expressed
CD84	0.140972	1	Not_differentially_expressed	0.0447281	1	Not_differentially_expressed	0.0309907	1	Not_differentially_expressed	0.007892	1	Not_differentially_expressed	0.0550789	1	Not_differentially_expressed
SLAMF1	0.377246	1	Not_differentially_expressed	0.348432	1	Not_differentially_expressed	0.353656	1	Not_differentially_expressed	0.29059	1	Not_differentially_expressed	0.401198	1	Not_differentially_expressed
CD48	0.219119	1	Not_differentially_expressed	0.182964	1	Not_differentially_expressed	0.183694	1	Not_differentially_expressed	0.157652	1	Not_differentially_expressed	0.231842	1	Not_differentially_expressed
SLAMF7	0.152456	1	Not_differentially_expressed	0.141201	1	Not_differentially_expressed	0.135784	1	Not_differentially_expressed	0.10775	1	Not_differentially_expressed	0.151998	1	Not_differentially_expressed
LY9	0.225902	1	Not_differentially_expressed	0.139036	1	Not_differentially_expressed	0.136786	1	Not_differentially_expressed	0.0836113	1	Not_differentially_expressed	0.22961	1	Not_differentially_expressed
CD244	0.843893	1	Not_differentially_expressed	0.793644	1	Not_differentially_expressed	0.779551	1	Not_differentially_expressed	0.758262	1	Not_differentially_expressed	0.842642	1	Not_differentially_expressed
ITLN1	0.224406	1	Not_differentially_expressed	-0.0152459	1	Not_differentially_expressed	0.0476912	1	Not_differentially_expressed	0.224322	1	Not_differentially_expressed	-0.0602094	1	Not_differentially_expressed
ITLN2	2.07011	0.470594	Not_differentially_expressed	1.95033	0.825242	Not_differentially_expressed	1.74419	1	Not_differentially_expressed	1.86031	1	Not_differentially_expressed	1.87522	1	Not_differentially_expressed
F11R	0.0645679	1	Not_differentially_expressed	0.117154	1	Not_differentially_expressed	0.0919056	1	Not_differentially_expressed	0.0556277	1	Not_differentially_expressed	0.00961315	1	Not_differentially_expressed
TSTD1	-0.642692	1	Not_differentially_expressed	-0.593827	1	Not_differentially_expressed	-0.594535	1	Not_differentially_expressed	-0.63119	1	Not_differentially_expressed	-0.637494	1	Not_differentially_expressed
USF1	-0.0381677	1	Not_differentially_expressed	0.0290451	1	Not_differentially_expressed	0.0311228	1	Not_differentially_expressed	-0.00516433	1	Not_differentially_expressed	-0.0318783	1	Not_differentially_expressed
ARHGAP30	0.269919	1	Not_differentially_expressed	0.243913	1	Not_differentially_expressed	0.238081	1	Not_differentially_expressed	0.200617	1	Not_differentially_expressed	0.254742	1	Not_differentially_expressed
KLHDC9	-0.797367	1	Not_differentially_expressed	-0.814248	1	Not_differentially_expressed	-0.788262	1	Not_differentially_expressed	-0.805646	1	Not_differentially_expressed	-0.865013	1	Not_differentially_expressed
PFDN2	0.437361	1	Not_differentially_expressed	0.538672	1	Not_differentially_expressed	0.55774	1	Not_differentially_expressed	0.518415	1	Not_differentially_expressed	0.461542	1	Not_differentially_expressed
NIT1	-0.253907	1	Not_differentially_expressed	-0.207553	1	Not_differentially_expressed	-0.21069	1	Not_differentially_expressed	-0.121861	1	Not_differentially_expressed	-0.276288	1	Not_differentially_expressed
DEDD	0.174674	1	Not_differentially_expressed	0.250754	1	Not_differentially_expressed	0.257395	1	Not_differentially_expressed	0.21575	1	Not_differentially_expressed	0.177489	1	Not_differentially_expressed
UFC1	-0.0191231	1	Not_differentially_expressed	0.0770107	1	Not_differentially_expressed	0.0890115	1	Not_differentially_expressed	0.0218275	1	Not_differentially_expressed	-0.0158294	1	Not_differentially_expressed
USP21	0.290742	1	Not_differentially_expressed	0.347327	1	Not_differentially_expressed	0.363091	1	Not_differentially_expressed	0.304477	1	Not_differentially_expressed	0.281681	1	Not_differentially_expressed
PPOX	-0.0741111	1	Not_differentially_expressed	-0.0339523	1	Not_differentially_expressed	-0.0143654	1	Not_differentially_expressed	-0.0740926	1	Not_differentially_expressed	-0.101813	1	Not_differentially_expressed
B4GALT3	0.0096572	1	Not_differentially_expressed	0.078201	1	Not_differentially_expressed	0.0884271	1	Not_differentially_expressed	0.0138225	1	Not_differentially_expressed	-6.76253e-05	1	Not_differentially_expressed
ADAMTS4	-0.124914	1	Not_differentially_expressed	-0.0869453	1	Not_differentially_expressed	-0.0624995	1	Not_differentially_expressed	-0.0831853	1	Not_differentially_expressed	-0.120456	1	Not_differentially_expressed
NDUFS2	-0.12916	1	Not_differentially_expressed	-0.0492076	1	Not_differentially_expressed	-0.038644	1	Not_differentially_expressed	-0.07413	1	Not_differentially_expressed	-0.109041	1	Not_differentially_expressed
FCER1G	0.298536	1	Not_differentially_expressed	0.300343	1	Not_differentially_expressed	0.299898	1	Not_differentially_expressed	0.287655	1	Not_differentially_expressed	0.272475	1	Not_differentially_expressed
APOA2	1.48006	1	Not_differentially_expressed	1.06931	1	Not_differentially_expressed	1.15341	1	Not_differentially_expressed	1.13388	1	Not_differentially_expressed	1.02793	1	Not_differentially_expressed
TOMM40L	0.216329	1	Not_differentially_expressed	0.283951	1	Not_differentially_expressed	0.286772	1	Not_differentially_expressed	0.236926	1	Not_differentially_expressed	0.230091	1	Not_differentially_expressed
NR1I3	0.20616	1	Not_differentially_expressed	0.286189	1	Not_differentially_expressed	0.262556	1	Not_differentially_expressed	0.246751	1	Not_differentially_expressed	0.24997	1	Not_differentially_expressed
PCP4L1	-0.275273	1	Not_differentially_expressed	0.0336987	1	Not_differentially_expressed	0.0767734	1	Not_differentially_expressed	-0.195786	1	Not_differentially_expressed	-0.410561	1	Not_differentially_expressed
SDHC	-0.187078	1	Not_differentially_expressed	-0.0520396	1	Not_differentially_expressed	-0.0973531	1	Not_differentially_expressed	-0.14393	1	Not_differentially_expressed	-0.157573	1	Not_differentially_expressed
FCGR2A	0.176846	1	Not_differentially_expressed	0.165741	1	Not_differentially_expressed	0.141448	1	Not_differentially_expressed	0.158141	1	Not_differentially_expressed	0.113583	1	Not_differentially_expressed
HSPA6	1.17342	1	Not_differentially_expressed	1.3943	0.644532	Not_differentially_expressed	1.36672	0.822053	Not_differentially_expressed	1.24365	1	Not_differentially_expressed	1.30028	1	Not_differentially_expressed
FCGR3A	-0.0363115	1	Not_differentially_expressed	-0.063682	1	Not_differentially_expressed	-0.0657309	1	Not_differentially_expressed	-0.0520165	1	Not_differentially_expressed	-0.12519	1	Not_differentially_expressed
FCGR2B	0.442571	1	Not_differentially_expressed	0.399707	1	Not_differentially_expressed	0.382415	1	Not_differentially_expressed	0.457926	1	Not_differentially_expressed	0.435768	1	Not_differentially_expressed
FCGR3B	1.39028	1	Not_differentially_expressed	1.14483	1	Not_differentially_expressed	0.806995	1	Not_differentially_expressed	0.231889	1	Not_differentially_expressed	0.915115	1	Not_differentially_expressed
FCRLA	0.393979	1	Not_differentially_expressed	0.388512	1	Not_differentially_expressed	0.392548	1	Not_differentially_expressed	0.33451	1	Not_differentially_expressed	0.521799	1	Not_differentially_expressed
FCRLB	1.04251	1	Not_differentially_expressed	1.05436	1	Not_differentially_expressed	1.0566	1	Not_differentially_expressed	0.968385	1	Not_differentially_expressed	0.994475	1	Not_differentially_expressed
DUSP12	0.255756	1	Not_differentially_expressed	0.330774	1	Not_differentially_expressed	0.312676	1	Not_differentially_expressed	0.281984	1	Not_differentially_expressed	0.27536	1	Not_differentially_expressed
ATF6	-0.0415158	1	Not_differentially_expressed	-0.0158075	1	Not_differentially_expressed	-0.0155828	1	Not_differentially_expressed	-0.0463468	1	Not_differentially_expressed	-0.0624429	1	Not_differentially_expressed
OLFML2B	-0.462042	1	Not_differentially_expressed	-0.444684	1	Not_differentially_expressed	-0.434096	1	Not_differentially_expressed	-0.396356	1	Not_differentially_expressed	-0.476881	1	Not_differentially_expressed
NOS1AP	0.228207	1	Not_differentially_expressed	0.205474	1	Not_differentially_expressed	0.195361	1	Not_differentially_expressed	0.164266	1	Not_differentially_expressed	0.200013	1	Not_differentially_expressed
C1orf226	0.282052	1	Not_differentially_expressed	0.288186	1	Not_differentially_expressed	0.306433	1	Not_differentially_expressed	0.222052	1	Not_differentially_expressed	0.25599	1	Not_differentially_expressed
SH2D1B	0.629355	1	Not_differentially_expressed	0.564468	1	Not_differentially_expressed	0.557508	1	Not_differentially_expressed	0.565262	1	Not_differentially_expressed	0.524514	1	Not_differentially_expressed
UHMK1	-0.113842	1	Not_differentially_expressed	-0.141884	1	Not_differentially_expressed	-0.166517	1	Not_differentially_expressed	-0.190979	1	Not_differentially_expressed	-0.185804	1	Not_differentially_expressed
UAP1	0.0197828	1	Not_differentially_expressed	0.060536	1	Not_differentially_expressed	0.0596424	1	Not_differentially_expressed	0.0191525	1	Not_differentially_expressed	0.0084876	1	Not_differentially_expressed
DDR2	0.382007	1	Not_differentially_expressed	0.511147	1	Not_differentially_expressed	0.609745	1	Not_differentially_expressed	0.634882	1	Not_differentially_expressed	0.586041	1	Not_differentially_expressed
HSD17B7	-0.207516	1	Not_differentially_expressed	-0.175975	1	Not_differentially_expressed	-0.208976	1	Not_differentially_expressed	-0.208567	1	Not_differentially_expressed	-0.289835	1	Not_differentially_expressed
RGS4	-0.993024	1	Not_differentially_expressed	-1.02474	1	Not_differentially_expressed	-1.02819	1	Not_differentially_expressed	-0.942583	1	Not_differentially_expressed	-0.984105	1	Not_differentially_expressed
RGS5	-0.0518237	1	Not_differentially_expressed	-0.0859463	1	Not_differentially_expressed	-0.0795374	1	Not_differentially_expressed	0.0167078	1	Not_differentially_expressed	0.0226287	1	Not_differentially_expressed
NUF2	0.89251	1	Not_differentially_expressed	0.934546	1	Not_differentially_expressed	0.933141	1	Not_differentially_expressed	0.888872	1	Not_differentially_expressed	0.864851	1	Not_differentially_expressed
PBX1	-1.0215	1	Not_differentially_expressed	-1.02966	1	Not_differentially_expressed	-1.03463	1	Not_differentially_expressed	-1.05074	1	Not_differentially_expressed	-1.03602	1	Not_differentially_expressed
LMX1A	0.271678	1	Not_differentially_expressed	0.409744	1	Not_differentially_expressed	0.403007	1	Not_differentially_expressed	0.556265	1	Not_differentially_expressed	0.428365	1	Not_differentially_expressed
RXRG	-0.693599	1	Not_differentially_expressed	-0.837426	1	Not_differentially_expressed	-0.866713	1	Not_differentially_expressed	-0.714883	1	Not_differentially_expressed	-0.652373	1	Not_differentially_expressed
LRRC52	-0.610039	1	Not_differentially_expressed	-0.368447	1	Not_differentially_expressed	-0.378309	1	Not_differentially_expressed	-0.636775	1	Not_differentially_expressed	-0.752783	1	Not_differentially_expressed
MGST3	0.0387934	1	Not_differentially_expressed	0.123259	1	Not_differentially_expressed	0.142343	1	Not_differentially_expressed	0.141927	1	Not_differentially_expressed	0.0486556	1	Not_differentially_expressed
ALDH9A1	0.391726	1	Not_differentially_expressed	0.426564	1	Not_differentially_expressed	0.435565	1	Not_differentially_expressed	0.389771	1	Not_differentially_expressed	0.386966	1	Not_differentially_expressed
TMCO1	-0.183417	1	Not_differentially_expressed	-0.162903	1	Not_differentially_expressed	-0.154997	1	Not_differentially_expressed	-0.187532	1	Not_differentially_expressed	-0.238129	1	Not_differentially_expressed
UCK2	0.753051	1	Not_differentially_expressed	0.802061	1	Not_differentially_expressed	0.807095	1	Not_differentially_expressed	0.728882	1	Not_differentially_expressed	0.749711	1	Not_differentially_expressed
POGK	0.316282	1	Not_differentially_expressed	0.381076	1	Not_differentially_expressed	0.375923	1	Not_differentially_expressed	0.31693	1	Not_differentially_expressed	0.315612	1	Not_differentially_expressed
TADA1	0.0967743	1	Not_differentially_expressed	0.0999808	1	Not_differentially_expressed	0.0992603	1	Not_differentially_expressed	0.0535786	1	Not_differentially_expressed	0.0555763	1	Not_differentially_expressed
ILDR2	0.00761007	1	Not_differentially_expressed	-0.0434659	1	Not_differentially_expressed	-0.0440266	1	Not_differentially_expressed	-0.0326976	1	Not_differentially_expressed	-0.141541	1	Not_differentially_expressed
MAEL	1.72158	0.726651	Not_differentially_expressed	1.62138	1	Not_differentially_expressed	1.5879	1	Not_differentially_expressed	1.57199	1	Not_differentially_expressed	1.61507	1	Not_differentially_expressed
GPA33	0.15914	1	Not_differentially_expressed	0.135483	1	Not_differentially_expressed	0.106636	1	Not_differentially_expressed	0.0864339	1	Not_differentially_expressed	0.180239	1	Not_differentially_expressed
DUSP27	0.532163	1	Not_differentially_expressed	0.899102	1	Not_differentially_expressed	0.874211	1	Not_differentially_expressed	0.464642	1	Not_differentially_expressed	0.567999	1	Not_differentially_expressed
POU2F1	0.00189302	1	Not_differentially_expressed	-0.05749	1	Not_differentially_expressed	-0.0732553	1	Not_differentially_expressed	-0.113324	1	Not_differentially_expressed	-0.071163	1	Not_differentially_expressed
CD247	0.402326	1	Not_differentially_expressed	0.354485	1	Not_differentially_expressed	0.371037	1	Not_differentially_expressed	0.336976	1	Not_differentially_expressed	0.418886	1	Not_differentially_expressed
CREG1	0.556993	1	Not_differentially_expressed	0.623345	1	Not_differentially_expressed	0.62746	1	Not_differentially_expressed	0.550495	1	Not_differentially_expressed	0.543192	1	Not_differentially_expressed
RCSD1	1.0559	1	Not_differentially_expressed	1.03907	1	Not_differentially_expressed	1.03664	1	Not_differentially_expressed	1.01148	1	Not_differentially_expressed	1.06036	1	Not_differentially_expressed
MPZL1	0.547482	1	Not_differentially_expressed	0.592484	1	Not_differentially_expressed	0.609915	1	Not_differentially_expressed	0.559967	1	Not_differentially_expressed	0.544955	1	Not_differentially_expressed
ADCY10	-0.191062	1	Not_differentially_expressed	-1.33826	1	Not_differentially_expressed	-1.05152	1	Not_differentially_expressed	-1.19524	1	Not_differentially_expressed	-1.29436	1	Not_differentially_expressed
DCAF6	-0.0116045	1	Not_differentially_expressed	-0.01397	1	Not_differentially_expressed	-0.0074144	1	Not_differentially_expressed	-0.0357567	1	Not_differentially_expressed	-0.039471	1	Not_differentially_expressed
GPR161	1.53233	0.0522269	Not_differentially_expressed	1.69335	0.00276592	up_regulated	1.70289	0.00195899	up_regulated	1.65739	0.00833005	up_regulated	1.62554	0.0118653	up_regulated
TIPRL	0.282868	1	Not_differentially_expressed	0.319252	1	Not_differentially_expressed	0.28973	1	Not_differentially_expressed	0.260046	1	Not_differentially_expressed	0.254858	1	Not_differentially_expressed
XCL2	0.28648	1	Not_differentially_expressed	0.233977	1	Not_differentially_expressed	0.239199	1	Not_differentially_expressed	0.23131	1	Not_differentially_expressed	0.273445	1	Not_differentially_expressed
XCL1	0.433345	1	Not_differentially_expressed	0.295366	1	Not_differentially_expressed	0.346419	1	Not_differentially_expressed	0.300171	1	Not_differentially_expressed	0.205548	1	Not_differentially_expressed
DPT	-0.580554	1	Not_differentially_expressed	-0.493656	1	Not_differentially_expressed	-0.504331	1	Not_differentially_expressed	0.0392995	1	Not_differentially_expressed	-0.192426	1	Not_differentially_expressed
ATP1B1	0.180516	1	Not_differentially_expressed	0.203329	1	Not_differentially_expressed	0.205107	1	Not_differentially_expressed	0.203387	1	Not_differentially_expressed	0.161577	1	Not_differentially_expressed
NME7	0.0315504	1	Not_differentially_expressed	0.0929348	1	Not_differentially_expressed	0.0693492	1	Not_differentially_expressed	0.189383	1	Not_differentially_expressed	0.0226469	1	Not_differentially_expressed
BLZF1	-0.0327686	1	Not_differentially_expressed	-0.021429	1	Not_differentially_expressed	-0.0495232	1	Not_differentially_expressed	-0.0812287	1	Not_differentially_expressed	-0.0958763	1	Not_differentially_expressed
SLC19A2	-0.512166	1	Not_differentially_expressed	-0.507184	1	Not_differentially_expressed	-0.52515	1	Not_differentially_expressed	-0.559103	1	Not_differentially_expressed	-0.617024	1	Not_differentially_expressed
F5	0.687764	1	Not_differentially_expressed	0.705026	1	Not_differentially_expressed	0.662714	1	Not_differentially_expressed	0.687624	1	Not_differentially_expressed	0.636485	1	Not_differentially_expressed
SELP	0.192581	1	Not_differentially_expressed	0.113829	1	Not_differentially_expressed	0.119009	1	Not_differentially_expressed	0.15134	1	Not_differentially_expressed	0.358255	1	Not_differentially_expressed
C1orf112	0.546867	1	Not_differentially_expressed	0.576354	1	Not_differentially_expressed	0.515062	1	Not_differentially_expressed	0.283115	1	Not_differentially_expressed	0.523091	1	Not_differentially_expressed
SELL	0.452706	1	Not_differentially_expressed	0.407894	1	Not_differentially_expressed	0.406695	1	Not_differentially_expressed	0.353825	1	Not_differentially_expressed	0.469714	1	Not_differentially_expressed
SELE	0.840528	1	Not_differentially_expressed	0.882933	1	Not_differentially_expressed	0.887384	1	Not_differentially_expressed	0.872278	1	Not_differentially_expressed	0.85938	1	Not_differentially_expressed
METTL18	0.197772	1	Not_differentially_expressed	0.247554	1	Not_differentially_expressed	0.23765	1	Not_differentially_expressed	0.194231	1	Not_differentially_expressed	0.18786	1	Not_differentially_expressed
SCYL3	-0.416579	1	Not_differentially_expressed	-0.464623	1	Not_differentially_expressed	-0.340772	1	Not_differentially_expressed	-0.312208	1	Not_differentially_expressed	-0.510265	1	Not_differentially_expressed
KIFAP3	0.178209	1	Not_differentially_expressed	0.25863	1	Not_differentially_expressed	0.254122	1	Not_differentially_expressed	0.206922	1	Not_differentially_expressed	0.155951	1	Not_differentially_expressed
METTL11B	-0.764863	1	Not_differentially_expressed	-0.986748	1	Not_differentially_expressed	-0.862537	1	Not_differentially_expressed	-0.666333	1	Not_differentially_expressed	-1.13424	1	Not_differentially_expressed
GORAB	0.432878	1	Not_differentially_expressed	0.470336	1	Not_differentially_expressed	0.44895	1	Not_differentially_expressed	0.414634	1	Not_differentially_expressed	0.400609	1	Not_differentially_expressed
PRRX1	-0.34431	1	Not_differentially_expressed	-0.368404	1	Not_differentially_expressed	-0.391194	1	Not_differentially_expressed	-0.285052	1	Not_differentially_expressed	-0.364645	1	Not_differentially_expressed
FMO3	1.26139	1	Not_differentially_expressed	1.25586	1	Not_differentially_expressed	1.25061	1	Not_differentially_expressed	1.29714	1	Not_differentially_expressed	1.29362	1	Not_differentially_expressed
FMO2	1.61442	0.596	Not_differentially_expressed	2.09536	0.00760879	up_regulated	2.06492	0.00851336	up_regulated	2.13902	0.00467403	up_regulated	1.77131	0.23247	Not_differentially_expressed
FMO1	-0.319062	1	Not_differentially_expressed	-0.304197	1	Not_differentially_expressed	-0.305545	1	Not_differentially_expressed	-0.278372	1	Not_differentially_expressed	-0.306779	1	Not_differentially_expressed
FMO4	-0.536794	1	Not_differentially_expressed	-0.573113	1	Not_differentially_expressed	-0.554056	1	Not_differentially_expressed	-0.556376	1	Not_differentially_expressed	-0.621629	1	Not_differentially_expressed
PRRC2C	0.135865	1	Not_differentially_expressed	0.171485	1	Not_differentially_expressed	0.171336	1	Not_differentially_expressed	0.114963	1	Not_differentially_expressed	0.111315	1	Not_differentially_expressed
MYOC	1.12385	1	Not_differentially_expressed	0.659734	1	Not_differentially_expressed	0.465692	1	Not_differentially_expressed	1.63501	1	Not_differentially_expressed	1.68339	1	Not_differentially_expressed
VAMP4	0.0370962	1	Not_differentially_expressed	0.00710796	1	Not_differentially_expressed	0.00299989	1	Not_differentially_expressed	-0.0117757	1	Not_differentially_expressed	-0.018073	1	Not_differentially_expressed
DNM3	1.16898	1	Not_differentially_expressed	1.13572	1	Not_differentially_expressed	1.08798	1	Not_differentially_expressed	1.07865	1	Not_differentially_expressed	1.13472	1	Not_differentially_expressed
PIGC	0.176388	1	Not_differentially_expressed	0.281102	1	Not_differentially_expressed	0.263782	1	Not_differentially_expressed	0.196161	1	Not_differentially_expressed	0.148079	1	Not_differentially_expressed
C1orf105	1.00061	1	Not_differentially_expressed	1.19527	1	Not_differentially_expressed	1.04714	1	Not_differentially_expressed	0.505436	1	Not_differentially_expressed	0.624389	1	Not_differentially_expressed
FASLG	0.723129	1	Not_differentially_expressed	0.673818	1	Not_differentially_expressed	0.673702	1	Not_differentially_expressed	0.648619	1	Not_differentially_expressed	0.695305	1	Not_differentially_expressed
TNFSF18	0.252685	1	Not_differentially_expressed	0.166767	1	Not_differentially_expressed	0.164831	1	Not_differentially_expressed	0.0434714	1	Not_differentially_expressed	0.123682	1	Not_differentially_expressed
TNFSF4	-0.482129	1	Not_differentially_expressed	-0.508767	1	Not_differentially_expressed	-0.531683	1	Not_differentially_expressed	-0.468647	1	Not_differentially_expressed	-0.567943	1	Not_differentially_expressed
PRDX6	0.0302233	1	Not_differentially_expressed	0.0942592	1	Not_differentially_expressed	0.102445	1	Not_differentially_expressed	0.0613161	1	Not_differentially_expressed	0.0577199	1	Not_differentially_expressed
KLHL20	-0.247643	1	Not_differentially_expressed	-0.234636	1	Not_differentially_expressed	-0.241621	1	Not_differentially_expressed	-0.242503	1	Not_differentially_expressed	-0.25079	1	Not_differentially_expressed
CENPL	0.351684	1	Not_differentially_expressed	0.399683	1	Not_differentially_expressed	0.356791	1	Not_differentially_expressed	0.318394	1	Not_differentially_expressed	0.335326	1	Not_differentially_expressed
DARS2	-0.146807	1	Not_differentially_expressed	-0.0922062	1	Not_differentially_expressed	-0.101717	1	Not_differentially_expressed	-0.156924	1	Not_differentially_expressed	-0.143189	1	Not_differentially_expressed
ZBTB37	-0.111648	1	Not_differentially_expressed	-0.288933	1	Not_differentially_expressed	-0.363161	1	Not_differentially_expressed	-0.380654	1	Not_differentially_expressed	-0.294126	1	Not_differentially_expressed
SERPINC1	-0.6445	1	Not_differentially_expressed	-0.713706	1	Not_differentially_expressed	-0.679669	1	Not_differentially_expressed	-0.736467	1	Not_differentially_expressed	-0.774481	1	Not_differentially_expressed
RC3H1	0.261211	1	Not_differentially_expressed	0.120675	1	Not_differentially_expressed	0.0708598	1	Not_differentially_expressed	0.0442869	1	Not_differentially_expressed	0.100293	1	Not_differentially_expressed
RABGAP1L	0.455553	1	Not_differentially_expressed	0.381587	1	Not_differentially_expressed	0.35486	1	Not_differentially_expressed	0.294421	1	Not_differentially_expressed	0.299896	1	Not_differentially_expressed
CACYBP	0.211395	1	Not_differentially_expressed	0.291641	1	Not_differentially_expressed	0.312347	1	Not_differentially_expressed	0.236613	1	Not_differentially_expressed	0.214412	1	Not_differentially_expressed
MRPS14	-0.165665	1	Not_differentially_expressed	-0.123636	1	Not_differentially_expressed	-0.121397	1	Not_differentially_expressed	-0.153689	1	Not_differentially_expressed	-0.160896	1	Not_differentially_expressed
TNN	-0.718808	1	Not_differentially_expressed	-0.707567	1	Not_differentially_expressed	-0.695523	1	Not_differentially_expressed	-0.699466	1	Not_differentially_expressed	-0.615128	1	Not_differentially_expressed
KIAA0040	-1.31937	0.426782	Not_differentially_expressed	-1.30346	0.549139	Not_differentially_expressed	-1.30248	0.558838	Not_differentially_expressed	-1.28878	0.677919	Not_differentially_expressed	-1.27913	0.715965	Not_differentially_expressed
TNR	-0.0627571	1	Not_differentially_expressed	-0.183108	1	Not_differentially_expressed	0.277623	1	Not_differentially_expressed	-0.448538	1	Not_differentially_expressed	-0.235873	1	Not_differentially_expressed
PAPPA2	0.69687	1	Not_differentially_expressed	0.456263	1	Not_differentially_expressed	0.672876	1	Not_differentially_expressed	0.61172	1	Not_differentially_expressed	0.948871	1	Not_differentially_expressed
ASTN1	1.05	1	Not_differentially_expressed	1.02267	1	Not_differentially_expressed	1.0421	1	Not_differentially_expressed	0.873081	1	Not_differentially_expressed	1.11369	1	Not_differentially_expressed
SEC16B	0.452649	1	Not_differentially_expressed	0.032814	1	Not_differentially_expressed	0.0721761	1	Not_differentially_expressed	0.051325	1	Not_differentially_expressed	0.0227335	1	Not_differentially_expressed
RASAL2	0.564241	1	Not_differentially_expressed	0.5669	1	Not_differentially_expressed	0.532329	1	Not_differentially_expressed	0.507694	1	Not_differentially_expressed	0.472884	1	Not_differentially_expressed
RALGPS2	-1.22664	1	Not_differentially_expressed	-1.408	0.460165	Not_differentially_expressed	-1.4309	0.340573	Not_differentially_expressed	-1.46041	0.247541	Not_differentially_expressed	-1.41586	0.376645	Not_differentially_expressed
ANGPTL1	0.486939	1	Not_differentially_expressed	-0.17577	1	Not_differentially_expressed	-0.224474	1	Not_differentially_expressed	0.03477	1	Not_differentially_expressed	0.649918	1	Not_differentially_expressed
FAM20B	-0.0210743	1	Not_differentially_expressed	0.0245533	1	Not_differentially_expressed	0.0113552	1	Not_differentially_expressed	-0.0105276	1	Not_differentially_expressed	-0.0330633	1	Not_differentially_expressed
TOR3A	0.0651747	1	Not_differentially_expressed	0.114341	1	Not_differentially_expressed	0.130677	1	Not_differentially_expressed	0.0947192	1	Not_differentially_expressed	0.0467007	1	Not_differentially_expressed
ABL2	0.280027	1	Not_differentially_expressed	0.289564	1	Not_differentially_expressed	0.27252	1	Not_differentially_expressed	0.225275	1	Not_differentially_expressed	0.234124	1	Not_differentially_expressed
SOAT1	0.480588	1	Not_differentially_expressed	0.475222	1	Not_differentially_expressed	0.468175	1	Not_differentially_expressed	0.463512	1	Not_differentially_expressed	0.410203	1	Not_differentially_expressed
AXDND1	0.28947	1	Not_differentially_expressed	-0.109675	1	Not_differentially_expressed	-0.0759726	1	Not_differentially_expressed	-0.00814559	1	Not_differentially_expressed	-0.103943	1	Not_differentially_expressed
NPHS2	1.55462	1	Not_differentially_expressed	0.869405	1	Not_differentially_expressed	0.799632	1	Not_differentially_expressed	0.937187	1	Not_differentially_expressed	0.72591	1	Not_differentially_expressed
TDRD5	0.474621	1	Not_differentially_expressed	0.542362	1	Not_differentially_expressed	0.512297	1	Not_differentially_expressed	0.43776	1	Not_differentially_expressed	0.403852	1	Not_differentially_expressed
FAM163A	0.525141	1	Not_differentially_expressed	0.584475	1	Not_differentially_expressed	0.529933	1	Not_differentially_expressed	0.521732	1	Not_differentially_expressed	0.558935	1	Not_differentially_expressed
TOR1AIP2	-0.00228809	1	Not_differentially_expressed	7.22405e-05	1	Not_differentially_expressed	-0.0313806	1	Not_differentially_expressed	-0.0715035	1	Not_differentially_expressed	-0.0797715	1	Not_differentially_expressed
TOR1AIP1	-0.0873106	1	Not_differentially_expressed	-0.0760951	1	Not_differentially_expressed	-0.0905098	1	Not_differentially_expressed	-0.0631655	1	Not_differentially_expressed	-0.0702492	1	Not_differentially_expressed
CEP350	-0.0675474	1	Not_differentially_expressed	-0.0539755	1	Not_differentially_expressed	-0.0884702	1	Not_differentially_expressed	-0.122474	1	Not_differentially_expressed	-0.102692	1	Not_differentially_expressed
QSOX1	0.514797	1	Not_differentially_expressed	0.537374	1	Not_differentially_expressed	0.396392	1	Not_differentially_expressed	0.53596	1	Not_differentially_expressed	0.515662	1	Not_differentially_expressed
LHX4	0.231439	1	Not_differentially_expressed	0.0363788	1	Not_differentially_expressed	0.0780852	1	Not_differentially_expressed	0.00976413	1	Not_differentially_expressed	0.00378279	1	Not_differentially_expressed
ACBD6	0.101001	1	Not_differentially_expressed	0.158049	1	Not_differentially_expressed	0.16323	1	Not_differentially_expressed	0.11476	1	Not_differentially_expressed	0.092245	1	Not_differentially_expressed
XPR1	-0.294843	1	Not_differentially_expressed	-0.31382	1	Not_differentially_expressed	-0.328087	1	Not_differentially_expressed	-0.337614	1	Not_differentially_expressed	-0.406485	1	Not_differentially_expressed
KIAA1614	0.519248	1	Not_differentially_expressed	0.593408	1	Not_differentially_expressed	0.643666	1	Not_differentially_expressed	0.511185	1	Not_differentially_expressed	0.496022	1	Not_differentially_expressed
STX6	0.100002	1	Not_differentially_expressed	0.12841	1	Not_differentially_expressed	0.136533	1	Not_differentially_expressed	0.0756006	1	Not_differentially_expressed	0.0380521	1	Not_differentially_expressed
MR1	-0.0680401	1	Not_differentially_expressed	-0.07909	1	Not_differentially_expressed	-0.0844779	1	Not_differentially_expressed	-0.0705024	1	Not_differentially_expressed	-0.0536888	1	Not_differentially_expressed
IER5	0.0396696	1	Not_differentially_expressed	0.0920005	1	Not_differentially_expressed	0.102041	1	Not_differentially_expressed	0.0483525	1	Not_differentially_expressed	0.0165547	1	Not_differentially_expressed
CACNA1E	0.495527	1	Not_differentially_expressed	0.312639	1	Not_differentially_expressed	0.277939	1	Not_differentially_expressed	0.29635	1	Not_differentially_expressed	0.282291	1	Not_differentially_expressed
GLUL	-0.493525	1	Not_differentially_expressed	-0.386454	1	Not_differentially_expressed	-0.374914	1	Not_differentially_expressed	-0.314416	1	Not_differentially_expressed	-0.439366	1	Not_differentially_expressed
RGSL1	1.57586	1	Not_differentially_expressed	1.17366	1	Not_differentially_expressed	0.866596	1	Not_differentially_expressed	1.33859	1	Not_differentially_expressed	0.946001	1	Not_differentially_expressed
RNASEL	-0.670058	1	Not_differentially_expressed	-0.702348	1	Not_differentially_expressed	-0.717903	1	Not_differentially_expressed	-0.66649	1	Not_differentially_expressed	-0.675356	1	Not_differentially_expressed
RGS16	-0.207494	1	Not_differentially_expressed	-0.158023	1	Not_differentially_expressed	-0.154337	1	Not_differentially_expressed	-0.113272	1	Not_differentially_expressed	-0.190597	1	Not_differentially_expressed
NPL	0.239614	1	Not_differentially_expressed	0.20033	1	Not_differentially_expressed	0.196861	1	Not_differentially_expressed	0.171428	1	Not_differentially_expressed	0.173087	1	Not_differentially_expressed
DHX9	0.0418555	1	Not_differentially_expressed	0.0716372	1	Not_differentially_expressed	0.0703357	1	Not_differentially_expressed	0.0561901	1	Not_differentially_expressed	0.0556868	1	Not_differentially_expressed
LAMC1	0.484266	1	Not_differentially_expressed	0.535111	1	Not_differentially_expressed	0.535528	1	Not_differentially_expressed	0.58924	1	Not_differentially_expressed	0.549886	1	Not_differentially_expressed
LAMC2	1.54697	0.394227	Not_differentially_expressed	1.63465	0.174137	Not_differentially_expressed	1.6388	0.163061	Not_differentially_expressed	1.58542	0.292169	Not_differentially_expressed	1.52714	0.397326	Not_differentially_expressed
NMNAT2	0.405506	1	Not_differentially_expressed	0.886593	1	Not_differentially_expressed	0.88909	1	Not_differentially_expressed	0.573152	1	Not_differentially_expressed	0.373195	1	Not_differentially_expressed
SMG7	0.0850359	1	Not_differentially_expressed	0.104772	1	Not_differentially_expressed	0.117961	1	Not_differentially_expressed	0.0763746	1	Not_differentially_expressed	0.0520204	1	Not_differentially_expressed
NCF2	0.237365	1	Not_differentially_expressed	0.262268	1	Not_differentially_expressed	0.257209	1	Not_differentially_expressed	0.251507	1	Not_differentially_expressed	0.2118	1	Not_differentially_expressed
ARPC5	0.41044	1	Not_differentially_expressed	0.45334	1	Not_differentially_expressed	0.450065	1	Not_differentially_expressed	0.420019	1	Not_differentially_expressed	0.392303	1	Not_differentially_expressed
RGL1	0.377778	1	Not_differentially_expressed	0.381944	1	Not_differentially_expressed	0.38644	1	Not_differentially_expressed	0.385767	1	Not_differentially_expressed	0.446491	1	Not_differentially_expressed
TSEN15	0.353202	1	Not_differentially_expressed	0.416273	1	Not_differentially_expressed	0.391293	1	Not_differentially_expressed	0.376079	1	Not_differentially_expressed	0.33472	1	Not_differentially_expressed
C1orf21	-0.578062	1	Not_differentially_expressed	-0.5715	1	Not_differentially_expressed	-0.572057	1	Not_differentially_expressed	-0.534577	1	Not_differentially_expressed	-0.544491	1	Not_differentially_expressed
EDEM3	-0.396046	1	Not_differentially_expressed	-0.43496	1	Not_differentially_expressed	-0.458707	1	Not_differentially_expressed	-0.479191	1	Not_differentially_expressed	-0.469397	1	Not_differentially_expressed
RNF2	0.365457	1	Not_differentially_expressed	0.352133	1	Not_differentially_expressed	0.358815	1	Not_differentially_expressed	0.289127	1	Not_differentially_expressed	0.300634	1	Not_differentially_expressed
TRMT1L	-0.113788	1	Not_differentially_expressed	-0.0669009	1	Not_differentially_expressed	-0.0800945	1	Not_differentially_expressed	-0.126299	1	Not_differentially_expressed	-0.147986	1	Not_differentially_expressed
SWT1	0.0165389	1	Not_differentially_expressed	0.0382853	1	Not_differentially_expressed	0.00312521	1	Not_differentially_expressed	-0.0386628	1	Not_differentially_expressed	-0.035897	1	Not_differentially_expressed
IVNS1ABP	0.364307	1	Not_differentially_expressed	0.371425	1	Not_differentially_expressed	0.361588	1	Not_differentially_expressed	0.349714	1	Not_differentially_expressed	0.328363	1	Not_differentially_expressed
HMCN1	-0.593851	1	Not_differentially_expressed	-0.666138	1	Not_differentially_expressed	-0.70121	1	Not_differentially_expressed	-0.604609	1	Not_differentially_expressed	-0.507028	1	Not_differentially_expressed
PRG4	0.496558	1	Not_differentially_expressed	0.511262	1	Not_differentially_expressed	0.512444	1	Not_differentially_expressed	0.57547	1	Not_differentially_expressed	0.880888	1	Not_differentially_expressed
TPR	0.205694	1	Not_differentially_expressed	0.256914	1	Not_differentially_expressed	0.244644	1	Not_differentially_expressed	0.213436	1	Not_differentially_expressed	0.217275	1	Not_differentially_expressed
OCLM	-0.112451	1	Not_differentially_expressed	0.175042	1	Not_differentially_expressed	-0.0797346	1	Not_differentially_expressed	-0.0771241	1	Not_differentially_expressed	0.13574	1	Not_differentially_expressed
PDC	-0.203921	1	Not_differentially_expressed	-0.348363	1	Not_differentially_expressed	-0.200002	1	Not_differentially_expressed	-0.347569	1	Not_differentially_expressed	-0.404555	1	Not_differentially_expressed
RGS18	0.431627	1	Not_differentially_expressed	0.245032	1	Not_differentially_expressed	0.226799	1	Not_differentially_expressed	0.229217	1	Not_differentially_expressed	0.315903	1	Not_differentially_expressed
RGS1	0.457341	1	Not_differentially_expressed	0.323744	1	Not_differentially_expressed	0.293335	1	Not_differentially_expressed	0.326837	1	Not_differentially_expressed	0.363979	1	Not_differentially_expressed
RGS13	0.373788	1	Not_differentially_expressed	0.207435	1	Not_differentially_expressed	0.144243	1	Not_differentially_expressed	0.195459	1	Not_differentially_expressed	0.45884	1	Not_differentially_expressed
RGS2	1.29061	1	Not_differentially_expressed	1.28609	1	Not_differentially_expressed	1.2874	1	Not_differentially_expressed	1.35198	1	Not_differentially_expressed	1.33272	1	Not_differentially_expressed
UCHL5	0.26635	1	Not_differentially_expressed	0.301609	1	Not_differentially_expressed	0.286198	1	Not_differentially_expressed	0.23527	1	Not_differentially_expressed	0.222412	1	Not_differentially_expressed
GLRX2	-0.00394957	1	Not_differentially_expressed	0.0966793	1	Not_differentially_expressed	0.0641463	1	Not_differentially_expressed	0.0161945	1	Not_differentially_expressed	-0.0101379	1	Not_differentially_expressed
CDC73	0.0551769	1	Not_differentially_expressed	0.0340898	1	Not_differentially_expressed	0.0166296	1	Not_differentially_expressed	0.000777948	1	Not_differentially_expressed	-0.0220606	1	Not_differentially_expressed
B3GALT2	0.256976	1	Not_differentially_expressed	0.706457	1	Not_differentially_expressed	0.347555	1	Not_differentially_expressed	0.400192	1	Not_differentially_expressed	0.431367	1	Not_differentially_expressed
KCNT2	1.13137	1	Not_differentially_expressed	1.14841	1	Not_differentially_expressed	1.11895	1	Not_differentially_expressed	1.20062	1	Not_differentially_expressed	0.990625	1	Not_differentially_expressed
CFH	-0.613223	1	Not_differentially_expressed	-0.562875	1	Not_differentially_expressed	-0.588582	1	Not_differentially_expressed	-0.45475	1	Not_differentially_expressed	-0.483518	1	Not_differentially_expressed
CFHR3	0.480551	1	Not_differentially_expressed	0.350003	1	Not_differentially_expressed	0.3061	1	Not_differentially_expressed	-0.112385	1	Not_differentially_expressed	0.446557	1	Not_differentially_expressed
CFHR1	1.91909	0.701351	Not_differentially_expressed	1.44606	1	Not_differentially_expressed	-0.232578	1	Not_differentially_expressed	-0.34567	1	Not_differentially_expressed	1.7347	1	Not_differentially_expressed
CFHR2	-0.00900799	1	Not_differentially_expressed	0.273948	1	Not_differentially_expressed	0.152321	1	Not_differentially_expressed	0.110863	1	Not_differentially_expressed	0.0344759	1	Not_differentially_expressed
ASPM	0.687945	1	Not_differentially_expressed	0.691038	1	Not_differentially_expressed	0.652801	1	Not_differentially_expressed	0.617409	1	Not_differentially_expressed	0.643467	1	Not_differentially_expressed
ZBTB41	-0.176392	1	Not_differentially_expressed	-0.253626	1	Not_differentially_expressed	-0.293782	1	Not_differentially_expressed	-0.309997	1	Not_differentially_expressed	-0.303186	1	Not_differentially_expressed
DENND1B	-0.0887037	1	Not_differentially_expressed	-0.180291	1	Not_differentially_expressed	-0.186685	1	Not_differentially_expressed	-0.246925	1	Not_differentially_expressed	-0.270234	1	Not_differentially_expressed
C1orf53	0.26364	1	Not_differentially_expressed	0.2375	1	Not_differentially_expressed	0.256099	1	Not_differentially_expressed	0.227416	1	Not_differentially_expressed	0.213158	1	Not_differentially_expressed
LHX9	2.48659	0.0652931	Not_differentially_expressed	2.13542	0.27239	Not_differentially_expressed	1.74364	1	Not_differentially_expressed	2.00095	0.420861	Not_differentially_expressed	2.16767	0.279904	Not_differentially_expressed
NEK7	0.257859	1	Not_differentially_expressed	0.23235	1	Not_differentially_expressed	0.198835	1	Not_differentially_expressed	0.241545	1	Not_differentially_expressed	0.24311	1	Not_differentially_expressed
PTPRC	0.33313	1	Not_differentially_expressed	0.238494	1	Not_differentially_expressed	0.226931	1	Not_differentially_expressed	0.195399	1	Not_differentially_expressed	0.305096	1	Not_differentially_expressed
NR5A2	0.08449	1	Not_differentially_expressed	0.0652658	1	Not_differentially_expressed	0.0423706	1	Not_differentially_expressed	0.0696086	1	Not_differentially_expressed	0.203459	1	Not_differentially_expressed
ZNF281	-0.45352	1	Not_differentially_expressed	-0.477155	1	Not_differentially_expressed	-0.572401	1	Not_differentially_expressed	-0.492208	1	Not_differentially_expressed	-0.489676	1	Not_differentially_expressed
KIF14	0.670853	1	Not_differentially_expressed	0.646182	1	Not_differentially_expressed	0.620135	1	Not_differentially_expressed	0.593906	1	Not_differentially_expressed	0.624609	1	Not_differentially_expressed
DDX59	-0.0418423	1	Not_differentially_expressed	-0.0312961	1	Not_differentially_expressed	-0.0429552	1	Not_differentially_expressed	-0.0400718	1	Not_differentially_expressed	-0.0577166	1	Not_differentially_expressed
CAMSAP2	0.234785	1	Not_differentially_expressed	0.235805	1	Not_differentially_expressed	0.211609	1	Not_differentially_expressed	0.205877	1	Not_differentially_expressed	0.185786	1	Not_differentially_expressed
GPR25	0.666695	1	Not_differentially_expressed	0.340561	1	Not_differentially_expressed	0.416647	1	Not_differentially_expressed	0.340519	1	Not_differentially_expressed	0.654971	1	Not_differentially_expressed
KIF21B	0.00739083	1	Not_differentially_expressed	-0.00207914	1	Not_differentially_expressed	-0.00483444	1	Not_differentially_expressed	-0.0529523	1	Not_differentially_expressed	0.0427257	1	Not_differentially_expressed
CACNA1S	-1.5873	1	Not_differentially_expressed	-1.65243	1	Not_differentially_expressed	-0.86588	1	Not_differentially_expressed	-1.13623	1	Not_differentially_expressed	-1.75343	0.745918	Not_differentially_expressed
TMEM9	-0.235333	1	Not_differentially_expressed	-0.227089	1	Not_differentially_expressed	-0.204881	1	Not_differentially_expressed	-0.220755	1	Not_differentially_expressed	-0.272236	1	Not_differentially_expressed
IGFN1	0.136451	1	Not_differentially_expressed	-0.246819	1	Not_differentially_expressed	-0.293671	1	Not_differentially_expressed	-0.0849146	1	Not_differentially_expressed	0.426275	1	Not_differentially_expressed
TNNT2	0.0015545	1	Not_differentially_expressed	-0.0130697	1	Not_differentially_expressed	0.0532134	1	Not_differentially_expressed	-0.0300764	1	Not_differentially_expressed	-0.0466491	1	Not_differentially_expressed
LAD1	0.343759	1	Not_differentially_expressed	0.371267	1	Not_differentially_expressed	0.392052	1	Not_differentially_expressed	0.345811	1	Not_differentially_expressed	0.281589	1	Not_differentially_expressed
TNNI1	-0.292522	1	Not_differentially_expressed	-0.368369	1	Not_differentially_expressed	-0.335243	1	Not_differentially_expressed	-0.401933	1	Not_differentially_expressed	-0.361891	1	Not_differentially_expressed
PHLDA3	-0.224847	1	Not_differentially_expressed	-0.16444	1	Not_differentially_expressed	-0.155696	1	Not_differentially_expressed	-0.12227	1	Not_differentially_expressed	-0.166069	1	Not_differentially_expressed
CSRP1	0.070263	1	Not_differentially_expressed	0.0243021	1	Not_differentially_expressed	0.0292457	1	Not_differentially_expressed	0.0870264	1	Not_differentially_expressed	0.0965853	1	Not_differentially_expressed
NAV1	-0.386904	1	Not_differentially_expressed	-0.417414	1	Not_differentially_expressed	-0.410567	1	Not_differentially_expressed	-0.356785	1	Not_differentially_expressed	-0.370375	1	Not_differentially_expressed
IPO9	0.104565	1	Not_differentially_expressed	0.104971	1	Not_differentially_expressed	0.113496	1	Not_differentially_expressed	0.102035	1	Not_differentially_expressed	0.0889637	1	Not_differentially_expressed
SHISA4	0.0402859	1	Not_differentially_expressed	0.0127922	1	Not_differentially_expressed	0.0347028	1	Not_differentially_expressed	0.0852274	1	Not_differentially_expressed	0.0508943	1	Not_differentially_expressed
LMOD1	-0.142833	1	Not_differentially_expressed	-0.358337	1	Not_differentially_expressed	-0.351056	1	Not_differentially_expressed	-0.182877	1	Not_differentially_expressed	0.0948979	1	Not_differentially_expressed
TIMM17A	-0.0163602	1	Not_differentially_expressed	-0.0053829	1	Not_differentially_expressed	-0.00177835	1	Not_differentially_expressed	-0.00374919	1	Not_differentially_expressed	-0.0299133	1	Not_differentially_expressed
RNPEP	-0.409555	1	Not_differentially_expressed	-0.426411	1	Not_differentially_expressed	-0.398759	1	Not_differentially_expressed	-0.406843	1	Not_differentially_expressed	-0.441087	1	Not_differentially_expressed
ELF3	0.165201	1	Not_differentially_expressed	0.220815	1	Not_differentially_expressed	0.22931	1	Not_differentially_expressed	0.207205	1	Not_differentially_expressed	0.125678	1	Not_differentially_expressed
GPR37L1	1.55211	0.268072	Not_differentially_expressed	1.62621	0.136996	Not_differentially_expressed	1.89601	0.00709849	up_regulated	0.45535	1	Not_differentially_expressed	1.50951	0.417955	Not_differentially_expressed
ARL8A	0.0408228	1	Not_differentially_expressed	0.066516	1	Not_differentially_expressed	0.0894664	1	Not_differentially_expressed	0.0664642	1	Not_differentially_expressed	0.032482	1	Not_differentially_expressed
PTPN7	0.407129	1	Not_differentially_expressed	0.373355	1	Not_differentially_expressed	0.373552	1	Not_differentially_expressed	0.345434	1	Not_differentially_expressed	0.412241	1	Not_differentially_expressed
UBE2T	0.184762	1	Not_differentially_expressed	0.213735	1	Not_differentially_expressed	0.226596	1	Not_differentially_expressed	0.213172	1	Not_differentially_expressed	0.166658	1	Not_differentially_expressed
PPP1R12B	0.23582	1	Not_differentially_expressed	0.148	1	Not_differentially_expressed	0.13281	1	Not_differentially_expressed	0.369439	1	Not_differentially_expressed	0.343823	1	Not_differentially_expressed
SYT2	0.610703	1	Not_differentially_expressed	0.0562532	1	Not_differentially_expressed	0.283143	1	Not_differentially_expressed	0.180429	1	Not_differentially_expressed	0.10228	1	Not_differentially_expressed
KDM5B	-0.329253	1	Not_differentially_expressed	-0.290279	1	Not_differentially_expressed	-0.297617	1	Not_differentially_expressed	-0.324791	1	Not_differentially_expressed	-0.364309	1	Not_differentially_expressed
RABIF	-0.385042	1	Not_differentially_expressed	-0.379473	1	Not_differentially_expressed	-0.391591	1	Not_differentially_expressed	-0.382975	1	Not_differentially_expressed	-0.42031	1	Not_differentially_expressed
KLHL12	-0.251484	1	Not_differentially_expressed	-0.233166	1	Not_differentially_expressed	-0.20782	1	Not_differentially_expressed	-0.235092	1	Not_differentially_expressed	-0.273735	1	Not_differentially_expressed
ADIPOR1	-0.484079	1	Not_differentially_expressed	-0.4825	1	Not_differentially_expressed	-0.464715	1	Not_differentially_expressed	-0.483707	1	Not_differentially_expressed	-0.528392	1	Not_differentially_expressed
CYB5R1	-0.838597	1	Not_differentially_expressed	-0.841331	1	Not_differentially_expressed	-0.834871	1	Not_differentially_expressed	-0.833701	1	Not_differentially_expressed	-0.87892	1	Not_differentially_expressed
TMEM183A	-0.0210159	1	Not_differentially_expressed	0.0284443	1	Not_differentially_expressed	-0.154227	1	Not_differentially_expressed	0.0293438	1	Not_differentially_expressed	0.0112456	1	Not_differentially_expressed
PPFIA4	1.05101	1	Not_differentially_expressed	0.961388	1	Not_differentially_expressed	0.939915	1	Not_differentially_expressed	0.964776	1	Not_differentially_expressed	0.934256	1	Not_differentially_expressed
ADORA1	1.07381	1	Not_differentially_expressed	1.11257	1	Not_differentially_expressed	1.1316	1	Not_differentially_expressed	1.05256	1	Not_differentially_expressed	1.07633	1	Not_differentially_expressed
MYBPH	1.60671	0.440642	Not_differentially_expressed	1.5275	0.915582	Not_differentially_expressed	1.41153	1	Not_differentially_expressed	1.54077	0.801775	Not_differentially_expressed	1.47558	1	Not_differentially_expressed
CHIT1	-0.565437	1	Not_differentially_expressed	-0.56693	1	Not_differentially_expressed	-0.549507	1	Not_differentially_expressed	-0.708164	1	Not_differentially_expressed	-0.456492	1	Not_differentially_expressed
BTG2	-0.845757	1	Not_differentially_expressed	-1.01332	1	Not_differentially_expressed	-1.00971	1	Not_differentially_expressed	-0.710246	1	Not_differentially_expressed	-0.702404	1	Not_differentially_expressed
FMOD	-0.755585	1	Not_differentially_expressed	-0.798864	1	Not_differentially_expressed	-0.781319	1	Not_differentially_expressed	-0.617885	1	Not_differentially_expressed	-0.503894	1	Not_differentially_expressed
PRELP	1.07005	1	Not_differentially_expressed	1.20038	1	Not_differentially_expressed	1.27825	1	Not_differentially_expressed	1.42788	1	Not_differentially_expressed	1.21151	1	Not_differentially_expressed
ATP2B4	0.0968362	1	Not_differentially_expressed	0.115693	1	Not_differentially_expressed	0.111528	1	Not_differentially_expressed	0.157168	1	Not_differentially_expressed	0.164196	1	Not_differentially_expressed
LAX1	0.0985023	1	Not_differentially_expressed	0.0502642	1	Not_differentially_expressed	0.0652913	1	Not_differentially_expressed	0.00328793	1	Not_differentially_expressed	0.101558	1	Not_differentially_expressed
ZC3H11A	-0.254592	1	Not_differentially_expressed	-0.28267	1	Not_differentially_expressed	-0.243056	1	Not_differentially_expressed	-0.332378	1	Not_differentially_expressed	-0.305789	1	Not_differentially_expressed
ZBED6	-0.73141	1	Not_differentially_expressed	-0.835219	1	Not_differentially_expressed	-0.962672	1	Not_differentially_expressed	-0.882513	1	Not_differentially_expressed	-0.825316	1	Not_differentially_expressed
SNRPE	-0.133744	1	Not_differentially_expressed	-0.102612	1	Not_differentially_expressed	-0.0973039	1	Not_differentially_expressed	-0.0930866	1	Not_differentially_expressed	-0.151162	1	Not_differentially_expressed
SOX13	-0.676991	1	Not_differentially_expressed	-0.698339	1	Not_differentially_expressed	-0.689485	1	Not_differentially_expressed	-0.67636	1	Not_differentially_expressed	-0.679989	1	Not_differentially_expressed
ETNK2	-1.62314	0.0724635	Not_differentially_expressed	-1.78268	0.00370381	down_regulated	-1.76835	0.00428463	down_regulated	-1.67469	0.0269148	down_regulated	-1.64196	0.045014	down_regulated
REN	-1.47301	1	Not_differentially_expressed	-1.6091	1	Not_differentially_expressed	-1.69599	0.49585	Not_differentially_expressed	-1.59786	1	Not_differentially_expressed	-1.56989	1	Not_differentially_expressed
KISS1	0.100786	1	Not_differentially_expressed	0.191234	1	Not_differentially_expressed	0.113646	1	Not_differentially_expressed	0.157503	1	Not_differentially_expressed	0.20103	1	Not_differentially_expressed
GOLT1A	0.152554	1	Not_differentially_expressed	0.135946	1	Not_differentially_expressed	0.174494	1	Not_differentially_expressed	0.117649	1	Not_differentially_expressed	0.104676	1	Not_differentially_expressed
PLEKHA6	-0.827615	1	Not_differentially_expressed	-0.831343	1	Not_differentially_expressed	-0.8313	1	Not_differentially_expressed	-0.863055	1	Not_differentially_expressed	-0.819758	1	Not_differentially_expressed
PPP1R15B	-0.372364	1	Not_differentially_expressed	-0.394147	1	Not_differentially_expressed	-0.410252	1	Not_differentially_expressed	-0.399545	1	Not_differentially_expressed	-0.41094	1	Not_differentially_expressed
PIK3C2B	-0.699906	1	Not_differentially_expressed	-0.656692	1	Not_differentially_expressed	-0.650867	1	Not_differentially_expressed	-0.66294	1	Not_differentially_expressed	-0.609758	1	Not_differentially_expressed
MDM4	-0.0716496	1	Not_differentially_expressed	-0.246982	1	Not_differentially_expressed	-0.272328	1	Not_differentially_expressed	-0.28784	1	Not_differentially_expressed	-0.261038	1	Not_differentially_expressed
LRRN2	0.369344	1	Not_differentially_expressed	0.40206	1	Not_differentially_expressed	0.415474	1	Not_differentially_expressed	0.390743	1	Not_differentially_expressed	0.373551	1	Not_differentially_expressed
NFASC	1.22719	1	Not_differentially_expressed	1.28833	1	Not_differentially_expressed	1.30303	1	Not_differentially_expressed	1.22941	1	Not_differentially_expressed	1.25719	1	Not_differentially_expressed
CNTN2	1.61552	0.693594	Not_differentially_expressed	1.58393	0.823829	Not_differentially_expressed	1.54704	0.897575	Not_differentially_expressed	1.49534	1	Not_differentially_expressed	1.56262	0.89882	Not_differentially_expressed
TMEM81	0.0904991	1	Not_differentially_expressed	0.129949	1	Not_differentially_expressed	0.134197	1	Not_differentially_expressed	0.106665	1	Not_differentially_expressed	0.0652202	1	Not_differentially_expressed
RBBP5	-0.148005	1	Not_differentially_expressed	-0.13548	1	Not_differentially_expressed	-0.142396	1	Not_differentially_expressed	-0.144764	1	Not_differentially_expressed	-0.168711	1	Not_differentially_expressed
DSTYK	0.192632	1	Not_differentially_expressed	0.191498	1	Not_differentially_expressed	0.184864	1	Not_differentially_expressed	0.173086	1	Not_differentially_expressed	0.180333	1	Not_differentially_expressed
NUAK2	-0.112398	1	Not_differentially_expressed	-0.125072	1	Not_differentially_expressed	-0.116421	1	Not_differentially_expressed	-0.160046	1	Not_differentially_expressed	-0.191896	1	Not_differentially_expressed
[truncated: 13,868 more rows]

## Sheet: S7B Lung DE Comparison
Table S7B : Table showing differential expression analysis results in Lung adenocarcinoma(TCGA-LUAD) compared to Lung squamous cell carcinoma ( TCGA-LUSC) across all pipelines
geneName	GDC_log2FoldChange	GDC_padj	GDC_status	MSKCC_log2FoldChange	MSKCC_padj	MSKCC_status	Piccolo_log2FoldChange	Piccolo_padj	Piccolo_status	Recount2_log2FoldChange	Recount2_padj	Recount2_status	Xena/Toil_log2FoldChange	Xena/Toil_padj	Xena/Toil_status
ATAD3C	1.55463	1.10003e-10	up_regulated	1.56412	5.37737e-11	up_regulated	1.35262	1.01047e-05	up_regulated	1.11183	0.50989	Not_differentially_expressed	1.57267	2.2465e-11	up_regulated
PRDM16	2.08305	6.6372e-24	up_regulated	2.11762	4.17804e-25	up_regulated	2.07002	8.8568e-24	up_regulated	2.08988	3.50108e-24	up_regulated	2.11765	3.03035e-25	up_regulated
TAS1R1	1.33542	0.0335377	up_regulated	1.45927	0.00141285	up_regulated	1.31255	0.0527989	Not_differentially_expressed	1.37833	0.0131223	up_regulated	1.45219	0.00174906	up_regulated
ERRFI1	1.59028	1.78811e-13	up_regulated	1.59167	1.64757e-13	up_regulated	1.59331	1.27444e-13	up_regulated	1.58759	2.53386e-13	up_regulated	1.59723	8.54306e-14	up_regulated
C1orf127	1.6797	6.30181e-11	up_regulated	1.71543	8.72369e-12	up_regulated	1.65468	2.37054e-10	up_regulated	1.6787	1.00544e-10	up_regulated	1.70305	2.35885e-11	up_regulated
[truncated: 15,861 more rows]

## Sheet: S7C Kidney DE Comparison
Table S7C : Table showing differential expression analysis results in Kidney renal clear cell carcinoma (TCGA-KIRC) compared to Kidney renal papillary cell carcinoma (TCGA-KIRP) across all pipelines
[truncated: 15,867 more rows]
