# Supplementary material for: Variability in estimated gene expression among commonly used RNA-seq pipelines
Source: Sci Rep. 2020 Feb 17;10:2734. doi: 10.1038/s41598-020-59516-z (PMC7026138; doi:10.1038/s41598-020-59516-z)
Supplement: Supplementary file 9 — Supplementary Table S8. [file 41598_2020_59516_MOESM9_ESM.xlsx]

## Sheet: S8A Breast
Table S8A: Reactome pathways over-represented in Basal like subtype compared to HER2-enriched subtype of TCGA-BRCA samples, across all pipelines
Pipeline	ID	Description	GeneRatio	pvalue	p.adjust
GDC	R-HSA-6809371	Formation of the cornified envelope	21/345	9.13811e-10	7.46584e-07
GDC	R-HSA-1474244	Extracellular matrix organization	28/345	5.10778e-07	0.000208653
GDC	R-HSA-6805567	Keratinization	22/345	1.7023e-06	0.000463594
GDC	R-HSA-1474290	Collagen formation	13/345	6.14867e-06	0.00125587
GDC	R-HSA-8948216	Collagen chain trimerization	9/345	9.42321e-06	0.00153975
GDC	R-HSA-500792	GPCR ligand binding	33/345	1.36677e-05	0.00186109
GDC	R-HSA-1650814	Collagen biosynthesis and modifying enzymes	10/345	5.48496e-05	0.00640173
GDC	R-HSA-373076	Class A/1 (Rhodopsin-like receptors)	23/345	0.000364314	0.0372055
MSKCC	R-HSA-6809371	Formation of the cornified envelope	26/406	2.09616e-12	1.66435e-09
MSKCC	R-HSA-6805567	Keratinization	27/406	4.31803e-08	1.16864e-05
MSKCC	R-HSA-1474244	Extracellular matrix organization	33/406	4.41552e-08	1.16864e-05
MSKCC	R-HSA-500792	GPCR ligand binding	41/406	2.86056e-07	5.67821e-05
MSKCC	R-HSA-373076	Class A/1 (Rhodopsin-like receptors)	30/406	6.47718e-06	0.000960343
MSKCC	R-HSA-1474290	Collagen formation	14/406	7.257e-06	0.000960343
MSKCC	R-HSA-375276	Peptide ligand-binding receptors	20/406	3.84703e-05	0.00412245
MSKCC	R-HSA-1650814	Collagen biosynthesis and modifying enzymes	11/406	4.1536e-05	0.00412245
MSKCC	R-HSA-8948216	Collagen chain trimerization	8/406	0.000225161	0.0198642
MSKCC	R-HSA-189085	Digestion of dietary carbohydrate	4/406	0.000560941	0.0445387
Piccolo	R-HSA-6809371	Formation of the cornified envelope	23/368	7.64679e-11	5.97214e-08
Piccolo	R-HSA-1474244	Extracellular matrix organization	31/368	5.1687e-08	2.01838e-05
Piccolo	R-HSA-6805567	Keratinization	24/368	3.69739e-07	9.62554e-05
Piccolo	R-HSA-500792	GPCR ligand binding	35/368	8.45557e-06	0.00165095
Piccolo	R-HSA-1474290	Collagen formation	13/368	1.23248e-05	0.00192514
Piccolo	R-HSA-373076	Class A/1 (Rhodopsin-like receptors)	26/368	5.85378e-05	0.00761967
Piccolo	R-HSA-1650814	Collagen biosynthesis and modifying enzymes	10/368	9.40807e-05	0.0099308
Piccolo	R-HSA-375276	Peptide ligand-binding receptors	18/368	0.000104524	0.0099308
Piccolo	R-HSA-8948216	Collagen chain trimerization	8/368	0.000114439	0.0099308
Piccolo	R-HSA-1474228	Degradation of the extracellular matrix	14/368	0.000348627	0.0272278
Recount2	R-HSA-6809371	Formation of the cornified envelope	20/335	3.36051e-09	2.43637e-06
Recount2	R-HSA-1474244	Extracellular matrix organization	29/335	7.95098e-08	2.88223e-05
Recount2	R-HSA-6805567	Keratinization	21/335	3.88853e-06	0.000808762
Recount2	R-HSA-1474290	Collagen formation	13/335	4.46214e-06	0.000808762
Recount2	R-HSA-500792	GPCR ligand binding	32/335	1.90035e-05	0.0027555
Recount2	R-HSA-1650814	Collagen biosynthesis and modifying enzymes	10/335	4.27806e-05	0.00516932
Recount2	R-HSA-8948216	Collagen chain trimerization	8/335	5.92612e-05	0.00613777
Recount2	R-HSA-1474228	Degradation of the extracellular matrix	14/335	0.000132221	0.0119825
Recount2	R-HSA-189085	Digestion of dietary carbohydrate	4/335	0.000269298	0.0216934
Recount2	R-HSA-373076	Class A/1 (Rhodopsin-like receptors)	22/335	0.000597721	0.0383642
Recount2	R-HSA-2022090	Assembly of collagen fibrils and other multimeric structures	8/335	0.000618074	0.0383642
Recount2	R-HSA-2672351	Stimuli-sensing channels	11/335	0.000634994	0.0383642
Xena/Toil	R-HSA-1474244	Extracellular matrix organization	30/345	4.23244e-08	3.27591e-05
Xena/Toil	R-HSA-6809371	Formation of the cornified envelope	17/345	8.71375e-07	0.000337222
Xena/Toil	R-HSA-1474290	Collagen formation	13/345	6.14867e-06	0.00158636
Xena/Toil	R-HSA-500792	GPCR ligand binding	32/345	3.4141e-05	0.00660628
Xena/Toil	R-HSA-1650814	Collagen biosynthesis and modifying enzymes	10/345	5.48496e-05	0.00849072
Xena/Toil	R-HSA-8948216	Collagen chain trimerization	8/345	7.29003e-05	0.00940413
Xena/Toil	R-HSA-6805567	Keratinization	18/345	0.000210095	0.0232305
Xena/Toil	R-HSA-189085	Digestion of dietary carbohydrate	4/345	0.000301454	0.0281979
Xena/Toil	R-HSA-419037	NCAM1 interactions	7/345	0.000363697	0.0281979
Xena/Toil	R-HSA-373076	Class A/1 (Rhodopsin-like receptors)	23/345	0.000364314	0.0281979
Xena/Toil	R-HSA-1566948	Elastic fibre formation	7/345	0.000562755	0.0395975
Xena/Toil	R-HSA-1474228	Degradation of the extracellular matrix	13/345	0.000623876	0.04024
Xena/Toil	R-HSA-2022090	Assembly of collagen fibrils and other multimeric structures	8/345	0.000749644	0.0446326
Xena/Toil	R-HSA-452723	Transcriptional regulation of pluripotent stem cells	5/345	0.000897626	0.0496259

## Sheet: S8B Lung
Table S8B: Reactome pathways over-represented in Lung adenocarcinoma(TCGA-LUAD) compared to Lung squamous cell carcinoma ( TCGA-LUSC), across all pipelines
Pipeline	ID	Description	GeneRatio	pvalue	p.adjust
GDC	R-HSA-977606	Regulation of Complement cascade	18/556	7.36285e-12	5.97864e-09
GDC	R-HSA-140877	Formation of Fibrin Clot (Clotting Cascade)	16/556	3.16584e-11	1.28533e-08
GDC	R-HSA-166658	Complement cascade	18/556	4.22254e-10	1.1429e-07
GDC	R-HSA-5687613	Diseases associated with surfactant metabolism	8/556	2.20552e-09	4.4772e-07
GDC	R-HSA-5683826	Surfactant metabolism	12/556	1.37169e-08	2.22763e-06
GDC	R-HSA-381426	Regulation of Insulin-like Growth Factor (IGF) transport and uptake by Insulin-like Growth Factor Binding Proteins (IGFBPs)	24/556	2.45122e-08	3.31731e-06
GDC	R-HSA-8957275	Post-translational protein phosphorylation	22/556	3.07524e-08	3.56727e-06
GDC	R-HSA-140875	Common Pathway of Fibrin Clot Formation	10/556	5.22174e-08	5.30007e-06
GDC	R-HSA-425407	SLC-mediated transmembrane transport	34/556	2.99398e-07	2.70124e-05
GDC	R-HSA-5083636	Defective GALNT12 causes colorectal cancer 1 (CRCS1)	8/556	8.58236e-07	6.96888e-05
GDC	R-HSA-913709	O-linked glycosylation of mucins	14/556	4.17607e-06	0.00030827
GDC	R-HSA-8963743	Digestion and absorption	9/556	5.55883e-06	0.000376147
GDC	R-HSA-140837	Intrinsic Pathway of Fibrin Clot Formation	8/556	8.93796e-06	0.000558279
GDC	R-HSA-5083625	Defective GALNT3 causes familial hyperphosphatemic tumoral calcinosis (HFTC)	7/556	1.27544e-05	0.000739754
GDC	R-HSA-5083632	Defective C1GALT1C1 causes Tn polyagglutination syndrome (TNPS)	7/556	1.99327e-05	0.00107902
GDC	R-HSA-432047	Passive transport by Aquaporins	6/556	2.50942e-05	0.00127353
GDC	R-HSA-425366	Transport of bile salts and organic acids, metal ions and amine compounds	15/556	3.00996e-05	0.00135976
GDC	R-HSA-5686938	Regulation of TLR by endogenous ligand	7/556	3.01424e-05	0.00135976
GDC	R-HSA-114608	Platelet degranulation	19/556	3.9397e-05	0.00168371
GDC	R-HSA-500792	GPCR ligand binding	44/556	6.2359e-05	0.0024537
GDC	R-HSA-210745	Regulation of gene expression in beta cells	7/556	6.34577e-05	0.0024537
GDC	R-HSA-76005	Response to elevated platelet cytosolic Ca2+	19/556	6.71219e-05	0.00247741
GDC	R-HSA-8935690	Digestion	7/556	8.89002e-05	0.00313856
GDC	R-HSA-6788656	Histidine, lysine, phenylalanine, tyrosine, proline and tryptophan catabolism	10/556	0.000105276	0.00356184
GDC	R-HSA-189085	Digestion of dietary carbohydrate	5/556	0.000137182	0.00445569
GDC	R-HSA-977068	Termination of O-glycan biosynthesis	7/556	0.000164625	0.00514135
GDC	R-HSA-2142753	Arachidonic acid metabolism	11/556	0.000207249	0.00623283
GDC	R-HSA-186712	Regulation of beta-cell development	9/556	0.000261483	0.00758299
GDC	R-HSA-5621480	Dectin-2 family	7/556	0.000368272	0.0103116
GDC	R-HSA-421270	Cell-cell junction organization	11/556	0.000434374	0.0117571
GDC	R-HSA-425393	Transport of inorganic cations/anions and amino acids/oligopeptides	15/556	0.000482037	0.0126263
GDC	R-HSA-5619102	SLC transporter disorders	14/556	0.000552021	0.0140075
GDC	R-HSA-76002	Platelet activation, signaling and aggregation	27/556	0.000581935	0.0143191
GDC	R-HSA-5173105	O-linked glycosylation	15/556	0.000712591	0.0170184
GDC	R-HSA-373076	Class A/1 (Rhodopsin-like receptors)	31/556	0.000837515	0.0194303
GDC	R-HSA-209968	Thyroxine biosynthesis	4/556	0.00121201	0.0265987
GDC	R-HSA-425381	Bicarbonate transporters	4/556	0.00121201	0.0265987
GDC	R-HSA-418594	G alpha (i) signalling events	36/556	0.00138615	0.0296199
GDC	R-HSA-71182	Phenylalanine and tyrosine catabolism	4/556	0.00182619	0.0380223
GDC	R-HSA-209776	Amine-derived hormones	5/556	0.00187351	0.0380322
MSKCC	R-HSA-977606	Regulation of Complement cascade	18/578	1.40958e-11	1.15163e-08
MSKCC	R-HSA-140877	Formation of Fibrin Clot (Clotting Cascade)	16/578	5.66671e-11	2.31485e-08
MSKCC	R-HSA-166658	Complement cascade	18/578	7.90359e-10	2.15241e-07
MSKCC	R-HSA-381426	Regulation of Insulin-like Growth Factor (IGF) transport and uptake by Insulin-like Growth Factor Binding Proteins (IGFBPs)	26/578	2.41068e-09	4.02869e-07
MSKCC	R-HSA-8957275	Post-translational protein phosphorylation	24/578	2.46554e-09	4.02869e-07
MSKCC	R-HSA-5687613	Diseases associated with surfactant metabolism	8/578	3.00259e-09	4.08853e-07
MSKCC	R-HSA-5683826	Surfactant metabolism	12/578	2.11755e-08	2.47148e-06
MSKCC	R-HSA-8963743	Digestion and absorption	11/578	6.63515e-08	6.77615e-06
MSKCC	R-HSA-140875	Common Pathway of Fibrin Clot Formation	10/578	7.54099e-08	6.84554e-06
MSKCC	R-HSA-189085	Digestion of dietary carbohydrate	7/578	3.72185e-07	3.04075e-05
MSKCC	R-HSA-425407	SLC-mediated transmembrane transport	34/578	7.36611e-07	5.47101e-05
MSKCC	R-HSA-8935690	Digestion	9/578	1.03532e-06	7.0488e-05
MSKCC	R-HSA-5083636	Defective GALNT12 causes colorectal cancer 1 (CRCS1)	8/578	1.15279e-06	7.05476e-05
MSKCC	R-HSA-913709	O-linked glycosylation of mucins	15/578	1.20889e-06	7.05476e-05
MSKCC	R-HSA-140837	Intrinsic Pathway of Fibrin Clot Formation	8/578	1.18917e-05	0.0006477
MSKCC	R-HSA-5083625	Defective GALNT3 causes familial hyperphosphatemic tumoral calcinosis (HFTC)	7/578	1.6446e-05	0.000839772
MSKCC	R-HSA-114608	Platelet degranulation	20/578	2.01205e-05	0.000966966
MSKCC	R-HSA-5083632	Defective C1GALT1C1 causes Tn polyagglutination syndrome (TNPS)	7/578	2.56538e-05	0.0011644
MSKCC	R-HSA-432047	Passive transport by Aquaporins	6/578	3.12981e-05	0.00134582
MSKCC	R-HSA-76005	Response to elevated platelet cytosolic Ca2+	20/578	3.54537e-05	0.00144828
MSKCC	R-HSA-5686938	Regulation of TLR by endogenous ligand	7/578	3.87217e-05	0.00150646
MSKCC	R-HSA-500792	GPCR ligand binding	45/578	7.56934e-05	0.00281098
MSKCC	R-HSA-210745	Regulation of gene expression in beta cells	7/578	8.12161e-05	0.00288494
MSKCC	R-HSA-6788656	Histidine, lysine, phenylalanine, tyrosine, proline and tryptophan catabolism	10/578	0.000145128	0.00494041
MSKCC	R-HSA-425366	Transport of bile salts and organic acids, metal ions and amine compounds	14/578	0.000180642	0.00590337
MSKCC	R-HSA-977068	Termination of O-glycan biosynthesis	7/578	0.000209526	0.00658394
MSKCC	R-HSA-5619102	SLC transporter disorders	15/578	0.000248746	0.00752687
MSKCC	R-HSA-186712	Regulation of beta-cell development	9/578	0.000348836	0.0099059
MSKCC	R-HSA-5173105	O-linked glycosylation	16/578	0.000351617	0.0099059
MSKCC	R-HSA-5621480	Dectin-2 family	7/578	0.000466133	0.0125856
MSKCC	R-HSA-76002	Platelet activation, signaling and aggregation	28/578	0.000477545	0.0125856
MSKCC	R-HSA-421270	Cell-cell junction organization	11/578	0.000602409	0.0153803
MSKCC	R-HSA-425393	Transport of inorganic cations/anions and amino acids/oligopeptides	15/578	0.000721499	0.0178626
MSKCC	R-HSA-373076	Class A/1 (Rhodopsin-like receptors)	32/578	0.000777879	0.018692
MSKCC	R-HSA-8963899	Plasma lipoprotein remodeling	7/578	0.000926898	0.0216365
MSKCC	R-HSA-2142753	Arachidonic acid metabolism	10/578	0.00118293	0.026846
MSKCC	R-HSA-209968	Thyroxine biosynthesis	4/578	0.00140161	0.0309492
MSKCC	R-HSA-418594	G alpha (i) signalling events	37/578	0.00146018	0.0313939
MSKCC	R-HSA-2173782	Binding and Uptake of Ligands by Scavenger Receptors	8/578	0.00167366	0.035061
MSKCC	R-HSA-216083	Integrin cell surface interactions	12/578	0.00207563	0.042012
MSKCC	R-HSA-71182	Phenylalanine and tyrosine catabolism	4/578	0.00210832	0.042012
MSKCC	R-HSA-209776	Amine-derived hormones	5/578	0.00222428	0.0432676
Piccolo	R-HSA-5687613	Diseases associated with surfactant metabolism	9/547	2.2887e-11	1.85842e-08
Piccolo	R-HSA-140877	Formation of Fibrin Clot (Clotting Cascade)	15/547	3.14518e-10	1.27694e-07
Piccolo	R-HSA-977606	Regulation of Complement cascade	16/547	6.71601e-10	1.69174e-07
Piccolo	R-HSA-5683826	Surfactant metabolism	13/547	8.33371e-10	1.69174e-07
Piccolo	R-HSA-166658	Complement cascade	16/547	2.10456e-08	3.41781e-06
Piccolo	R-HSA-425407	SLC-mediated transmembrane transport	33/547	6.19627e-07	7.55098e-05
Piccolo	R-HSA-140875	Common Pathway of Fibrin Clot Formation	9/547	6.50947e-07	7.55098e-05
Piccolo	R-HSA-5083636	Defective GALNT12 causes colorectal cancer 1 (CRCS1)	8/547	7.57908e-07	7.69277e-05
Piccolo	R-HSA-381426	Regulation of Insulin-like Growth Factor (IGF) transport and uptake by Insulin-like Growth Factor Binding Proteins (IGFBPs)	21/547	1.42801e-06	0.000128838
Piccolo	R-HSA-8957275	Post-translational protein phosphorylation	19/547	2.21818e-06	0.000180116
Piccolo	R-HSA-913709	O-linked glycosylation of mucins	14/547	3.45312e-06	0.000254903
Piccolo	R-HSA-140837	Intrinsic Pathway of Fibrin Clot Formation	8/547	7.92392e-06	0.000536185
Piccolo	R-HSA-5083625	Defective GALNT3 causes familial hyperphosphatemic tumoral calcinosis (HFTC)	7/547	1.14585e-05	0.000715713
Piccolo	R-HSA-5083632	Defective C1GALT1C1 causes Tn polyagglutination syndrome (TNPS)	7/547	1.79211e-05	0.00103942
Piccolo	R-HSA-432047	Passive transport by Aquaporins	6/547	2.28641e-05	0.00123771
Piccolo	R-HSA-114608	Platelet degranulation	19/547	3.15108e-05	0.00159917
Piccolo	R-HSA-8963743	Digestion and absorption	8/547	4.37556e-05	0.00208997
Piccolo	R-HSA-76005	Response to elevated platelet cytosolic Ca2+	19/547	5.39059e-05	0.00243175
Piccolo	R-HSA-210745	Regulation of gene expression in beta cells	7/547	5.71842e-05	0.00244387
Piccolo	R-HSA-6788656	Histidine, lysine, phenylalanine, tyrosine, proline and tryptophan catabolism	10/547	9.19012e-05	0.00373119
Piccolo	R-HSA-425366	Transport of bile salts and organic acids, metal ions and amine compounds	14/547	0.000101057	0.00390753
Piccolo	R-HSA-5619102	SLC transporter disorders	15/547	0.000136155	0.00502537
Piccolo	R-HSA-977068	Termination of O-glycan biosynthesis	7/547	0.000148687	0.00524931
Piccolo	R-HSA-186712	Regulation of beta-cell development	9/547	0.000231453	0.00783082
Piccolo	R-HSA-5686938	Regulation of TLR by endogenous ligand	6/547	0.000277158	0.00900211
Piccolo	R-HSA-5621480	Dectin-2 family	7/547	0.000333373	0.0104115
Piccolo	R-HSA-500792	GPCR ligand binding	41/547	0.000354675	0.0106665
Piccolo	R-HSA-76002	Platelet activation, signaling and aggregation	27/547	0.000452263	0.0131156
Piccolo	R-HSA-5173105	O-linked glycosylation	15/547	0.000601978	0.0168554
Piccolo	R-HSA-8935690	Digestion	6/547	0.000667767	0.0180742
Piccolo	R-HSA-2142753	Arachidonic acid metabolism	10/547	0.000775549	0.0203144
Piccolo	R-HSA-209968	Thyroxine biosynthesis	4/547	0.00114	0.0280509
Piccolo	R-HSA-419812	Calcitonin-like ligand receptors	4/547	0.00114	0.0280509
Piccolo	R-HSA-425393	Transport of inorganic cations/anions and amino acids/oligopeptides	14/547	0.0012535	0.0299366
Piccolo	R-HSA-216083	Integrin cell surface interactions	12/547	0.0013018	0.0302019
Piccolo	R-HSA-421270	Cell-cell junction organization	10/547	0.00148464	0.0334868
Piccolo	R-HSA-5619115	Disorders of transmembrane transporters	19/547	0.00167184	0.0353741
Piccolo	R-HSA-189085	Digestion of dietary carbohydrate	4/547	0.00171888	0.0353741
Piccolo	R-HSA-71182	Phenylalanine and tyrosine catabolism	4/547	0.00171888	0.0353741
Piccolo	R-HSA-209776	Amine-derived hormones	5/547	0.00174256	0.0353741
Recount2	R-HSA-977606	Regulation of Complement cascade	18/555	7.14385e-12	5.64364e-09
Recount2	R-HSA-166658	Complement cascade	18/555	4.10114e-10	1.61995e-07
Recount2	R-HSA-5687613	Diseases associated with surfactant metabolism	8/555	2.17416e-09	5.7253e-07
Recount2	R-HSA-140877	Formation of Fibrin Clot (Clotting Cascade)	14/555	4.33191e-09	8.55553e-07
Recount2	R-HSA-5683826	Surfactant metabolism	12/555	1.34428e-08	2.12397e-06
Recount2	R-HSA-381426	Regulation of Insulin-like Growth Factor (IGF) transport and uptake by Insulin-like Growth Factor Binding Proteins (IGFBPs)	22/555	4.48791e-07	5.90908e-05
Recount2	R-HSA-8963743	Digestion and absorption	10/555	5.27885e-07	5.95755e-05
Recount2	R-HSA-8957275	Post-translational protein phosphorylation	20/555	6.45427e-07	6.16757e-05
Recount2	R-HSA-140875	Common Pathway of Fibrin Clot Formation	9/555	7.35733e-07	6.16757e-05
Recount2	R-HSA-5083636	Defective GALNT12 causes colorectal cancer 1 (CRCS1)	8/555	8.46553e-07	6.16757e-05
Recount2	R-HSA-425407	SLC-mediated transmembrane transport	33/555	8.58775e-07	6.16757e-05
Recount2	R-HSA-913709	O-linked glycosylation of mucins	14/555	4.08956e-06	0.00026923
Recount2	R-HSA-189085	Digestion of dietary carbohydrate	6/555	7.3187e-06	0.000444752
Recount2	R-HSA-8935690	Digestion	8/555	8.8201e-06	0.000497706
Recount2	R-HSA-5083625	Defective GALNT3 causes familial hyperphosphatemic tumoral calcinosis (HFTC)	7/555	1.26046e-05	0.000663843
Recount2	R-HSA-6788656	Histidine, lysine, phenylalanine, tyrosine, proline and tryptophan catabolism	11/555	1.80377e-05	0.000890614
Recount2	R-HSA-5083632	Defective C1GALT1C1 causes Tn polyagglutination syndrome (TNPS)	7/555	1.97003e-05	0.000915483
Recount2	R-HSA-432047	Passive transport by Aquaporins	6/555	2.4838e-05	0.00109011
Recount2	R-HSA-500792	GPCR ligand binding	45/555	2.84048e-05	0.0011643
Recount2	R-HSA-425366	Transport of bile salts and organic acids, metal ions and amine compounds	15/555	2.94758e-05	0.0011643
Recount2	R-HSA-210745	Regulation of gene expression in beta cells	7/555	6.27338e-05	0.00235998
Recount2	R-HSA-140837	Intrinsic Pathway of Fibrin Clot Formation	7/555	8.78935e-05	0.00315618
Recount2	R-HSA-114608	Platelet degranulation	18/555	0.000125096	0.00429679
Recount2	R-HSA-977068	Termination of O-glycan biosynthesis	7/555	0.000162788	0.00535843
Recount2	R-HSA-2142753	Arachidonic acid metabolism	11/555	0.000204019	0.00620501
Recount2	R-HSA-76005	Response to elevated platelet cytosolic Ca2+	18/555	0.000204216	0.00620501
Recount2	R-HSA-186712	Regulation of beta-cell development	9/555	0.000257993	0.00754869
Recount2	R-HSA-5686938	Regulation of TLR by endogenous ligand	6/555	0.000299892	0.00846125
Recount2	R-HSA-2168880	Scavenging of heme from plasma	5/555	0.000347136	0.00945647
Recount2	R-HSA-5621480	Dectin-2 family	7/555	0.000364255	0.00959204
Recount2	R-HSA-421270	Cell-cell junction organization	11/555	0.00042779	0.0109018
Recount2	R-HSA-5173105	O-linked glycosylation	15/555	0.000699501	0.0172689
Recount2	R-HSA-373076	Class A/1 (Rhodopsin-like receptors)	31/555	0.000813114	0.0194655
Recount2	R-HSA-209968	Thyroxine biosynthesis	4/555	0.00120385	0.0271726
Recount2	R-HSA-419812	Calcitonin-like ligand receptors	4/555	0.00120385	0.0271726
Recount2	R-HSA-76002	Platelet activation, signaling and aggregation	26/555	0.00124256	0.0272673
Recount2	R-HSA-425393	Transport of inorganic cations/anions and amino acids/oligopeptides	14/555	0.00143891	0.0306365
Recount2	R-HSA-216083	Integrin cell surface interactions	12/555	0.00147366	0.0306365
Recount2	R-HSA-5619102	SLC transporter disorders	13/555	0.00170207	0.0344777
Recount2	R-HSA-71182	Phenylalanine and tyrosine catabolism	4/555	0.00181404	0.0358122
Recount2	R-HSA-209776	Amine-derived hormones	5/555	0.00185861	0.0358122
Recount2	R-HSA-418594	G alpha (i) signalling events	35/555	0.00250489	0.0471158
Xena/Toil	R-HSA-977606	Regulation of Complement cascade	18/586	1.77295e-11	1.34567e-08
Xena/Toil	R-HSA-140877	Formation of Fibrin Clot (Clotting Cascade)	16/586	6.96078e-11	2.64162e-08
Xena/Toil	R-HSA-381426	Regulation of Insulin-like Growth Factor (IGF) transport and uptake by Insulin-like Growth Factor Binding Proteins (IGFBPs)	27/586	6.57898e-10	1.66448e-07
Xena/Toil	R-HSA-166658	Complement cascade	18/586	9.85977e-10	1.87089e-07
Xena/Toil	R-HSA-8957275	Post-translational protein phosphorylation	24/586	3.23879e-09	4.23666e-07
Xena/Toil	R-HSA-5687613	Diseases associated with surfactant metabolism	8/586	3.34914e-09	4.23666e-07
Xena/Toil	R-HSA-425407	SLC-mediated transmembrane transport	38/586	1.1403e-08	1.23641e-06
Xena/Toil	R-HSA-5683826	Surfactant metabolism	12/586	2.46865e-08	2.34213e-06
Xena/Toil	R-HSA-8963743	Digestion and absorption	11/586	7.63947e-08	6.44262e-06
Xena/Toil	R-HSA-140875	Common Pathway of Fibrin Clot Formation	10/586	8.58724e-08	6.51771e-06
Xena/Toil	R-HSA-189085	Digestion of dietary carbohydrate	7/586	4.0885e-07	2.82107e-05
Xena/Toil	R-HSA-8935690	Digestion	9/586	1.16191e-06	7.3491e-05
Xena/Toil	R-HSA-5083636	Defective GALNT12 causes colorectal cancer 1 (CRCS1)	8/586	1.27956e-06	7.47068e-05
Xena/Toil	R-HSA-913709	O-linked glycosylation of mucins	15/586	1.43662e-06	7.78851e-05
Xena/Toil	R-HSA-114608	Platelet degranulation	21/586	7.10405e-06	0.000359465
Xena/Toil	R-HSA-76005	Response to elevated platelet cytosolic Ca2+	21/586	1.30354e-05	0.000569956
Xena/Toil	R-HSA-140837	Intrinsic Pathway of Fibrin Clot Formation	8/586	1.31537e-05	0.000569956
Xena/Toil	R-HSA-425366	Transport of bile salts and organic acids, metal ions and amine compounds	16/586	1.35167e-05	0.000569956
Xena/Toil	R-HSA-5083625	Defective GALNT3 causes familial hyperphosphatemic tumoral calcinosis (HFTC)	7/586	1.7992e-05	0.000718733
Xena/Toil	R-HSA-500792	GPCR ligand binding	47/586	2.46825e-05	0.000936702
Xena/Toil	R-HSA-5083632	Defective C1GALT1C1 causes Tn polyagglutination syndrome (TNPS)	7/586	2.80464e-05	0.00101368
Xena/Toil	R-HSA-432047	Passive transport by Aquaporins	6/586	3.38411e-05	0.00116752
Xena/Toil	R-HSA-5686938	Regulation of TLR by endogenous ligand	7/586	4.23042e-05	0.00139604
Xena/Toil	R-HSA-425393	Transport of inorganic cations/anions and amino acids/oligopeptides	17/586	8.11269e-05	0.00256564
Xena/Toil	R-HSA-210745	Regulation of gene expression in beta cells	7/586	8.86101e-05	0.0026902
Xena/Toil	R-HSA-425381	Bicarbonate transporters	5/586	0.000100539	0.00290124
Xena/Toil	R-HSA-373076	Class A/1 (Rhodopsin-like receptors)	35/586	0.000103206	0.00290124
Xena/Toil	R-HSA-6788656	Histidine, lysine, phenylalanine, tyrosine, proline and tryptophan catabolism	10/586	0.000162492	0.00425446
Xena/Toil	R-HSA-8963899	Plasma lipoprotein remodeling	8/586	0.000162555	0.00425446
Xena/Toil	R-HSA-977068	Termination of O-glycan biosynthesis	7/586	0.000228139	0.00577191
Xena/Toil	R-HSA-418594	G alpha (i) signalling events	40/586	0.000262736	0.00627817
Xena/Toil	R-HSA-76002	Platelet activation, signaling and aggregation	29/586	0.000264692	0.00627817
Xena/Toil	R-HSA-5619102	SLC transporter disorders	15/586	0.000288452	0.00663439
Xena/Toil	R-HSA-186712	Regulation of beta-cell development	9/586	0.000386088	0.00861884
Xena/Toil	R-HSA-5173105	O-linked glycosylation	16/586	0.000409534	0.00888104
Xena/Toil	R-HSA-5621480	Dectin-2 family	7/586	0.000506522	0.0106792
Xena/Toil	R-HSA-421270	Cell-cell junction organization	11/586	0.0006757	0.013861
Xena/Toil	R-HSA-216083	Integrin cell surface interactions	13/586	0.000726459	0.0145101
Xena/Toil	R-HSA-2142753	Arachidonic acid metabolism	10/586	0.00131265	0.0255463
Xena/Toil	R-HSA-209968	Thyroxine biosynthesis	4/586	0.00147551	0.0279979
Xena/Toil	R-HSA-71182	Phenylalanine and tyrosine catabolism	4/586	0.00221811	0.0410621
Xena/Toil	R-HSA-209776	Amine-derived hormones	5/586	0.00236316	0.0417125
Xena/Toil	R-HSA-8963889	Assembly of active LPL and LIPC lipase complexes	5/586	0.00236316	0.0417125

## Sheet: S8C Kidney
Table S8C: Reactome pathways over-represented in Kidney renal clear cell carcinoma (TCGA-KIRC) compared to Kidney renal papillary cell carcinoma (TCGA-KIRP) , across all pipelines
Pipeline	ID	Description	GeneRatio	pvalue	p.adjust
GDC	R-HSA-1474244	Extracellular matrix organization	67/804	3.17919e-16	3.01705e-13
GDC	R-HSA-500792	GPCR ligand binding	86/804	8.85117e-16	4.19988e-13
GDC	R-HSA-373076	Class A/1 (Rhodopsin-like receptors)	67/804	1.52904e-14	4.83687e-12
GDC	R-HSA-216083	Integrin cell surface interactions	27/804	5.68736e-11	1.34933e-08
GDC	R-HSA-416476	G alpha (q) signalling events	46/804	9.78387e-11	1.85698e-08
GDC	R-HSA-76002	Platelet activation, signaling and aggregation	51/804	2.42472e-10	3.83509e-08
GDC	R-HSA-375276	Peptide ligand-binding receptors	41/804	5.89455e-10	7.99133e-08
GDC	R-HSA-1650814	Collagen biosynthesis and modifying enzymes	21/804	1.02719e-08	1.2185e-06
GDC	R-HSA-3000178	ECM proteoglycans	22/804	2.36227e-08	2.49089e-06
GDC	R-HSA-198933	Immunoregulatory interactions between a Lymphoid and a non-Lymphoid cell	30/804	3.52968e-08	3.07472e-06
GDC	R-HSA-397014	Muscle contraction	40/804	3.56395e-08	3.07472e-06
GDC	R-HSA-1474228	Degradation of the extracellular matrix	31/804	3.98868e-08	3.15438e-06
GDC	R-HSA-8948216	Collagen chain trimerization	16/804	5.58274e-08	4.0754e-06
GDC	R-HSA-1474290	Collagen formation	23/804	1.45816e-07	9.88423e-06
GDC	R-HSA-2173782	Binding and Uptake of Ligands by Scavenger Receptors	15/804	1.92192e-07	1.21593e-05
GDC	R-HSA-114608	Platelet degranulation	27/804	9.81474e-07	5.82137e-05
GDC	R-HSA-392154	Nitric oxide stimulates guanylate cyclase	10/804	1.63585e-06	9.1319e-05
GDC	R-HSA-76005	Response to elevated platelet cytosolic Ca2+	27/804	2.13929e-06	0.000112788
GDC	R-HSA-380108	Chemokine receptors bind chemokines	14/804	7.70986e-06	0.000385087
GDC	R-HSA-202733	Cell surface interactions at the vascular wall	26/804	1.03414e-05	0.000490701
GDC	R-HSA-1442490	Collagen degradation	16/804	1.55362e-05	0.000696244
GDC	R-HSA-418594	G alpha (i) signalling events	55/804	1.61405e-05	0.000696244
GDC	R-HSA-381426	Regulation of Insulin-like Growth Factor (IGF) transport and uptake by Insulin-like Growth Factor Binding Proteins (IGFBPs)	24/804	1.83482e-05	0.000746923
GDC	R-HSA-140877	Formation of Fibrin Clot (Clotting Cascade)	12/804	1.88895e-05	0.000746923
GDC	R-HSA-2022090	Assembly of collagen fibrils and other multimeric structures	15/804	3.52367e-05	0.00133759
GDC	R-HSA-5576891	Cardiac conduction	25/804	5.03984e-05	0.00183182
GDC	R-HSA-75892	Platelet Adhesion to exposed collagen	7/804	5.21171e-05	0.00183182
GDC	R-HSA-418457	cGMP effects	7/804	8.66167e-05	0.00293569
GDC	R-HSA-76009	Platelet Aggregation (Plug Formation)	11/804	0.00010236	0.00334965
GDC	R-HSA-140875	Common Pathway of Fibrin Clot Formation	8/804	0.000127943	0.00390419
GDC	R-HSA-202427	Phosphorylation of CD3 and TCR zeta chains	8/804	0.000127943	0.00390419
GDC	R-HSA-445355	Smooth Muscle Contraction	11/804	0.000131648	0.00390419
GDC	R-HSA-8874081	MET activates PTK2 signaling	9/804	0.000261772	0.00752793
GDC	R-HSA-5686938	Regulation of TLR by endogenous ligand	7/804	0.00031185	0.00870429
GDC	R-HSA-112316	Neuronal System	51/804	0.000328115	0.0088966
GDC	R-HSA-3000171	Non-integrin membrane-ECM interactions	13/804	0.000376048	0.00991303
GDC	R-HSA-419812	Calcitonin-like ligand receptors	5/804	0.000448869	0.0115129
GDC	R-HSA-3906995	Diseases associated with O-glycosylation of proteins	14/804	0.000475889	0.0118847
GDC	R-HSA-174824	Plasma lipoprotein assembly, remodeling, and clearance	14/804	0.000556273	0.013536
GDC	R-HSA-202433	Generation of second messenger molecules	9/804	0.000574317	0.0136257
GDC	R-HSA-373080	Class B/2 (Secretin family receptors)	17/804	0.000697951	0.016155
GDC	R-HSA-1234158	Regulation of gene expression by Hypoxia-inducible Factor	5/804	0.00077179	0.0174388
GDC	R-HSA-418346	Platelet homeostasis	16/804	0.000829605	0.0183092
GDC	R-HSA-140837	Intrinsic Pathway of Fibrin Clot Formation	7/804	0.00086343	0.0186226
GDC	R-HSA-9012852	Signaling by NOTCH3	11/804	0.000885891	0.0186825
GDC	R-HSA-419037	NCAM1 interactions	10/804	0.000926737	0.019119
GDC	R-HSA-5669034	TNFs bind their physiological receptors	8/804	0.00106753	0.0215551
GDC	R-HSA-186797	Signaling by PDGF	12/804	0.00113397	0.0215878
GDC	R-HSA-190861	Gap junction assembly	9/804	0.00114164	0.0215878
GDC	R-HSA-389948	PD-1 signaling	7/804	0.001161	0.0215878
GDC	R-HSA-8957275	Post-translational protein phosphorylation	18/804	0.00117053	0.0215878
GDC	R-HSA-9006934	Signaling by Receptor Tyrosine Kinases	53/804	0.00118289	0.0215878
GDC	R-HSA-112315	Transmission across Chemical Synapses	35/804	0.00134425	0.0239102
GDC	R-HSA-8963899	Plasma lipoprotein remodeling	8/804	0.00136054	0.0239102
GDC	R-HSA-5083635	Defective B3GALTL causes Peters-plus syndrome (PpS)	9/804	0.00140896	0.024311
GDC	R-HSA-2243919	Crosslinking of collagen fibrils	6/804	0.00155527	0.0258938
GDC	R-HSA-8963889	Assembly of active LPL and LIPC lipase complexes	6/804	0.00155527	0.0258938
GDC	R-HSA-5173214	O-glycosylation of TSR domain-containing proteins	9/804	0.0017244	0.0281576
GDC	R-HSA-112314	Neurotransmitter receptors and postsynaptic signal transmission	28/804	0.00175058	0.0281576
GDC	R-HSA-388841	Costimulation by the CD28 family	13/804	0.00203619	0.0322057
GDC	R-HSA-202430	Translocation of ZAP-70 to Immunological synapse	6/804	0.00212915	0.0325898
GDC	R-HSA-3000480	Scavenging by Class A Receptors	6/804	0.00212915	0.0325898
GDC	R-HSA-1630316	Glycosaminoglycan metabolism	19/804	0.00239213	0.0355007
GDC	R-HSA-375165	NCAM signaling for neurite out-growth	12/804	0.00239415	0.0355007
GDC	R-HSA-977443	GABA receptor activation	11/804	0.00278661	0.0406845
GDC	R-HSA-2022870	Chondroitin sulfate biosynthesis	6/804	0.00284936	0.0408843
GDC	R-HSA-2980736	Peptide hormone metabolism	15/804	0.00292073	0.0408843
GDC	R-HSA-1296071	Potassium Channels	16/804	0.00296928	0.0408843
GDC	R-HSA-6785807	Interleukin-4 and Interleukin-13 signaling	17/804	0.00297262	0.0408843
GDC	R-HSA-8875878	MET promotes cell motility	9/804	0.00302095	0.0409555
MSKCC	R-HSA-1474244	Extracellular matrix organization	68/821	2.4722e-16	1.53473e-13
MSKCC	R-HSA-500792	GPCR ligand binding	88/821	3.33636e-16	1.53473e-13
MSKCC	R-HSA-373076	Class A/1 (Rhodopsin-like receptors)	67/821	4.24363e-14	1.30138e-11
MSKCC	R-HSA-76002	Platelet activation, signaling and aggregation	54/821	1.58247e-11	2.95962e-09
MSKCC	R-HSA-416476	G alpha (q) signalling events	48/821	1.60849e-11	2.95962e-09
MSKCC	R-HSA-216083	Integrin cell surface interactions	27/821	9.17209e-11	1.40639e-08
MSKCC	R-HSA-375276	Peptide ligand-binding receptors	41/821	1.10519e-09	1.45253e-07
MSKCC	R-HSA-397014	Muscle contraction	42/821	6.65599e-09	7.65438e-07
MSKCC	R-HSA-1650814	Collagen biosynthesis and modifying enzymes	21/821	1.48647e-08	1.37369e-06
MSKCC	R-HSA-198933	Immunoregulatory interactions between a Lymphoid and a non-Lymphoid cell	31/821	1.49314e-08	1.37369e-06
MSKCC	R-HSA-3000178	ECM proteoglycans	22/821	3.44674e-08	2.88272e-06
MSKCC	R-HSA-1474228	Degradation of the extracellular matrix	31/821	6.4426e-08	4.93933e-06
MSKCC	R-HSA-8948216	Collagen chain trimerization	16/821	7.48165e-08	5.29471e-06
MSKCC	R-HSA-1474290	Collagen formation	23/821	2.12776e-07	1.39824e-05
MSKCC	R-HSA-2173782	Binding and Uptake of Ligands by Scavenger Receptors	15/821	2.52593e-07	1.54924e-05
MSKCC	R-HSA-114608	Platelet degranulation	28/821	4.3142e-07	2.48066e-05
MSKCC	R-HSA-76005	Response to elevated platelet cytosolic Ca2+	28/821	9.77974e-07	5.29256e-05
MSKCC	R-HSA-418594	G alpha (i) signalling events	59/821	1.60183e-06	8.18713e-05
MSKCC	R-HSA-380108	Chemokine receptors bind chemokines	15/821	1.80222e-06	8.72652e-05
MSKCC	R-HSA-392154	Nitric oxide stimulates guanylate cyclase	10/821	1.98166e-06	9.11562e-05
MSKCC	R-HSA-202733	Cell surface interactions at the vascular wall	27/821	4.94392e-06	0.000216591
MSKCC	R-HSA-202427	Phosphorylation of CD3 and TCR zeta chains	9/821	1.87174e-05	0.000782726
MSKCC	R-HSA-1442490	Collagen degradation	16/821	2.01706e-05	0.000806824
MSKCC	R-HSA-140877	Formation of Fibrin Clot (Clotting Cascade)	12/821	2.33133e-05	0.000893678
MSKCC	R-HSA-5576891	Cardiac conduction	26/821	2.53667e-05	0.000915926
MSKCC	R-HSA-381426	Regulation of Insulin-like Growth Factor (IGF) transport and uptake by Insulin-like Growth Factor Binding Proteins (IGFBPs)	24/821	2.58849e-05	0.000915926
MSKCC	R-HSA-419812	Calcitonin-like ligand receptors	6/821	3.36057e-05	0.00114508
MSKCC	R-HSA-2022090	Assembly of collagen fibrils and other multimeric structures	15/821	4.4945e-05	0.00147676
MSKCC	R-HSA-75892	Platelet Adhesion to exposed collagen	7/821	5.9656e-05	0.00189254
MSKCC	R-HSA-418457	cGMP effects	7/821	9.90002e-05	0.00295618
MSKCC	R-HSA-373080	Class B/2 (Secretin family receptors)	19/821	9.96105e-05	0.00295618
MSKCC	R-HSA-76009	Platelet Aggregation (Plug Formation)	11/821	0.000123545	0.00355191
MSKCC	R-HSA-140875	Common Pathway of Fibrin Clot Formation	8/821	0.000148205	0.00413178
MSKCC	R-HSA-445355	Smooth Muscle Contraction	11/821	0.000158653	0.00421573
MSKCC	R-HSA-112316	Neuronal System	53/821	0.000160381	0.00421573
MSKCC	R-HSA-174824	Plasma lipoprotein assembly, remodeling, and clearance	15/821	0.000201681	0.00515406
MSKCC	R-HSA-389948	PD-1 signaling	8/821	0.000211967	0.00527053
MSKCC	R-HSA-8874081	MET activates PTK2 signaling	9/821	0.000306362	0.00722701
MSKCC	R-HSA-8963899	Plasma lipoprotein remodeling	9/821	0.000306362	0.00722701
MSKCC	R-HSA-418346	Platelet homeostasis	17/821	0.000351788	0.00777343
MSKCC	R-HSA-202430	Translocation of ZAP-70 to Immunological synapse	7/821	0.000354874	0.00777343
MSKCC	R-HSA-5686938	Regulation of TLR by endogenous ligand	7/821	0.000354874	0.00777343
MSKCC	R-HSA-3000171	Non-integrin membrane-ECM interactions	13/821	0.000460206	0.00984628
MSKCC	R-HSA-112315	Transmission across Chemical Synapses	37/821	0.000510769	0.0106797
MSKCC	R-HSA-112314	Neurotransmitter receptors and postsynaptic signal transmission	30/821	0.000545846	0.0111595
MSKCC	R-HSA-3906995	Diseases associated with O-glycosylation of proteins	14/821	0.000587274	0.0117455
MSKCC	R-HSA-202433	Generation of second messenger molecules	9/821	0.000669156	0.0130984
MSKCC	R-HSA-1234158	Regulation of gene expression by Hypoxia-inducible Factor	5/821	0.000849909	0.0162899
MSKCC	R-HSA-140837	Intrinsic Pathway of Fibrin Clot Formation	7/821	0.000978285	0.0183678
MSKCC	R-HSA-9012852	Signaling by NOTCH3	11/821	0.00105321	0.0192135
MSKCC	R-HSA-114604	GPVI-mediated activation cascade	9/821	0.00106509	0.0192135
MSKCC	R-HSA-419037	NCAM1 interactions	10/821	0.00108915	0.0192696
MSKCC	R-HSA-5669034	TNFs bind their physiological receptors	8/821	0.00122393	0.0212456
MSKCC	R-HSA-190861	Gap junction assembly	9/821	0.00132429	0.0222595
MSKCC	R-HSA-2980736	Peptide hormone metabolism	16/821	0.00133073	0.0222595
MSKCC	R-HSA-8957275	Post-translational protein phosphorylation	18/821	0.00148371	0.0243752
MSKCC	R-HSA-5083635	Defective B3GALTL causes Peters-plus syndrome (PpS)	9/821	0.00163198	0.0263407
MSKCC	R-HSA-2243919	Crosslinking of collagen fibrils	6/821	0.00173372	0.0270342
MSKCC	R-HSA-8963889	Assembly of active LPL and LIPC lipase complexes	6/821	0.00173372	0.0270342
MSKCC	R-HSA-5173214	O-glycosylation of TSR domain-containing proteins	9/821	0.00199442	0.030581
MSKCC	R-HSA-3000480	Scavenging by Class A Receptors	6/821	0.00237011	0.0357458
MSKCC	R-HSA-375165	NCAM signaling for neurite out-growth	12/821	0.00284916	0.0422778
MSKCC	R-HSA-1630316	Glycosaminoglycan metabolism	19/821	0.00302429	0.0441642
MSKCC	R-HSA-2022870	Chondroitin sulfate biosynthesis	6/821	0.00316737	0.0449386
MSKCC	R-HSA-418597	G alpha (z) signalling events	10/821	0.00317501	0.0449386
MSKCC	R-HSA-5578775	Ion homeostasis	11/821	0.00327865	0.0450203
MSKCC	R-HSA-977443	GABA receptor activation	11/821	0.00327865	0.0450203
MSKCC	R-HSA-8875878	MET promotes cell motility	9/821	0.00347875	0.0470655
MSKCC	R-HSA-5357769	Caspase activation via extrinsic apoptotic signalling pathway	7/821	0.0036252	0.0480036
MSKCC	R-HSA-1296071	Potassium Channels	16/821	0.00365245	0.0480036
Piccolo	R-HSA-500792	GPCR ligand binding	89/810	4.53202e-17	4.30542e-14
Piccolo	R-HSA-1474244	Extracellular matrix organization	68/810	1.22994e-16	5.84223e-14
Piccolo	R-HSA-373076	Class A/1 (Rhodopsin-like receptors)	69/810	1.83475e-15	5.81004e-13
Piccolo	R-HSA-375276	Peptide ligand-binding receptors	43/810	5.56869e-11	1.28095e-08
Piccolo	R-HSA-216083	Integrin cell surface interactions	27/810	6.74186e-11	1.28095e-08
Piccolo	R-HSA-416476	G alpha (q) signalling events	46/810	1.25598e-10	1.98863e-08
Piccolo	R-HSA-76002	Platelet activation, signaling and aggregation	51/810	3.16017e-10	4.28881e-08
Piccolo	R-HSA-1650814	Collagen biosynthesis and modifying enzymes	21/810	1.17158e-08	1.39125e-06
Piccolo	R-HSA-3000178	ECM proteoglycans	22/810	2.70232e-08	2.85245e-06
Piccolo	R-HSA-397014	Muscle contraction	40/810	4.37285e-08	4.08663e-06
Piccolo	R-HSA-1474228	Degradation of the extracellular matrix	31/810	4.73189e-08	4.08663e-06
Piccolo	R-HSA-8948216	Collagen chain trimerization	16/810	6.19557e-08	4.90483e-06
Piccolo	R-HSA-198933	Immunoregulatory interactions between a Lymphoid and a non-Lymphoid cell	29/810	1.53415e-07	1.12111e-05
Piccolo	R-HSA-1474290	Collagen formation	23/810	1.66821e-07	1.132e-05
Piccolo	R-HSA-2173782	Binding and Uptake of Ligands by Scavenger Receptors	15/810	2.11816e-07	1.3415e-05
Piccolo	R-HSA-114608	Platelet degranulation	27/810	1.13421e-06	6.73434e-05
Piccolo	R-HSA-380108	Chemokine receptors bind chemokines	15/810	1.52061e-06	8.49752e-05
Piccolo	R-HSA-392154	Nitric oxide stimulates guanylate cyclase	10/810	1.7513e-06	9.24296e-05
Piccolo	R-HSA-76005	Response to elevated platelet cytosolic Ca2+	27/810	2.46512e-06	0.000123256
Piccolo	R-HSA-418594	G alpha (i) signalling events	57/810	4.72732e-06	0.000224548
Piccolo	R-HSA-1442490	Collagen degradation	16/810	1.70498e-05	0.000771298
Piccolo	R-HSA-140877	Formation of Fibrin Clot (Clotting Cascade)	12/810	2.03583e-05	0.000856806
Piccolo	R-HSA-381426	Regulation of Insulin-like Growth Factor (IGF) transport and uptake by Insulin-like Growth Factor Binding Proteins (IGFBPs)	24/810	2.07437e-05	0.000856806
Piccolo	R-HSA-419812	Calcitonin-like ligand receptors	6/810	3.11028e-05	0.00123115
Piccolo	R-HSA-202733	Cell surface interactions at the vascular wall	25/810	3.46307e-05	0.00131597
Piccolo	R-HSA-2022090	Assembly of collagen fibrils and other multimeric structures	15/810	3.84267e-05	0.00140405
Piccolo	R-HSA-8874081	MET activates PTK2 signaling	10/810	4.63474e-05	0.00163074
Piccolo	R-HSA-75892	Platelet Adhesion to exposed collagen	7/810	5.46818e-05	0.00185528
Piccolo	R-HSA-5576891	Cardiac conduction	25/810	5.69198e-05	0.00186462
Piccolo	R-HSA-418457	cGMP effects	7/810	9.0832e-05	0.00287635
Piccolo	R-HSA-3000171	Non-integrin membrane-ECM interactions	14/810	0.00010525	0.0032254
Piccolo	R-HSA-76009	Platelet Aggregation (Plug Formation)	11/810	0.000109448	0.00324924
Piccolo	R-HSA-140875	Common Pathway of Fibrin Clot Formation	8/810	0.000134812	0.00388094
Piccolo	R-HSA-445355	Smooth Muscle Contraction	11/810	0.000140689	0.00393101
Piccolo	R-HSA-373080	Class B/2 (Secretin family receptors)	18/810	0.000259561	0.00704524
Piccolo	R-HSA-5686938	Regulation of TLR by endogenous ligand	7/810	0.00032652	0.00861651
Piccolo	R-HSA-112316	Neuronal System	51/810	0.000391104	0.0100419
Piccolo	R-HSA-3906995	Diseases associated with O-glycosylation of proteins	14/810	0.000512926	0.0128232
Piccolo	R-HSA-174824	Plasma lipoprotein assembly, remodeling, and clearance	14/810	0.000599243	0.0145969
Piccolo	R-HSA-1234158	Regulation of gene expression by Hypoxia-inducible Factor	5/810	0.000798707	0.0185773
Piccolo	R-HSA-8875878	MET promotes cell motility	10/810	0.000801755	0.0185773
Piccolo	R-HSA-418346	Platelet homeostasis	16/810	0.00089853	0.0194893
Piccolo	R-HSA-140837	Intrinsic Pathway of Fibrin Clot Formation	7/810	0.000902661	0.0194893
Piccolo	R-HSA-202427	Phosphorylation of CD3 and TCR zeta chains	7/810	0.000902661	0.0194893
Piccolo	R-HSA-9012852	Signaling by NOTCH3	11/810	0.000942201	0.0198909
Piccolo	R-HSA-419037	NCAM1 interactions	10/810	0.000981591	0.020272
Piccolo	R-HSA-190861	Gap junction assembly	9/810	0.00120359	0.0237623
Piccolo	R-HSA-186797	Signaling by PDGF	12/810	0.00120971	0.0237623
Piccolo	R-HSA-1296071	Potassium Channels	17/810	0.00122564	0.0237623
Piccolo	R-HSA-8957275	Post-translational protein phosphorylation	18/810	0.00127388	0.0242037
Piccolo	R-HSA-9006934	Signaling by Receptor Tyrosine Kinases	53/810	0.00139625	0.0260086
Piccolo	R-HSA-8963899	Plasma lipoprotein remodeling	8/810	0.00142765	0.026082
Piccolo	R-HSA-5083635	Defective B3GALTL causes Peters-plus syndrome (PpS)	9/810	0.00148464	0.0266115
Piccolo	R-HSA-2243919	Crosslinking of collagen fibrils	6/810	0.00161654	0.0279221
Piccolo	R-HSA-8963889	Assembly of active LPL and LIPC lipase complexes	6/810	0.00161654	0.0279221
Piccolo	R-HSA-5173214	O-glycosylation of TSR domain-containing proteins	9/810	0.00181608	0.0308085
Piccolo	R-HSA-3000480	Scavenging by Class A Receptors	6/810	0.00221193	0.0368656
Piccolo	R-HSA-375165	NCAM signaling for neurite out-growth	12/810	0.00254735	0.0417238
Piccolo	R-HSA-1630316	Glycosaminoglycan metabolism	19/810	0.00260108	0.0418818
Piccolo	R-HSA-202433	Generation of second messenger molecules	8/810	0.0027618	0.0437284
Piccolo	R-HSA-112315	Transmission across Chemical Synapses	34/810	0.00286712	0.0446518
Piccolo	R-HSA-2022870	Chondroitin sulfate biosynthesis	6/810	0.00295868	0.0453346
Piccolo	R-HSA-2980736	Peptide hormone metabolism	15/810	0.00313553	0.0472818
Recount2	R-HSA-1474244	Extracellular matrix organization	67/793	1.57276e-16	1.44379e-13
Recount2	R-HSA-500792	GPCR ligand binding	84/793	3.6498e-15	1.67526e-12
Recount2	R-HSA-373076	Class A/1 (Rhodopsin-like receptors)	65/793	9.03066e-14	2.76338e-11
Recount2	R-HSA-76002	Platelet activation, signaling and aggregation	53/793	1.38481e-11	3.17814e-09
Recount2	R-HSA-216083	Integrin cell surface interactions	27/793	4.1467e-11	7.61334e-09
Recount2	R-HSA-416476	G alpha (q) signalling events	45/793	2.14496e-10	3.28178e-08
Recount2	R-HSA-375276	Peptide ligand-binding receptors	39/793	4.75497e-09	6.2358e-07
Recount2	R-HSA-397014	Muscle contraction	41/793	7.71499e-09	8.20641e-07
Recount2	R-HSA-1650814	Collagen biosynthesis and modifying enzymes	21/793	8.0455e-09	8.20641e-07
Recount2	R-HSA-3000178	ECM proteoglycans	22/793	1.83996e-08	1.68908e-06
Recount2	R-HSA-1474228	Degradation of the extracellular matrix	31/793	2.90215e-08	2.42197e-06
Recount2	R-HSA-8948216	Collagen chain trimerization	16/793	4.6013e-08	3.51999e-06
Recount2	R-HSA-198933	Immunoregulatory interactions between a Lymphoid and a non-Lymphoid cell	29/793	9.72945e-08	6.87049e-06
Recount2	R-HSA-1474290	Collagen formation	23/793	1.13538e-07	7.44487e-06
Recount2	R-HSA-2173782	Binding and Uptake of Ligands by Scavenger Receptors	15/793	1.60455e-07	9.81982e-06
Recount2	R-HSA-114608	Platelet degranulation	28/793	2.1148e-07	1.21337e-05
Recount2	R-HSA-76005	Response to elevated platelet cytosolic Ca2+	28/793	4.85889e-07	2.6238e-05
Recount2	R-HSA-392154	Nitric oxide stimulates guanylate cyclase	10/793	1.44147e-06	7.35152e-05
Recount2	R-HSA-380108	Chemokine receptors bind chemokines	14/793	6.57308e-06	0.000317583
Recount2	R-HSA-202733	Cell surface interactions at the vascular wall	26/793	8.08683e-06	0.000371185
Recount2	R-HSA-1442490	Collagen degradation	16/793	1.30703e-05	0.000571358
Recount2	R-HSA-5576891	Cardiac conduction	26/793	1.38469e-05	0.000577794
Recount2	R-HSA-381426	Regulation of Insulin-like Growth Factor (IGF) transport and uptake by Insulin-like Growth Factor Binding Proteins (IGFBPs)	24/793	1.45983e-05	0.000582664
Recount2	R-HSA-140877	Formation of Fibrin Clot (Clotting Cascade)	12/793	1.64371e-05	0.00062872
Recount2	R-HSA-3906995	Diseases associated with O-glycosylation of proteins	16/793	2.96399e-05	0.00105898
Recount2	R-HSA-2022090	Assembly of collagen fibrils and other multimeric structures	15/793	2.9993e-05	0.00105898
Recount2	R-HSA-418594	G alpha (i) signalling events	53/793	4.40898e-05	0.00149905
Recount2	R-HSA-75892	Platelet Adhesion to exposed collagen	7/793	4.76744e-05	0.00156304
Recount2	R-HSA-418457	cGMP effects	7/793	7.93085e-05	0.00251053
Recount2	R-HSA-76009	Platelet Aggregation (Plug Formation)	11/793	9.03884e-05	0.00276589
Recount2	R-HSA-140875	Common Pathway of Fibrin Clot Formation	8/793	0.000116109	0.00333824
Recount2	R-HSA-445355	Smooth Muscle Contraction	11/793	0.000116366	0.00333824
Recount2	R-HSA-112316	Neuronal System	51/793	0.000235893	0.00637003
Recount2	R-HSA-8874081	MET activates PTK2 signaling	9/793	0.000235927	0.00637003
Recount2	R-HSA-5686938	Regulation of TLR by endogenous ligand	7/793	0.00028635	0.00751055
Recount2	R-HSA-3000171	Non-integrin membrane-ECM interactions	13/793	0.000328939	0.00838794
Recount2	R-HSA-419812	Calcitonin-like ligand receptors	5/793	0.000420837	0.0104413
Recount2	R-HSA-174824	Plasma lipoprotein assembly, remodeling, and clearance	14/793	0.000484323	0.0117002
Recount2	R-HSA-373080	Class B/2 (Secretin family receptors)	17/793	0.000596982	0.014052
Recount2	R-HSA-418346	Platelet homeostasis	16/793	0.000714967	0.016216
Recount2	R-HSA-1234158	Regulation of gene expression by Hypoxia-inducible Factor	5/793	0.000724245	0.016216
Recount2	R-HSA-9012852	Signaling by NOTCH3	11/793	0.000789959	0.0165879
Recount2	R-HSA-140837	Intrinsic Pathway of Fibrin Clot Formation	7/793	0.000795061	0.0165879
Recount2	R-HSA-202427	Phosphorylation of CD3 and TCR zeta chains	7/793	0.000795061	0.0165879
Recount2	R-HSA-114604	GPVI-mediated activation cascade	9/793	0.000830296	0.0166192
Recount2	R-HSA-419037	NCAM1 interactions	10/793	0.000832772	0.0166192
Recount2	R-HSA-3781865	Diseases of glycosylation	22/793	0.000893639	0.0174545
Recount2	R-HSA-8957275	Post-translational protein phosphorylation	18/793	0.000999638	0.018836
Recount2	R-HSA-186797	Signaling by PDGF	12/793	0.00100541	0.018836
Recount2	R-HSA-190861	Gap junction assembly	9/793	0.00103486	0.019
Recount2	R-HSA-112315	Transmission across Chemical Synapses	35/793	0.0010582	0.0190476
Recount2	R-HSA-8963899	Plasma lipoprotein remodeling	8/793	0.00124412	0.0219636
Recount2	R-HSA-5083635	Defective B3GALTL causes Peters-plus syndrome (PpS)	9/793	0.00127839	0.0221426
Recount2	R-HSA-112314	Neurotransmitter receptors and postsynaptic signal transmission	28/793	0.00142698	0.0237307
Recount2	R-HSA-2243919	Crosslinking of collagen fibrils	6/793	0.00144762	0.0237307
Recount2	R-HSA-8963889	Assembly of active LPL and LIPC lipase complexes	6/793	0.00144762	0.0237307
Recount2	R-HSA-5173214	O-glycosylation of TSR domain-containing proteins	9/793	0.00156608	0.0252221
Recount2	R-HSA-3000480	Scavenging by Class A Receptors	6/793	0.0019836	0.0313955
Recount2	R-HSA-375165	NCAM signaling for neurite out-growth	12/793	0.002133	0.0331881
Recount2	R-HSA-9006934	Signaling by Receptor Tyrosine Kinases	51/793	0.0024731	0.0376475
Recount2	R-HSA-5578775	Ion homeostasis	11/793	0.00250163	0.0376475
Recount2	R-HSA-1296071	Potassium Channels	16/793	0.00258682	0.0383016
Recount2	R-HSA-2022870	Chondroitin sulfate biosynthesis	6/793	0.00265698	0.038716
Recount2	R-HSA-8875878	MET promotes cell motility	9/793	0.00275137	0.0394649
Recount2	R-HSA-5621480	Dectin-2 family	7/793	0.00298118	0.0421034
Recount2	R-HSA-375280	Amine ligand-binding receptors	9/793	0.00327462	0.045547
Xena/Toil	R-HSA-1474244	Extracellular matrix organization	68/824	2.98363e-16	2.86131e-13
Xena/Toil	R-HSA-500792	GPCR ligand binding	86/824	3.86758e-15	1.85451e-12
Xena/Toil	R-HSA-373076	Class A/1 (Rhodopsin-like receptors)	66/824	1.66899e-13	5.3352e-11
Xena/Toil	R-HSA-76002	Platelet activation, signaling and aggregation	53/824	5.9159e-11	1.24163e-08
Xena/Toil	R-HSA-416476	G alpha (q) signalling events	47/824	6.47354e-11	1.24163e-08
Xena/Toil	R-HSA-216083	Integrin cell surface interactions	27/824	9.96655e-11	1.59299e-08
Xena/Toil	R-HSA-375276	Peptide ligand-binding receptors	40/824	4.19784e-09	5.75105e-07
Xena/Toil	R-HSA-1650814	Collagen biosynthesis and modifying enzymes	21/824	1.58509e-08	1.90012e-06
Xena/Toil	R-HSA-397014	Muscle contraction	41/824	2.31e-08	2.46143e-06
Xena/Toil	R-HSA-3000178	ECM proteoglycans	22/824	3.68058e-08	3.52967e-06
Xena/Toil	R-HSA-1474228	Degradation of the extracellular matrix	31/824	7.00113e-08	6.10372e-06
Xena/Toil	R-HSA-8948216	Collagen chain trimerization	16/824	7.87252e-08	6.29146e-06
Xena/Toil	R-HSA-198933	Immunoregulatory interactions between a Lymphoid and a non-Lymphoid cell	29/824	2.20977e-07	1.55635e-05
Xena/Toil	R-HSA-1474290	Collagen formation	23/824	2.27204e-07	1.55635e-05
Xena/Toil	R-HSA-2173782	Binding and Uptake of Ligands by Scavenger Receptors	15/824	2.6489e-07	1.69353e-05
Xena/Toil	R-HSA-114608	Platelet degranulation	28/824	4.64702e-07	2.78531e-05
Xena/Toil	R-HSA-76005	Response to elevated platelet cytosolic Ca2+	28/824	1.0519e-06	5.93396e-05
Xena/Toil	R-HSA-392154	Nitric oxide stimulates guanylate cyclase	10/824	2.04893e-06	0.000109162
Xena/Toil	R-HSA-202733	Cell surface interactions at the vascular wall	27/824	5.29199e-06	0.000267106
Xena/Toil	R-HSA-418594	G alpha (i) signalling events	57/824	7.95471e-06	0.000381428
Xena/Toil	R-HSA-380108	Chemokine receptors bind chemokines	14/824	1.02337e-05	0.00046734
Xena/Toil	R-HSA-1442490	Collagen degradation	16/824	2.11059e-05	0.000920025
Xena/Toil	R-HSA-140877	Formation of Fibrin Clot (Clotting Cascade)	12/824	2.41819e-05	0.00100828
Xena/Toil	R-HSA-5576891	Cardiac conduction	26/824	2.70146e-05	0.00105392
Xena/Toil	R-HSA-381426	Regulation of Insulin-like Growth Factor (IGF) transport and uptake by Insulin-like Growth Factor Binding Proteins (IGFBPs)	24/824	2.74745e-05	0.00105392
Xena/Toil	R-HSA-419812	Calcitonin-like ligand receptors	6/824	3.43161e-05	0.00126573
Xena/Toil	R-HSA-2022090	Assembly of collagen fibrils and other multimeric structures	15/824	4.68845e-05	0.00166527
Xena/Toil	R-HSA-75892	Platelet Adhesion to exposed collagen	7/824	6.10759e-05	0.00209185
Xena/Toil	R-HSA-418457	cGMP effects	7/824	0.00010133	0.00335089
Xena/Toil	R-HSA-76009	Platelet Aggregation (Plug Formation)	11/824	0.00012765	0.00408054
Xena/Toil	R-HSA-140875	Common Pathway of Fibrin Clot Formation	8/824	0.000152045	0.00455659
Xena/Toil	R-HSA-202427	Phosphorylation of CD3 and TCR zeta chains	8/824	0.000152045	0.00455659
Xena/Toil	R-HSA-445355	Smooth Muscle Contraction	11/824	0.00016388	0.00476246
Xena/Toil	R-HSA-112316	Neuronal System	53/824	0.000175827	0.00484243
Xena/Toil	R-HSA-3906995	Diseases associated with O-glycosylation of proteins	15/824	0.000176731	0.00484243
Xena/Toil	R-HSA-174824	Plasma lipoprotein assembly, remodeling, and clearance	15/824	0.000209923	0.00559211
Xena/Toil	R-HSA-8874081	MET activates PTK2 signaling	9/824	0.000314856	0.00787426
Xena/Toil	R-HSA-8963899	Plasma lipoprotein remodeling	9/824	0.000314856	0.00787426
Xena/Toil	R-HSA-373080	Class B/2 (Secretin family receptors)	18/824	0.000320225	0.00787426
Xena/Toil	R-HSA-5686938	Regulation of TLR by endogenous ligand	7/824	0.000362945	0.0087016
Xena/Toil	R-HSA-3000171	Non-integrin membrane-ECM interactions	13/824	0.000476618	0.0111482
Xena/Toil	R-HSA-112315	Transmission across Chemical Synapses	37/824	0.000547257	0.0124957
Xena/Toil	R-HSA-1234158	Regulation of gene expression by Hypoxia-inducible Factor	5/824	0.000864297	0.0192758
Xena/Toil	R-HSA-140837	Intrinsic Pathway of Fibrin Clot Formation	7/824	0.000999765	0.0217903
Xena/Toil	R-HSA-418346	Platelet homeostasis	16/824	0.00107867	0.0223057
Xena/Toil	R-HSA-9012852	Signaling by NOTCH3	11/824	0.00108531	0.0223057
Xena/Toil	R-HSA-114604	GPVI-mediated activation cascade	9/824	0.00109319	0.0223057
Xena/Toil	R-HSA-419037	NCAM1 interactions	10/824	0.00112012	0.022379
Xena/Toil	R-HSA-112314	Neurotransmitter receptors and postsynaptic signal transmission	29/824	0.00122772	0.0240283
Xena/Toil	R-HSA-5669034	TNFs bind their physiological receptors	8/824	0.00125336	0.0240394
Xena/Toil	R-HSA-389948	PD-1 signaling	7/824	0.00134205	0.0249173
Xena/Toil	R-HSA-190861	Gap junction assembly	9/824	0.00135887	0.0249173
Xena/Toil	R-HSA-2980736	Peptide hormone metabolism	16/824	0.00138256	0.0249173
Xena/Toil	R-HSA-186797	Signaling by PDGF	12/824	0.00140306	0.0249173
Xena/Toil	R-HSA-8957275	Post-translational protein phosphorylation	18/824	0.0015458	0.0269532
Xena/Toil	R-HSA-5083635	Defective B3GALTL causes Peters-plus syndrome (PpS)	9/824	0.00167416	0.0286699
Xena/Toil	R-HSA-2243919	Crosslinking of collagen fibrils	6/824	0.00176679	0.0292129
Xena/Toil	R-HSA-8963889	Assembly of active LPL and LIPC lipase complexes	6/824	0.00176679	0.0292129
Xena/Toil	R-HSA-425407	SLC-mediated transmembrane transport	33/824	0.00190113	0.0309015
Xena/Toil	R-HSA-5173214	O-glycosylation of TSR domain-containing proteins	9/824	0.00204543	0.0326929
Xena/Toil	R-HSA-202430	Translocation of ZAP-70 to Immunological synapse	6/824	0.00241471	0.0373502
Xena/Toil	R-HSA-3000480	Scavenging by Class A Receptors	6/824	0.00241471	0.0373502
Xena/Toil	R-HSA-375165	NCAM signaling for neurite out-growth	12/824	0.00293637	0.0446981
Xena/Toil	R-HSA-202433	Generation of second messenger molecules	8/824	0.00307382	0.0460593
Xena/Toil	R-HSA-1630316	Glycosaminoglycan metabolism	19/824	0.00314928	0.0462018
Xena/Toil	R-HSA-2022870	Chondroitin sulfate biosynthesis	6/824	0.00322618	0.0462018
Xena/Toil	R-HSA-3781865	Diseases of glycosylation	21/824	0.00332062	0.0462018
Xena/Toil	R-HSA-9006934	Signaling by Receptor Tyrosine Kinases	52/824	0.00332856	0.0462018
Xena/Toil	R-HSA-5578775	Ion homeostasis	11/824	0.00337239	0.0462018
Xena/Toil	R-HSA-977443	GABA receptor activation	11/824	0.00337239	0.0462018
Xena/Toil	R-HSA-8875878	MET promotes cell motility	9/824	0.00356499	0.0481525
Xena/Toil	R-HSA-5357769	Caspase activation via extrinsic apoptotic signalling pathway	7/824	0.00370011	0.0492835
Xena/Toil	R-HSA-1296071	Potassium Channels	16/824	0.00378558	0.0495853
Xena/Toil	R-HSA-6785807	Interleukin-4 and Interleukin-13 signaling	17/824	0.00382618	0.0495853
