# Supplementary material for: Variability in estimated gene expression among commonly used RNA-seq pipelines
Source: Sci Rep. 2020 Feb 17;10:2734. doi: 10.1038/s41598-020-59516-z (PMC7026138; doi:10.1038/s41598-020-59516-z)
Supplement: Supplementary file 10 — Supplementary Table S9. [file 41598_2020_59516_MOESM10_ESM.xlsx]

## Sheet: S9A Breast
Table S9A : Biocarta, KEGG and Reactome pathways enriched in Basal like subtype compared to HER2-enriched subtype of TCGA-BRCA samples using GSEA, across all pipelines
Pipeline	NAME	SIZE	ES	NES	NOM p-val	FDR q-val	FWER p-val	RANK AT MAX	LEADING EDGE
GDC	KEGG_GLYCOSPHINGOLIPID_BIOSYNTHESIS_LACTO_AND_NEOLACTO_SERIES	24	0.712324	2.05727	0	0.00945232	0.009	2513	tags=50%, list=16%, signal=59%
GDC	REACTOME_FORMATION_OF_THE_CORNIFIED_ENVELOPE	103	0.493419	1.90081	0	0.0990869	0.17	3572	tags=44%, list=23%, signal=56%
GDC	REACTOME_ACTIVATION_OF_THE_PRE_REPLICATIVE_COMPLEX	33	0.594583	1.85689	0	0.131656	0.32	4129	tags=58%, list=26%, signal=78%
GDC	REACTOME_MITOTIC_PROMETAPHASE	187	0.448517	1.85088	0	0.109256	0.347	4991	tags=48%, list=31%, signal=69%
GDC	KEGG_CELL_CYCLE	124	0.474662	1.83863	0	0.10497	0.406	4294	tags=48%, list=27%, signal=66%
GDC	REACTOME_KERATINIZATION	119	0.462578	1.80582	0	0.137458	0.549	3572	tags=39%, list=23%, signal=51%
GDC	KEGG_GRAFT_VERSUS_HOST_DISEASE	36	0.565965	1.78494	0.00327869	0.157153	0.652	4894	tags=36%, list=31%, signal=52%
GDC	REACTOME_G1_S_SPECIFIC_TRANSCRIPTION	29	0.577923	1.78422	0.0017094	0.138826	0.655	4354	tags=62%, list=27%, signal=85%
GDC	REACTOME_TRNA_PROCESSING	95	0.468431	1.77763	0	0.13473	0.678	6004	tags=59%, list=38%, signal=94%
GDC	REACTOME_RESOLUTION_OF_SISTER_CHROMATID_COHESION	115	0.456193	1.77403	0	0.125969	0.698	5388	tags=52%, list=34%, signal=78%
GDC	BIOCARTA_ETS_PATHWAY	17	0.671194	1.76886	0.00162866	0.123583	0.728	4435	tags=71%, list=28%, signal=98%
GDC	REACTOME_INTERLEUKIN_10_SIGNALING	43	0.544471	1.76708	0.00161031	0.115893	0.735	5018	tags=56%, list=32%, signal=81%
GDC	REACTOME_ACTIVATION_OF_ATR_IN_RESPONSE_TO_REPLICATION_STRESS	37	0.553361	1.75604	0.0016	0.124746	0.795	5763	tags=73%, list=36%, signal=114%
GDC	REACTOME_EPHRIN_SIGNALING	19	0.62876	1.74677	0	0.131399	0.834	4163	tags=58%, list=26%, signal=78%
GDC	REACTOME_MITOTIC_SPINDLE_CHECKPOINT	101	0.456828	1.73898	0	0.134913	0.862	5388	tags=49%, list=34%, signal=73%
GDC	REACTOME_RHO_GTPASES_ACTIVATE_FORMINS	129	0.437344	1.72903	0.00142045	0.142373	0.892	4935	tags=47%, list=31%, signal=68%
GDC	KEGG_DORSO_VENTRAL_AXIS_FORMATION	23	0.606549	1.72602	0.00333333	0.137819	0.904	3320	tags=43%, list=21%, signal=55%
GDC	REACTOME_HOMOLOGOUS_DNA_PAIRING_AND_STRAND_EXCHANGE	40	0.526045	1.72178	0.00493421	0.136234	0.918	5763	tags=73%, list=36%, signal=114%
GDC	REACTOME_TRNA_MODIFICATION_IN_THE_NUCLEUS_AND_CYTOSOL	37	0.528819	1.69843	0.00498339	0.169025	0.966	3089	tags=38%, list=19%, signal=47%
GDC	REACTOME_TNF_RECEPTOR_SUPERFAMILY_TNFSF_MEMBERS_MEDIATING_NON_CANONICAL_NF_KB_PATHWAY	15	0.641985	1.68492	0.00846024	0.184938	0.983	2636	tags=40%, list=17%, signal=48%
GDC	REACTOME_TRNA_PROCESSING_IN_THE_NUCLEUS	53	0.487402	1.68157	0.00152439	0.182177	0.987	5860	tags=58%, list=37%, signal=92%
GDC	REACTOME_TRANSCRIPTION_OF_E2F_TARGETS_UNDER_NEGATIVE_CONTROL_BY_P107_RBL1_AND_P130_RBL2_IN_COMPLEX_WITH_HDAC1	16	0.629725	1.67805	0.010084	0.180944	0.99	4748	tags=75%, list=30%, signal=107%
GDC	REACTOME_GASTRIN_CREB_SIGNALLING_PATHWAY_VIA_PKC_AND_MAPK	18	0.6186	1.64665	0.013267	0.239704	0.999	3140	tags=50%, list=20%, signal=62%
GDC	REACTOME_AURKA_ACTIVATION_BY_TPX2	71	0.454655	1.63548	0.00621118	0.247548	1	4506	tags=44%, list=28%, signal=61%
GDC	BIOCARTA_CDMAC_PATHWAY	16	0.614279	1.62823	0.00985222	0.246251	1	1433	tags=25%, list=9%, signal=27%
MSKCC Batch	KEGG_CELL_CYCLE	124	0.486803	1.91433	0	0.195372	0.17	3555	tags=44%, list=22%, signal=56%
MSKCC Batch	REACTOME_FORMATION_OF_THE_CORNIFIED_ENVELOPE	103	0.501281	1.90323	0	0.112318	0.196	2041	tags=33%, list=13%, signal=38%
MSKCC Batch	KEGG_GLYCOSPHINGOLIPID_BIOSYNTHESIS_LACTO_AND_NEOLACTO_SERIES	24	0.657708	1.87351	0	0.119808	0.29	2360	tags=42%, list=15%, signal=49%
MSKCC Batch	REACTOME_ACTIVATION_OF_THE_PRE_REPLICATIVE_COMPLEX	33	0.604441	1.86953	0	0.0948352	0.303	3813	tags=58%, list=24%, signal=76%
MSKCC Batch	REACTOME_KERATINIZATION	119	0.476985	1.86359	0	0.082957	0.323	3789	tags=42%, list=24%, signal=55%
MSKCC Batch	REACTOME_MITOTIC_PROMETAPHASE	187	0.448251	1.84545	0	0.0886192	0.392	5239	tags=50%, list=33%, signal=74%
MSKCC Batch	REACTOME_ACTIVATION_OF_ATR_IN_RESPONSE_TO_REPLICATION_STRESS	37	0.561378	1.81459	0	0.110143	0.51	3923	tags=54%, list=25%, signal=72%
MSKCC Batch	REACTOME_RESOLUTION_OF_SISTER_CHROMATID_COHESION	115	0.459624	1.78892	0	0.133163	0.621	5180	tags=52%, list=33%, signal=77%
MSKCC Batch	KEGG_DORSO_VENTRAL_AXIS_FORMATION	23	0.627213	1.78544	0.00161551	0.124672	0.638	2942	tags=43%, list=19%, signal=53%
MSKCC Batch	REACTOME_TRNA_PROCESSING	95	0.472853	1.77923	0	0.120116	0.669	5560	tags=56%, list=35%, signal=85%
MSKCC Batch	REACTOME_MITOTIC_SPINDLE_CHECKPOINT	101	0.464846	1.75965	0	0.139792	0.758	4379	tags=42%, list=28%, signal=57%
MSKCC Batch	REACTOME_HOMOLOGOUS_DNA_PAIRING_AND_STRAND_EXCHANGE	40	0.536186	1.75452	0.00473186	0.136859	0.779	5141	tags=63%, list=32%, signal=92%
MSKCC Batch	REACTOME_RHO_GTPASES_ACTIVATE_FORMINS	129	0.441136	1.74838	0	0.135187	0.802	4069	tags=42%, list=26%, signal=56%
MSKCC Batch	BIOCARTA_ETS_PATHWAY	17	0.665912	1.748	0	0.125982	0.804	3367	tags=59%, list=21%, signal=75%
MSKCC Batch	REACTOME_INTERLEUKIN_10_SIGNALING	43	0.521966	1.72912	0.00155521	0.147564	0.879	5149	tags=56%, list=32%, signal=82%
MSKCC Batch	REACTOME_G1_S_SPECIFIC_TRANSCRIPTION	29	0.574351	1.7267	0.00492611	0.141956	0.885	3367	tags=52%, list=21%, signal=66%
MSKCC Batch	REACTOME_DNA_STRAND_ELONGATION	32	0.547295	1.71923	0.0015625	0.144212	0.906	5655	tags=81%, list=36%, signal=126%
MSKCC Batch	REACTOME_COBALAMIN_CBL_VITAMIN_B12_TRANSPORT_AND_METABOLISM	19	0.631421	1.7171	0.00486224	0.138987	0.909	3513	tags=47%, list=22%, signal=61%
MSKCC Batch	REACTOME_G_PROTEIN_ACTIVATION	23	0.591969	1.70132	0.00909091	0.159465	0.947	2760	tags=39%, list=17%, signal=47%
MSKCC Batch	REACTOME_EPHRIN_SIGNALING	19	0.625504	1.697	0.00961539	0.161457	0.955	3673	tags=53%, list=23%, signal=68%
MSKCC Batch	REACTOME_TRNA_PROCESSING_IN_THE_NUCLEUS	53	0.492051	1.68619	0.00312989	0.174482	0.968	5560	tags=58%, list=35%, signal=90%
MSKCC Batch	REACTOME_TRNA_MODIFICATION_IN_THE_NUCLEUS_AND_CYTOSOL	37	0.532946	1.68117	0.00153139	0.175497	0.971	2609	tags=35%, list=16%, signal=42%
MSKCC Batch	REACTOME_GASTRIN_CREB_SIGNALLING_PATHWAY_VIA_PKC_AND_MAPK	18	0.597736	1.65394	0.00970874	0.227232	0.992	3112	tags=50%, list=20%, signal=62%
MSKCC Batch	REACTOME_AURKA_ACTIVATION_BY_TPX2	71	0.448879	1.64601	0.00296296	0.235838	0.994	5239	tags=49%, list=33%, signal=73%
MSKCC Norm	KEGG_GLYCOSPHINGOLIPID_BIOSYNTHESIS_LACTO_AND_NEOLACTO_SERIES	24	0.662145	1.94385	0	0.0888428	0.08	2283	tags=42%, list=14%, signal=49%
MSKCC Norm	REACTOME_FORMATION_OF_THE_CORNIFIED_ENVELOPE	103	0.501165	1.93563	0	0.0512193	0.093	3915	tags=47%, list=25%, signal=61%
MSKCC Norm	KEGG_CELL_CYCLE	124	0.487364	1.90639	0	0.0547671	0.147	3532	tags=44%, list=22%, signal=56%
MSKCC Norm	REACTOME_ACTIVATION_OF_THE_PRE_REPLICATIVE_COMPLEX	33	0.604747	1.89074	0	0.0572927	0.202	3780	tags=58%, list=24%, signal=75%
MSKCC Norm	REACTOME_MITOTIC_PROMETAPHASE	187	0.449255	1.88121	0	0.0550622	0.238	5223	tags=50%, list=33%, signal=74%
MSKCC Norm	REACTOME_KERATINIZATION	119	0.477289	1.86515	0	0.0596342	0.29	3915	tags=43%, list=25%, signal=56%
MSKCC Norm	BIOCARTA_ETS_PATHWAY	17	0.668364	1.84784	0	0.0642441	0.345	3340	tags=59%, list=21%, signal=74%
MSKCC Norm	REACTOME_TRNA_PROCESSING	95	0.47683	1.80778	0	0.105717	0.54	5507	tags=56%, list=35%, signal=85%
MSKCC Norm	REACTOME_ACTIVATION_OF_ATR_IN_RESPONSE_TO_REPLICATION_STRESS	37	0.56417	1.79429	0	0.112476	0.615	3855	tags=54%, list=24%, signal=71%
MSKCC Norm	REACTOME_RESOLUTION_OF_SISTER_CHROMATID_COHESION	115	0.458598	1.79353	0	0.10227	0.617	3964	tags=42%, list=25%, signal=55%
MSKCC Norm	REACTOME_MITOTIC_SPINDLE_CHECKPOINT	101	0.469053	1.78869	0	0.0987619	0.638	3414	tags=36%, list=22%, signal=45%
MSKCC Norm	KEGG_DORSO_VENTRAL_AXIS_FORMATION	23	0.625199	1.78193	0.00155763	0.0981331	0.662	2978	tags=43%, list=19%, signal=53%
MSKCC Norm	REACTOME_RHO_GTPASES_ACTIVATE_FORMINS	129	0.446881	1.75984	0	0.121009	0.769	3964	tags=42%, list=25%, signal=55%
MSKCC Norm	REACTOME_G1_S_SPECIFIC_TRANSCRIPTION	29	0.575158	1.74236	0.00162075	0.141246	0.839	3340	tags=52%, list=21%, signal=65%
MSKCC Norm	REACTOME_HOMOLOGOUS_DNA_PAIRING_AND_STRAND_EXCHANGE	40	0.536831	1.74215	0	0.131968	0.839	5104	tags=63%, list=32%, signal=92%
MSKCC Norm	REACTOME_COBALAMIN_CBL_VITAMIN_B12_TRANSPORT_AND_METABOLISM	19	0.634357	1.73118	0.00173611	0.140513	0.871	3450	tags=47%, list=22%, signal=60%
MSKCC Norm	REACTOME_TRNA_MODIFICATION_IN_THE_NUCLEUS_AND_CYTOSOL	37	0.536444	1.71445	0.00632911	0.160368	0.918	2555	tags=35%, list=16%, signal=42%
MSKCC Norm	REACTOME_EPHRIN_SIGNALING	19	0.62764	1.71005	0.00330579	0.159053	0.936	3617	tags=53%, list=23%, signal=68%
MSKCC Norm	REACTOME_INTERLEUKIN_10_SIGNALING	43	0.518883	1.70329	0	0.161616	0.95	5183	tags=56%, list=33%, signal=83%
MSKCC Norm	REACTOME_DNA_STRAND_ELONGATION	32	0.546059	1.70083	0.0015674	0.157238	0.954	5650	tags=81%, list=36%, signal=126%
MSKCC Norm	REACTOME_TRNA_PROCESSING_IN_THE_NUCLEUS	53	0.494277	1.69818	0.0015083	0.154677	0.955	5507	tags=58%, list=35%, signal=89%
MSKCC Norm	REACTOME_G_PROTEIN_ACTIVATION	23	0.588337	1.66738	0.00830565	0.209607	0.989	2806	tags=39%, list=18%, signal=47%
MSKCC Norm	REACTOME_TNF_RECEPTOR_SUPERFAMILY_TNFSF_MEMBERS_MEDIATING_NON_CANONICAL_NF_KB_PATHWAY	15	0.637109	1.65985	0.00977199	0.216661	0.992	2743	tags=40%, list=17%, signal=48%
Piccolo	KEGG_GLYCOSPHINGOLIPID_BIOSYNTHESIS_LACTO_AND_NEOLACTO_SERIES	24	0.715999	2.08879	0	0.00726227	0.007	2229	tags=50%, list=14%, signal=58%
Piccolo	REACTOME_FORMATION_OF_THE_CORNIFIED_ENVELOPE	103	0.513086	1.95203	0	0.0458979	0.086	3185	tags=42%, list=20%, signal=52%
Piccolo	KEGG_CELL_CYCLE	124	0.49239	1.89541	0	0.0729907	0.195	3512	tags=44%, list=22%, signal=55%
Piccolo	REACTOME_ACTIVATION_OF_THE_PRE_REPLICATIVE_COMPLEX	33	0.598965	1.86348	0.00307692	0.0870295	0.287	3474	tags=55%, list=22%, signal=70%
Piccolo	BIOCARTA_ETS_PATHWAY	17	0.680613	1.84227	0	0.0924689	0.36	4342	tags=71%, list=27%, signal=97%
Piccolo	REACTOME_KERATINIZATION	119	0.479595	1.83996	0	0.0793084	0.367	3185	tags=38%, list=20%, signal=47%
Piccolo	REACTOME_MITOTIC_PROMETAPHASE	187	0.446864	1.81341	0	0.0972864	0.481	5075	tags=48%, list=32%, signal=69%
Piccolo	REACTOME_ACTIVATION_OF_ATR_IN_RESPONSE_TO_REPLICATION_STRESS	37	0.571206	1.80537	0	0.09579	0.525	5413	tags=70%, list=34%, signal=106%
Piccolo	REACTOME_MITOTIC_SPINDLE_CHECKPOINT	101	0.468188	1.7719	0	0.134006	0.673	3781	tags=38%, list=24%, signal=49%
Piccolo	REACTOME_RHO_GTPASES_ACTIVATE_FORMINS	129	0.457181	1.77098	0	0.122268	0.676	3781	tags=40%, list=24%, signal=51%
Piccolo	REACTOME_TRNA_MODIFICATION_IN_THE_NUCLEUS_AND_CYTOSOL	37	0.560682	1.76563	0	0.120166	0.702	3028	tags=38%, list=19%, signal=47%
Piccolo	REACTOME_TRNA_PROCESSING	95	0.474135	1.76284	0	0.114146	0.715	5491	tags=53%, list=35%, signal=80%
Piccolo	REACTOME_RESOLUTION_OF_SISTER_CHROMATID_COHESION	115	0.461577	1.75957	0	0.110007	0.739	3781	tags=39%, list=24%, signal=51%
Piccolo	REACTOME_MECP2_REGULATES_NEURONAL_RECEPTORS_AND_CHANNELS	16	0.650082	1.74112	0.0130719	0.131641	0.819	4681	tags=69%, list=30%, signal=97%
Piccolo	REACTOME_G1_S_SPECIFIC_TRANSCRIPTION	29	0.581818	1.73849	0.00308642	0.12677	0.833	3671	tags=55%, list=23%, signal=72%
Piccolo	REACTOME_INTERLEUKIN_10_SIGNALING	43	0.529831	1.72195	0.00147493	0.148465	0.893	5059	tags=56%, list=32%, signal=82%
Piccolo	REACTOME_EPHRIN_SIGNALING	19	0.628808	1.70587	0.00642055	0.167845	0.928	4059	tags=58%, list=26%, signal=78%
Piccolo	REACTOME_HOMOLOGOUS_DNA_PAIRING_AND_STRAND_EXCHANGE	40	0.532584	1.69748	0.00457317	0.17389	0.94	5413	tags=65%, list=34%, signal=98%
Piccolo	REACTOME_DNA_STRAND_ELONGATION	32	0.554163	1.68294	0	0.192514	0.956	5652	tags=81%, list=36%, signal=126%
Piccolo	KEGG_DORSO_VENTRAL_AXIS_FORMATION	23	0.59492	1.67197	0.00642055	0.205796	0.973	3688	tags=43%, list=23%, signal=57%
Piccolo	REACTOME_COBALAMIN_CBL_VITAMIN_B12_TRANSPORT_AND_METABOLISM	19	0.604307	1.65464	0.0109375	0.236648	0.988	1346	tags=32%, list=8%, signal=34%
Recount2	KEGG_GLYCOSPHINGOLIPID_BIOSYNTHESIS_LACTO_AND_NEOLACTO_SERIES	24	0.686809	2.00836	0	0.0352284	0.033	2127	tags=42%, list=13%, signal=48%
Recount2	KEGG_CELL_CYCLE	124	0.482409	1.91375	0	0.094162	0.171	4205	tags=48%, list=27%, signal=65%
Recount2	REACTOME_FORMATION_OF_THE_CORNIFIED_ENVELOPE	103	0.495253	1.89382	0	0.0859666	0.222	4233	tags=53%, list=27%, signal=72%
Recount2	REACTOME_ACTIVATION_OF_THE_PRE_REPLICATIVE_COMPLEX	33	0.601737	1.87085	0	0.0937698	0.298	4015	tags=58%, list=25%, signal=77%
Recount2	REACTOME_KERATINIZATION	119	0.465732	1.82805	0	0.134977	0.469	4233	tags=49%, list=27%, signal=66%
Recount2	REACTOME_DIGESTION	18	0.667938	1.79923	0.00161031	0.166793	0.609	1356	tags=39%, list=9%, signal=42%
Recount2	REACTOME_ACTIVATION_OF_ATR_IN_RESPONSE_TO_REPLICATION_STRESS	37	0.557228	1.78662	0.00167504	0.166436	0.667	4015	tags=51%, list=25%, signal=69%
Recount2	BIOCARTA_ETS_PATHWAY	17	0.675594	1.77081	0.00327332	0.177248	0.737	4365	tags=71%, list=28%, signal=97%
Recount2	REACTOME_MITOTIC_PROMETAPHASE	187	0.427293	1.76468	0	0.170106	0.766	5507	tags=50%, list=35%, signal=76%
Recount2	REACTOME_TRNA_PROCESSING	95	0.4617	1.75462	0.001443	0.173622	0.813	5973	tags=59%, list=38%, signal=94%
Recount2	REACTOME_G1_S_SPECIFIC_TRANSCRIPTION	29	0.578108	1.7514	0.00158983	0.163027	0.818	3388	tags=52%, list=21%, signal=66%
Recount2	REACTOME_MITOTIC_SPINDLE_CHECKPOINT	101	0.449525	1.72588	0	0.202038	0.904	4699	tags=42%, list=30%, signal=59%
Recount2	REACTOME_EPHRIN_SIGNALING	19	0.637315	1.72584	0.00351494	0.186497	0.904	4006	tags=58%, list=25%, signal=77%
Recount2	REACTOME_INTERLEUKIN_10_SIGNALING	43	0.525661	1.72355	0.00156006	0.178126	0.908	5650	tags=60%, list=36%, signal=94%
Recount2	REACTOME_G_PROTEIN_GATED_POTASSIUM_CHANNELS	24	0.588174	1.7184	0.00169492	0.176567	0.918	1895	tags=38%, list=12%, signal=43%
Recount2	KEGG_DORSO_VENTRAL_AXIS_FORMATION	23	0.599383	1.70521	0.00672269	0.189712	0.934	3451	tags=43%, list=22%, signal=55%
Recount2	REACTOME_HOMOLOGOUS_DNA_PAIRING_AND_STRAND_EXCHANGE	40	0.518399	1.70038	0.0029985	0.187765	0.942	5709	tags=68%, list=36%, signal=105%
Recount2	REACTOME_RHO_GTPASES_ACTIVATE_FORMINS	129	0.419633	1.66331	0.0014245	0.249693	0.981	3875	tags=37%, list=24%, signal=49%
Recount2	REACTOME_TRNA_MODIFICATION_IN_THE_NUCLEUS_AND_CYTOSOL	37	0.520521	1.66279	0.0031348	0.23861	0.982	3033	tags=38%, list=19%, signal=47%
Recount2	REACTOME_TNF_RECEPTOR_SUPERFAMILY_TNFSF_MEMBERS_MEDIATING_NON_CANONICAL_NF_KB_PATHWAY	15	0.646448	1.65846	0.00495868	0.23782	0.989	2556	tags=40%, list=16%, signal=48%
Recount2	REACTOME_GASTRIN_CREB_SIGNALLING_PATHWAY_VIA_PKC_AND_MAPK	18	0.604511	1.65245	0.0197694	0.242058	0.994	3309	tags=50%, list=21%, signal=63%
Recount2	REACTOME_FGFR2_LIGAND_BINDING_AND_ACTIVATION	16	0.622677	1.62423	0.0162075	0.24976	0.999	2021	tags=44%, list=13%, signal=50%
Xena/Toil	KEGG_GLYCOSPHINGOLIPID_BIOSYNTHESIS_LACTO_AND_NEOLACTO_SERIES	24	0.688516	2.02069	0	0.0268453	0.026	2267	tags=46%, list=14%, signal=53%
Xena/Toil	KEGG_CELL_CYCLE	124	0.486741	1.92101	0	0.0870004	0.154	3513	tags=44%, list=22%, signal=55%
Xena/Toil	REACTOME_FORMATION_OF_THE_CORNIFIED_ENVELOPE	103	0.499486	1.9156	0	0.0600623	0.159	2067	tags=33%, list=13%, signal=38%
Xena/Toil	REACTOME_ACTIVATION_OF_THE_PRE_REPLICATIVE_COMPLEX	33	0.602259	1.89615	0.00160256	0.0582036	0.203	3798	tags=58%, list=24%, signal=76%
Xena/Toil	REACTOME_MITOTIC_PROMETAPHASE	187	0.442172	1.84286	0	0.107413	0.393	4875	tags=46%, list=31%, signal=66%
Xena/Toil	REACTOME_KERATINIZATION	119	0.473462	1.83326	0	0.102505	0.436	3848	tags=42%, list=24%, signal=55%
Xena/Toil	REACTOME_TRNA_PROCESSING	95	0.479953	1.82716	0	0.0955438	0.462	5691	tags=58%, list=36%, signal=90%
Xena/Toil	REACTOME_ACTIVATION_OF_ATR_IN_RESPONSE_TO_REPLICATION_STRESS	37	0.570983	1.82128	0	0.0909286	0.497	5752	tags=76%, list=36%, signal=118%
Xena/Toil	REACTOME_MITOTIC_SPINDLE_CHECKPOINT	101	0.468644	1.81286	0	0.0915714	0.545	3478	tags=36%, list=22%, signal=45%
Xena/Toil	BIOCARTA_ETS_PATHWAY	17	0.667186	1.79739	0.00327332	0.100851	0.627	3317	tags=59%, list=21%, signal=74%
Xena/Toil	REACTOME_G1_S_SPECIFIC_TRANSCRIPTION	29	0.5919	1.79407	0.00325733	0.0956347	0.647	3426	tags=55%, list=22%, signal=70%
Xena/Toil	KEGG_DORSO_VENTRAL_AXIS_FORMATION	23	0.624384	1.79273	0.0031746	0.0887005	0.652	2942	tags=43%, list=19%, signal=53%
Xena/Toil	REACTOME_HOMOLOGOUS_DNA_PAIRING_AND_STRAND_EXCHANGE	40	0.550629	1.79155	0	0.0839316	0.662	5461	tags=68%, list=34%, signal=103%
Xena/Toil	REACTOME_INTERLEUKIN_10_SIGNALING	43	0.534903	1.75961	0.00470219	0.118028	0.8	5164	tags=58%, list=33%, signal=86%
Xena/Toil	REACTOME_G_PROTEIN_ACTIVATION	23	0.607727	1.75536	0.00162866	0.115386	0.814	2799	tags=39%, list=18%, signal=47%
Xena/Toil	REACTOME_RESOLUTION_OF_SISTER_CHROMATID_COHESION	115	0.453212	1.74468	0	0.123454	0.849	3478	tags=37%, list=22%, signal=48%
Xena/Toil	REACTOME_RHO_GTPASES_ACTIVATE_FORMINS	129	0.439325	1.7336	0	0.131136	0.876	3478	tags=37%, list=22%, signal=47%
Xena/Toil	REACTOME_COBALAMIN_CBL_VITAMIN_B12_TRANSPORT_AND_METABOLISM	19	0.625736	1.72633	0.0102916	0.133641	0.899	3631	tags=47%, list=23%, signal=61%
Xena/Toil	REACTOME_TRNA_MODIFICATION_IN_THE_NUCLEUS_AND_CYTOSOL	37	0.543925	1.71452	0	0.144113	0.927	2463	tags=35%, list=16%, signal=41%
Xena/Toil	REACTOME_TRNA_PROCESSING_IN_THE_NUCLEUS	53	0.488629	1.69523	0.0030581	0.170036	0.962	5691	tags=58%, list=36%, signal=91%
Xena/Toil	REACTOME_EPHRIN_SIGNALING	19	0.625913	1.69424	0.00165563	0.164232	0.963	4144	tags=58%, list=26%, signal=78%
Xena/Toil	REACTOME_DNA_STRAND_ELONGATION	32	0.546034	1.67478	0.00963082	0.193214	0.984	5605	tags=81%, list=35%, signal=125%
Xena/Toil	BIOCARTA_G2_PATHWAY	24	0.568357	1.66541	0.00321543	0.203501	0.99	3872	tags=38%, list=24%, signal=50%
Xena/Toil	REACTOME_TNF_RECEPTOR_SUPERFAMILY_TNFSF_MEMBERS_MEDIATING_NON_CANONICAL_NF_KB_PATHWAY	15	0.644142	1.65489	0.00520833	0.217622	0.993	2775	tags=40%, list=17%, signal=48%
Xena/Toil	REACTOME_POLO_LIKE_KINASE_MEDIATED_EVENTS	16	0.609538	1.62167	0.00821018	0.248656	0.999	2019	tags=38%, list=13%, signal=43%
Xena/Toil	REACTOME_DIGESTION	18	0.587301	1.6216	0.0236088	0.240574	0.999	1887	tags=28%, list=12%, signal=31%
Xena/Toil	KEGG_GRAFT_VERSUS_HOST_DISEASE	36	0.503948	1.61832	0.0108192	0.240324	1	5163	tags=36%, list=33%, signal=53%
Xena/Toil	REACTOME_HDR_THROUGH_SINGLE_STRAND_ANNEALING_SSA	35	0.507529	1.61416	0.0174326	0.24198	1	5461	tags=66%, list=34%, signal=100%
Xena/Toil	BIOCARTA_ATRBRCA_PATHWAY	22	0.572023	1.60939	0.0242326	0.246429	1	4672	tags=50%, list=29%, signal=71%
Xena/Toil	REACTOME_CELL_CYCLE_CHECKPOINTS	271	0.3704	1.60883	0	0.240364	1	5129	tags=40%, list=32%, signal=58%
Xena/Toil	BIOCARTA_CELLCYCLE_PATHWAY	23	0.552017	1.60403	0.0212418	0.244468	1	2230	tags=39%, list=14%, signal=45%
Xena/Toil	REACTOME_CENTROSOME_MATURATION	80	0.430512	1.5994	0.00421941	0.247806	1	4565	tags=40%, list=29%, signal=56%

## Sheet: S9B Lung
Table S9B : Biocarta, KEGG and Reactome pathways enriched in Lung adenocarcinoma(TCGA-LUAD) compared to Lung squamous cell carcinoma ( TCGA-LUSC) using GSEA, across all pipelines
pipeline	NAME	SIZE	ES	NES	NOM.p.val	FDR.q.val	FWER.p.val	RANK.AT.MAX	LEADING.EDGE
GDC	KEGG_COMPLEMENT_AND_COAGULATION_CASCADES	66	0.575142	2.18102	0	0	0	3883	tags=64%, list=24%, signal=84%
GDC	REACTOME_COMPLEMENT_CASCADE	53	0.590014	2.1013	0	0.00380617	0.009	4666	tags=68%, list=29%, signal=96%
GDC	KEGG_ALLOGRAFT_REJECTION	34	0.618287	2.0769	0	0.00394728	0.014	4721	tags=74%, list=30%, signal=104%
GDC	REACTOME_SURFACTANT_METABOLISM	28	0.654362	2.07407	0	0.00338354	0.016	2113	tags=46%, list=13%, signal=53%
GDC	REACTOME_IMMUNOREGULATORY_INTERACTIONS_BETWEEN_A_LYMPHOID_AND_A_NON_LYMPHOID_CELL	121	0.483392	2.03516	0	0.00589975	0.034	5596	tags=70%, list=35%, signal=108%
GDC	REACTOME_PHOSPHORYLATION_OF_CD3_AND_TCR_ZETA_CHAINS	18	0.696576	1.99506	0.0018797	0.00984726	0.065	4246	tags=94%, list=27%, signal=129%
GDC	KEGG_INTESTINAL_IMMUNE_NETWORK_FOR_IGA_PRODUCTION	43	0.586476	1.99245	0	0.00856023	0.066	4738	tags=70%, list=30%, signal=99%
GDC	KEGG_ASTHMA	24	0.638	1.94716	0	0.0140472	0.124	3318	tags=63%, list=21%, signal=79%
GDC	REACTOME_TRANSLOCATION_OF_ZAP_70_TO_IMMUNOLOGICAL_SYNAPSE	15	0.702858	1.86621	0.00183486	0.0408716	0.354	4724	tags=100%, list=30%, signal=142%
GDC	REACTOME_FCERI_MEDIATED_CAPLUS2_MOBILIZATION	31	0.566549	1.8507	0.00196078	0.0460242	0.417	3930	tags=55%, list=25%, signal=73%
GDC	KEGG_O_GLYCAN_BIOSYNTHESIS	24	0.600436	1.84087	0	0.0470057	0.458	3017	tags=46%, list=19%, signal=57%
GDC	REACTOME_RESPONSE_TO_ELEVATED_PLATELET_CYTOSOLIC_CA2PLUS	127	0.435805	1.83193	0	0.0482207	0.503	4666	tags=50%, list=29%, signal=70%
GDC	BIOCARTA_EICOSANOID_PATHWAY	22	0.615932	1.82927	0.00374532	0.0460039	0.52	3867	tags=59%, list=24%, signal=78%
GDC	REACTOME_METABOLISM_OF_NITRIC_OXIDE:_ENOS_ACTIVATION_AND_REGULATION	15	0.687752	1.8241	0	0.0452013	0.538	1350	tags=27%, list=9%, signal=29%
GDC	BIOCARTA_COMP_PATHWAY	18	0.644628	1.79668	0.00379507	0.0594696	0.657	4374	tags=78%, list=28%, signal=107%
GDC	KEGG_AUTOIMMUNE_THYROID_DISEASE	37	0.54393	1.79617	0.00384615	0.0559175	0.66	5272	tags=76%, list=33%, signal=113%
GDC	KEGG_VIRAL_MYOCARDITIS	65	0.477831	1.78822	0	0.0584513	0.694	4539	tags=52%, list=29%, signal=73%
GDC	REACTOME_AFLATOXIN_ACTIVATION_AND_DETOXIFICATION	16	0.654332	1.76719	0.00197239	0.0706808	0.786	3898	tags=63%, list=25%, signal=83%
GDC	REACTOME_INITIAL_TRIGGERING_OF_COMPLEMENT	21	0.58898	1.7662	0.00779727	0.0678047	0.788	4520	tags=71%, list=28%, signal=100%
GDC	KEGG_ANTIGEN_PROCESSING_AND_PRESENTATION	65	0.463919	1.7422	0	0.0838514	0.856	6344	tags=60%, list=40%, signal=100%
GDC	KEGG_TYPE_I_DIABETES_MELLITUS	40	0.512795	1.74202	0.00191571	0.0799389	0.856	4721	tags=68%, list=30%, signal=96%
GDC	REACTOME_PD_1_SIGNALING	19	0.610017	1.73677	0.00191205	0.0800233	0.869	4246	tags=68%, list=27%, signal=93%
GDC	KEGG_CELL_ADHESION_MOLECULES_CAMS	125	0.409762	1.73396	0	0.0791884	0.88	2600	tags=38%, list=16%, signal=45%
GDC	REACTOME_O_LINKED_GLYCOSYLATION_OF_MUCINS	53	0.481121	1.72997	0.00201207	0.0789482	0.884	3179	tags=47%, list=20%, signal=59%
GDC	KEGG_HEMATOPOIETIC_CELL_LINEAGE	83	0.439998	1.71684	0	0.0869229	0.92	3592	tags=54%, list=23%, signal=70%
GDC	KEGG_HISTIDINE_METABOLISM	26	0.538088	1.70454	0.00404858	0.0939506	0.941	1238	tags=31%, list=8%, signal=33%
GDC	BIOCARTA_CSK_PATHWAY	19	0.594961	1.69987	0.00552486	0.0943906	0.947	5025	tags=84%, list=32%, signal=123%
GDC	KEGG_LYSOSOME	119	0.399162	1.69139	0	0.0998254	0.957	5568	tags=58%, list=35%, signal=89%
GDC	REACTOME_PEROXISOMAL_LIPID_METABOLISM	28	0.533958	1.68195	0.00614754	0.106072	0.97	4240	tags=64%, list=27%, signal=88%
GDC	REACTOME_ANTIGEN_PRESENTATION:_FOLDING_ASSEMBLY_AND_PEPTIDE_LOADING_OF_CLASS_I_MHC	25	0.552313	1.68062	0.0112782	0.103691	0.973	5814	tags=68%, list=37%, signal=107%
GDC	REACTOME_DEFECTIVE_C1GALT1C1_CAUSES_TN_POLYAGGLUTINATION_SYNDROME_TNPS	15	0.628092	1.6798	0.0118577	0.101132	0.973	3179	tags=67%, list=20%, signal=83%
GDC	REACTOME_PLATELET_ACTIVATION_SIGNALING_AND_AGGREGATION	249	0.362143	1.67269	0	0.104532	0.975	4089	tags=41%, list=26%, signal=54%
GDC	REACTOME_DECTIN_2_FAMILY	24	0.548999	1.66349	0.00581395	0.110874	0.977	3930	tags=54%, list=25%, signal=72%
GDC	REACTOME_RHO_GTPASE_CYCLE	137	0.389714	1.65279	0	0.118328	0.982	2610	tags=32%, list=16%, signal=38%
GDC	REACTOME_INTEGRIN_SIGNALING	27	0.52642	1.64783	0.00606061	0.120738	0.986	2867	tags=37%, list=18%, signal=45%
GDC	KEGG_PRIMARY_BILE_ACID_BIOSYNTHESIS	15	0.612688	1.63267	0.0157791	0.135483	0.995	3473	tags=67%, list=22%, signal=85%
GDC	REACTOME_CHEMOKINE_RECEPTORS_BIND_CHEMOKINES	45	0.461895	1.62996	0.0179641	0.134974	0.996	4076	tags=51%, list=26%, signal=69%
GDC	REACTOME_GENERATION_OF_SECOND_MESSENGER_MOLECULES	28	0.505954	1.60107	0.0292969	0.169409	1	4246	tags=64%, list=27%, signal=88%
GDC	KEGG_GRAFT_VERSUS_HOST_DISEASE	36	0.480983	1.59871	0.003861	0.16853	1	5283	tags=69%, list=33%, signal=104%
GDC	BIOCARTA_NKT_PATHWAY	26	0.510202	1.58816	0.0257937	0.179917	1	3056	tags=50%, list=19%, signal=62%
GDC	REACTOME_SYNTHESIS_OF_PC	27	0.505949	1.5872	0.00739372	0.176933	1	1136	tags=30%, list=7%, signal=32%
GDC	REACTOME_INTERFERON_ALPHA_BETA_SIGNALING	55	0.433654	1.57292	0.00414079	0.195196	1	5639	tags=62%, list=36%, signal=96%
GDC	REACTOME_BINDING_AND_UPTAKE_OF_LIGANDS_BY_SCAVENGER_RECEPTORS	41	0.455957	1.57244	0.0123457	0.191416	1	4000	tags=41%, list=25%, signal=55%
GDC	REACTOME_SIGNALING_BY_BMP	26	0.502451	1.57141	0.0265306	0.188704	1	1917	tags=35%, list=12%, signal=39%
GDC	REACTOME_TOLL_LIKE_RECEPTOR_CASCADES	150	0.363477	1.56447	0	0.195091	1	2665	tags=27%, list=17%, signal=32%
GDC	REACTOME_SIGNAL_REGULATORY_PROTEIN_FAMILY_INTERACTIONS	15	0.574832	1.56436	0.0268714	0.191071	1	3446	tags=47%, list=22%, signal=60%
GDC	REACTOME_FATTY_ACID_METABOLISM	164	0.357521	1.56275	0.00392927	0.189326	1	3867	tags=40%, list=24%, signal=52%
GDC	REACTOME_ANTIGEN_ACTIVATES_B_CELL_RECEPTOR_BCR_LEADING_TO_GENERATION_OF_SECOND_MESSENGERS	29	0.489819	1.55675	0.0239521	0.195415	1	5257	tags=55%, list=33%, signal=82%
GDC	BIOCARTA_LAIR_PATHWAY	16	0.568651	1.54384	0.0350877	0.212993	1	1950	tags=50%, list=12%, signal=57%
GDC	REACTOME_MITOCHONDRIAL_FATTY_ACID_BETA_OXIDATION	35	0.454173	1.54379	0.019685	0.208784	1	2969	tags=34%, list=19%, signal=42%
GDC	REACTOME_NUCLEAR_RECEPTOR_TRANSCRIPTION_PATHWAY	52	0.424653	1.54371	0.0182556	0.20479	1	4632	tags=54%, list=29%, signal=76%
GDC	REACTOME_FORMATION_OF_FIBRIN_CLOT_CLOTTING_CASCADE	36	0.458947	1.5397	0.0235756	0.206984	1	5302	tags=72%, list=33%, signal=108%
GDC	REACTOME_P130CAS_LINKAGE_TO_MAPK_SIGNALING_FOR_INTEGRINS	15	0.580025	1.53242	0.0247148	0.216251	1	1191	tags=33%, list=8%, signal=36%
GDC	REACTOME_NICOTINAMIDE_SALVAGING	16	0.565971	1.53236	0.0489642	0.212405	1	4606	tags=69%, list=29%, signal=97%
GDC	KEGG_CYTOKINE_CYTOKINE_RECEPTOR_INTERACTION	234	0.333148	1.52725	0	0.216881	1	3569	tags=37%, list=22%, signal=47%
GDC	REACTOME_GRB2:SOS_PROVIDES_LINKAGE_TO_MAPK_SIGNALING_FOR_INTEGRINS	15	0.572407	1.52523	0.0531496	0.216657	1	1191	tags=33%, list=8%, signal=36%
GDC	BIOCARTA_CTLA4_PATHWAY	20	0.515957	1.5179	0.0447761	0.225058	1	4863	tags=75%, list=31%, signal=108%
GDC	KEGG_MATURITY_ONSET_DIABETES_OF_THE_YOUNG	22	0.50919	1.51312	0.0417495	0.229048	1	1501	tags=41%, list=9%, signal=45%
GDC	REACTOME_TNF_RECEPTOR_SUPERFAMILY_TNFSF_MEMBERS_MEDIATING_NON_CANONICAL_NF_KB_PATHWAY	15	0.571335	1.50468	0.0474383	0.239459	1	2825	tags=53%, list=18%, signal=65%
GDC	REACTOME_SIGNALING_BY_RAS_MUTANTS	58	0.403421	1.49987	0.0118343	0.244312	1	4726	tags=36%, list=30%, signal=51%
GDC	BIOCARTA_NUCLEARRS_PATHWAY	32	0.453421	1.49947	0.0293542	0.241055	1	3226	tags=44%, list=20%, signal=55%
GDC	REACTOME_GLUCAGON_LIKE_PEPTIDE_1_GLP1_REGULATES_INSULIN_SECRETION	39	0.438513	1.49625	0.0290909	0.242948	1	4081	tags=51%, list=26%, signal=69%
GDC	REACTOME_ADRENALINE_NORADRENALINE_INHIBITS_INSULIN_SECRETION	26	0.475641	1.49362	0.0290135	0.243558	1	1913	tags=38%, list=12%, signal=44%
GDC	REACTOME_O_LINKED_GLYCOSYLATION	93	0.369763	1.48932	0.0157791	0.247722	1	3179	tags=35%, list=20%, signal=44%
MSKCC Batch	KEGG_COMPLEMENT_AND_COAGULATION_CASCADES	66	0.591387	2.21329	0	0	0	4010	tags=67%, list=25%, signal=89%
MSKCC Batch	REACTOME_COMPLEMENT_CASCADE	53	0.604035	2.15984	0	0.000405702	0.001	4558	tags=66%, list=29%, signal=92%
MSKCC Batch	REACTOME_IMMUNOREGULATORY_INTERACTIONS_BETWEEN_A_LYMPHOID_AND_A_NON_LYMPHOID_CELL	121	0.48993	2.00965	0	0.0105697	0.039	4777	tags=61%, list=30%, signal=87%
MSKCC Batch	KEGG_ALLOGRAFT_REJECTION	34	0.618951	2.00152	0	0.00874653	0.043	5291	tags=79%, list=33%, signal=119%
MSKCC Batch	REACTOME_SURFACTANT_METABOLISM	28	0.645837	1.96841	0	0.0124822	0.077	2881	tags=54%, list=18%, signal=65%
MSKCC Batch	KEGG_ASTHMA	24	0.644015	1.96104	0.00182149	0.0117449	0.086	2348	tags=54%, list=15%, signal=63%
MSKCC Batch	BIOCARTA_COMP_PATHWAY	18	0.708273	1.93378	0	0.0154886	0.129	3866	tags=78%, list=24%, signal=103%
MSKCC Batch	REACTOME_PHOSPHORYLATION_OF_CD3_AND_TCR_ZETA_CHAINS	18	0.696073	1.90735	0	0.0213002	0.192	4289	tags=94%, list=27%, signal=129%
MSKCC Batch	KEGG_O_GLYCAN_BIOSYNTHESIS	24	0.618992	1.8658	0	0.0345892	0.315	2403	tags=42%, list=15%, signal=49%
MSKCC Batch	KEGG_INTESTINAL_IMMUNE_NETWORK_FOR_IGA_PRODUCTION	43	0.549156	1.86321	0	0.0323312	0.328	5291	tags=74%, list=33%, signal=111%
MSKCC Batch	REACTOME_TRANSLOCATION_OF_ZAP_70_TO_IMMUNOLOGICAL_SYNAPSE	15	0.712006	1.86057	0	0.0304271	0.339	4579	tags=100%, list=29%, signal=140%
MSKCC Batch	REACTOME_RESPONSE_TO_ELEVATED_PLATELET_CYTOSOLIC_CA2PLUS	127	0.442878	1.85335	0	0.0305885	0.366	4751	tags=48%, list=30%, signal=68%
MSKCC Batch	KEGG_AUTOIMMUNE_THYROID_DISEASE	37	0.559982	1.85248	0.00185529	0.0284246	0.368	5291	tags=76%, list=33%, signal=113%
MSKCC Batch	BIOCARTA_EICOSANOID_PATHWAY	22	0.623104	1.83553	0	0.0342022	0.442	1773	tags=45%, list=11%, signal=51%
MSKCC Batch	REACTOME_INITIAL_TRIGGERING_OF_COMPLEMENT	21	0.634294	1.83512	0.0019084	0.0320279	0.443	4200	tags=71%, list=26%, signal=97%
MSKCC Batch	REACTOME_INTEGRIN_SIGNALING	27	0.579145	1.79587	0	0.0504799	0.62	2990	tags=37%, list=19%, signal=46%
MSKCC Batch	REACTOME_O_LINKED_GLYCOSYLATION_OF_MUCINS	53	0.496951	1.77042	0	0.0659973	0.744	2538	tags=42%, list=16%, signal=49%
MSKCC Batch	REACTOME_P130CAS_LINKAGE_TO_MAPK_SIGNALING_FOR_INTEGRINS	15	0.649688	1.76334	0.00363636	0.067239	0.77	1174	tags=33%, list=7%, signal=36%
MSKCC Batch	KEGG_LYSOSOME	119	0.423341	1.75035	0	0.0731177	0.809	5258	tags=54%, list=33%, signal=80%
MSKCC Batch	REACTOME_PD_1_SIGNALING	19	0.614895	1.75015	0	0.0696662	0.81	4747	tags=74%, list=30%, signal=105%
MSKCC Batch	REACTOME_RHO_GTPASE_CYCLE	137	0.408913	1.73327	0	0.0805392	0.877	3506	tags=40%, list=22%, signal=51%
MSKCC Batch	REACTOME_METABOLISM_OF_NITRIC_OXIDE:_ENOS_ACTIVATION_AND_REGULATION	15	0.658226	1.73207	0.00359066	0.0781647	0.881	1617	tags=27%, list=10%, signal=30%
MSKCC Batch	KEGG_CELL_ADHESION_MOLECULES_CAMS	125	0.416765	1.71687	0.00176991	0.0885674	0.92	2912	tags=41%, list=18%, signal=50%
MSKCC Batch	REACTOME_FCERI_MEDIATED_CAPLUS2_MOBILIZATION	31	0.546877	1.71535	0.0018018	0.0859964	0.924	4105	tags=55%, list=26%, signal=74%
MSKCC Batch	BIOCARTA_CSK_PATHWAY	19	0.608747	1.7153	0.00750469	0.0825565	0.924	4579	tags=79%, list=29%, signal=111%
MSKCC Batch	KEGG_TYPE_I_DIABETES_MELLITUS	40	0.504034	1.70554	0.00343053	0.0889195	0.945	5180	tags=70%, list=33%, signal=104%
MSKCC Batch	KEGG_VIRAL_MYOCARDITIS	65	0.452983	1.68478	0	0.106015	0.979	5299	tags=55%, list=33%, signal=83%
MSKCC Batch	REACTOME_GRB2:SOS_PROVIDES_LINKAGE_TO_MAPK_SIGNALING_FOR_INTEGRINS	15	0.63197	1.68031	0.0185185	0.107309	0.981	1174	tags=33%, list=7%, signal=36%
MSKCC Batch	REACTOME_PLATELET_ACTIVATION_SIGNALING_AND_AGGREGATION	249	0.369491	1.67719	0	0.107103	0.983	4233	tags=41%, list=27%, signal=54%
MSKCC Batch	REACTOME_TOLL_LIKE_RECEPTOR_CASCADES	150	0.390596	1.67499	0	0.10585	0.984	3447	tags=33%, list=22%, signal=41%
MSKCC Batch	REACTOME_PEROXISOMAL_LIPID_METABOLISM	28	0.522797	1.6721	0.0107527	0.106214	0.985	3256	tags=50%, list=21%, signal=63%
MSKCC Batch	KEGG_HEMATOPOIETIC_CELL_LINEAGE	83	0.429743	1.66222	0.00359066	0.112659	0.991	4525	tags=63%, list=29%, signal=87%
MSKCC Batch	KEGG_ANTIGEN_PROCESSING_AND_PRESENTATION	65	0.442094	1.66124	0.00927644	0.110283	0.991	6694	tags=62%, list=42%, signal=106%
MSKCC Batch	REACTOME_SIGNALING_BY_BMP	26	0.54077	1.65831	0.00352113	0.109707	0.992	3574	tags=50%, list=23%, signal=64%
MSKCC Batch	REACTOME_ANTIGEN_PRESENTATION:_FOLDING_ASSEMBLY_AND_PEPTIDE_LOADING_OF_CLASS_I_MHC	25	0.538831	1.63958	0.00540541	0.127669	0.996	6353	tags=76%, list=40%, signal=127%
MSKCC Batch	REACTOME_DEFECTIVE_C1GALT1C1_CAUSES_TN_POLYAGGLUTINATION_SYNDROME_TNPS	15	0.619892	1.63723	0.0148423	0.127136	0.996	3415	tags=67%, list=22%, signal=85%
MSKCC Batch	REACTOME_DECTIN_2_FAMILY	24	0.545876	1.61811	0.0192644	0.148435	1	4344	tags=58%, list=27%, signal=80%
MSKCC Batch	REACTOME_FATTY_ACID_METABOLISM	164	0.374917	1.61213	0	0.153091	1	3443	tags=36%, list=22%, signal=45%
MSKCC Batch	REACTOME_CHEMOKINE_RECEPTORS_BIND_CHEMOKINES	45	0.459311	1.59345	0.00744879	0.176206	1	4484	tags=56%, list=28%, signal=77%
MSKCC Batch	REACTOME_AFLATOXIN_ACTIVATION_AND_DETOXIFICATION	16	0.582388	1.5893	0.0143885	0.177918	1	3299	tags=50%, list=21%, signal=63%
MSKCC Batch	REACTOME_NICOTINAMIDE_SALVAGING	16	0.592027	1.58927	0.0247148	0.173639	1	3809	tags=63%, list=24%, signal=82%
MSKCC Batch	BIOCARTA_NKT_PATHWAY	26	0.512803	1.58056	0.0242991	0.183211	1	3070	tags=50%, list=19%, signal=62%
MSKCC Batch	REACTOME_REGULATION_OF_INSULIN_SECRETION	75	0.409967	1.57727	0.0036036	0.184449	1	2213	tags=33%, list=14%, signal=39%
MSKCC Batch	REACTOME_ARACHIDONIC_ACID_METABOLISM	55	0.440231	1.57221	0.00727273	0.188735	1	1869	tags=38%, list=12%, signal=43%
MSKCC Batch	REACTOME_SIGNAL_REGULATORY_PROTEIN_FAMILY_INTERACTIONS	15	0.589027	1.56971	0.0394737	0.188379	1	4743	tags=53%, list=30%, signal=76%
MSKCC Batch	REACTOME_BINDING_AND_UPTAKE_OF_LIGANDS_BY_SCAVENGER_RECEPTORS	41	0.458747	1.56363	0.0218978	0.194396	1	4749	tags=46%, list=30%, signal=66%
MSKCC Batch	REACTOME_TOLL_LIKE_RECEPTOR_4_TLR4_CASCADE	127	0.371128	1.55531	0.00350263	0.202999	1	3447	tags=31%, list=22%, signal=39%
MSKCC Batch	REACTOME_CASPASE_ACTIVATION_VIA_DEATH_RECEPTORS_IN_THE_PRESENCE_OF_LIGAND	16	0.560184	1.54629	0.0427046	0.214322	1	4732	tags=81%, list=30%, signal=116%
MSKCC Batch	REACTOME_REGULATED_NECROSIS	20	0.541013	1.54595	0.0277264	0.210509	1	4732	tags=65%, list=30%, signal=93%
MSKCC Batch	REACTOME_GENERATION_OF_SECOND_MESSENGER_MOLECULES	28	0.497907	1.54467	0.0335306	0.208918	1	4579	tags=68%, list=29%, signal=95%
MSKCC Batch	REACTOME_NICOTINATE_METABOLISM	25	0.49921	1.53597	0.0342205	0.220185	1	4176	tags=64%, list=26%, signal=87%
MSKCC Batch	BIOCARTA_AMAN_PATHWAY	15	0.577057	1.53364	0.0238532	0.219902	1	5686	tags=80%, list=36%, signal=125%
MSKCC Batch	REACTOME_IKK_COMPLEX_RECRUITMENT_MEDIATED_BY_RIP1	23	0.511794	1.53154	0.0263653	0.218908	1	4350	tags=43%, list=27%, signal=60%
MSKCC Batch	BIOCARTA_NUCLEARRS_PATHWAY	32	0.470849	1.52872	0.0240741	0.21951	1	1860	tags=34%, list=12%, signal=39%
MSKCC Batch	KEGG_CYTOKINE_CYTOKINE_RECEPTOR_INTERACTION	234	0.339232	1.52706	0	0.218579	1	4521	tags=46%, list=28%, signal=63%
MSKCC Batch	REACTOME_SYNTHESIS_OF_PC	27	0.495123	1.52267	0.0225141	0.221968	1	953	tags=26%, list=6%, signal=28%
MSKCC Batch	KEGG_HISTIDINE_METABOLISM	26	0.498072	1.52012	0.0357143	0.222528	1	1691	tags=31%, list=11%, signal=34%
MSKCC Batch	REACTOME_REGULATION_OF_TLR_BY_ENDOGENOUS_LIGAND	19	0.522274	1.51812	0.0417457	0.222206	1	2498	tags=47%, list=16%, signal=56%
MSKCC Batch	BIOCARTA_TH1TH2_PATHWAY	21	0.511701	1.51079	0.0333333	0.230776	1	4052	tags=57%, list=26%, signal=77%
MSKCC Batch	REACTOME_ANTIGEN_ACTIVATES_B_CELL_RECEPTOR_BCR_LEADING_TO_GENERATION_OF_SECOND_MESSENGERS	29	0.47927	1.50824	0.0236364	0.231348	1	5244	tags=55%, list=33%, signal=82%
MSKCC Batch	BIOCARTA_LAIR_PATHWAY	16	0.552608	1.50801	0.0560579	0.227821	1	2025	tags=50%, list=13%, signal=57%
MSKCC Batch	REACTOME_AQUAPORIN_MEDIATED_TRANSPORT	49	0.426117	1.5039	0.0333333	0.23105	1	3258	tags=41%, list=21%, signal=51%
MSKCC Batch	REACTOME_VASOPRESSIN_REGULATES_RENAL_WATER_HOMEOSTASIS_VIA_AQUAPORINS	40	0.44771	1.49954	0.0254083	0.235163	1	2785	tags=40%, list=18%, signal=48%
MSKCC Batch	REACTOME_TNF_RECEPTOR_SUPERFAMILY_TNFSF_MEMBERS_MEDIATING_NON_CANONICAL_NF_KB_PATHWAY	15	0.5636	1.49726	0.0446927	0.236035	1	2862	tags=53%, list=18%, signal=65%
MSKCC Batch	KEGG_GRAFT_VERSUS_HOST_DISEASE	36	0.450375	1.49287	0.0297398	0.240102	1	5180	tags=64%, list=33%, signal=95%
MSKCC Batch	REACTOME_PHASE_2_PLATEAU_PHASE	22	0.506215	1.48987	0.0407407	0.242112	1	3248	tags=55%, list=20%, signal=68%
MSKCC Batch	REACTOME_SEROTONIN_NEUROTRANSMITTER_RELEASE_CYCLE	16	0.554424	1.4849	0.0672727	0.247579	1	3164	tags=56%, list=20%, signal=70%
MSKCC Batch	REACTOME_O_LINKED_GLYCOSYLATION	93	0.381215	1.48401	0.00711744	0.245677	1	2776	tags=32%, list=17%, signal=39%
MSKCC Batch	REACTOME_SIGNALING_BY_RAS_MUTANTS	58	0.410136	1.48395	0.0177936	0.242188	1	3191	tags=24%, list=20%, signal=30%
MSKCC Batch	REACTOME_GLUCAGON_LIKE_PEPTIDE_1_GLP1_REGULATES_INSULIN_SECRETION	39	0.442049	1.48362	0.0399274	0.239318	1	2841	tags=38%, list=18%, signal=47%
MSKCC Batch	REACTOME_GABA_SYNTHESIS_RELEASE_REUPTAKE_AND_DEGRADATION	18	0.526709	1.47874	0.0518518	0.244775	1	3293	tags=50%, list=21%, signal=63%
MSKCC Batch	KEGG_LEISHMANIA_INFECTION	68	0.390322	1.47772	0.0226481	0.243069	1	2586	tags=35%, list=16%, signal=42%
MSKCC Batch	REACTOME_COMMON_PATHWAY_OF_FIBRIN_CLOT_FORMATION	20	0.518151	1.47737	0.0498155	0.240341	1	4471	tags=75%, list=28%, signal=104%
MSKCC Batch	REACTOME_FORMATION_OF_FIBRIN_CLOT_CLOTTING_CASCADE	36	0.443008	1.47509	0.0346084	0.241323	1	5167	tags=72%, list=33%, signal=107%
MSKCC Batch	REACTOME_MITOCHONDRIAL_FATTY_ACID_BETA_OXIDATION	35	0.450053	1.47415	0.0375671	0.239664	1	3165	tags=31%, list=20%, signal=39%
MSKCC Batch	KEGG_OTHER_GLYCAN_DEGRADATION	15	0.551475	1.46627	0.0510397	0.247384	1	5977	tags=80%, list=38%, signal=128%
MSKCC Batch	REACTOME_VEGFR2_MEDIATED_CELL_PROLIFERATION	19	0.513763	1.46492	0.0579439	0.246952	1	2990	tags=53%, list=19%, signal=65%
MSKCC Batch	REACTOME_CASPASE_ACTIVATION_VIA_EXTRINSIC_APOPTOTIC_SIGNALLING_PATHWAY	26	0.47652	1.46426	0.0476191	0.245022	1	5382	tags=69%, list=34%, signal=105%
MSKCC Batch	REACTOME_ADRENALINE_NORADRENALINE_INHIBITS_INSULIN_SECRETION	26	0.477719	1.46167	0.0466926	0.246472	1	2213	tags=38%, list=14%, signal=45%
MSKCC Batch	KEGG_LEUKOCYTE_TRANSENDOTHELIAL_MIGRATION	110	0.352662	1.45839	0.0103627	0.24941	1	2541	tags=27%, list=16%, signal=32%
MSKCC Batch	REACTOME_DISEASES_ASSOCIATED_WITH_O_GLYCOSYLATION_OF_PROTEINS	60	0.397202	1.45774	0.0132075	0.247399	1	3705	tags=42%, list=23%, signal=54%
MSKCC Batch	KEGG_PRIMARY_BILE_ACID_BIOSYNTHESIS	15	0.54462	1.45674	0.0614525	0.246157	1	5108	tags=80%, list=32%, signal=118%
MSKCC Batch	REACTOME_NUCLEAR_RECEPTOR_TRANSCRIPTION_PATHWAY	52	0.40522	1.45549	0.0347349	0.245767	1	4485	tags=48%, list=28%, signal=67%
MSKCC Batch	REACTOME_CYTOSOLIC_SULFONATION_OF_SMALL_MOLECULES	23	0.489424	1.45318	0.0670103	0.246948	1	987	tags=26%, list=6%, signal=28%
MSKCC Norm	KEGG_COMPLEMENT_AND_COAGULATION_CASCADES	66	0.590113	2.26194	0	0.000819876	0.001	4152	tags=68%, list=26%, signal=92%
MSKCC Norm	REACTOME_COMPLEMENT_CASCADE	53	0.606956	2.21847	0	0.00124341	0.003	4136	tags=62%, list=26%, signal=84%
MSKCC Norm	REACTOME_IMMUNOREGULATORY_INTERACTIONS_BETWEEN_A_LYMPHOID_AND_A_NON_LYMPHOID_CELL	121	0.483892	2.04786	0	0.0133878	0.047	4822	tags=61%, list=30%, signal=87%
MSKCC Norm	KEGG_ALLOGRAFT_REJECTION	34	0.613214	2.02588	0	0.0125265	0.058	5380	tags=79%, list=34%, signal=120%
MSKCC Norm	REACTOME_SURFACTANT_METABOLISM	28	0.626828	1.98054	0	0.017753	0.1	3046	tags=54%, list=19%, signal=66%
MSKCC Norm	KEGG_ASTHMA	24	0.646974	1.97271	0	0.0160223	0.108	2349	tags=54%, list=15%, signal=63%
MSKCC Norm	BIOCARTA_COMP_PATHWAY	18	0.701995	1.96109	0	0.0164441	0.126	3930	tags=78%, list=25%, signal=103%
MSKCC Norm	REACTOME_PHOSPHORYLATION_OF_CD3_AND_TCR_ZETA_CHAINS	18	0.684399	1.95581	0	0.0152189	0.133	4405	tags=94%, list=28%, signal=131%
MSKCC Norm	KEGG_O_GLYCAN_BIOSYNTHESIS	24	0.630159	1.94558	0	0.015699	0.153	2227	tags=42%, list=14%, signal=48%
MSKCC Norm	REACTOME_TRANSLOCATION_OF_ZAP_70_TO_IMMUNOLOGICAL_SYNAPSE	15	0.705949	1.89993	0.00199601	0.0270577	0.275	4675	tags=100%, list=29%, signal=142%
MSKCC Norm	BIOCARTA_EICOSANOID_PATHWAY	22	0.61778	1.89404	0.00192678	0.0270025	0.3	1896	tags=45%, list=12%, signal=52%
MSKCC Norm	KEGG_AUTOIMMUNE_THYROID_DISEASE	37	0.552207	1.88103	0	0.0297651	0.343	5380	tags=76%, list=34%, signal=114%
MSKCC Norm	KEGG_INTESTINAL_IMMUNE_NETWORK_FOR_IGA_PRODUCTION	43	0.543192	1.8798	0	0.0285485	0.354	5160	tags=72%, list=33%, signal=107%
MSKCC Norm	REACTOME_INITIAL_TRIGGERING_OF_COMPLEMENT	21	0.635177	1.866	0.0019084	0.0316102	0.398	4136	tags=71%, list=26%, signal=96%
MSKCC Norm	REACTOME_RESPONSE_TO_ELEVATED_PLATELET_CYTOSOLIC_CA2PLUS	127	0.436306	1.85711	0	0.0321854	0.422	4728	tags=48%, list=30%, signal=68%
MSKCC Norm	REACTOME_INTEGRIN_SIGNALING	27	0.571677	1.82379	0	0.0458637	0.572	2807	tags=37%, list=18%, signal=45%
MSKCC Norm	REACTOME_O_LINKED_GLYCOSYLATION_OF_MUCINS	53	0.494833	1.80376	0.00190114	0.0531758	0.643	2547	tags=42%, list=16%, signal=49%
MSKCC Norm	REACTOME_METABOLISM_OF_NITRIC_OXIDE:_ENOS_ACTIVATION_AND_REGULATION	15	0.659501	1.79024	0.00558659	0.0577852	0.691	2552	tags=33%, list=16%, signal=40%
MSKCC Norm	REACTOME_FCERI_MEDIATED_CAPLUS2_MOBILIZATION	31	0.536016	1.78428	0.00190114	0.0591264	0.723	4411	tags=58%, list=28%, signal=80%
MSKCC Norm	KEGG_TYPE_I_DIABETES_MELLITUS	40	0.507917	1.76525	0.00374532	0.0682707	0.798	4924	tags=68%, list=31%, signal=98%
MSKCC Norm	KEGG_CELL_ADHESION_MOLECULES_CAMS	125	0.412127	1.7643	0	0.0659194	0.801	3039	tags=42%, list=19%, signal=51%
MSKCC Norm	KEGG_LYSOSOME	119	0.414735	1.76115	0	0.0650223	0.811	4812	tags=50%, list=30%, signal=71%
MSKCC Norm	REACTOME_PD_1_SIGNALING	19	0.603569	1.72135	0.0140845	0.0947223	0.916	4826	tags=74%, list=30%, signal=106%
MSKCC Norm	REACTOME_P130CAS_LINKAGE_TO_MAPK_SIGNALING_FOR_INTEGRINS	15	0.639597	1.71919	0.011215	0.0927817	0.92	1259	tags=33%, list=8%, signal=36%
MSKCC Norm	KEGG_VIRAL_MYOCARDITIS	65	0.450392	1.71717	0	0.0910483	0.922	5255	tags=55%, list=33%, signal=82%
MSKCC Norm	REACTOME_RHO_GTPASE_CYCLE	137	0.39955	1.71412	0	0.0901291	0.925	3389	tags=39%, list=21%, signal=49%
MSKCC Norm	KEGG_ANTIGEN_PROCESSING_AND_PRESENTATION	65	0.448755	1.71086	0.00195312	0.0895759	0.932	6596	tags=62%, list=42%, signal=105%
MSKCC Norm	BIOCARTA_CSK_PATHWAY	19	0.595349	1.68954	0.00957854	0.105193	0.968	4675	tags=79%, list=29%, signal=112%
MSKCC Norm	REACTOME_DEFECTIVE_C1GALT1C1_CAUSES_TN_POLYAGGLUTINATION_SYNDROME_TNPS	15	0.621318	1.6817	0.00773694	0.109924	0.976	3424	tags=67%, list=22%, signal=85%
MSKCC Norm	KEGG_HEMATOPOIETIC_CELL_LINEAGE	83	0.418114	1.6799	0.00393701	0.108069	0.978	3763	tags=54%, list=24%, signal=71%
MSKCC Norm	REACTOME_DECTIN_2_FAMILY	24	0.550376	1.67974	0.00769231	0.104823	0.978	3924	tags=54%, list=25%, signal=72%
MSKCC Norm	REACTOME_TOLL_LIKE_RECEPTOR_CASCADES	150	0.387318	1.67147	0	0.108676	0.981	2724	tags=29%, list=17%, signal=35%
MSKCC Norm	REACTOME_PLATELET_ACTIVATION_SIGNALING_AND_AGGREGATION	249	0.359193	1.67058	0	0.106155	0.981	4057	tags=39%, list=26%, signal=52%
MSKCC Norm	REACTOME_SIGNALING_BY_BMP	26	0.531044	1.66594	0.0110701	0.10734	0.984	3662	tags=50%, list=23%, signal=65%
MSKCC Norm	REACTOME_GRB2:SOS_PROVIDES_LINKAGE_TO_MAPK_SIGNALING_FOR_INTEGRINS	15	0.615926	1.66034	0.00943396	0.110056	0.984	1259	tags=33%, list=8%, signal=36%
MSKCC Norm	REACTOME_PEROXISOMAL_LIPID_METABOLISM	28	0.516913	1.62658	0.0117647	0.144181	0.999	2898	tags=46%, list=18%, signal=57%
MSKCC Norm	REACTOME_FATTY_ACID_METABOLISM	164	0.36244	1.60761	0	0.166564	0.999	3448	tags=35%, list=22%, signal=45%
MSKCC Norm	REACTOME_BINDING_AND_UPTAKE_OF_LIGANDS_BY_SCAVENGER_RECEPTORS	41	0.461106	1.60652	0.0108893	0.163701	0.999	4678	tags=46%, list=29%, signal=66%
MSKCC Norm	REACTOME_ARACHIDONIC_ACID_METABOLISM	55	0.435002	1.60477	0.00766283	0.162364	0.999	1575	tags=36%, list=10%, signal=40%
MSKCC Norm	REACTOME_ANTIGEN_PRESENTATION:_FOLDING_ASSEMBLY_AND_PEPTIDE_LOADING_OF_CLASS_I_MHC	25	0.530796	1.60386	0.0116959	0.159253	0.999	6786	tags=80%, list=43%, signal=140%
MSKCC Norm	REACTOME_AFLATOXIN_ACTIVATION_AND_DETOXIFICATION	16	0.579219	1.59494	0.0130112	0.167436	1	5222	tags=69%, list=33%, signal=102%
MSKCC Norm	REACTOME_CHEMOKINE_RECEPTORS_BIND_CHEMOKINES	45	0.453807	1.58609	0.00377358	0.175929	1	4549	tags=56%, list=29%, signal=78%
MSKCC Norm	KEGG_HISTIDINE_METABOLISM	26	0.509773	1.58551	0.0180723	0.172698	1	1536	tags=31%, list=10%, signal=34%
MSKCC Norm	REACTOME_NICOTINAMIDE_SALVAGING	16	0.578589	1.58434	0.026975	0.170529	1	3913	tags=63%, list=25%, signal=83%
MSKCC Norm	REACTOME_TOLL_LIKE_RECEPTOR_4_TLR4_CASCADE	127	0.366585	1.58253	0	0.16979	1	2724	tags=28%, list=17%, signal=33%
MSKCC Norm	BIOCARTA_NKT_PATHWAY	26	0.509363	1.55628	0.018622	0.20533	1	3571	tags=54%, list=23%, signal=69%
MSKCC Norm	REACTOME_SEROTONIN_NEUROTRANSMITTER_RELEASE_CYCLE	16	0.570246	1.55548	0.0169173	0.202309	1	2846	tags=56%, list=18%, signal=68%
MSKCC Norm	REACTOME_REGULATED_NECROSIS	20	0.524312	1.54536	0.0368324	0.214442	1	4856	tags=65%, list=31%, signal=94%
MSKCC Norm	REACTOME_PHASE_2_PLATEAU_PHASE	22	0.504448	1.54043	0.038674	0.21803	1	3287	tags=55%, list=21%, signal=69%
MSKCC Norm	REACTOME_REGULATION_OF_INSULIN_SECRETION	75	0.398276	1.53937	0.00772201	0.215705	1	2862	tags=37%, list=18%, signal=45%
MSKCC Norm	REACTOME_SYNTHESIS_OF_PC	27	0.488217	1.5384	0.035503	0.213041	1	886	tags=26%, list=6%, signal=27%
MSKCC Norm	BIOCARTA_TH1TH2_PATHWAY	21	0.512155	1.53797	0.0163934	0.209749	1	3983	tags=57%, list=25%, signal=76%
MSKCC Norm	REACTOME_SIGNAL_REGULATORY_PROTEIN_FAMILY_INTERACTIONS	15	0.577012	1.53296	0.0474308	0.213717	1	4825	tags=53%, list=30%, signal=77%
MSKCC Norm	BIOCARTA_AMAN_PATHWAY	15	0.565346	1.52439	0.0435644	0.224119	1	5097	tags=73%, list=32%, signal=108%
MSKCC Norm	REACTOME_ANTIGEN_ACTIVATES_B_CELL_RECEPTOR_BCR_LEADING_TO_GENERATION_OF_SECOND_MESSENGERS	29	0.466373	1.52084	0.0254902	0.226218	1	4411	tags=48%, list=28%, signal=67%
MSKCC Norm	KEGG_CYTOKINE_CYTOKINE_RECEPTOR_INTERACTION	234	0.332274	1.51495	0	0.231857	1	3763	tags=38%, list=24%, signal=50%
MSKCC Norm	REACTOME_CASPASE_ACTIVATION_VIA_DEATH_RECEPTORS_IN_THE_PRESENCE_OF_LIGAND	16	0.543987	1.51455	0.0482375	0.228641	1	4856	tags=81%, list=31%, signal=117%
MSKCC Norm	REACTOME_SIGNALING_BY_RAS_MUTANTS	58	0.40405	1.50892	0.00763359	0.234299	1	4879	tags=36%, list=31%, signal=52%
MSKCC Norm	REACTOME_GLUCAGON_LIKE_PEPTIDE_1_GLP1_REGULATES_INSULIN_SECRETION	39	0.436375	1.50857	0.0216963	0.230902	1	3847	tags=46%, list=24%, signal=61%
MSKCC Norm	KEGG_GRAFT_VERSUS_HOST_DISEASE	36	0.453535	1.50326	0.0117417	0.236645	1	4924	tags=61%, list=31%, signal=88%
MSKCC Norm	REACTOME_AQUAPORIN_MEDIATED_TRANSPORT	49	0.413479	1.50293	0.0173077	0.233388	1	3011	tags=39%, list=19%, signal=48%
MSKCC Norm	REACTOME_GENERATION_OF_SECOND_MESSENGER_MOLECULES	28	0.472812	1.50012	0.0321361	0.234516	1	4675	tags=68%, list=29%, signal=96%
MSKCC Norm	BIOCARTA_NUCLEARRS_PATHWAY	32	0.458102	1.49815	0.0305344	0.234085	1	1952	tags=34%, list=12%, signal=39%
MSKCC Norm	REACTOME_O_LINKED_GLYCOSYLATION	93	0.371756	1.49746	0.0201613	0.231677	1	2707	tags=31%, list=17%, signal=37%
MSKCC Norm	REACTOME_IKK_COMPLEX_RECRUITMENT_MEDIATED_BY_RIP1	23	0.496049	1.49476	0.0480769	0.232884	1	4275	tags=43%, list=27%, signal=59%
MSKCC Norm	BIOCARTA_LAIR_PATHWAY	16	0.553844	1.49356	0.0355805	0.231573	1	2039	tags=50%, list=13%, signal=57%
MSKCC Norm	REACTOME_NICOTINATE_METABOLISM	25	0.48829	1.49102	0.0394737	0.232268	1	3913	tags=60%, list=25%, signal=80%
MSKCC Norm	BIOCARTA_AMI_PATHWAY	20	0.506069	1.48799	0.0468165	0.234061	1	1013	tags=35%, list=6%, signal=37%
MSKCC Norm	REACTOME_DISEASES_ASSOCIATED_WITH_O_GLYCOSYLATION_OF_PROTEINS	60	0.395542	1.48247	0.015625	0.239641	1	3632	tags=42%, list=23%, signal=54%
MSKCC Norm	REACTOME_VEGFR2_MEDIATED_CELL_PROLIFERATION	19	0.516756	1.48113	0.0527344	0.238687	1	2752	tags=53%, list=17%, signal=64%
MSKCC Norm	REACTOME_COMMON_PATHWAY_OF_FIBRIN_CLOT_FORMATION	20	0.512925	1.47857	0.0577689	0.239969	1	4152	tags=70%, list=26%, signal=95%
MSKCC Norm	KEGG_MATURITY_ONSET_DIABETES_OF_THE_YOUNG	22	0.485888	1.47284	0.0511364	0.246627	1	1630	tags=41%, list=10%, signal=46%
MSKCC Norm	REACTOME_VASOPRESSIN_REGULATES_RENAL_WATER_HOMEOSTASIS_VIA_AQUAPORINS	40	0.426765	1.47067	0.0284091	0.247183	1	2902	tags=40%, list=18%, signal=49%
MSKCC Norm	KEGG_OTHER_GLYCAN_DEGRADATION	15	0.545634	1.46835	0.0620301	0.248276	1	5428	tags=73%, list=34%, signal=111%
MSKCC Norm	REACTOME_TNF_RECEPTOR_SUPERFAMILY_TNFSF_MEMBERS_MEDIATING_NON_CANONICAL_NF_KB_PATHWAY	15	0.549096	1.46819	0.0467836	0.245228	1	2982	tags=53%, list=19%, signal=66%
MSKCC Norm	KEGG_NICOTINATE_AND_NICOTINAMIDE_METABOLISM	22	0.483415	1.46733	0.0573614	0.243345	1	3593	tags=55%, list=23%, signal=70%
MSKCC Norm	REACTOME_CASPASE_ACTIVATION_VIA_EXTRINSIC_APOPTOTIC_SIGNALLING_PATHWAY	26	0.47062	1.46073	0.0441459	0.248727	1	5625	tags=73%, list=35%, signal=113%
MSKCC Norm	REACTOME_REGULATION_OF_TLR_BY_ENDOGENOUS_LIGAND	19	0.516044	1.45915	0.0658135	0.248238	1	2589	tags=47%, list=16%, signal=57%
MSKCC Norm	REACTOME_REGULATION_OF_INSULIN_LIKE_GROWTH_FACTOR_IGF_TRANSPORT_AND_UPTAKE_BY_INSULIN_LIKE_GROWTH_FACTOR_BINDING_PROTEINS_IGFBPS	116	0.348553	1.4568	0.0137255	0.249241	1	2314	tags=26%, list=15%, signal=30%
MSKCC Norm	KEGG_LEISHMANIA_INFECTION	68	0.380514	1.4554	0.0206767	0.24861	1	2654	tags=35%, list=17%, signal=42%
Piccolo	REACTOME_IMMUNOREGULATORY_INTERACTIONS_BETWEEN_A_LYMPHOID_AND_A_NON_LYMPHOID_CELL	121	0.515312	2.16724	0	0.00622222	0.007	4559	tags=64%, list=29%, signal=89%
Piccolo	KEGG_COMPLEMENT_AND_COAGULATION_CASCADES	66	0.565119	2.14083	0	0.00399871	0.009	4155	tags=64%, list=26%, signal=86%
Piccolo	KEGG_ALLOGRAFT_REJECTION	34	0.643708	2.12211	0	0.00323555	0.011	4653	tags=76%, list=29%, signal=108%
Piccolo	KEGG_ASTHMA	24	0.702662	2.11797	0	0.00242666	0.011	2193	tags=58%, list=14%, signal=68%
Piccolo	REACTOME_COMPLEMENT_CASCADE	53	0.577372	2.11696	0	0.00194133	0.011	4155	tags=58%, list=26%, signal=79%
Piccolo	REACTOME_METABOLISM_OF_NITRIC_OXIDE:_ENOS_ACTIVATION_AND_REGULATION	15	0.76164	2.05157	0	0.00425609	0.029	1389	tags=33%, list=9%, signal=36%
Piccolo	REACTOME_SURFACTANT_METABOLISM	28	0.62957	2.01191	0	0.00654	0.051	2046	tags=46%, list=13%, signal=53%
Piccolo	REACTOME_PHOSPHORYLATION_OF_CD3_AND_TCR_ZETA_CHAINS	18	0.702536	1.99366	0	0.00847669	0.075	4195	tags=94%, list=26%, signal=128%
Piccolo	KEGG_INTESTINAL_IMMUNE_NETWORK_FOR_IGA_PRODUCTION	43	0.561764	1.97291	0	0.00921215	0.092	3433	tags=53%, list=22%, signal=68%
Piccolo	REACTOME_TRANSLOCATION_OF_ZAP_70_TO_IMMUNOLOGICAL_SYNAPSE	15	0.708508	1.95385	0	0.010143	0.109	4195	tags=93%, list=26%, signal=127%
Piccolo	KEGG_AUTOIMMUNE_THYROID_DISEASE	37	0.567723	1.9383	0	0.0127581	0.147	4806	tags=73%, list=30%, signal=104%
Piccolo	REACTOME_RESPONSE_TO_ELEVATED_PLATELET_CYTOSOLIC_CA2PLUS	127	0.439466	1.8837	0	0.0274653	0.321	4699	tags=50%, list=30%, signal=70%
Piccolo	KEGG_VIRAL_MYOCARDITIS	65	0.485647	1.8573	0	0.0361353	0.413	4438	tags=54%, list=28%, signal=74%
Piccolo	BIOCARTA_EICOSANOID_PATHWAY	22	0.628607	1.83669	0.00198413	0.0435577	0.502	3822	tags=59%, list=24%, signal=78%
Piccolo	KEGG_TYPE_I_DIABETES_MELLITUS	40	0.536521	1.83301	0.00622407	0.0424314	0.516	4210	tags=65%, list=27%, signal=88%
Piccolo	REACTOME_FCERI_MEDIATED_CAPLUS2_MOBILIZATION	31	0.561233	1.82492	0.00194932	0.04464	0.552	3339	tags=52%, list=21%, signal=65%
Piccolo	REACTOME_O_LINKED_GLYCOSYLATION_OF_MUCINS	53	0.494198	1.81391	0	0.0487276	0.602	2228	tags=40%, list=14%, signal=46%
Piccolo	BIOCARTA_COMP_PATHWAY	18	0.639341	1.79175	0.0040568	0.0584357	0.692	4155	tags=67%, list=26%, signal=90%
Piccolo	KEGG_CELL_ADHESION_MOLECULES_CAMS	125	0.419499	1.78561	0.00207039	0.0589047	0.711	3307	tags=46%, list=21%, signal=57%
Piccolo	REACTOME_PD_1_SIGNALING	19	0.62504	1.77924	0.00635593	0.0601241	0.735	4195	tags=68%, list=26%, signal=93%
Piccolo	KEGG_O_GLYCAN_BIOSYNTHESIS	24	0.58628	1.77892	0.00195695	0.057639	0.737	2726	tags=42%, list=17%, signal=50%
Piccolo	KEGG_ANTIGEN_PROCESSING_AND_PRESENTATION	65	0.463033	1.77036	0	0.0603706	0.765	6231	tags=62%, list=39%, signal=101%
Piccolo	KEGG_HEMATOPOIETIC_CELL_LINEAGE	83	0.438478	1.76972	0	0.0579382	0.768	3355	tags=52%, list=21%, signal=65%
Piccolo	BIOCARTA_CSK_PATHWAY	19	0.604329	1.74838	0.00428265	0.0701174	0.833	4972	tags=84%, list=31%, signal=122%
Piccolo	KEGG_LYSOSOME	119	0.41171	1.74141	0	0.0727134	0.862	5560	tags=59%, list=35%, signal=90%
Piccolo	REACTOME_INITIAL_TRIGGERING_OF_COMPLEMENT	21	0.594339	1.7375	0.00656455	0.0722987	0.866	4155	tags=62%, list=26%, signal=84%
Piccolo	REACTOME_PEROXISOMAL_LIPID_METABOLISM	28	0.542485	1.72053	0.0101215	0.0832568	0.913	4383	tags=68%, list=28%, signal=94%
Piccolo	REACTOME_RHO_GTPASE_CYCLE	137	0.394343	1.71988	0	0.0808535	0.916	3797	tags=42%, list=24%, signal=54%
Piccolo	REACTOME_INTEGRIN_SIGNALING	27	0.548004	1.71226	0.00400802	0.0841528	0.93	2803	tags=37%, list=18%, signal=45%
Piccolo	REACTOME_DECTIN_2_FAMILY	24	0.56248	1.7022	0.00608519	0.0897165	0.95	3882	tags=54%, list=24%, signal=72%
Piccolo	KEGG_GRAFT_VERSUS_HOST_DISEASE	36	0.511076	1.70137	0.00384615	0.0876001	0.95	3549	tags=53%, list=22%, signal=68%
Piccolo	REACTOME_ANTIGEN_PRESENTATION:_FOLDING_ASSEMBLY_AND_PEPTIDE_LOADING_OF_CLASS_I_MHC	25	0.558658	1.70113	0.00972763	0.0850572	0.95	5692	tags=68%, list=36%, signal=106%
Piccolo	REACTOME_PLATELET_ACTIVATION_SIGNALING_AND_AGGREGATION	249	0.363831	1.6892	0	0.0921529	0.962	4239	tags=42%, list=27%, signal=56%
Piccolo	REACTOME_P130CAS_LINKAGE_TO_MAPK_SIGNALING_FOR_INTEGRINS	15	0.61266	1.66198	0.0121951	0.115904	0.981	1174	tags=33%, list=7%, signal=36%
Piccolo	REACTOME_DEFECTIVE_C1GALT1C1_CAUSES_TN_POLYAGGLUTINATION_SYNDROME_TNPS	15	0.632773	1.65142	0.015534	0.123044	0.986	3392	tags=67%, list=21%, signal=85%
Piccolo	REACTOME_GENERATION_OF_SECOND_MESSENGER_MOLECULES	28	0.514579	1.63689	0.015534	0.136797	0.995	4195	tags=64%, list=26%, signal=87%
Piccolo	REACTOME_AFLATOXIN_ACTIVATION_AND_DETOXIFICATION	16	0.605028	1.62499	0.0117188	0.146775	0.998	3855	tags=56%, list=24%, signal=74%
Piccolo	REACTOME_GRB2:SOS_PROVIDES_LINKAGE_TO_MAPK_SIGNALING_FOR_INTEGRINS	15	0.600496	1.60872	0.0134615	0.16357	1	1174	tags=33%, list=7%, signal=36%
Piccolo	REACTOME_INTERFERON_ALPHA_BETA_SIGNALING	55	0.43597	1.6045	0.00843882	0.165474	1	5498	tags=62%, list=35%, signal=94%
Piccolo	KEGG_HISTIDINE_METABOLISM	26	0.519282	1.60401	0.0137795	0.161931	1	2170	tags=35%, list=14%, signal=40%
Piccolo	REACTOME_FATTY_ACID_METABOLISM	164	0.366582	1.59333	0.00229358	0.173849	1	4035	tags=42%, list=25%, signal=56%
Piccolo	REACTOME_BINDING_AND_UPTAKE_OF_LIGANDS_BY_SCAVENGER_RECEPTORS	41	0.466129	1.58431	0.0153846	0.183589	1	3947	tags=41%, list=25%, signal=55%
Piccolo	REACTOME_NICOTINAMIDE_SALVAGING	16	0.575377	1.57288	0.0298211	0.195967	1	3822	tags=63%, list=24%, signal=82%
Piccolo	REACTOME_TOLL_LIKE_RECEPTOR_CASCADES	150	0.365175	1.57152	0	0.193564	1	2536	tags=26%, list=16%, signal=31%
Piccolo	REACTOME_ANTIGEN_ACTIVATES_B_CELL_RECEPTOR_BCR_LEADING_TO_GENERATION_OF_SECOND_MESSENGERS	29	0.495183	1.56216	0.0209524	0.20467	1	5183	tags=55%, list=33%, signal=82%
Piccolo	BIOCARTA_LAIR_PATHWAY	16	0.562048	1.56133	0.0344828	0.20159	1	1969	tags=50%, list=12%, signal=57%
Piccolo	BIOCARTA_TH1TH2_PATHWAY	21	0.518753	1.55455	0.0266393	0.208622	1	3945	tags=57%, list=25%, signal=76%
Piccolo	REACTOME_ARACHIDONIC_ACID_METABOLISM	55	0.42788	1.55	0.0121457	0.211697	1	1978	tags=38%, list=12%, signal=43%
Piccolo	REACTOME_MITOCHONDRIAL_FATTY_ACID_BETA_OXIDATION	35	0.461274	1.53739	0.0240481	0.228584	1	3060	tags=34%, list=19%, signal=42%
Piccolo	REACTOME_SIGNALING_BY_BMP	26	0.507171	1.53723	0.0251046	0.224241	1	4190	tags=50%, list=26%, signal=68%
Piccolo	REACTOME_SIGNALING_BY_RAS_MUTANTS	58	0.408891	1.52878	0.0226337	0.233652	1	2858	tags=24%, list=18%, signal=29%
Piccolo	REACTOME_REGULATED_NECROSIS	20	0.519522	1.52756	0.0299145	0.231365	1	4653	tags=60%, list=29%, signal=85%
Piccolo	BIOCARTA_NUCLEARRS_PATHWAY	32	0.472848	1.52403	0.044898	0.233291	1	3130	tags=44%, list=20%, signal=54%
Piccolo	BIOCARTA_NKT_PATHWAY	26	0.505799	1.52398	0.0329218	0.229035	1	3967	tags=58%, list=25%, signal=77%
Piccolo	BIOCARTA_AMAN_PATHWAY	15	0.567461	1.52215	0.0437376	0.228485	1	4089	tags=60%, list=26%, signal=81%
Piccolo	REACTOME_REGULATION_OF_TLR_BY_ENDOGENOUS_LIGAND	19	0.534947	1.52066	0.0387755	0.22682	1	2514	tags=47%, list=16%, signal=56%
Piccolo	KEGG_CYTOKINE_CYTOKINE_RECEPTOR_INTERACTION	234	0.332223	1.52039	0	0.223273	1	4216	tags=44%, list=27%, signal=59%
Piccolo	REACTOME_O_LINKED_GLYCOSYLATION	93	0.377674	1.51237	0.00204082	0.233784	1	2965	tags=33%, list=19%, signal=41%
Piccolo	KEGG_SELENOAMINO_ACID_METABOLISM	25	0.492511	1.50936	0.0362903	0.235605	1	706	tags=20%, list=4%, signal=21%
Piccolo	KEGG_MATURITY_ONSET_DIABETES_OF_THE_YOUNG	22	0.505759	1.50908	0.0506073	0.232149	1	1493	tags=41%, list=9%, signal=45%
Piccolo	REACTOME_FORMATION_OF_FIBRIN_CLOT_CLOTTING_CASCADE	36	0.448582	1.50699	0.0281125	0.231797	1	5433	tags=72%, list=34%, signal=110%
Piccolo	REACTOME_NICOTINATE_METABOLISM	25	0.490917	1.50149	0.0341365	0.238197	1	3822	tags=60%, list=24%, signal=79%
Piccolo	KEGG_LEISHMANIA_INFECTION	68	0.388903	1.49888	0.0151844	0.238757	1	2707	tags=34%, list=17%, signal=41%
Piccolo	BIOCARTA_CTLA4_PATHWAY	20	0.522624	1.49777	0.0434783	0.236625	1	4806	tags=75%, list=30%, signal=107%
Piccolo	REACTOME_SYNTHESIS_OF_PC	27	0.483431	1.49001	0.022869	0.246376	1	1286	tags=30%, list=8%, signal=32%
Piccolo	REACTOME_CHEMOKINE_RECEPTORS_BIND_CHEMOKINES	45	0.422153	1.48714	0.0308008	0.247837	1	4213	tags=51%, list=27%, signal=69%
Piccolo	REACTOME_NUCLEAR_RECEPTOR_TRANSCRIPTION_PATHWAY	52	0.408002	1.48601	0.0244898	0.245916	1	4301	tags=50%, list=27%, signal=68%
Piccolo	REACTOME_INTERLEUKIN_2_FAMILY_SIGNALING	42	0.424583	1.4829	0.0308008	0.247988	1	5145	tags=55%, list=32%, signal=81%
Piccolo	REACTOME_SYNTHESIS_OF_PA	32	0.455429	1.48212	0.0339321	0.245805	1	1238	tags=31%, list=8%, signal=34%
Piccolo	REACTOME_TOLL_LIKE_RECEPTOR_4_TLR4_CASCADE	127	0.348188	1.4805	0	0.244889	1	2536	tags=24%, list=16%, signal=29%
Recount2	KEGG_COMPLEMENT_AND_COAGULATION_CASCADES	66	0.589339	2.20682	0	0	0	3902	tags=65%, list=25%, signal=86%
Recount2	REACTOME_COMPLEMENT_CASCADE	53	0.6079	2.20312	0	0	0	4874	tags=72%, list=31%, signal=103%
Recount2	REACTOME_IMMUNOREGULATORY_INTERACTIONS_BETWEEN_A_LYMPHOID_AND_A_NON_LYMPHOID_CELL	121	0.492407	2.06792	0	0.00661107	0.023	4763	tags=63%, list=30%, signal=89%
Recount2	KEGG_ALLOGRAFT_REJECTION	34	0.622742	2.02308	0	0.00930242	0.042	4646	tags=74%, list=29%, signal=104%
Recount2	KEGG_ASTHMA	24	0.653619	1.9797	0	0.0125939	0.072	2565	tags=58%, list=16%, signal=69%
Recount2	REACTOME_SURFACTANT_METABOLISM	28	0.621454	1.97103	0	0.0123791	0.082	2157	tags=46%, list=14%, signal=54%
Recount2	KEGG_INTESTINAL_IMMUNE_NETWORK_FOR_IGA_PRODUCTION	43	0.559491	1.95152	0	0.0151895	0.117	4817	tags=70%, list=30%, signal=100%
Recount2	REACTOME_PHOSPHORYLATION_OF_CD3_AND_TCR_ZETA_CHAINS	18	0.696731	1.94857	0	0.0137195	0.121	4241	tags=94%, list=27%, signal=129%
Recount2	BIOCARTA_COMP_PATHWAY	18	0.673899	1.90409	0	0.0261221	0.237	4420	tags=78%, list=28%, signal=108%
Recount2	REACTOME_TRANSLOCATION_OF_ZAP_70_TO_IMMUNOLOGICAL_SYNAPSE	15	0.701858	1.88897	0	0.0299866	0.294	4241	tags=93%, list=27%, signal=127%
Recount2	REACTOME_RESPONSE_TO_ELEVATED_PLATELET_CYTOSOLIC_CA2PLUS	127	0.445756	1.86546	0	0.0375977	0.382	4155	tags=46%, list=26%, signal=62%
Recount2	BIOCARTA_EICOSANOID_PATHWAY	22	0.616823	1.83475	0.002	0.0492734	0.504	3859	tags=59%, list=24%, signal=78%
Recount2	REACTOME_METABOLISM_OF_NITRIC_OXIDE:_ENOS_ACTIVATION_AND_REGULATION	15	0.674952	1.83284	0.00187266	0.046544	0.514	2673	tags=33%, list=17%, signal=40%
Recount2	KEGG_AUTOIMMUNE_THYROID_DISEASE	37	0.544157	1.81908	0	0.0503147	0.564	5291	tags=76%, list=33%, signal=113%
Recount2	KEGG_O_GLYCAN_BIOSYNTHESIS	24	0.597048	1.80768	0	0.0546033	0.613	3187	tags=46%, list=20%, signal=57%
Recount2	KEGG_CELL_ADHESION_MOLECULES_CAMS	125	0.426663	1.78467	0	0.0659348	0.707	3321	tags=46%, list=21%, signal=57%
Recount2	KEGG_VIRAL_MYOCARDITIS	65	0.477681	1.77767	0.00189036	0.0667401	0.73	4517	tags=52%, list=28%, signal=73%
Recount2	REACTOME_FCERI_MEDIATED_CAPLUS2_MOBILIZATION	31	0.556359	1.77277	0.00193798	0.0670031	0.754	3921	tags=55%, list=25%, signal=73%
Recount2	REACTOME_INITIAL_TRIGGERING_OF_COMPLEMENT	21	0.606572	1.77276	0.00583658	0.0634766	0.754	4420	tags=71%, list=28%, signal=99%
Recount2	KEGG_TYPE_I_DIABETES_MELLITUS	40	0.515378	1.77178	0.00574713	0.0608208	0.757	4646	tags=68%, list=29%, signal=95%
Recount2	REACTOME_O_LINKED_GLYCOSYLATION_OF_MUCINS	53	0.493411	1.76911	0.00205339	0.0595709	0.769	2259	tags=40%, list=14%, signal=46%
Recount2	REACTOME_PEROXISOMAL_LIPID_METABOLISM	28	0.551972	1.76205	0	0.060864	0.788	4219	tags=68%, list=27%, signal=92%
Recount2	REACTOME_DEFECTIVE_C1GALT1C1_CAUSES_TN_POLYAGGLUTINATION_SYNDROME_TNPS	15	0.629705	1.71993	0.00581395	0.0939639	0.913	3101	tags=67%, list=20%, signal=83%
Recount2	REACTOME_PD_1_SIGNALING	19	0.610389	1.71768	0.00804829	0.0919889	0.916	4241	tags=68%, list=27%, signal=93%
Recount2	REACTOME_AFLATOXIN_ACTIVATION_AND_DETOXIFICATION	16	0.639747	1.7116	0.00196078	0.094564	0.931	3990	tags=63%, list=25%, signal=83%
Recount2	KEGG_ANTIGEN_PROCESSING_AND_PRESENTATION	65	0.458752	1.7013	0.00194553	0.101186	0.954	5929	tags=57%, list=37%, signal=91%
Recount2	REACTOME_PLATELET_ACTIVATION_SIGNALING_AND_AGGREGATION	249	0.371681	1.69976	0	0.0988187	0.956	4097	tags=42%, list=26%, signal=55%
Recount2	REACTOME_RHO_GTPASE_CYCLE	137	0.396479	1.69524	0	0.0994191	0.961	2610	tags=32%, list=16%, signal=38%
Recount2	KEGG_LYSOSOME	119	0.402241	1.69024	0	0.100847	0.967	5668	tags=58%, list=36%, signal=90%
Recount2	REACTOME_ANTIGEN_PRESENTATION:_FOLDING_ASSEMBLY_AND_PEPTIDE_LOADING_OF_CLASS_I_MHC	25	0.547113	1.68232	0.0095057	0.10511	0.977	5811	tags=68%, list=37%, signal=107%
Recount2	BIOCARTA_CSK_PATHWAY	19	0.593431	1.68139	0.0121951	0.102803	0.979	5028	tags=84%, list=32%, signal=123%
Recount2	KEGG_HISTIDINE_METABOLISM	26	0.551093	1.67753	0.00967118	0.103323	0.98	1170	tags=31%, list=7%, signal=33%
Recount2	KEGG_HEMATOPOIETIC_CELL_LINEAGE	83	0.426604	1.66726	0	0.110798	0.985	3589	tags=54%, list=23%, signal=70%
Recount2	REACTOME_INTEGRIN_SIGNALING	27	0.536965	1.65764	0.00579151	0.117455	0.991	3958	tags=44%, list=25%, signal=59%
Recount2	REACTOME_FATTY_ACID_METABOLISM	164	0.378747	1.65004	0	0.123038	0.994	3222	tags=37%, list=20%, signal=45%
Recount2	REACTOME_DECTIN_2_FAMILY	24	0.539089	1.64692	0.0252427	0.122787	0.995	3921	tags=54%, list=25%, signal=72%
Recount2	REACTOME_GLUCAGON_LIKE_PEPTIDE_1_GLP1_REGULATES_INSULIN_SECRETION	39	0.47802	1.63979	0.0155945	0.127361	0.997	3978	tags=51%, list=25%, signal=68%
Recount2	REACTOME_ADRENALINE_NORADRENALINE_INHIBITS_INSULIN_SECRETION	26	0.52119	1.62234	0.0154143	0.144568	0.999	1859	tags=38%, list=12%, signal=43%
Recount2	REACTOME_CHEMOKINE_RECEPTORS_BIND_CHEMOKINES	45	0.461797	1.62002	0.00598802	0.144032	0.999	4080	tags=53%, list=26%, signal=72%
Recount2	KEGG_GRAFT_VERSUS_HOST_DISEASE	36	0.474448	1.59618	0.00776699	0.174108	1	5291	tags=69%, list=33%, signal=104%
Recount2	REACTOME_TOLL_LIKE_RECEPTOR_CASCADES	150	0.368502	1.57764	0	0.199066	1	2687	tags=27%, list=17%, signal=32%
Recount2	KEGG_PRIMARY_BILE_ACID_BIOSYNTHESIS	15	0.591865	1.57438	0.0335306	0.200349	1	3222	tags=67%, list=20%, signal=84%
Recount2	REACTOME_SYNTHESIS_OF_PC	27	0.504091	1.571	0.0151515	0.201202	1	1156	tags=30%, list=7%, signal=32%
Recount2	REACTOME_P130CAS_LINKAGE_TO_MAPK_SIGNALING_FOR_INTEGRINS	15	0.590982	1.5674	0.0250965	0.202587	1	3958	tags=53%, list=25%, signal=71%
Recount2	REACTOME_GENERATION_OF_SECOND_MESSENGER_MOLECULES	28	0.499394	1.55694	0.0207547	0.215844	1	4241	tags=64%, list=27%, signal=88%
Recount2	REACTOME_BINDING_AND_UPTAKE_OF_LIGANDS_BY_SCAVENGER_RECEPTORS	41	0.454456	1.55207	0.0230326	0.219968	1	4752	tags=46%, list=30%, signal=66%
Recount2	REACTOME_ARACHIDONIC_ACID_METABOLISM	55	0.421146	1.54949	0.0118812	0.219529	1	2539	tags=42%, list=16%, signal=50%
Recount2	BIOCARTA_AMAN_PATHWAY	15	0.576589	1.5487	0.0361905	0.216305	1	3970	tags=60%, list=25%, signal=80%
Recount2	REACTOME_GRB2:SOS_PROVIDES_LINKAGE_TO_MAPK_SIGNALING_FOR_INTEGRINS	15	0.580165	1.54818	0.0421456	0.212701	1	3958	tags=53%, list=25%, signal=71%
Recount2	REACTOME_INTERFERON_ALPHA_BETA_SIGNALING	55	0.432582	1.54236	0.0170778	0.21833	1	5644	tags=64%, list=36%, signal=98%
Recount2	REACTOME_ANTIGEN_ACTIVATES_B_CELL_RECEPTOR_BCR_LEADING_TO_GENERATION_OF_SECOND_MESSENGERS	29	0.485226	1.5387	0.0215264	0.220722	1	4291	tags=45%, list=27%, signal=61%
Recount2	REACTOME_NICOTINAMIDE_SALVAGING	16	0.570918	1.53494	0.0294118	0.223829	1	4644	tags=69%, list=29%, signal=97%
Recount2	REACTOME_O_LINKED_GLYCOSYLATION	93	0.379665	1.52873	0.00193424	0.230306	1	3271	tags=37%, list=21%, signal=46%
Recount2	BIOCARTA_NUCLEARRS_PATHWAY	32	0.476565	1.52746	0.0268714	0.228736	1	3224	tags=44%, list=20%, signal=55%
Recount2	BIOCARTA_NKT_PATHWAY	26	0.504582	1.52688	0.0349908	0.225234	1	4040	tags=58%, list=25%, signal=77%
Recount2	BIOCARTA_LAIR_PATHWAY	16	0.561395	1.52525	0.0427509	0.223573	1	1977	tags=50%, list=12%, signal=57%
Recount2	REACTOME_SIGNALING_BY_BMP	26	0.500035	1.52216	0.0212766	0.22567	1	1917	tags=35%, list=12%, signal=39%
Recount2	REACTOME_TNF_RECEPTOR_SUPERFAMILY_TNFSF_MEMBERS_MEDIATING_NON_CANONICAL_NF_KB_PATHWAY	15	0.569275	1.52146	0.0537037	0.222933	1	2845	tags=53%, list=18%, signal=65%
Recount2	BIOCARTA_CTLA4_PATHWAY	20	0.518188	1.52024	0.0299401	0.221109	1	4956	tags=75%, list=31%, signal=109%
Recount2	KEGG_CYTOKINE_CYTOKINE_RECEPTOR_INTERACTION	234	0.33635	1.51862	0.00190476	0.220033	1	3942	tags=41%, list=25%, signal=54%
Recount2	REACTOME_REGULATION_OF_TLR_BY_ENDOGENOUS_LIGAND	19	0.521208	1.50981	0.05	0.230981	1	2657	tags=47%, list=17%, signal=57%
Recount2	KEGG_MATURITY_ONSET_DIABETES_OF_THE_YOUNG	22	0.506005	1.50944	0.0267176	0.227908	1	1459	tags=41%, list=9%, signal=45%
Recount2	REACTOME_DIGESTION	18	0.538803	1.50646	0.0380228	0.229349	1	1570	tags=44%, list=10%, signal=49%
Recount2	KEGG_LEUKOCYTE_TRANSENDOTHELIAL_MIGRATION	110	0.365408	1.49293	0.00390625	0.249005	1	2701	tags=28%, list=17%, signal=34%
Xena/Toil	KEGG_COMPLEMENT_AND_COAGULATION_CASCADES	66	0.593062	2.26044	0	0	0	4025	tags=68%, list=25%, signal=91%
Xena/Toil	REACTOME_COMPLEMENT_CASCADE	53	0.612612	2.24837	0	0	0	4576	tags=68%, list=29%, signal=95%
Xena/Toil	REACTOME_IMMUNOREGULATORY_INTERACTIONS_BETWEEN_A_LYMPHOID_AND_A_NON_LYMPHOID_CELL	121	0.490697	2.06299	0	0.00598959	0.022	5027	tags=64%, list=32%, signal=92%
Xena/Toil	KEGG_ALLOGRAFT_REJECTION	34	0.604902	1.99378	0	0.015799	0.072	5484	tags=79%, list=35%, signal=121%
Xena/Toil	REACTOME_PHOSPHORYLATION_OF_CD3_AND_TCR_ZETA_CHAINS	18	0.685063	1.97519	0.00173611	0.0160561	0.092	4422	tags=94%, list=28%, signal=131%
Xena/Toil	BIOCARTA_COMP_PATHWAY	18	0.694925	1.96741	0	0.0157346	0.108	4025	tags=78%, list=25%, signal=104%
Xena/Toil	KEGG_ASTHMA	24	0.627933	1.93595	0	0.0217551	0.167	2382	tags=54%, list=15%, signal=64%
Xena/Toil	KEGG_INTESTINAL_IMMUNE_NETWORK_FOR_IGA_PRODUCTION	43	0.55493	1.90808	0	0.0280446	0.231	4674	tags=67%, list=29%, signal=95%
Xena/Toil	REACTOME_SURFACTANT_METABOLISM	28	0.611559	1.90096	0	0.0275454	0.248	3155	tags=50%, list=20%, signal=62%
Xena/Toil	REACTOME_RESPONSE_TO_ELEVATED_PLATELET_CYTOSOLIC_CA2PLUS	127	0.448279	1.89927	0	0.0252836	0.251	4716	tags=50%, list=30%, signal=70%
Xena/Toil	KEGG_O_GLYCAN_BIOSYNTHESIS	24	0.623841	1.89502	0	0.0238038	0.258	2327	tags=42%, list=15%, signal=49%
Xena/Toil	REACTOME_INITIAL_TRIGGERING_OF_COMPLEMENT	21	0.627418	1.87011	0.00362976	0.0296923	0.345	4190	tags=71%, list=26%, signal=97%
Xena/Toil	REACTOME_TRANSLOCATION_OF_ZAP_70_TO_IMMUNOLOGICAL_SYNAPSE	15	0.70576	1.855	0.00187266	0.0341368	0.404	4678	tags=100%, list=29%, signal=142%
Xena/Toil	BIOCARTA_EICOSANOID_PATHWAY	22	0.621751	1.83263	0	0.0425266	0.493	1787	tags=45%, list=11%, signal=51%
Xena/Toil	KEGG_AUTOIMMUNE_THYROID_DISEASE	37	0.544027	1.81589	0.00191205	0.0501839	0.568	5484	tags=76%, list=35%, signal=115%
Xena/Toil	REACTOME_FCERI_MEDIATED_CAPLUS2_MOBILIZATION	31	0.558677	1.81238	0.00193798	0.0489973	0.579	3884	tags=55%, list=24%, signal=72%
Xena/Toil	REACTOME_O_LINKED_GLYCOSYLATION_OF_MUCINS	53	0.493774	1.80399	0	0.0506968	0.617	2571	tags=42%, list=16%, signal=49%
Xena/Toil	KEGG_LYSOSOME	119	0.42546	1.78986	0	0.0564302	0.684	4971	tags=51%, list=31%, signal=74%
Xena/Toil	REACTOME_INTEGRIN_SIGNALING	27	0.560841	1.77361	0.00198413	0.0636384	0.759	2937	tags=37%, list=19%, signal=45%
Xena/Toil	REACTOME_METABOLISM_OF_NITRIC_OXIDE:_ENOS_ACTIVATION_AND_REGULATION	15	0.65667	1.76728	0.0019685	0.0644757	0.781	2538	tags=33%, list=16%, signal=40%
Xena/Toil	KEGG_CELL_ADHESION_MOLECULES_CAMS	125	0.415548	1.76694	0	0.0615217	0.781	3243	tags=43%, list=20%, signal=54%
Xena/Toil	KEGG_TYPE_I_DIABETES_MELLITUS	40	0.500622	1.7419	0.00198807	0.0768637	0.858	4623	tags=63%, list=29%, signal=88%
Xena/Toil	REACTOME_PD_1_SIGNALING	19	0.602806	1.74084	0.00934579	0.0744863	0.86	4838	tags=74%, list=30%, signal=106%
Xena/Toil	KEGG_VIRAL_MYOCARDITIS	65	0.448335	1.709	0	0.0991648	0.938	4948	tags=52%, list=31%, signal=76%
Xena/Toil	REACTOME_PLATELET_ACTIVATION_SIGNALING_AND_AGGREGATION	249	0.365166	1.70674	0.00182815	0.0974839	0.942	4013	tags=39%, list=25%, signal=51%
Xena/Toil	REACTOME_P130CAS_LINKAGE_TO_MAPK_SIGNALING_FOR_INTEGRINS	15	0.631723	1.70541	0.00571429	0.0951546	0.944	1246	tags=33%, list=8%, signal=36%
Xena/Toil	REACTOME_DECTIN_2_FAMILY	24	0.557646	1.70232	0.00583658	0.0945099	0.95	4256	tags=58%, list=27%, signal=80%
Xena/Toil	REACTOME_RHO_GTPASE_CYCLE	137	0.400215	1.69998	0	0.0932739	0.954	3381	tags=39%, list=21%, signal=49%
Xena/Toil	BIOCARTA_CSK_PATHWAY	19	0.596205	1.69282	0.00976562	0.0973114	0.963	4678	tags=79%, list=29%, signal=112%
Xena/Toil	REACTOME_TOLL_LIKE_RECEPTOR_CASCADES	150	0.385583	1.67423	0	0.11383	0.978	2722	tags=29%, list=17%, signal=35%
Xena/Toil	REACTOME_DEFECTIVE_C1GALT1C1_CAUSES_TN_POLYAGGLUTINATION_SYNDROME_TNPS	15	0.618717	1.65551	0.019305	0.131832	0.99	3416	tags=67%, list=22%, signal=85%
Xena/Toil	KEGG_HEMATOPOIETIC_CELL_LINEAGE	83	0.421798	1.65407	0.00181818	0.129304	0.99	4579	tags=61%, list=29%, signal=86%
Xena/Toil	KEGG_ANTIGEN_PROCESSING_AND_PRESENTATION	65	0.434526	1.6512	0.00739372	0.128661	0.99	6736	tags=62%, list=42%, signal=107%
Xena/Toil	REACTOME_GRB2:SOS_PROVIDES_LINKAGE_TO_MAPK_SIGNALING_FOR_INTEGRINS	15	0.613481	1.64245	0.0188679	0.134757	0.995	1246	tags=33%, list=8%, signal=36%
Xena/Toil	REACTOME_ANTIGEN_PRESENTATION:_FOLDING_ASSEMBLY_AND_PEPTIDE_LOADING_OF_CLASS_I_MHC	25	0.524143	1.63794	0.018622	0.136259	0.996	6341	tags=72%, list=40%, signal=120%
Xena/Toil	REACTOME_FATTY_ACID_METABOLISM	164	0.369365	1.63104	0	0.140365	0.997	3367	tags=35%, list=21%, signal=44%
Xena/Toil	REACTOME_SIGNALING_BY_BMP	26	0.526726	1.62143	0.00919118	0.14867	0.998	3637	tags=50%, list=23%, signal=65%
Xena/Toil	REACTOME_PEROXISOMAL_LIPID_METABOLISM	28	0.509353	1.62123	0.0195312	0.145106	0.998	4739	tags=64%, list=30%, signal=92%
Xena/Toil	REACTOME_NICOTINAMIDE_SALVAGING	16	0.578347	1.61851	0.0226843	0.144597	0.998	3878	tags=63%, list=24%, signal=83%
Xena/Toil	REACTOME_AFLATOXIN_ACTIVATION_AND_DETOXIFICATION	16	0.592054	1.60399	0.0134875	0.159392	0.999	3202	tags=50%, list=20%, signal=63%
Xena/Toil	REACTOME_SIGNAL_REGULATORY_PROTEIN_FAMILY_INTERACTIONS	15	0.597911	1.59641	0.0223048	0.166188	0.999	4624	tags=53%, list=29%, signal=75%
Xena/Toil	REACTOME_CHEMOKINE_RECEPTORS_BIND_CHEMOKINES	45	0.460892	1.59219	0.005386	0.168013	0.999	4508	tags=56%, list=28%, signal=77%
Xena/Toil	KEGG_HISTIDINE_METABOLISM	26	0.505033	1.59127	0.0182482	0.165379	1	1583	tags=31%, list=10%, signal=34%
Xena/Toil	BIOCARTA_NKT_PATHWAY	26	0.511842	1.58465	0.0200364	0.171502	1	3582	tags=54%, list=23%, signal=69%
Xena/Toil	KEGG_GRAFT_VERSUS_HOST_DISEASE	36	0.46194	1.57531	0.0152964	0.181038	1	5365	tags=67%, list=34%, signal=100%
Xena/Toil	REACTOME_BINDING_AND_UPTAKE_OF_LIGANDS_BY_SCAVENGER_RECEPTORS	41	0.451539	1.55735	0.0201465	0.204439	1	4163	tags=41%, list=26%, signal=56%
Xena/Toil	REACTOME_REGULATION_OF_INSULIN_SECRETION	75	0.398902	1.55661	0.015534	0.20129	1	2911	tags=37%, list=18%, signal=46%
Xena/Toil	REACTOME_ARACHIDONIC_ACID_METABOLISM	55	0.427469	1.55395	0.0019084	0.201746	1	1979	tags=38%, list=12%, signal=43%
Xena/Toil	REACTOME_SYNTHESIS_OF_PC	27	0.493116	1.55186	0.0205607	0.201212	1	900	tags=26%, list=6%, signal=27%
Xena/Toil	REACTOME_SEROTONIN_NEUROTRANSMITTER_RELEASE_CYCLE	16	0.569143	1.54513	0.03125	0.208072	1	2795	tags=56%, list=18%, signal=68%
Xena/Toil	REACTOME_VEGFR2_MEDIATED_CELL_PROLIFERATION	19	0.531971	1.53404	0.0400763	0.223081	1	2662	tags=53%, list=17%, signal=63%
Xena/Toil	REACTOME_TOLL_LIKE_RECEPTOR_4_TLR4_CASCADE	127	0.364946	1.53351	0.00187617	0.219786	1	2722	tags=28%, list=17%, signal=33%
Xena/Toil	REACTOME_COMMON_PATHWAY_OF_FIBRIN_CLOT_FORMATION	20	0.512292	1.5333	0.0260708	0.216131	1	4576	tags=75%, list=29%, signal=105%
Xena/Toil	REACTOME_REGULATION_OF_INSULIN_LIKE_GROWTH_FACTOR_IGF_TRANSPORT_AND_UPTAKE_BY_INSULIN_LIKE_GROWTH_FACTOR_BINDING_PROTEINS_IGFBPS	116	0.362557	1.52823	0.005386	0.220869	1	2197	tags=27%, list=14%, signal=31%
Xena/Toil	REACTOME_FORMATION_OF_FIBRIN_CLOT_CLOTTING_CASCADE	36	0.449754	1.52647	0.0220183	0.219555	1	4576	tags=64%, list=29%, signal=90%
Xena/Toil	KEGG_CYTOKINE_CYTOKINE_RECEPTOR_INTERACTION	234	0.332391	1.51907	0.0017452	0.227559	1	3259	tags=35%, list=21%, signal=43%
Xena/Toil	BIOCARTA_NUCLEARRS_PATHWAY	32	0.462248	1.51633	0.0235935	0.227977	1	1965	tags=34%, list=12%, signal=39%
Xena/Toil	BIOCARTA_LAIR_PATHWAY	16	0.550651	1.51623	0.0346154	0.224232	1	2091	tags=50%, list=13%, signal=58%
Xena/Toil	BIOCARTA_TH1TH2_PATHWAY	21	0.50983	1.51592	0.0419048	0.220945	1	3989	tags=57%, list=25%, signal=76%
Xena/Toil	REACTOME_O_LINKED_GLYCOSYLATION	93	0.377115	1.5145	0.0094162	0.219551	1	2820	tags=32%, list=18%, signal=39%
Xena/Toil	REACTOME_PHASE_2_PLATEAU_PHASE	22	0.507765	1.51415	0.0244755	0.216608	1	3325	tags=55%, list=21%, signal=69%
Xena/Toil	KEGG_MATURITY_ONSET_DIABETES_OF_THE_YOUNG	22	0.508395	1.51284	0.0459364	0.215218	1	1427	tags=41%, list=9%, signal=45%
Xena/Toil	REACTOME_GENERATION_OF_SECOND_MESSENGER_MOLECULES	28	0.474257	1.50409	0.0307102	0.226317	1	4678	tags=68%, list=29%, signal=96%
Xena/Toil	REACTOME_GLUCAGON_LIKE_PEPTIDE_1_GLP1_REGULATES_INSULIN_SECRETION	39	0.444601	1.50391	0.025	0.223086	1	3775	tags=46%, list=24%, signal=60%
Xena/Toil	REACTOME_SIGNALING_BY_RAS_MUTANTS	58	0.40749	1.49941	0.0107914	0.227211	1	4071	tags=31%, list=26%, signal=42%
Xena/Toil	REACTOME_REGULATED_NECROSIS	20	0.515056	1.49794	0.0480592	0.226339	1	4553	tags=60%, list=29%, signal=84%
Xena/Toil	REACTOME_CASPASE_ACTIVATION_VIA_EXTRINSIC_APOPTOTIC_SIGNALLING_PATHWAY	26	0.481786	1.49563	0.040856	0.227054	1	5155	tags=69%, list=32%, signal=102%
Xena/Toil	REACTOME_ANTIGEN_ACTIVATES_B_CELL_RECEPTOR_BCR_LEADING_TO_GENERATION_OF_SECOND_MESSENGERS	29	0.468443	1.49254	0.0306513	0.229102	1	4485	tags=48%, list=28%, signal=67%
Xena/Toil	REACTOME_NICOTINATE_METABOLISM	25	0.491771	1.49099	0.0311891	0.228398	1	3878	tags=60%, list=24%, signal=79%
Xena/Toil	REACTOME_REGULATION_OF_TLR_BY_ENDOGENOUS_LIGAND	19	0.516004	1.48724	0.0373832	0.231326	1	1844	tags=42%, list=12%, signal=48%
Xena/Toil	REACTOME_TNF_RECEPTOR_SUPERFAMILY_TNFSF_MEMBERS_MEDIATING_NON_CANONICAL_NF_KB_PATHWAY	15	0.549774	1.47948	0.0542056	0.241294	1	3023	tags=53%, list=19%, signal=66%

## Sheet: S9C Kidney
Table S9C : Biocarta, KEGG and Reactome pathways enriched in Kidney renal clear cell carcinoma (TCGA-KIRC) compared to Kidney renal papillary cell carcinoma (TCGA-KIRP) using GSEA, across all pipelines
pipeline	NAME	SIZE	ES	NES	NOM.p.val	FDR.q.val	FWER.p.val	RANK.AT.MAX	LEADING.EDGE
GDC	REACTOME_IMMUNOREGULATORY_INTERACTIONS_BETWEEN_A_LYMPHOID_AND_A_NON_LYMPHOID_CELL	121	-0.634123	-2.28347	0	0	0	4003	tags=66%, list=25%, signal=88%
GDC	KEGG_GRAFT_VERSUS_HOST_DISEASE	36	-0.740677	-2.18673	0	0	0	3587	tags=83%, list=23%, signal=107%
GDC	KEGG_NEUROACTIVE_LIGAND_RECEPTOR_INTERACTION	222	-0.573937	-2.16517	0	0	0	2656	tags=43%, list=17%, signal=51%
GDC	KEGG_ALLOGRAFT_REJECTION	34	-0.725319	-2.14346	0	0	0	3587	tags=79%, list=23%, signal=102%
GDC	REACTOME_NITRIC_OXIDE_STIMULATES_GUANYLATE_CYCLASE	20	-0.813503	-2.1268	0	0.000189852	0.001	1908	tags=70%, list=12%, signal=79%
GDC	KEGG_TYPE_I_DIABETES_MELLITUS	40	-0.692997	-2.12638	0	0.00015821	0.001	3587	tags=75%, list=23%, signal=97%
GDC	KEGG_VASCULAR_SMOOTH_MUSCLE_CONTRACTION	109	-0.610368	-2.12515	0	0.000135609	0.001	2739	tags=40%, list=17%, signal=48%
GDC	REACTOME_CGMP_EFFECTS	16	-0.820833	-2.12452	0	0.000118657	0.001	1382	tags=63%, list=9%, signal=68%
GDC	BIOCARTA_NO1_PATHWAY	26	-0.760143	-2.1161	0	0.000105473	0.001	734	tags=35%, list=5%, signal=36%
GDC	REACTOME_SIGNALING_BY_NOTCH3	48	-0.672577	-2.10981	0	0.00028201	0.003	2448	tags=44%, list=15%, signal=52%
GDC	KEGG_AUTOIMMUNE_THYROID_DISEASE	37	-0.694891	-2.09957	0	0.000256373	0.003	3587	tags=76%, list=23%, signal=98%
GDC	REACTOME_CLASS_A_1_RHODOPSIN_LIKE_RECEPTORS	256	-0.544907	-2.0849	0	0.00039068	0.005	3236	tags=45%, list=20%, signal=56%
GDC	KEGG_ANTIGEN_PROCESSING_AND_PRESENTATION	65	-0.622337	-2.07511	0	0.000432884	0.006	3753	tags=57%, list=24%, signal=74%
GDC	KEGG_CYTOKINE_CYTOKINE_RECEPTOR_INTERACTION	234	-0.543322	-2.05226	0	0.000602136	0.009	3261	tags=48%, list=21%, signal=60%
GDC	KEGG_HEMATOPOIETIC_CELL_LINEAGE	83	-0.601206	-2.04225	0	0.000625479	0.01	3440	tags=51%, list=22%, signal=64%
GDC	KEGG_LEISHMANIA_INFECTION	68	-0.606247	-2.02904	0	0.000759141	0.013	4070	tags=60%, list=26%, signal=81%
GDC	BIOCARTA_NO2IL12_PATHWAY	15	-0.821812	-2.02021	0	0.000714486	0.013	2267	tags=87%, list=14%, signal=101%
GDC	REACTOME_PHOSPHORYLATION_OF_CD3_AND_TCR_ZETA_CHAINS	18	-0.767542	-2.00041	0	0.00103601	0.02	3136	tags=89%, list=20%, signal=111%
GDC	REACTOME_PD_1_SIGNALING	19	-0.76078	-1.99939	0	0.000981479	0.02	3136	tags=79%, list=20%, signal=98%
GDC	REACTOME_INTEGRIN_CELL_SURFACE_INTERACTIONS	83	-0.577619	-1.99669	0	0.000932405	0.02	2167	tags=41%, list=14%, signal=47%
GDC	REACTOME_GENERATION_OF_SECOND_MESSENGER_MOLECULES	28	-0.702027	-1.99352	0	0.00110929	0.025	3136	tags=68%, list=20%, signal=84%
GDC	REACTOME_INTERLEUKIN_10_SIGNALING	43	-0.636307	-1.97613	0	0.00135503	0.032	3336	tags=56%, list=21%, signal=70%
GDC	REACTOME_PLATELET_HOMEOSTASIS	79	-0.583155	-1.97504	0	0.00137616	0.034	1982	tags=32%, list=12%, signal=36%
GDC	REACTOME_G_ALPHA_Q_SIGNALLING_EVENTS	191	-0.526567	-1.97322	0	0.00139756	0.035	3266	tags=42%, list=21%, signal=53%
GDC	REACTOME_BINDING_AND_UPTAKE_OF_LIGANDS_BY_SCAVENGER_RECEPTORS	41	-0.645993	-1.97251	0	0.00134166	0.035	2954	tags=49%, list=19%, signal=60%
GDC	REACTOME_TRANSLOCATION_OF_ZAP_70_TO_IMMUNOLOGICAL_SYNAPSE	15	-0.803167	-1.97133	0	0.00129005	0.035	3136	tags=100%, list=20%, signal=125%
GDC	REACTOME_G_ALPHA_S_SIGNALLING_EVENTS	153	-0.536206	-1.96807	0	0.00131154	0.037	2929	tags=41%, list=18%, signal=49%
GDC	REACTOME_PLATELET_ACTIVATION_SIGNALING_AND_AGGREGATION	249	-0.508847	-1.96596	0	0.00129759	0.038	3264	tags=35%, list=21%, signal=44%
GDC	BIOCARTA_CTLA4_PATHWAY	20	-0.744354	-1.96108	0	0.00138068	0.042	3136	tags=80%, list=20%, signal=100%
GDC	REACTOME_GPCR_LIGAND_BINDING	363	-0.502901	-1.9505	0	0.00152062	0.048	3236	tags=40%, list=20%, signal=49%
GDC	REACTOME_CHEMOKINE_RECEPTORS_BIND_CHEMOKINES	45	-0.618935	-1.94387	0	0.00153204	0.05	3201	tags=64%, list=20%, signal=81%
GDC	KEGG_CALCIUM_SIGNALING_PATHWAY	163	-0.531432	-1.93903	0	0.0016297	0.055	2656	tags=38%, list=17%, signal=45%
GDC	REACTOME_EXTRACELLULAR_MATRIX_ORGANIZATION	282	-0.501569	-1.92749	0	0.00189432	0.064	2184	tags=32%, list=14%, signal=37%
GDC	REACTOME_NOTCH3_INTRACELLULAR_DOMAIN_REGULATES_TRANSCRIPTION	25	-0.693299	-1.92368	0	0.00205728	0.07	2448	tags=56%, list=15%, signal=66%
GDC	KEGG_PRIMARY_IMMUNODEFICIENCY	35	-0.648397	-1.92336	0	0.0019985	0.07	3753	tags=69%, list=24%, signal=90%
GDC	BIOCARTA_IL12_PATHWAY	19	-0.722728	-1.92207	0	0.00196916	0.071	2267	tags=58%, list=14%, signal=67%
GDC	REACTOME_ECM_PROTEOGLYCANS	73	-0.569514	-1.92073	0	0.00199074	0.074	2184	tags=40%, list=14%, signal=46%
GDC	BIOCARTA_NKT_PATHWAY	26	-0.675968	-1.90873	0	0.00259954	0.1	3161	tags=65%, list=20%, signal=82%
GDC	KEGG_PPAR_SIGNALING_PATHWAY	65	-0.572574	-1.90808	0	0.00260447	0.102	1710	tags=29%, list=11%, signal=33%
GDC	REACTOME_CHONDROITIN_SULFATE_BIOSYNTHESIS	20	-0.707938	-1.88855	0	0.00359032	0.14	1842	tags=45%, list=12%, signal=51%
GDC	KEGG_NATURAL_KILLER_CELL_MEDIATED_CYTOTOXICITY	115	-0.527997	-1.88682	0	0.00359328	0.143	4241	tags=55%, list=27%, signal=74%
GDC	REACTOME_NOTCH3_ACTIVATION_AND_TRANSMISSION_OF_SIGNAL_TO_THE_NUCLEUS	24	-0.682119	-1.88508	0	0.00359608	0.147	1533	tags=29%, list=10%, signal=32%
GDC	REACTOME_RESPONSE_TO_ELEVATED_PLATELET_CYTOSOLIC_CA2PLUS	127	-0.522969	-1.88438	0	0.00353396	0.148	2636	tags=31%, list=17%, signal=37%
GDC	REACTOME_SMOOTH_MUSCLE_CONTRACTION	35	-0.632724	-1.88422	0	0.00347526	0.149	3148	tags=43%, list=20%, signal=53%
GDC	BIOCARTA_EICOSANOID_PATHWAY	22	-0.684927	-1.88328	0	0.00343914	0.151	1280	tags=41%, list=8%, signal=44%
GDC	REACTOME_PEPTIDE_LIGAND_BINDING_RECEPTORS	151	-0.516093	-1.88015	0	0.00350532	0.157	3201	tags=44%, list=20%, signal=54%
GDC	KEGG_ASTHMA	24	-0.683078	-1.86845	0.00140252	0.00412753	0.188	3840	tags=75%, list=24%, signal=99%
GDC	BIOCARTA_INFLAM_PATHWAY	23	-0.670814	-1.86195	0	0.00462243	0.211	3261	tags=65%, list=21%, signal=82%
GDC	REACTOME_COLLAGEN_BIOSYNTHESIS_AND_MODIFYING_ENZYMES	60	-0.572988	-1.85358	0	0.00528749	0.239	1336	tags=37%, list=8%, signal=40%
GDC	REACTOME_INTERLEUKIN_4_AND_INTERLEUKIN_13_SIGNALING	104	-0.527945	-1.85141	0	0.00538531	0.242	3898	tags=46%, list=25%, signal=61%
GDC	KEGG_CHEMOKINE_SIGNALING_PATHWAY	179	-0.499264	-1.84956	0	0.00538933	0.248	3234	tags=41%, list=20%, signal=51%
GDC	REACTOME_NOTCH4_INTRACELLULAR_DOMAIN_REGULATES_TRANSCRIPTION	20	-0.692622	-1.84846	0	0.00533913	0.25	2448	tags=55%, list=15%, signal=65%
GDC	REACTOME_EFFECTS_OF_PIP2_HYDROLYSIS	25	-0.667484	-1.8476	0.0013369	0.00532643	0.253	1621	tags=44%, list=10%, signal=49%
GDC	KEGG_JAK_STAT_SIGNALING_PATHWAY	131	-0.507953	-1.84752	0	0.00524507	0.254	3839	tags=47%, list=24%, signal=61%
GDC	BIOCARTA_VEGF_PATHWAY	27	-0.649529	-1.84485	0.00135135	0.00545648	0.265	801	tags=22%, list=5%, signal=23%
GDC	REACTOME_COLLAGEN_CHAIN_TRIMERIZATION	42	-0.595753	-1.84192	0.00125786	0.00569005	0.277	1949	tags=43%, list=12%, signal=49%
GDC	REACTOME_INTERLEUKIN_2_FAMILY_SIGNALING	42	-0.596422	-1.83799	0	0.00596675	0.297	3944	tags=55%, list=25%, signal=73%
GDC	BIOCARTA_CSK_PATHWAY	19	-0.692975	-1.83729	0	0.00597678	0.303	3136	tags=63%, list=20%, signal=79%
GDC	REACTOME_PLATELET_ADHESION_TO_EXPOSED_COLLAGEN	15	-0.717839	-1.8069	0.00149254	0.00930494	0.434	3898	tags=87%, list=25%, signal=115%
GDC	REACTOME_SCAVENGING_BY_CLASS_A_RECEPTORS	19	-0.682795	-1.79527	0.00143266	0.0108755	0.489	1772	tags=37%, list=11%, signal=41%
GDC	REACTOME_CELL_SURFACE_INTERACTIONS_AT_THE_VASCULAR_WALL	126	-0.499259	-1.78498	0	0.0125934	0.546	3898	tags=47%, list=25%, signal=62%
GDC	REACTOME_COSTIMULATION_BY_THE_CD28_FAMILY	64	-0.542006	-1.77866	0	0.0135287	0.586	3136	tags=47%, list=20%, signal=58%
GDC	REACTOME_MYOGENESIS	26	-0.622393	-1.77699	0.00133333	0.0136535	0.594	2402	tags=35%, list=15%, signal=41%
GDC	KEGG_INTESTINAL_IMMUNE_NETWORK_FOR_IGA_PRODUCTION	43	-0.573085	-1.75954	0.00131752	0.017182	0.685	3587	tags=70%, list=23%, signal=90%
GDC	REACTOME_METABOLISM_OF_ANGIOTENSINOGEN_TO_ANGIOTENSINS	17	-0.688417	-1.7577	0.00302572	0.0173617	0.696	1935	tags=35%, list=12%, signal=40%
GDC	KEGG_ECM_RECEPTOR_INTERACTION	84	-0.514583	-1.75477	0	0.0178886	0.709	2167	tags=37%, list=14%, signal=43%
GDC	BIOCARTA_TOB1_PATHWAY	19	-0.663591	-1.75033	0.00143678	0.0188857	0.735	3262	tags=68%, list=21%, signal=86%
GDC	REACTOME_INTERFERON_ALPHA_BETA_SIGNALING	55	-0.536162	-1.73941	0	0.0218145	0.793	3449	tags=49%, list=22%, signal=63%
GDC	REACTOME_EICOSANOID_LIGAND_BINDING_RECEPTORS	15	-0.709131	-1.73744	0.00289436	0.022025	0.803	1177	tags=40%, list=7%, signal=43%
GDC	KEGG_RENAL_CELL_CARCINOMA	66	-0.521262	-1.73522	0	0.0224691	0.81	4070	tags=44%, list=26%, signal=59%
GDC	KEGG_CELL_ADHESION_MOLECULES_CAMS	125	-0.481189	-1.73174	0	0.0231881	0.823	3136	tags=44%, list=20%, signal=54%
GDC	KEGG_T_CELL_RECEPTOR_SIGNALING_PATHWAY	104	-0.492517	-1.73151	0	0.0229697	0.824	4377	tags=49%, list=28%, signal=67%
GDC	BIOCARTA_TH1TH2_PATHWAY	21	-0.640478	-1.72964	0.00292826	0.0232294	0.832	3136	tags=67%, list=20%, signal=83%
GDC	REACTOME_AMINE_LIGAND_BINDING_RECEPTORS	31	-0.587353	-1.72827	0.00266312	0.0233431	0.839	3122	tags=48%, list=20%, signal=60%
GDC	REACTOME_RAF_INDEPENDENT_MAPK1_3_ACTIVATION	23	-0.632974	-1.71988	0.00138889	0.0257484	0.871	3006	tags=48%, list=19%, signal=59%
GDC	REACTOME_ELASTIC_FIBRE_FORMATION	44	-0.545987	-1.71719	0.00261097	0.0261318	0.877	1524	tags=36%, list=10%, signal=40%
GDC	REACTOME_SIGNALING_BY_ERYTHROPOIETIN	25	-0.619603	-1.71671	0.00274725	0.0259624	0.879	4234	tags=60%, list=27%, signal=82%
GDC	KEGG_DILATED_CARDIOMYOPATHY	85	-0.49871	-1.71557	0.00115875	0.0261187	0.885	3335	tags=42%, list=21%, signal=53%
GDC	KEGG_VIRAL_MYOCARDITIS	65	-0.507	-1.71552	0	0.0257881	0.885	3155	tags=46%, list=20%, signal=57%
GDC	REACTOME_MUSCLE_CONTRACTION	193	-0.455122	-1.71545	0	0.0254658	0.885	2196	tags=26%, list=14%, signal=30%
GDC	REACTOME_COLLAGEN_FORMATION	81	-0.504351	-1.70679	0.00118203	0.0279323	0.916	1336	tags=31%, list=8%, signal=34%
GDC	KEGG_TOLL_LIKE_RECEPTOR_SIGNALING_PATHWAY	88	-0.494898	-1.70121	0.00117925	0.0298524	0.93	3161	tags=39%, list=20%, signal=48%
GDC	REACTOME_NETRIN_1_SIGNALING	47	-0.545088	-1.6925	0.00123001	0.0328468	0.947	974	tags=21%, list=6%, signal=23%
GDC	KEGG_NOD_LIKE_RECEPTOR_SIGNALING_PATHWAY	60	-0.509425	-1.68662	0	0.0349568	0.955	3415	tags=40%, list=22%, signal=51%
GDC	REACTOME_PLATELET_AGGREGATION_PLUG_FORMATION	39	-0.559855	-1.68489	0.00508259	0.0353664	0.959	4012	tags=54%, list=25%, signal=72%
GDC	REACTOME_INTERLEUKIN_3_INTERLEUKIN_5_AND_GM_CSF_SIGNALING	47	-0.535852	-1.68211	0.00499376	0.0360298	0.961	3942	tags=49%, list=25%, signal=65%
GDC	REACTOME_SIGNALING_BY_NOTCH2	32	-0.573178	-1.68123	0.00268817	0.0359163	0.962	2448	tags=34%, list=15%, signal=41%
GDC	BIOCARTA_SPRY_PATHWAY	17	-0.645721	-1.68109	0.0116959	0.0355712	0.962	3714	tags=59%, list=23%, signal=77%
GDC	REACTOME_INTERFERON_GAMMA_SIGNALING	85	-0.482988	-1.666	0	0.0424953	0.979	3819	tags=47%, list=24%, signal=62%
GDC	REACTOME_REGULATION_OF_TLR_BY_ENDOGENOUS_LIGAND	19	-0.630383	-1.66294	0.0113154	0.0434797	0.981	3935	tags=68%, list=25%, signal=91%
GDC	KEGG_HYPERTROPHIC_CARDIOMYOPATHY_HCM	79	-0.485282	-1.65897	0.00118483	0.0449508	0.988	3546	tags=46%, list=22%, signal=58%
GDC	REACTOME_INTERLEUKIN_RECEPTOR_SHC_SIGNALING	26	-0.591514	-1.65459	0.00280505	0.0467395	0.993	3779	tags=58%, list=24%, signal=76%
GDC	KEGG_FOCAL_ADHESION	195	-0.442882	-1.65428	0	0.0464478	0.994	3263	tags=34%, list=21%, signal=42%
GDC	BIOCARTA_TCR_PATHWAY	43	-0.530161	-1.65089	0.00262467	0.0478349	0.995	4377	tags=56%, list=28%, signal=77%
GDC	KEGG_BLADDER_CANCER	40	-0.53492	-1.64499	0.00514139	0.0507046	0.997	4241	tags=45%, list=27%, signal=61%
GDC	KEGG_DORSO_VENTRAL_AXIS_FORMATION	23	-0.59884	-1.63876	0.00414938	0.0539484	0.997	2739	tags=52%, list=17%, signal=63%
GDC	BIOCARTA_CTCF_PATHWAY	24	-0.586298	-1.62554	0.00548697	0.0624778	0.999	4132	tags=63%, list=26%, signal=84%
GDC	REACTOME_NOTCH2_ACTIVATION_AND_TRANSMISSION_OF_SIGNAL_TO_THE_NUCLEUS	21	-0.610884	-1.62414	0.00698324	0.0628669	0.999	322	tags=19%, list=2%, signal=19%
GDC	BIOCARTA_PAR1_PATHWAY	19	-0.623832	-1.62105	0.0142653	0.0644259	0.999	2719	tags=47%, list=17%, signal=57%
GDC	REACTOME_DEGRADATION_OF_THE_EXTRACELLULAR_MATRIX	131	-0.451011	-1.61866	0	0.0654397	1	1872	tags=27%, list=12%, signal=31%
GDC	REACTOME_CASPASE_ACTIVATION_VIA_EXTRINSIC_APOPTOTIC_SIGNALLING_PATHWAY	26	-0.566486	-1.61577	0.0110345	0.0668016	1	1076	tags=23%, list=7%, signal=25%
GDC	REACTOME_SIGNALING_BY_NOTCH1_IN_CANCER	57	-0.500151	-1.61536	0.00628141	0.0664029	1	2448	tags=26%, list=15%, signal=31%
GDC	REACTOME_METABOLISM_OF_NITRIC_OXIDE:_ENOS_ACTIVATION_AND_REGULATION	15	-0.6608	-1.61424	0.0134128	0.0665792	1	1082	tags=27%, list=7%, signal=29%
GDC	REACTOME_COLLAGEN_DEGRADATION	58	-0.497174	-1.61419	0.00502513	0.0659837	1	1867	tags=33%, list=12%, signal=37%
GDC	REACTOME_CARDIAC_CONDUCTION	130	-0.439573	-1.61321	0.00110375	0.0661082	1	2196	tags=26%, list=14%, signal=30%
GDC	REACTOME_PLASMA_LIPOPROTEIN_REMODELING	31	-0.552334	-1.61254	0.0147453	0.0660111	1	2675	tags=35%, list=17%, signal=43%
GDC	REACTOME_ASSEMBLY_OF_ACTIVE_LPL_AND_LIPC_LIPASE_COMPLEXES	18	-0.620248	-1.61004	0.020155	0.0670659	1	689	tags=28%, list=4%, signal=29%
GDC	BIOCARTA_STATHMIN_PATHWAY	19	-0.616347	-1.60722	0.0101449	0.0685153	1	1998	tags=37%, list=13%, signal=42%
GDC	REACTOME_NUCLEOTIDE_LIKE_PURINERGIC_RECEPTORS	15	-0.637993	-1.59768	0.0160819	0.0752503	1	3236	tags=67%, list=20%, signal=84%
GDC	KEGG_SYSTEMIC_LUPUS_ERYTHEMATOSUS	121	-0.44448	-1.59676	0.00111607	0.0753958	1	5838	tags=57%, list=37%, signal=90%
GDC	REACTOME_ACTIVATED_NOTCH1_TRANSMITS_SIGNAL_TO_THE_NUCLEUS	30	-0.55166	-1.5963	0.0148048	0.075062	1	1533	tags=23%, list=10%, signal=26%
GDC	KEGG_ARRHYTHMOGENIC_RIGHT_VENTRICULAR_CARDIOMYOPATHY_ARVC	69	-0.477783	-1.59495	0.00480192	0.0755748	1	3335	tags=38%, list=21%, signal=48%
GDC	REACTOME_GABA_RECEPTOR_ACTIVATION	51	-0.505454	-1.592	0.0100503	0.0770902	1	2648	tags=35%, list=17%, signal=42%
GDC	REACTOME_FCERI_MEDIATED_CAPLUS2_MOBILIZATION	31	-0.544268	-1.58685	0.0283019	0.0806557	1	4667	tags=58%, list=29%, signal=82%
GDC	REACTOME_NCAM1_INTERACTIONS	40	-0.520943	-1.58457	0.0117035	0.0819807	1	1799	tags=33%, list=11%, signal=37%
GDC	REACTOME_THE_NLRP3_INFLAMMASOME	15	-0.633417	-1.58363	0.0286145	0.0820848	1	2917	tags=40%, list=18%, signal=49%
GDC	BIOCARTA_IL2RB_PATHWAY	37	-0.521721	-1.58067	0.00679348	0.0836875	1	4071	tags=46%, list=26%, signal=62%
GDC	REACTOME_SYNDECAN_INTERACTIONS	27	-0.548292	-1.57784	0.0147256	0.0854505	1	2068	tags=37%, list=13%, signal=43%
GDC	REACTOME_CD209_DC_SIGN_SIGNALING	20	-0.601881	-1.5774	0.0129496	0.0850463	1	2767	tags=35%, list=17%, signal=42%
GDC	BIOCARTA_IL7_PATHWAY	16	-0.630773	-1.57681	0.0153631	0.0848729	1	5049	tags=69%, list=32%, signal=101%
GDC	REACTOME_SIGNALING_BY_VEGF	103	-0.448258	-1.57446	0.00345622	0.0861349	1	2942	tags=27%, list=19%, signal=33%
GDC	REACTOME_TRIGLYCERIDE_CATABOLISM	21	-0.586309	-1.57441	0.0180556	0.0854672	1	1710	tags=29%, list=11%, signal=32%
GDC	REACTOME_INTERFERON_SIGNALING	177	-0.426234	-1.56967	0.00106838	0.0892946	1	5242	tags=50%, list=33%, signal=73%
GDC	REACTOME_CHAPERONE_MEDIATED_AUTOPHAGY	16	-0.613416	-1.56616	0.0271429	0.0914556	1	3011	tags=38%, list=19%, signal=46%
GDC	REACTOME_DAG_AND_IP3_SIGNALING	38	-0.51755	-1.56498	0.00915033	0.0917987	1	1877	tags=29%, list=12%, signal=33%
GDC	REACTOME_INFLAMMASOMES	20	-0.594284	-1.5633	0.0234807	0.0927489	1	3415	tags=45%, list=22%, signal=57%
GDC	BIOCARTA_ETS_PATHWAY	17	-0.618698	-1.56312	0.0174165	0.0922017	1	4314	tags=59%, list=27%, signal=81%
GDC	KEGG_COMPLEMENT_AND_COAGULATION_CASCADES	66	-0.465944	-1.5558	0.00120048	0.0982551	1	4645	tags=48%, list=29%, signal=68%
GDC	REACTOME_THE_ROLE_OF_NEF_IN_HIV_1_REPLICATION_AND_DISEASE_PATHOGENESIS	28	-0.539297	-1.55156	0.0172414	0.101576	1	2586	tags=36%, list=16%, signal=43%
GDC	REACTOME_SUMOYLATION_OF_INTRACELLULAR_RECEPTORS	30	-0.53288	-1.55035	0.0231608	0.101956	1	3839	tags=37%, list=24%, signal=48%
GDC	REACTOME_G_ALPHA_I_SIGNALLING_EVENTS	347	-0.398891	-1.54952	0	0.101953	1	3266	tags=32%, list=21%, signal=39%
GDC	REACTOME_PRE_NOTCH_PROCESSING_IN_GOLGI	18	-0.590029	-1.54561	0.0305233	0.105272	1	1608	tags=28%, list=10%, signal=31%
GDC	REACTOME_G_ALPHA_Z_SIGNALLING_EVENTS	45	-0.496429	-1.54505	0.0127226	0.104985	1	2523	tags=36%, list=16%, signal=42%
GDC	REACTOME_TNFS_BIND_THEIR_PHYSIOLOGICAL_RECEPTORS	28	-0.538782	-1.54336	0.0209424	0.106088	1	3621	tags=57%, list=23%, signal=74%
GDC	REACTOME_INTEGRIN_SIGNALING	27	-0.530663	-1.53794	0.0319574	0.110809	1	4012	tags=48%, list=25%, signal=64%
GDC	KEGG_TGF_BETA_SIGNALING_PATHWAY	85	-0.442783	-1.53614	0.00713436	0.111692	1	4132	tags=40%, list=26%, signal=54%
GDC	REACTOME_TRIGLYCERIDE_METABOLISM	32	-0.525201	-1.535	0.0300261	0.112116	1	1710	tags=22%, list=11%, signal=24%
GDC	KEGG_PANCREATIC_CANCER	69	-0.453745	-1.53009	0.00482509	0.116484	1	3366	tags=32%, list=21%, signal=40%
GDC	REACTOME_DAP12_INTERACTIONS	38	-0.504936	-1.52924	0.0218579	0.116563	1	5088	tags=61%, list=32%, signal=89%
GDC	REACTOME_NUCLEAR_EVENTS_KINASE_AND_TRANSCRIPTION_FACTOR_ACTIVATION	25	-0.553098	-1.52413	0.0286885	0.121226	1	3045	tags=40%, list=19%, signal=49%
GDC	KEGG_OLFACTORY_TRANSDUCTION	51	-0.475155	-1.52288	0.0148515	0.121893	1	2869	tags=27%, list=18%, signal=33%
GDC	REACTOME_SIGNALING_BY_NOTCH4	81	-0.439487	-1.5157	0.00926999	0.129293	1	2448	tags=17%, list=15%, signal=20%
GDC	REACTOME_SIGNAL_TRANSDUCTION_BY_L1	21	-0.568498	-1.5124	0.0363129	0.132654	1	2739	tags=33%, list=17%, signal=40%
GDC	BIOCARTA_IL2_PATHWAY	22	-0.545645	-1.50946	0.0369844	0.135339	1	4241	tags=50%, list=27%, signal=68%
GDC	REACTOME_THROMBIN_SIGNALLING_THROUGH_PROTEINASE_ACTIVATED_RECEPTORS_PARS	30	-0.528071	-1.50848	0.0413793	0.135577	1	2831	tags=37%, list=18%, signal=45%
GDC	REACTOME_PEPTIDE_HORMONE_METABOLISM	78	-0.441398	-1.50683	0.00708383	0.136721	1	1977	tags=23%, list=12%, signal=26%
GDC	BIOCARTA_FCER1_PATHWAY	38	-0.497229	-1.50534	0.0196078	0.13753	1	4241	tags=50%, list=27%, signal=68%
GDC	REACTOME_PLASMA_LIPOPROTEIN_ASSEMBLY_REMODELING_AND_CLEARANCE	69	-0.450982	-1.50191	0.0166667	0.141081	1	2905	tags=26%, list=18%, signal=32%
GDC	REACTOME_SEMA3A_PAK_DEPENDENT_AXON_REPULSION	16	-0.593845	-1.50177	0.038961	0.140385	1	2093	tags=38%, list=13%, signal=43%
GDC	REACTOME_ION_HOMEOSTASIS	53	-0.462931	-1.49829	0.0143369	0.144098	1	1982	tags=28%, list=12%, signal=32%
GDC	REACTOME_DISEASES_OF_IMMUNE_SYSTEM	24	-0.541569	-1.49826	0.0470085	0.143175	1	4554	tags=50%, list=29%, signal=70%
GDC	KEGG_GLYCOSAMINOGLYCAN_BIOSYNTHESIS_CHONDROITIN_SULFATE	22	-0.550457	-1.49794	0.0448808	0.142638	1	1842	tags=32%, list=12%, signal=36%
GDC	REACTOME_ROLE_OF_PHOSPHOLIPIDS_IN_PHAGOCYTOSIS	23	-0.550706	-1.4918	0.0355677	0.149547	1	2719	tags=43%, list=17%, signal=52%
GDC	REACTOME_INTERLEUKIN_12_SIGNALING	45	-0.47748	-1.49134	0.0232258	0.149195	1	2747	tags=24%, list=17%, signal=29%
GDC	REACTOME_DAP12_SIGNALING	29	-0.514274	-1.48963	0.0294906	0.150376	1	4424	tags=55%, list=28%, signal=76%
GDC	REACTOME_PHASE_2_PLATEAU_PHASE	22	-0.549344	-1.4894	0.0492264	0.149806	1	2196	tags=36%, list=14%, signal=42%
GDC	REACTOME_NUCLEAR_RECEPTOR_TRANSCRIPTION_PATHWAY	52	-0.467885	-1.48932	0.0223048	0.148923	1	1576	tags=21%, list=10%, signal=23%
GDC	REACTOME_ADHERENS_JUNCTIONS_INTERACTIONS	26	-0.535243	-1.48926	0.0407056	0.148051	1	353	tags=15%, list=2%, signal=16%
GDC	REACTOME_DISEASES_ASSOCIATED_WITH_O_GLYCOSYLATION_OF_PROTEINS	60	-0.457175	-1.48831	0.0168675	0.148321	1	1829	tags=30%, list=12%, signal=34%
GDC	KEGG_NOTCH_SIGNALING_PATHWAY	47	-0.47597	-1.48776	0.0302648	0.14822	1	2448	tags=28%, list=15%, signal=33%
GDC	BIOCARTA_HIF_PATHWAY	15	-0.600404	-1.48627	0.0510204	0.149213	1	916	tags=27%, list=6%, signal=28%
GDC	REACTOME_NCAM_SIGNALING_FOR_NEURITE_OUT_GROWTH	61	-0.449167	-1.47797	0.0198265	0.159081	1	1799	tags=26%, list=11%, signal=29%
GDC	REACTOME_GPVI_MEDIATED_ACTIVATION_CASCADE	34	-0.502246	-1.47215	0.0302632	0.166472	1	2974	tags=41%, list=19%, signal=51%
GDC	REACTOME_O_GLYCOSYLATION_OF_TSR_DOMAIN_CONTAINING_PROTEINS	35	-0.495938	-1.47209	0.0301837	0.165542	1	2945	tags=49%, list=19%, signal=60%
GDC	REACTOME_NUCLEOTIDE_BINDING_DOMAIN_LEUCINE_RICH_REPEAT_CONTAINING_RECEPTOR_NLR_SIGNALING_PATHWAYS	54	-0.451616	-1.47048	0.0344403	0.166877	1	3477	tags=31%, list=22%, signal=40%
GDC	REACTOME_ACTIVATION_OF_KAINATE_RECEPTORS_UPON_GLUTAMATE_BINDING	28	-0.51844	-1.47019	0.0410184	0.166287	1	1489	tags=25%, list=9%, signal=28%
GDC	REACTOME_MAPK_TARGETS_NUCLEAR_EVENTS_MEDIATED_BY_MAP_KINASES	31	-0.507423	-1.46624	0.0522193	0.170974	1	3045	tags=35%, list=19%, signal=44%
GDC	BIOCARTA_CARDIACEGF_PATHWAY	17	-0.579907	-1.46491	0.0386266	0.171969	1	2383	tags=35%, list=15%, signal=41%
GDC	BIOCARTA_HDAC_PATHWAY	23	-0.527921	-1.45899	0.0472879	0.179469	1	2719	tags=30%, list=17%, signal=37%
GDC	REACTOME_TOLL_LIKE_RECEPTOR_CASCADES	150	-0.400623	-1.45755	0.0130011	0.18063	1	4731	tags=41%, list=30%, signal=58%
GDC	REACTOME_ANTIGEN_PRESENTATION:_FOLDING_ASSEMBLY_AND_PEPTIDE_LOADING_OF_CLASS_I_MHC	25	-0.518494	-1.45536	0.0606897	0.182742	1	5561	tags=68%, list=35%, signal=105%
GDC	REACTOME_GLUCAGON_SIGNALING_IN_METABOLIC_REGULATION	30	-0.50255	-1.45325	0.0515604	0.184908	1	2831	tags=30%, list=18%, signal=36%
GDC	REACTOME_SIGNAL_AMPLIFICATION	29	-0.512075	-1.45236	0.0413885	0.185248	1	1181	tags=21%, list=7%, signal=22%
GDC	REACTOME_ASSEMBLY_OF_COLLAGEN_FIBRILS_AND_OTHER_MULTIMERIC_STRUCTURES	58	-0.447214	-1.45082	0.0208333	0.186614	1	1258	tags=28%, list=8%, signal=30%
GDC	REACTOME_CLASS_B_2_SECRETIN_FAMILY_RECEPTORS	83	-0.425195	-1.45004	0.0152582	0.186655	1	2365	tags=28%, list=15%, signal=32%
GDC	BIOCARTA_TGFB_PATHWAY	19	-0.552746	-1.4437	0.0517483	0.195536	1	5670	tags=74%, list=36%, signal=115%
GDC	REACTOME_THROMBOXANE_SIGNALLING_THROUGH_TP_RECEPTOR	21	-0.540017	-1.44363	0.0589849	0.19451	1	3264	tags=38%, list=21%, signal=48%
GDC	REACTOME_G_PROTEIN_BETA:GAMMA_SIGNALLING	30	-0.500342	-1.44318	0.0500659	0.194169	1	3104	tags=37%, list=20%, signal=45%
GDC	BIOCARTA_BCR_PATHWAY	32	-0.487086	-1.44024	0.060241	0.19794	1	4241	tags=53%, list=27%, signal=72%
GDC	REACTOME_PRESYNAPTIC_FUNCTION_OF_KAINATE_RECEPTORS	19	-0.555883	-1.43739	0.0696662	0.201597	1	1181	tags=26%, list=7%, signal=28%
GDC	BIOCARTA_FMLP_PATHWAY	33	-0.487732	-1.43503	0.0458115	0.204193	1	4377	tags=42%, list=28%, signal=58%
GDC	KEGG_MELANOMA	67	-0.43281	-1.43386	0.0202864	0.204954	1	4241	tags=39%, list=27%, signal=53%
GDC	REACTOME_CA_DEPENDENT_EVENTS	34	-0.47586	-1.43233	0.0478723	0.206185	1	3045	tags=35%, list=19%, signal=44%
GDC	BIOCARTA_LAIR_PATHWAY	16	-0.571892	-1.43208	0.0656716	0.205463	1	3898	tags=50%, list=25%, signal=66%
GDC	REACTOME_ADP_SIGNALLING_THROUGH_P2Y_PURINOCEPTOR_1	23	-0.517319	-1.43148	0.051532	0.20538	1	1181	tags=22%, list=7%, signal=23%
GDC	REACTOME_G_ALPHA_12_13_SIGNALLING_EVENTS	77	-0.422569	-1.42975	0.0294118	0.20713	1	3714	tags=39%, list=23%, signal=51%
GDC	REACTOME_FORMATION_OF_FIBRIN_CLOT_CLOTTING_CASCADE	36	-0.473421	-1.42789	0.0466321	0.209029	1	2159	tags=31%, list=14%, signal=35%
GDC	KEGG_GLIOMA	64	-0.430464	-1.42735	0.0429594	0.208863	1	4241	tags=41%, list=27%, signal=55%
GDC	KEGG_B_CELL_RECEPTOR_SIGNALING_PATHWAY	73	-0.425339	-1.42734	0.030012	0.207773	1	4377	tags=47%, list=28%, signal=64%
GDC	REACTOME_MET_PROMOTES_CELL_MOTILITY	41	-0.464465	-1.42495	0.044757	0.210885	1	4012	tags=54%, list=25%, signal=72%
GDC	REACTOME_SIGNALING_BY_NOTCH1	72	-0.42452	-1.42397	0.0375303	0.211312	1	2534	tags=24%, list=16%, signal=28%
GDC	REACTOME_VASOPRESSIN_REGULATES_RENAL_WATER_HOMEOSTASIS_VIA_AQUAPORINS	40	-0.462587	-1.42301	0.0522959	0.211796	1	2831	tags=30%, list=18%, signal=36%
GDC	REACTOME_PKA_ACTIVATION_IN_GLUCAGON_SIGNALLING	16	-0.566011	-1.42296	0.0809659	0.210775	1	2523	tags=31%, list=16%, signal=37%
GDC	REACTOME_TCR_SIGNALING	111	-0.401362	-1.42281	0.015625	0.209924	1	4377	tags=34%, list=28%, signal=47%
GDC	BIOCARTA_CASPASE_PATHWAY	22	-0.524858	-1.42083	0.0689655	0.211992	1	2747	tags=36%, list=17%, signal=44%
GDC	REACTOME_GRB2:SOS_PROVIDES_LINKAGE_TO_MAPK_SIGNALING_FOR_INTEGRINS	15	-0.577664	-1.42072	0.0646617	0.211058	1	4012	tags=60%, list=25%, signal=80%
GDC	REACTOME_SIGNALING_BY_RECEPTOR_TYROSINE_KINASES	453	-0.361927	-1.42036	0	0.210577	1	3401	tags=28%, list=21%, signal=34%
GDC	REACTOME_INITIAL_TRIGGERING_OF_COMPLEMENT	21	-0.525346	-1.41728	0.0613409	0.214514	1	5580	tags=76%, list=35%, signal=117%
GDC	REACTOME_INTERLEUKIN_12_FAMILY_SIGNALING	55	-0.439162	-1.41714	0.0290771	0.213614	1	5347	tags=40%, list=34%, signal=60%
GDC	REACTOME_NRAGE_SIGNALS_DEATH_THROUGH_JNK	58	-0.432774	-1.41537	0.0379902	0.215372	1	3714	tags=36%, list=23%, signal=47%
GDC	KEGG_CYTOSOLIC_DNA_SENSING_PATHWAY	42	-0.459326	-1.41533	0.0546379	0.214352	1	3336	tags=38%, list=21%, signal=48%
GDC	REACTOME_OTHER_SEMAPHORIN_INTERACTIONS	19	-0.53766	-1.41372	0.0670554	0.216001	1	4424	tags=63%, list=28%, signal=87%
GDC	REACTOME_RECEPTOR_TYPE_TYROSINE_PROTEIN_PHOSPHATASES	19	-0.538388	-1.40938	0.0870185	0.222141	1	2889	tags=42%, list=18%, signal=51%
GDC	REACTOME_INTERLEUKIN_20_FAMILY_SIGNALING	20	-0.534744	-1.40901	0.0896359	0.221627	1	4142	tags=45%, list=26%, signal=61%
GDC	REACTOME_TOLL_LIKE_RECEPTOR_4_TLR4_CASCADE	127	-0.385301	-1.4081	0.0245262	0.222222	1	5184	tags=45%, list=33%, signal=66%
GDC	REACTOME_MAPK_FAMILY_SIGNALING_CASCADES	278	-0.369571	-1.40749	0.00206186	0.222177	1	4071	tags=31%, list=26%, signal=41%
GDC	REACTOME_BASIGIN_INTERACTIONS	25	-0.504708	-1.40743	0.0775623	0.221207	1	2712	tags=36%, list=17%, signal=43%
GDC	REACTOME_MOLECULES_ASSOCIATED_WITH_ELASTIC_FIBRES	37	-0.469062	-1.40627	0.0615183	0.222169	1	1524	tags=32%, list=10%, signal=36%
GDC	BIOCARTA_ECM_PATHWAY	19	-0.530284	-1.40278	0.0690691	0.22707	1	4241	tags=53%, list=27%, signal=72%
GDC	REACTOME_INTERACTION_BETWEEN_L1_AND_ANKYRINS	30	-0.480831	-1.40087	0.0720961	0.229441	1	1389	tags=20%, list=9%, signal=22%
GDC	BIOCARTA_ERK_PATHWAY	27	-0.49735	-1.398	0.0686813	0.233496	1	4241	tags=44%, list=27%, signal=61%
GDC	REACTOME_TOLL_LIKE_RECEPTOR_TLR1:TLR2_CASCADE	97	-0.400892	-1.39709	0.0303384	0.233925	1	3160	tags=28%, list=20%, signal=35%
GDC	BIOCARTA_SPPA_PATHWAY	16	-0.544214	-1.39707	0.0832117	0.232845	1	4241	tags=63%, list=27%, signal=85%
GDC	KEGG_ADIPOCYTOKINE_SIGNALING_PATHWAY	66	-0.425284	-1.39672	0.0278114	0.23237	1	4377	tags=35%, list=28%, signal=48%
GDC	BIOCARTA_NFAT_PATHWAY	48	-0.437399	-1.39455	0.0678617	0.2351	1	3063	tags=29%, list=19%, signal=36%
GDC	KEGG_CHRONIC_MYELOID_LEUKEMIA	73	-0.4131	-1.39368	0.0448485	0.235615	1	4377	tags=40%, list=28%, signal=55%
GDC	REACTOME_PLATELET_CALCIUM_HOMEOSTASIS	26	-0.503875	-1.39243	0.0751366	0.236683	1	1982	tags=27%, list=12%, signal=31%
GDC	BIOCARTA_MET_PATHWAY	33	-0.479911	-1.3904	0.0627451	0.239032	1	4241	tags=48%, list=27%, signal=66%
GDC	REACTOME_GROWTH_HORMONE_RECEPTOR_SIGNALING	23	-0.504659	-1.38867	0.0719226	0.241053	1	4234	tags=48%, list=27%, signal=65%
GDC	REACTOME_PHASE_0_RAPID_DEPOLARISATION	39	-0.458025	-1.38845	0.0541612	0.240367	1	2196	tags=28%, list=14%, signal=33%
GDC	BIOCARTA_NKCELLS_PATHWAY	20	-0.518109	-1.38844	0.0786207	0.239301	1	4367	tags=50%, list=28%, signal=69%
GDC	REACTOME_CONDENSATION_OF_PROPHASE_CHROMOSOMES	68	-0.409381	-1.38342	0.0470446	0.247222	1	6501	tags=59%, list=41%, signal=99%
GDC	KEGG_MAPK_SIGNALING_PATHWAY	251	-0.364749	-1.3832	0.00829016	0.246547	1	4262	tags=33%, list=27%, signal=44%
GDC	BIOCARTA_NGF_PATHWAY	20	-0.52159	-1.38199	0.0871935	0.247442	1	4241	tags=45%, list=27%, signal=61%
GDC	REACTOME_OPIOID_SIGNALLING	81	-0.400362	-1.38142	0.0416667	0.247306	1	2831	tags=27%, list=18%, signal=33%
GDC	REACTOME_REGULATION_OF_INSULIN_LIKE_GROWTH_FACTOR_IGF_TRANSPORT_AND_UPTAKE_BY_INSULIN_LIKE_GROWTH_FACTOR_BINDING_PROTEINS_IGFBPS	116	-0.388828	-1.38117	0.0312849	0.24667	1	2636	tags=23%, list=17%, signal=28%
MSKCC Batch	REACTOME_IMMUNOREGULATORY_INTERACTIONS_BETWEEN_A_LYMPHOID_AND_A_NON_LYMPHOID_CELL	121	-0.625315	-2.32794	0	0	0	3074	tags=56%, list=19%, signal=69%
MSKCC Batch	KEGG_GRAFT_VERSUS_HOST_DISEASE	36	-0.732487	-2.25392	0	0	0	3074	tags=78%, list=19%, signal=96%
MSKCC Batch	KEGG_ALLOGRAFT_REJECTION	34	-0.734333	-2.2538	0	0	0	3074	tags=76%, list=19%, signal=95%
MSKCC Batch	REACTOME_NITRIC_OXIDE_STIMULATES_GUANYLATE_CYCLASE	20	-0.834884	-2.24398	0	0	0	1771	tags=70%, list=11%, signal=79%
MSKCC Batch	BIOCARTA_NO1_PATHWAY	26	-0.770104	-2.23718	0	0	0	714	tags=35%, list=5%, signal=36%
MSKCC Batch	KEGG_VASCULAR_SMOOTH_MUSCLE_CONTRACTION	109	-0.603565	-2.20849	0	0	0	2038	tags=36%, list=13%, signal=41%
MSKCC Batch	REACTOME_PHOSPHORYLATION_OF_CD3_AND_TCR_ZETA_CHAINS	18	-0.815248	-2.16406	0	0.000133021	0.001	2531	tags=89%, list=16%, signal=106%
MSKCC Batch	BIOCARTA_CTLA4_PATHWAY	20	-0.76524	-2.12182	0	0.000595122	0.005	3003	tags=85%, list=19%, signal=105%
MSKCC Batch	KEGG_AUTOIMMUNE_THYROID_DISEASE	37	-0.685138	-2.11709	0	0.000632568	0.006	3074	tags=70%, list=19%, signal=87%
MSKCC Batch	REACTOME_BINDING_AND_UPTAKE_OF_LIGANDS_BY_SCAVENGER_RECEPTORS	41	-0.659165	-2.11284	0	0.000569311	0.006	2715	tags=49%, list=17%, signal=59%
MSKCC Batch	KEGG_CYTOKINE_CYTOKINE_RECEPTOR_INTERACTION	234	-0.529236	-2.1114	0	0.000517556	0.006	3626	tags=51%, list=23%, signal=65%
MSKCC Batch	KEGG_HEMATOPOIETIC_CELL_LINEAGE	83	-0.594842	-2.10718	0	0.000474426	0.006	3513	tags=52%, list=22%, signal=66%
MSKCC Batch	REACTOME_TRANSLOCATION_OF_ZAP_70_TO_IMMUNOLOGICAL_SYNAPSE	15	-0.841335	-2.10277	0	0.000584688	0.008	2531	tags=100%, list=16%, signal=119%
MSKCC Batch	KEGG_NEUROACTIVE_LIGAND_RECEPTOR_INTERACTION	222	-0.530958	-2.09795	0	0.00061192	0.009	3566	tags=46%, list=22%, signal=58%
MSKCC Batch	REACTOME_CGMP_EFFECTS	16	-0.821204	-2.09372	0	0.000635309	0.01	1654	tags=63%, list=10%, signal=70%
MSKCC Batch	REACTOME_GENERATION_OF_SECOND_MESSENGER_MOLECULES	28	-0.712189	-2.08782	0	0.000716286	0.012	3077	tags=68%, list=19%, signal=84%
MSKCC Batch	REACTOME_SIGNALING_BY_NOTCH3	48	-0.639362	-2.06751	0	0.0008436	0.015	2812	tags=44%, list=18%, signal=53%
MSKCC Batch	REACTOME_PD_1_SIGNALING	19	-0.764138	-2.06737	0	0.000796734	0.015	2531	tags=74%, list=16%, signal=88%
MSKCC Batch	REACTOME_CLASS_A_1_RHODOPSIN_LIKE_RECEPTORS	256	-0.517338	-2.06641	0	0.0007548	0.015	3310	tags=43%, list=21%, signal=53%
MSKCC Batch	REACTOME_PLATELET_HOMEOSTASIS	79	-0.581534	-2.06609	0	0.00071706	0.015	1771	tags=30%, list=11%, signal=34%
MSKCC Batch	KEGG_NATURAL_KILLER_CELL_MEDIATED_CYTOTOXICITY	115	-0.552026	-2.05888	0	0.00072856	0.016	3265	tags=50%, list=21%, signal=62%
MSKCC Batch	KEGG_TYPE_I_DIABETES_MELLITUS	40	-0.653119	-2.04791	0	0.00073892	0.017	3513	tags=70%, list=22%, signal=90%
MSKCC Batch	KEGG_ANTIGEN_PROCESSING_AND_PRESENTATION	65	-0.592184	-2.04148	0	0.000747711	0.018	3929	tags=54%, list=25%, signal=71%
MSKCC Batch	BIOCARTA_NO2IL12_PATHWAY	15	-0.796667	-2.03395	0	0.000796306	0.02	2606	tags=87%, list=16%, signal=104%
MSKCC Batch	KEGG_LEISHMANIA_INFECTION	68	-0.58518	-2.03253	0	0.000764454	0.02	3647	tags=54%, list=23%, signal=70%
MSKCC Batch	REACTOME_INTEGRIN_CELL_SURFACE_INTERACTIONS	83	-0.568524	-2.02155	0	0.000956283	0.025	1930	tags=39%, list=12%, signal=44%
MSKCC Batch	REACTOME_PLATELET_ACTIVATION_SIGNALING_AND_AGGREGATION	249	-0.503106	-2.01629	0	0.0010991	0.03	3552	tags=38%, list=22%, signal=48%
MSKCC Batch	REACTOME_INTERLEUKIN_10_SIGNALING	43	-0.634534	-1.99937	0	0.00140375	0.039	3513	tags=58%, list=22%, signal=74%
MSKCC Batch	REACTOME_EXTRACELLULAR_MATRIX_ORGANIZATION	282	-0.489042	-1.9909	0	0.00158616	0.046	1748	tags=29%, list=11%, signal=32%
MSKCC Batch	REACTOME_ECM_PROTEOGLYCANS	73	-0.565838	-1.98709	0	0.001565	0.047	1748	tags=37%, list=11%, signal=41%
MSKCC Batch	REACTOME_NOTCH3_ACTIVATION_AND_TRANSMISSION_OF_SIGNAL_TO_THE_NUCLEUS	24	-0.707089	-1.98289	0	0.00166977	0.052	1247	tags=29%, list=8%, signal=32%
MSKCC Batch	REACTOME_G_ALPHA_Q_SIGNALLING_EVENTS	191	-0.508619	-1.97657	0	0.00192012	0.06	2362	tags=34%, list=15%, signal=40%
MSKCC Batch	KEGG_CALCIUM_SIGNALING_PATHWAY	163	-0.508323	-1.97393	0	0.00189088	0.061	2206	tags=33%, list=14%, signal=38%
MSKCC Batch	REACTOME_GPCR_LIGAND_BINDING	363	-0.474848	-1.96581	0	0.00206309	0.069	3530	tags=39%, list=22%, signal=50%
MSKCC Batch	REACTOME_INTERLEUKIN_2_FAMILY_SIGNALING	42	-0.619039	-1.95826	0	0.00219547	0.076	4357	tags=55%, list=27%, signal=75%
MSKCC Batch	REACTOME_NOTCH3_INTRACELLULAR_DOMAIN_REGULATES_TRANSCRIPTION	25	-0.666695	-1.9516	0	0.00243093	0.087	2592	tags=56%, list=16%, signal=67%
MSKCC Batch	KEGG_PPAR_SIGNALING_PATHWAY	65	-0.569706	-1.95135	0	0.00241746	0.088	1370	tags=28%, list=9%, signal=30%
MSKCC Batch	KEGG_CHEMOKINE_SIGNALING_PATHWAY	179	-0.494614	-1.94673	0	0.00250716	0.094	3413	tags=41%, list=22%, signal=52%
MSKCC Batch	REACTOME_CHEMOKINE_RECEPTORS_BIND_CHEMOKINES	45	-0.605286	-1.9454	0	0.00251745	0.097	3114	tags=62%, list=20%, signal=77%
MSKCC Batch	REACTOME_SMOOTH_MUSCLE_CONTRACTION	35	-0.637167	-1.94465	0	0.00247888	0.098	942	tags=29%, list=6%, signal=30%
MSKCC Batch	REACTOME_COSTIMULATION_BY_THE_CD28_FAMILY	64	-0.577751	-1.93903	0	0.00256189	0.101	3427	tags=52%, list=22%, signal=66%
MSKCC Batch	REACTOME_G_ALPHA_S_SIGNALLING_EVENTS	153	-0.504203	-1.93474	0	0.00264033	0.106	1827	tags=29%, list=12%, signal=33%
MSKCC Batch	BIOCARTA_CSK_PATHWAY	19	-0.715828	-1.93468	0	0.00260144	0.107	2478	tags=63%, list=16%, signal=75%
MSKCC Batch	REACTOME_CELL_SURFACE_INTERACTIONS_AT_THE_VASCULAR_WALL	126	-0.512929	-1.93375	0	0.00254231	0.107	2518	tags=37%, list=16%, signal=43%
MSKCC Batch	KEGG_JAK_STAT_SIGNALING_PATHWAY	131	-0.512832	-1.93288	0	0.00250721	0.107	4040	tags=48%, list=25%, signal=64%
MSKCC Batch	KEGG_RENAL_CELL_CARCINOMA	66	-0.558442	-1.92983	0	0.00255832	0.112	3159	tags=39%, list=20%, signal=49%
MSKCC Batch	REACTOME_SIGNALING_BY_ERYTHROPOIETIN	25	-0.66085	-1.92445	0	0.00279341	0.124	3265	tags=56%, list=21%, signal=70%
MSKCC Batch	REACTOME_RESPONSE_TO_ELEVATED_PLATELET_CYTOSOLIC_CA2PLUS	127	-0.508237	-1.91471	0	0.00323796	0.145	3032	tags=33%, list=19%, signal=41%
MSKCC Batch	REACTOME_PEPTIDE_LIGAND_BINDING_RECEPTORS	151	-0.50241	-1.90675	0	0.003643	0.168	3310	tags=44%, list=21%, signal=55%
MSKCC Batch	REACTOME_INTERLEUKIN_RECEPTOR_SHC_SIGNALING	26	-0.661884	-1.90308	0	0.00372587	0.174	3039	tags=50%, list=19%, signal=62%
MSKCC Batch	BIOCARTA_EICOSANOID_PATHWAY	22	-0.673629	-1.89877	0	0.00406809	0.194	1430	tags=41%, list=9%, signal=45%
MSKCC Batch	KEGG_T_CELL_RECEPTOR_SIGNALING_PATHWAY	104	-0.507207	-1.87252	0	0.00560555	0.263	3823	tags=47%, list=24%, signal=62%
MSKCC Batch	REACTOME_COLLAGEN_BIOSYNTHESIS_AND_MODIFYING_ENZYMES	60	-0.553688	-1.87077	0	0.00566323	0.271	2386	tags=42%, list=15%, signal=49%
MSKCC Batch	BIOCARTA_NKT_PATHWAY	26	-0.656583	-1.87001	0.00145138	0.00561209	0.274	3253	tags=65%, list=21%, signal=82%
MSKCC Batch	REACTOME_COLLAGEN_CHAIN_TRIMERIZATION	42	-0.589435	-1.86851	0	0.00572182	0.284	1670	tags=40%, list=11%, signal=45%
MSKCC Batch	BIOCARTA_CTCF_PATHWAY	24	-0.654173	-1.85919	0	0.00636073	0.316	3983	tags=71%, list=25%, signal=94%
MSKCC Batch	REACTOME_CHONDROITIN_SULFATE_BIOSYNTHESIS	20	-0.685595	-1.85606	0.00145349	0.00658982	0.328	1472	tags=40%, list=9%, signal=44%
MSKCC Batch	REACTOME_INTERLEUKIN_4_AND_INTERLEUKIN_13_SIGNALING	104	-0.502663	-1.84849	0	0.007256	0.362	2979	tags=38%, list=19%, signal=46%
MSKCC Batch	KEGG_PRIMARY_IMMUNODEFICIENCY	35	-0.605517	-1.84791	0	0.00718353	0.363	4378	tags=69%, list=28%, signal=94%
MSKCC Batch	KEGG_INTESTINAL_IMMUNE_NETWORK_FOR_IGA_PRODUCTION	43	-0.580778	-1.83172	0	0.00863665	0.432	3278	tags=70%, list=21%, signal=88%
MSKCC Batch	REACTOME_SCAVENGING_BY_CLASS_A_RECEPTORS	19	-0.680763	-1.82664	0	0.00930507	0.461	2715	tags=42%, list=17%, signal=51%
MSKCC Batch	REACTOME_INTERLEUKIN_3_INTERLEUKIN_5_AND_GM_CSF_SIGNALING	47	-0.56875	-1.82411	0	0.0095762	0.473	3265	tags=43%, list=21%, signal=53%
MSKCC Batch	BIOCARTA_IL12_PATHWAY	19	-0.684767	-1.82346	0	0.00946971	0.476	2606	tags=58%, list=16%, signal=69%
MSKCC Batch	REACTOME_INTERFERON_ALPHA_BETA_SIGNALING	55	-0.539124	-1.81814	0	0.0101666	0.508	4136	tags=56%, list=26%, signal=76%
MSKCC Batch	BIOCARTA_SPRY_PATHWAY	17	-0.6935	-1.81538	0.00153139	0.0103365	0.518	3039	tags=59%, list=19%, signal=73%
MSKCC Batch	BIOCARTA_INFLAM_PATHWAY	23	-0.64039	-1.81139	0.0029985	0.0109109	0.545	3496	tags=65%, list=22%, signal=84%
MSKCC Batch	KEGG_TOLL_LIKE_RECEPTOR_SIGNALING_PATHWAY	88	-0.500038	-1.81115	0	0.0107917	0.545	3647	tags=43%, list=23%, signal=56%
MSKCC Batch	BIOCARTA_VEGF_PATHWAY	27	-0.621848	-1.80479	0.00292398	0.0115293	0.563	887	tags=22%, list=6%, signal=23%
MSKCC Batch	KEGG_CELL_ADHESION_MOLECULES_CAMS	125	-0.480187	-1.80022	0	0.0121068	0.585	2718	tags=42%, list=17%, signal=50%
MSKCC Batch	REACTOME_PLATELET_ADHESION_TO_EXPOSED_COLLAGEN	15	-0.704365	-1.78622	0.00461538	0.0147117	0.667	3840	tags=87%, list=24%, signal=114%
MSKCC Batch	REACTOME_RAF_INDEPENDENT_MAPK1_3_ACTIVATION	23	-0.633118	-1.7856	0.00142045	0.0146401	0.669	2732	tags=48%, list=17%, signal=58%
MSKCC Batch	REACTOME_METABOLISM_OF_ANGIOTENSINOGEN_TO_ANGIOTENSINS	17	-0.67188	-1.78448	0.00312012	0.0146772	0.678	1098	tags=29%, list=7%, signal=32%
MSKCC Batch	REACTOME_REGULATION_OF_TLR_BY_ENDOGENOUS_LIGAND	19	-0.670655	-1.7816	0.00300752	0.0149785	0.687	3623	tags=68%, list=23%, signal=89%
MSKCC Batch	KEGG_ASTHMA	24	-0.625484	-1.78149	0.00148588	0.0147893	0.687	4300	tags=71%, list=27%, signal=97%
MSKCC Batch	BIOCARTA_TOB1_PATHWAY	19	-0.660374	-1.77862	0.00300752	0.0152107	0.698	3787	tags=79%, list=24%, signal=104%
MSKCC Batch	REACTOME_ELASTIC_FIBRE_FORMATION	44	-0.552632	-1.77444	0.00276243	0.0156851	0.708	1739	tags=39%, list=11%, signal=43%
MSKCC Batch	REACTOME_MUSCLE_CONTRACTION	193	-0.449106	-1.76913	0	0.0167572	0.739	2752	tags=29%, list=17%, signal=35%
MSKCC Batch	KEGG_MELANOMA	67	-0.507918	-1.76448	0.00388601	0.017591	0.762	3823	tags=40%, list=24%, signal=53%
MSKCC Batch	BIOCARTA_TH1TH2_PATHWAY	21	-0.645372	-1.76249	0.00302572	0.0177837	0.768	3003	tags=67%, list=19%, signal=82%
MSKCC Batch	KEGG_DORSO_VENTRAL_AXIS_FORMATION	23	-0.618326	-1.75532	0.00458716	0.0189607	0.788	2446	tags=52%, list=15%, signal=62%
MSKCC Batch	KEGG_FOCAL_ADHESION	195	-0.449535	-1.75319	0	0.0193349	0.799	3386	tags=36%, list=21%, signal=45%
MSKCC Batch	KEGG_DILATED_CARDIOMYOPATHY	85	-0.487235	-1.75218	0	0.0192986	0.802	3388	tags=44%, list=21%, signal=55%
MSKCC Batch	REACTOME_DAP12_INTERACTIONS	38	-0.559758	-1.73799	0.0013245	0.0229035	0.856	5001	tags=61%, list=32%, signal=88%
MSKCC Batch	REACTOME_NOTCH4_INTRACELLULAR_DOMAIN_REGULATES_TRANSCRIPTION	20	-0.652332	-1.73454	0.00303951	0.0236181	0.871	2592	tags=55%, list=16%, signal=66%
MSKCC Batch	REACTOME_DEGRADATION_OF_THE_EXTRACELLULAR_MATRIX	131	-0.458337	-1.73012	0	0.0247351	0.89	1670	tags=27%, list=11%, signal=30%
MSKCC Batch	BIOCARTA_IL2RB_PATHWAY	37	-0.54967	-1.72469	0.00141243	0.026065	0.904	4983	tags=57%, list=31%, signal=83%
MSKCC Batch	REACTOME_EICOSANOID_LIGAND_BINDING_RECEPTORS	15	-0.677528	-1.71983	0.00308166	0.0271957	0.919	1430	tags=40%, list=9%, signal=44%
MSKCC Batch	KEGG_ECM_RECEPTOR_INTERACTION	84	-0.482864	-1.71617	0	0.0280702	0.928	1748	tags=32%, list=11%, signal=36%
MSKCC Batch	REACTOME_AMINE_LIGAND_BINDING_RECEPTORS	31	-0.56533	-1.71482	0	0.0281246	0.931	3740	tags=52%, list=24%, signal=67%
MSKCC Batch	KEGG_VIRAL_MYOCARDITIS	65	-0.500527	-1.71246	0	0.0284999	0.936	3074	tags=46%, list=19%, signal=57%
MSKCC Batch	REACTOME_INTERFERON_GAMMA_SIGNALING	85	-0.473479	-1.70967	0	0.029173	0.944	2611	tags=38%, list=16%, signal=45%
MSKCC Batch	KEGG_HYPERTROPHIC_CARDIOMYOPATHY_HCM	79	-0.48213	-1.70219	0	0.0319018	0.952	3388	tags=46%, list=21%, signal=58%
MSKCC Batch	REACTOME_DAP12_SIGNALING	29	-0.577904	-1.701	0.011236	0.0318598	0.953	3524	tags=48%, list=22%, signal=62%
MSKCC Batch	REACTOME_COLLAGEN_DEGRADATION	58	-0.506146	-1.70033	0.00131752	0.0318006	0.954	1670	tags=33%, list=11%, signal=36%
MSKCC Batch	REACTOME_COLLAGEN_FORMATION	81	-0.47956	-1.69917	0	0.0318821	0.957	1417	tags=30%, list=9%, signal=32%
MSKCC Batch	REACTOME_NOTCH2_ACTIVATION_AND_TRANSMISSION_OF_SIGNAL_TO_THE_NUCLEUS	21	-0.60956	-1.69666	0.00300752	0.0326051	0.963	1247	tags=24%, list=8%, signal=26%
MSKCC Batch	REACTOME_FCERI_MEDIATED_CAPLUS2_MOBILIZATION	31	-0.565853	-1.6951	0.00145985	0.0329133	0.966	3840	tags=55%, list=24%, signal=72%
MSKCC Batch	REACTOME_SIGNALING_BY_NOTCH2	32	-0.563168	-1.69249	0.00558659	0.0336004	0.972	3468	tags=44%, list=22%, signal=56%
MSKCC Batch	REACTOME_PLASMA_LIPOPROTEIN_REMODELING	31	-0.561927	-1.69106	0.00424929	0.0337291	0.973	2077	tags=32%, list=13%, signal=37%
MSKCC Batch	REACTOME_PLATELET_AGGREGATION_PLUG_FORMATION	39	-0.541726	-1.68978	0.00266312	0.0339239	0.974	4105	tags=54%, list=26%, signal=72%
MSKCC Batch	REACTOME_MYOGENESIS	26	-0.584972	-1.68727	0.0013587	0.0346273	0.974	2725	tags=35%, list=17%, signal=42%
MSKCC Batch	BIOCARTA_TCR_PATHWAY	43	-0.526775	-1.68099	0.00272851	0.0368244	0.979	3823	tags=53%, list=24%, signal=70%
MSKCC Batch	REACTOME_EFFECTS_OF_PIP2_HYDROLYSIS	25	-0.59185	-1.67655	0.00878477	0.0384358	0.98	1624	tags=40%, list=10%, signal=44%
MSKCC Batch	KEGG_PANCREATIC_CANCER	69	-0.484989	-1.67652	0	0.0380849	0.98	3823	tags=38%, list=24%, signal=49%
MSKCC Batch	KEGG_BLADDER_CANCER	40	-0.532244	-1.66987	0.00675676	0.0405101	0.985	3848	tags=43%, list=24%, signal=56%
MSKCC Batch	KEGG_TGF_BETA_SIGNALING_PATHWAY	85	-0.462051	-1.66794	0.00123153	0.0410001	0.985	4040	tags=42%, list=25%, signal=57%
MSKCC Batch	REACTOME_ACTIVATED_NOTCH1_TRANSMITS_SIGNAL_TO_THE_NUCLEUS	30	-0.564284	-1.66185	0.0141243	0.0433155	0.988	1262	tags=23%, list=8%, signal=25%
MSKCC Batch	BIOCARTA_PAR1_PATHWAY	19	-0.61391	-1.66129	0.0132743	0.0432987	0.988	2600	tags=47%, list=16%, signal=57%
MSKCC Batch	REACTOME_SIGNAL_TRANSDUCTION_BY_L1	21	-0.606629	-1.65859	0.0074184	0.0441236	0.991	1938	tags=33%, list=12%, signal=38%
MSKCC Batch	KEGG_B_CELL_RECEPTOR_SIGNALING_PATHWAY	73	-0.473791	-1.65529	0.00127877	0.0452289	0.994	4112	tags=48%, list=26%, signal=64%
MSKCC Batch	REACTOME_ASSEMBLY_OF_ACTIVE_LPL_AND_LIPC_LIPASE_COMPLEXES	18	-0.629416	-1.65484	0.00612557	0.0450475	0.994	702	tags=28%, list=4%, signal=29%
MSKCC Batch	REACTOME_INTERFERON_SIGNALING	177	-0.425325	-1.65432	0	0.0449465	0.995	5026	tags=47%, list=32%, signal=69%
MSKCC Batch	REACTOME_SIGNALING_BY_VEGF	103	-0.45466	-1.65207	0	0.0455476	0.995	2881	tags=28%, list=18%, signal=34%
MSKCC Batch	REACTOME_SYNDECAN_INTERACTIONS	27	-0.568021	-1.64761	0.0134128	0.0473144	0.995	1447	tags=37%, list=9%, signal=41%
MSKCC Batch	KEGG_ARRHYTHMOGENIC_RIGHT_VENTRICULAR_CARDIOMYOPATHY_ARVC	69	-0.476503	-1.64516	0.00372671	0.0483974	0.995	1447	tags=26%, list=9%, signal=29%
MSKCC Batch	KEGG_CHRONIC_MYELOID_LEUKEMIA	73	-0.475015	-1.64497	0.00260417	0.0480635	0.995	3848	tags=40%, list=24%, signal=52%
MSKCC Batch	REACTOME_ROLE_OF_PHOSPHOLIPIDS_IN_PHAGOCYTOSIS	23	-0.588339	-1.63607	0.00735294	0.052305	0.997	2839	tags=43%, list=18%, signal=53%
MSKCC Batch	REACTOME_METABOLISM_OF_NITRIC_OXIDE:_ENOS_ACTIVATION_AND_REGULATION	15	-0.641293	-1.6353	0.0111465	0.052246	0.997	1097	tags=27%, list=7%, signal=29%
MSKCC Batch	REACTOME_NCAM1_INTERACTIONS	40	-0.515532	-1.62743	0.0108108	0.056381	0.998	1670	tags=33%, list=11%, signal=36%
MSKCC Batch	BIOCARTA_IL7_PATHWAY	16	-0.619613	-1.62703	0.0153139	0.0560644	0.998	4797	tags=69%, list=30%, signal=98%
MSKCC Batch	REACTOME_CARDIAC_CONDUCTION	130	-0.424451	-1.61125	0.00118765	0.0657203	0.998	2631	tags=28%, list=17%, signal=33%
MSKCC Batch	KEGG_GLIOMA	64	-0.471267	-1.61036	0.00131752	0.0657511	0.999	3823	tags=39%, list=24%, signal=51%
MSKCC Batch	REACTOME_TIE2_SIGNALING	18	-0.60876	-1.60846	0.0046083	0.0665037	0.999	3039	tags=50%, list=19%, signal=62%
MSKCC Batch	REACTOME_G_ALPHA_I_SIGNALLING_EVENTS	347	-0.389558	-1.59922	0	0.072469	0.999	3472	tags=33%, list=22%, signal=41%
MSKCC Batch	REACTOME_ACTIVATION_OF_KAINATE_RECEPTORS_UPON_GLUTAMATE_BINDING	28	-0.542298	-1.59903	0.0217077	0.0720512	0.999	1249	tags=25%, list=8%, signal=27%
MSKCC Batch	REACTOME_NETRIN_1_SIGNALING	47	-0.495284	-1.59263	0.00837989	0.0761476	1	2795	tags=30%, list=18%, signal=36%
MSKCC Batch	KEGG_NOD_LIKE_RECEPTOR_SIGNALING_PATHWAY	60	-0.469601	-1.59251	0.0077821	0.0756317	1	3562	tags=38%, list=22%, signal=49%
MSKCC Batch	REACTOME_GPVI_MEDIATED_ACTIVATION_CASCADE	34	-0.524754	-1.58766	0.0131195	0.0786633	1	3840	tags=47%, list=24%, signal=62%
MSKCC Batch	BIOCARTA_FCER1_PATHWAY	38	-0.512702	-1.58556	0.0109739	0.0798187	1	3840	tags=50%, list=24%, signal=66%
MSKCC Batch	REACTOME_INFLAMMASOMES	20	-0.574197	-1.58439	0.0231125	0.0801108	1	1568	tags=30%, list=10%, signal=33%
MSKCC Batch	REACTOME_PLASMA_LIPOPROTEIN_ASSEMBLY_REMODELING_AND_CLEARANCE	69	-0.457046	-1.58377	0.00771208	0.0800064	1	2763	tags=26%, list=17%, signal=31%
MSKCC Batch	REACTOME_NUCLEAR_EVENTS_KINASE_AND_TRANSCRIPTION_FACTOR_ACTIVATION	25	-0.547166	-1.58207	0.0185714	0.0807791	1	2332	tags=36%, list=15%, signal=42%
MSKCC Batch	KEGG_COMPLEMENT_AND_COAGULATION_CASCADES	66	-0.462113	-1.58012	0.00253165	0.0817229	1	4726	tags=48%, list=30%, signal=69%
MSKCC Batch	REACTOME_ADHERENS_JUNCTIONS_INTERACTIONS	26	-0.544418	-1.57893	0.016129	0.0819555	1	415	tags=15%, list=3%, signal=16%
MSKCC Batch	REACTOME_THROMBIN_SIGNALLING_THROUGH_PROTEINASE_ACTIVATED_RECEPTORS_PARS	30	-0.527586	-1.57883	0.0226308	0.0814125	1	2304	tags=33%, list=15%, signal=39%
MSKCC Batch	BIOCARTA_STATHMIN_PATHWAY	19	-0.598492	-1.57594	0.0193452	0.0829829	1	1716	tags=37%, list=11%, signal=41%
MSKCC Batch	REACTOME_TRIGLYCERIDE_CATABOLISM	21	-0.572443	-1.57499	0.0336257	0.0831171	1	3218	tags=38%, list=20%, signal=48%
MSKCC Batch	KEGG_ACUTE_MYELOID_LEUKEMIA	57	-0.469688	-1.57226	0.00911458	0.0847125	1	3964	tags=35%, list=25%, signal=47%
MSKCC Batch	REACTOME_SUMOYLATION_OF_INTRACELLULAR_RECEPTORS	30	-0.532201	-1.56943	0.0185714	0.0861884	1	1612	tags=23%, list=10%, signal=26%
MSKCC Batch	REACTOME_SIGNALING_BY_NOTCH1_IN_CANCER	57	-0.467653	-1.5623	0.00662252	0.0917095	1	4181	tags=39%, list=26%, signal=52%
MSKCC Batch	BIOCARTA_TGFB_PATHWAY	19	-0.581795	-1.56024	0.0164425	0.0930185	1	4983	tags=74%, list=31%, signal=107%
MSKCC Batch	BIOCARTA_IL2_PATHWAY	22	-0.552747	-1.55924	0.0275229	0.0931971	1	4185	tags=50%, list=26%, signal=68%
MSKCC Batch	REACTOME_TOLL_LIKE_RECEPTOR_CASCADES	150	-0.405603	-1.55819	0.00342466	0.0934415	1	4557	tags=41%, list=29%, signal=57%
MSKCC Batch	REACTOME_TCR_SIGNALING	111	-0.422168	-1.55553	0.00708383	0.0952729	1	3625	tags=29%, list=23%, signal=37%
MSKCC Batch	KEGG_SYSTEMIC_LUPUS_ERYTHEMATOSUS	121	-0.418167	-1.55301	0.00121065	0.0968703	1	3473	tags=33%, list=22%, signal=42%
MSKCC Batch	REACTOME_CHAPERONE_MEDIATED_AUTOPHAGY	16	-0.601343	-1.55203	0.0182371	0.0971127	1	3136	tags=38%, list=20%, signal=47%
MSKCC Batch	REACTOME_SIGNALING_BY_RECEPTOR_TYROSINE_KINASES	453	-0.370914	-1.54873	0	0.0993156	1	3604	tags=31%, list=23%, signal=39%
MSKCC Batch	REACTOME_SIGNALING_BY_PDGF	57	-0.462914	-1.54659	0.0129702	0.10064	1	3527	tags=40%, list=22%, signal=52%
MSKCC Batch	REACTOME_DAG_AND_IP3_SIGNALING	38	-0.498487	-1.54454	0.013624	0.102004	1	1628	tags=29%, list=10%, signal=32%
MSKCC Batch	REACTOME_PRESYNAPTIC_FUNCTION_OF_KAINATE_RECEPTORS	19	-0.570999	-1.54432	0.0382353	0.10153	1	892	tags=26%, list=6%, signal=28%
MSKCC Batch	KEGG_MAPK_SIGNALING_PATHWAY	251	-0.382733	-1.54276	0	0.102323	1	3853	tags=32%, list=24%, signal=42%
MSKCC Batch	BIOCARTA_ETS_PATHWAY	17	-0.592555	-1.5415	0.0349014	0.102737	1	4181	tags=53%, list=26%, signal=72%
MSKCC Batch	REACTOME_NUCLEOTIDE_LIKE_PURINERGIC_RECEPTORS	15	-0.618331	-1.53964	0.0340557	0.103867	1	3285	tags=67%, list=21%, signal=84%
MSKCC Batch	REACTOME_TNFS_BIND_THEIR_PHYSIOLOGICAL_RECEPTORS	28	-0.535372	-1.53608	0.0206186	0.106511	1	3624	tags=57%, list=23%, signal=74%
MSKCC Batch	REACTOME_CD209_DC_SIGN_SIGNALING	20	-0.573182	-1.53407	0.0245023	0.108034	1	4040	tags=45%, list=25%, signal=60%
MSKCC Batch	REACTOME_CASPASE_ACTIVATION_VIA_EXTRINSIC_APOPTOTIC_SIGNALLING_PATHWAY	26	-0.524057	-1.53138	0.0461095	0.109629	1	1222	tags=23%, list=8%, signal=25%
MSKCC Batch	REACTOME_FORMATION_OF_FIBRIN_CLOT_CLOTTING_CASCADE	36	-0.490645	-1.52989	0.0284939	0.110405	1	3812	tags=47%, list=24%, signal=62%
MSKCC Batch	BIOCARTA_HDAC_PATHWAY	23	-0.540827	-1.52493	0.0322108	0.114645	1	3492	tags=39%, list=22%, signal=50%
MSKCC Batch	BIOCARTA_BCR_PATHWAY	32	-0.501561	-1.52001	0.0242165	0.119005	1	3823	tags=53%, list=24%, signal=70%
MSKCC Batch	BIOCARTA_HIF_PATHWAY	15	-0.58372	-1.51836	0.0457317	0.11984	1	865	tags=27%, list=5%, signal=28%
MSKCC Batch	KEGG_PROSTATE_CANCER	88	-0.421119	-1.51236	0.0101266	0.125372	1	4112	tags=36%, list=26%, signal=49%
MSKCC Batch	REACTOME_RAP1_SIGNALLING	15	-0.589943	-1.51003	0.0367534	0.127265	1	1378	tags=27%, list=9%, signal=29%
MSKCC Batch	REACTOME_REGULATION_OF_SIGNALING_BY_CBL	22	-0.54833	-1.50898	0.0366569	0.127587	1	4785	tags=55%, list=30%, signal=78%
MSKCC Batch	REACTOME_THE_ROLE_OF_NEF_IN_HIV_1_REPLICATION_AND_DISEASE_PATHOGENESIS	28	-0.51169	-1.50826	0.0414815	0.127732	1	2718	tags=36%, list=17%, signal=43%
MSKCC Batch	REACTOME_SIGNAL_AMPLIFICATION	29	-0.515443	-1.50663	0.0298063	0.128589	1	892	tags=21%, list=6%, signal=22%
MSKCC Batch	REACTOME_MAPK_TARGETS_NUCLEAR_EVENTS_MEDIATED_BY_MAP_KINASES	31	-0.507018	-1.50578	0.02	0.128791	1	3647	tags=42%, list=23%, signal=54%
MSKCC Batch	REACTOME_PRE_NOTCH_PROCESSING_IN_GOLGI	18	-0.563667	-1.50354	0.0384047	0.130439	1	1689	tags=28%, list=11%, signal=31%
MSKCC Batch	KEGG_MTOR_SIGNALING_PATHWAY	51	-0.455114	-1.49966	0.0232258	0.133668	1	2564	tags=27%, list=16%, signal=33%
MSKCC Batch	REACTOME_NCAM_SIGNALING_FOR_NEURITE_OUT_GROWTH	61	-0.444775	-1.49948	0.0193548	0.133095	1	1938	tags=30%, list=12%, signal=33%
MSKCC Batch	REACTOME_ANTIGEN_PRESENTATION:_FOLDING_ASSEMBLY_AND_PEPTIDE_LOADING_OF_CLASS_I_MHC	25	-0.521841	-1.49517	0.05	0.137452	1	5253	tags=64%, list=33%, signal=96%
MSKCC Batch	KEGG_NOTCH_SIGNALING_PATHWAY	47	-0.466276	-1.49359	0.022973	0.138434	1	1461	tags=23%, list=9%, signal=26%
MSKCC Batch	REACTOME_ION_HOMEOSTASIS	53	-0.449096	-1.49111	0.0207254	0.140635	1	2084	tags=26%, list=13%, signal=30%
MSKCC Batch	REACTOME_DISEASES_OF_IMMUNE_SYSTEM	24	-0.532709	-1.48933	0.0396947	0.141885	1	4427	tags=50%, list=28%, signal=69%
MSKCC Batch	BIOCARTA_NFAT_PATHWAY	48	-0.456905	-1.48884	0.0277411	0.141587	1	3858	tags=38%, list=24%, signal=49%
MSKCC Batch	REACTOME_NEGATIVE_REGULATION_OF_THE_PI3K_AKT_NETWORK	106	-0.402333	-1.48685	0.0123001	0.143136	1	3860	tags=37%, list=24%, signal=48%
MSKCC Batch	REACTOME_COMMON_PATHWAY_OF_FIBRIN_CLOT_FORMATION	20	-0.534467	-1.48625	0.0449775	0.143047	1	3623	tags=55%, list=23%, signal=71%
MSKCC Batch	REACTOME_PHASE_2_PLATEAU_PHASE	22	-0.533077	-1.48491	0.0500759	0.143908	1	2496	tags=36%, list=16%, signal=43%
MSKCC Batch	REACTOME_THROMBOXANE_SIGNALLING_THROUGH_TP_RECEPTOR	21	-0.550075	-1.48246	0.0434783	0.145962	1	892	tags=24%, list=6%, signal=25%
MSKCC Batch	REACTOME_MOLECULES_ASSOCIATED_WITH_ELASTIC_FIBRES	37	-0.483451	-1.48226	0.0402219	0.145384	1	1739	tags=35%, list=11%, signal=39%
MSKCC Batch	REACTOME_SIGNALING_BY_NOTCH4	81	-0.419702	-1.47945	0.0151133	0.147984	1	1461	tags=12%, list=9%, signal=14%
MSKCC Batch	REACTOME_G_PROTEIN_BETA:GAMMA_SIGNALLING	30	-0.493119	-1.47282	0.0384047	0.155307	1	2304	tags=30%, list=15%, signal=35%
MSKCC Batch	BIOCARTA_NGF_PATHWAY	20	-0.546803	-1.47245	0.0399408	0.154861	1	3823	tags=45%, list=24%, signal=59%
MSKCC Batch	BIOCARTA_ERK_PATHWAY	27	-0.504137	-1.46983	0.0437956	0.157297	1	3848	tags=41%, list=24%, signal=54%
MSKCC Batch	REACTOME_TRIGLYCERIDE_METABOLISM	32	-0.488623	-1.46809	0.0386266	0.158738	1	1952	tags=22%, list=12%, signal=25%
MSKCC Batch	REACTOME_PEPTIDE_HORMONE_METABOLISM	78	-0.413229	-1.4676	0.0150565	0.158427	1	2420	tags=24%, list=15%, signal=29%
MSKCC Batch	REACTOME_G_ALPHA_Z_SIGNALLING_EVENTS	45	-0.455975	-1.46737	0.0284168	0.157913	1	2841	tags=36%, list=18%, signal=43%
MSKCC Batch	REACTOME_DISEASES_ASSOCIATED_WITH_O_GLYCOSYLATION_OF_PROTEINS	60	-0.43021	-1.4663	0.0208877	0.158477	1	2240	tags=32%, list=14%, signal=37%
MSKCC Batch	BIOCARTA_MET_PATHWAY	33	-0.48866	-1.46404	0.0426743	0.160442	1	4983	tags=55%, list=31%, signal=79%
MSKCC Batch	KEGG_ALDOSTERONE_REGULATED_SODIUM_REABSORPTION	40	-0.471234	-1.46192	0.0349462	0.162332	1	3127	tags=40%, list=20%, signal=50%
MSKCC Batch	BIOCARTA_CASPASE_PATHWAY	22	-0.52701	-1.46175	0.048855	0.16166	1	2647	tags=36%, list=17%, signal=44%
MSKCC Batch	REACTOME_ASSEMBLY_OF_COLLAGEN_FIBRILS_AND_OTHER_MULTIMERIC_STRUCTURES	58	-0.436339	-1.46167	0.0323415	0.16092	1	1670	tags=29%, list=11%, signal=33%
MSKCC Batch	REACTOME_TOLL_LIKE_RECEPTOR_TLR1:TLR2_CASCADE	97	-0.401472	-1.45852	0.0172202	0.164165	1	4468	tags=38%, list=28%, signal=53%
MSKCC Batch	REACTOME_CD28_DEPENDENT_PI3K_AKT_SIGNALING	21	-0.53098	-1.45815	0.0551416	0.163753	1	3057	tags=48%, list=19%, signal=59%
MSKCC Batch	KEGG_NON_SMALL_CELL_LUNG_CANCER	54	-0.433795	-1.45537	0.025266	0.166542	1	3823	tags=41%, list=24%, signal=53%
MSKCC Batch	REACTOME_TOLL_LIKE_RECEPTOR_4_TLR4_CASCADE	127	-0.386319	-1.45514	0.00695249	0.165996	1	4557	tags=40%, list=29%, signal=56%
MSKCC Batch	REACTOME_THE_NLRP3_INFLAMMASOME	15	-0.582122	-1.45422	0.0685358	0.166247	1	3562	tags=40%, list=22%, signal=52%
MSKCC Batch	REACTOME_SIGNALING_BY_SCF_KIT	43	-0.457916	-1.45186	0.0359521	0.168514	1	3265	tags=42%, list=21%, signal=53%
MSKCC Batch	REACTOME_RHO_GTPASE_CYCLE	137	-0.384449	-1.45071	0.010551	0.169149	1	3863	tags=39%, list=24%, signal=51%
MSKCC Batch	KEGG_LEUKOCYTE_TRANSENDOTHELIAL_MIGRATION	110	-0.395848	-1.45067	0.0167264	0.168347	1	2600	tags=27%, list=16%, signal=32%
MSKCC Batch	REACTOME_ADP_SIGNALLING_THROUGH_P2Y_PURINOCEPTOR_1	23	-0.516067	-1.44974	0.0608696	0.16868	1	892	tags=22%, list=6%, signal=23%
MSKCC Batch	REACTOME_ESTROGEN_DEPENDENT_NUCLEAR_EVENTS_DOWNSTREAM_OF_ESR_MEMBRANE_SIGNALING	24	-0.503656	-1.4488	0.0577201	0.169097	1	5132	tags=67%, list=32%, signal=98%
MSKCC Batch	REACTOME_REGULATION_OF_INSULIN_LIKE_GROWTH_FACTOR_IGF_TRANSPORT_AND_UPTAKE_BY_INSULIN_LIKE_GROWTH_FACTOR_BINDING_PROTEINS_IGFBPS	116	-0.387705	-1.44789	0.0126437	0.169471	1	2704	tags=24%, list=17%, signal=29%
MSKCC Batch	REACTOME_NON_INTEGRIN_MEMBRANE_ECM_INTERACTIONS	59	-0.428775	-1.44495	0.0331633	0.17264	1	1447	tags=27%, list=9%, signal=30%
MSKCC Batch	REACTOME_CLASS_B_2_SECRETIN_FAMILY_RECEPTORS	83	-0.408174	-1.44437	0.0228717	0.172565	1	2503	tags=28%, list=16%, signal=33%
MSKCC Batch	BIOCARTA_CARDIACEGF_PATHWAY	17	-0.552918	-1.442	0.0706605	0.174858	1	1663	tags=29%, list=10%, signal=33%
MSKCC Batch	REACTOME_BASIGIN_INTERACTIONS	25	-0.505003	-1.44029	0.058906	0.176187	1	2743	tags=36%, list=17%, signal=43%
MSKCC Batch	REACTOME_NUCLEOTIDE_BINDING_DOMAIN_LEUCINE_RICH_REPEAT_CONTAINING_RECEPTOR_NLR_SIGNALING_PATHWAYS	54	-0.429309	-1.43656	0.0370861	0.180313	1	2783	tags=26%, list=18%, signal=31%
MSKCC Batch	REACTOME_PLATELET_CALCIUM_HOMEOSTASIS	26	-0.504278	-1.43595	0.0740203	0.180347	1	2084	tags=27%, list=13%, signal=31%
MSKCC Batch	KEGG_PATHWAYS_IN_CANCER	315	-0.352712	-1.43568	0.00105152	0.179839	1	3851	tags=34%, list=24%, signal=44%
MSKCC Batch	REACTOME_NUCLEAR_RECEPTOR_TRANSCRIPTION_PATHWAY	52	-0.442077	-1.43542	0.0430108	0.179421	1	1612	tags=21%, list=10%, signal=23%
MSKCC Batch	REACTOME_O_GLYCOSYLATION_OF_TSR_DOMAIN_CONTAINING_PROTEINS	35	-0.47346	-1.43498	0.0416667	0.179132	1	2471	tags=43%, list=16%, signal=51%
MSKCC Batch	REACTOME_KERATAN_SULFATE_BIOSYNTHESIS	26	-0.500112	-1.43496	0.0539007	0.178333	1	2426	tags=35%, list=15%, signal=41%
MSKCC Batch	REACTOME_INTEGRIN_SIGNALING	27	-0.491943	-1.43385	0.0520984	0.178993	1	4090	tags=44%, list=26%, signal=60%
MSKCC Batch	BIOCARTA_NKCELLS_PATHWAY	20	-0.527248	-1.43364	0.0695518	0.178346	1	4983	tags=60%, list=31%, signal=87%
MSKCC Batch	REACTOME_G_ALPHA_12_13_SIGNALLING_EVENTS	77	-0.407012	-1.4329	0.0319693	0.178525	1	3524	tags=35%, list=22%, signal=45%
MSKCC Batch	KEGG_PROGESTERONE_MEDIATED_OOCYTE_MATURATION	83	-0.400977	-1.42871	0.0218978	0.183131	1	2514	tags=24%, list=16%, signal=28%
MSKCC Batch	REACTOME_CONSTITUTIVE_SIGNALING_BY_ABERRANT_PI3K_IN_CANCER	71	-0.412447	-1.42761	0.0189394	0.183798	1	3860	tags=41%, list=24%, signal=54%
MSKCC Batch	REACTOME_CD28_CO_STIMULATION	32	-0.470583	-1.42655	0.0599144	0.184266	1	3265	tags=44%, list=21%, signal=55%
MSKCC Batch	KEGG_OLFACTORY_TRANSDUCTION	51	-0.432249	-1.42466	0.0403768	0.186185	1	2295	tags=22%, list=14%, signal=25%
MSKCC Batch	BIOCARTA_ECM_PATHWAY	19	-0.535714	-1.41887	0.0684134	0.19343	1	4983	tags=63%, list=31%, signal=92%
MSKCC Batch	BIOCARTA_GH_PATHWAY	27	-0.484192	-1.4176	0.065967	0.194549	1	3039	tags=41%, list=19%, signal=50%
MSKCC Batch	REACTOME_INTERLEUKIN_12_SIGNALING	45	-0.439862	-1.41596	0.0691995	0.196067	1	2647	tags=22%, list=17%, signal=27%
MSKCC Batch	BIOCARTA_NTHI_PATHWAY	21	-0.517138	-1.41429	0.0683891	0.197624	1	4112	tags=43%, list=26%, signal=58%
MSKCC Batch	REACTOME_ANTIGEN_ACTIVATES_B_CELL_RECEPTOR_BCR_LEADING_TO_GENERATION_OF_SECOND_MESSENGERS	29	-0.478573	-1.41364	0.0737589	0.19771	1	4838	tags=59%, list=30%, signal=84%
MSKCC Batch	REACTOME_NRIF_SIGNALS_CELL_DEATH_FROM_THE_NUCLEUS	16	-0.546531	-1.41219	0.0613497	0.198931	1	1546	tags=19%, list=10%, signal=21%
MSKCC Batch	REACTOME_ROLE_OF_LAT2_NTAL_LAB_ON_CALCIUM_MOBILIZATION	16	-0.555172	-1.41153	0.0696594	0.198957	1	4785	tags=56%, list=30%, signal=80%
MSKCC Batch	REACTOME_MAPK_FAMILY_SIGNALING_CASCADES	278	-0.347741	-1.40976	0.00317797	0.200834	1	3999	tags=29%, list=25%, signal=38%
MSKCC Batch	REACTOME_GABA_RECEPTOR_ACTIVATION	51	-0.428881	-1.40874	0.0400534	0.201511	1	3031	tags=31%, list=19%, signal=39%
MSKCC Batch	BIOCARTA_TFF_PATHWAY	23	-0.498712	-1.40813	0.0755556	0.201526	1	3039	tags=43%, list=19%, signal=54%
MSKCC Batch	REACTOME_INITIAL_TRIGGERING_OF_COMPLEMENT	21	-0.513296	-1.40713	0.0717489	0.202142	1	3402	tags=48%, list=21%, signal=61%
MSKCC Batch	REACTOME_PHASE_0_RAPID_DEPOLARISATION	39	-0.436123	-1.40343	0.05	0.206918	1	1501	tags=23%, list=9%, signal=25%
MSKCC Batch	REACTOME_NRAGE_SIGNALS_DEATH_THROUGH_JNK	58	-0.413353	-1.40032	0.0611979	0.21067	1	1607	tags=19%, list=10%, signal=21%
MSKCC Batch	REACTOME_CA_DEPENDENT_EVENTS	34	-0.45832	-1.40028	0.0532213	0.209803	1	1938	tags=29%, list=12%, signal=33%
MSKCC Batch	REACTOME_SIGNALING_BY_NTRK1_TRKA	78	-0.398621	-1.39971	0.0473146	0.209783	1	4203	tags=37%, list=26%, signal=50%
MSKCC Batch	KEGG_TYPE_II_DIABETES_MELLITUS	45	-0.433446	-1.39631	0.0577181	0.214067	1	2514	tags=29%, list=16%, signal=34%
MSKCC Batch	KEGG_ADIPOCYTOKINE_SIGNALING_PATHWAY	66	-0.399418	-1.39549	0.0408163	0.214337	1	5033	tags=39%, list=32%, signal=57%
MSKCC Batch	KEGG_REGULATION_OF_ACTIN_CYTOSKELETON	201	-0.353484	-1.39475	0.0100111	0.214543	1	3711	tags=31%, list=23%, signal=40%
MSKCC Batch	REACTOME_NEGATIVE_REGULATION_OF_NMDA_RECEPTOR_MEDIATED_NEURONAL_TRANSMISSION	19	-0.520464	-1.39465	0.0832117	0.21379	1	1501	tags=26%, list=9%, signal=29%
MSKCC Batch	BIOCARTA_LAIR_PATHWAY	16	-0.54474	-1.39369	0.0864198	0.214418	1	4726	tags=56%, list=30%, signal=80%
MSKCC Batch	REACTOME_OVARIAN_TUMOR_DOMAIN_PROTEASES	38	-0.444749	-1.39303	0.0714286	0.214562	1	4533	tags=47%, list=29%, signal=66%
MSKCC Batch	REACTOME_AMYLOID_FIBER_FORMATION	103	-0.383274	-1.39281	0.0253623	0.214019	1	5829	tags=46%, list=37%, signal=72%
MSKCC Batch	BIOCARTA_IL6_PATHWAY	21	-0.501669	-1.39134	0.0751105	0.215419	1	5132	tags=52%, list=32%, signal=77%
MSKCC Batch	REACTOME_VASOPRESSIN_REGULATES_RENAL_WATER_HOMEOSTASIS_VIA_AQUAPORINS	40	-0.442825	-1.3911	0.0713306	0.214867	1	1628	tags=23%, list=10%, signal=25%
MSKCC Batch	REACTOME_OTHER_INTERLEUKIN_SIGNALING	276	-0.342283	-1.38924	0.00322928	0.216778	1	3039	tags=22%, list=19%, signal=27%
MSKCC Batch	REACTOME_RUNX2_REGULATES_BONE_DEVELOPMENT	29	-0.477813	-1.38823	0.0806676	0.217402	1	3037	tags=34%, list=19%, signal=43%
MSKCC Batch	REACTOME_SIGNALING_BY_NOTCH	223	-0.351385	-1.38738	0.00981461	0.217787	1	3473	tags=22%, list=22%, signal=27%
MSKCC Batch	REACTOME_DOWNSTREAM_TCR_SIGNALING	91	-0.391472	-1.38544	0.0477941	0.219956	1	2531	tags=22%, list=16%, signal=26%
MSKCC Batch	BIOCARTA_FMLP_PATHWAY	33	-0.46626	-1.38301	0.0868347	0.222992	1	4304	tags=42%, list=27%, signal=58%
MSKCC Batch	REACTOME_INSULIN_PROCESSING	24	-0.49665	-1.38277	0.0942249	0.222522	1	2293	tags=29%, list=14%, signal=34%
MSKCC Batch	REACTOME_SIGNALING_BY_NOTCH1	72	-0.396784	-1.38248	0.0435339	0.222108	1	3652	tags=31%, list=23%, signal=40%
MSKCC Batch	KEGG_GLYCOSAMINOGLYCAN_BIOSYNTHESIS_CHONDROITIN_SULFATE	22	-0.49317	-1.38176	0.103858	0.22238	1	1472	tags=27%, list=9%, signal=30%
MSKCC Batch	REACTOME_MET_PROMOTES_CELL_MOTILITY	41	-0.434737	-1.38109	0.0727763	0.222452	1	3215	tags=44%, list=20%, signal=55%
MSKCC Batch	KEGG_BIOSYNTHESIS_OF_UNSATURATED_FATTY_ACIDS	20	-0.503998	-1.38004	0.0981595	0.223152	1	2002	tags=35%, list=13%, signal=40%
MSKCC Batch	REACTOME_GROWTH_HORMONE_RECEPTOR_SIGNALING	23	-0.489108	-1.37775	0.0948276	0.225939	1	4983	tags=57%, list=31%, signal=82%
MSKCC Batch	REACTOME_SIGNALING_BY_BMP	26	-0.483451	-1.37649	0.077147	0.22707	1	3983	tags=46%, list=25%, signal=62%
MSKCC Batch	KEGG_COLORECTAL_CANCER	62	-0.402607	-1.37458	0.0394737	0.22925	1	5186	tags=55%, list=33%, signal=81%
MSKCC Batch	KEGG_CYTOSOLIC_DNA_SENSING_PATHWAY	42	-0.434783	-1.37392	0.0647773	0.229391	1	4269	tags=48%, list=27%, signal=65%
MSKCC Batch	REACTOME_SIGNALING_BY_NTRKS	97	-0.379907	-1.37359	0.0312876	0.229048	1	4203	tags=37%, list=26%, signal=50%
MSKCC Batch	REACTOME_CTLA4_INHIBITORY_SIGNALING	21	-0.501535	-1.37354	0.0901163	0.228227	1	2377	tags=33%, list=15%, signal=39%
MSKCC Batch	REACTOME_SIGNALING_BY_LIGAND_RESPONSIVE_EGFR_VARIANTS_IN_CANCER	18	-0.521108	-1.37343	0.10162	0.227497	1	3039	tags=39%, list=19%, signal=48%
MSKCC Batch	REACTOME_IKK_COMPLEX_RECRUITMENT_MEDIATED_BY_RIP1	23	-0.487367	-1.37298	0.0892308	0.227328	1	4427	tags=43%, list=28%, signal=60%
MSKCC Batch	REACTOME_INTERLEUKIN_20_FAMILY_SIGNALING	20	-0.504665	-1.36925	0.101824	0.232244	1	4185	tags=45%, list=26%, signal=61%
MSKCC Batch	REACTOME_CARGO_CONCENTRATION_IN_THE_ER	30	-0.458982	-1.36881	0.0988372	0.232109	1	4485	tags=40%, list=28%, signal=56%
MSKCC Batch	KEGG_GAP_JUNCTION	83	-0.382824	-1.36813	0.0374532	0.23241	1	2841	tags=28%, list=18%, signal=34%
MSKCC Batch	REACTOME_ESR_MEDIATED_SIGNALING	209	-0.343543	-1.3671	0.0151679	0.233097	1	4116	tags=31%, list=26%, signal=41%
MSKCC Batch	REACTOME_OTHER_SEMAPHORIN_INTERACTIONS	19	-0.511778	-1.36681	0.100299	0.232601	1	1106	tags=26%, list=7%, signal=28%
MSKCC Batch	BIOCARTA_INSULIN_PATHWAY	21	-0.496322	-1.36601	0.111111	0.233018	1	5845	tags=62%, list=37%, signal=98%
MSKCC Batch	BIOCARTA_SPPA_PATHWAY	16	-0.536655	-1.36561	0.0990854	0.232771	1	4983	tags=75%, list=31%, signal=109%
MSKCC Batch	REACTOME_INTERLEUKIN_12_FAMILY_SIGNALING	55	-0.404984	-1.36376	0.0690104	0.235038	1	4489	tags=33%, list=28%, signal=45%
MSKCC Batch	REACTOME_CROSSLINKING_OF_COLLAGEN_FIBRILS	18	-0.502792	-1.36136	0.0960961	0.237866	1	1417	tags=39%, list=9%, signal=43%
MSKCC Batch	KEGG_VEGF_SIGNALING_PATHWAY	72	-0.389412	-1.36113	0.0535032	0.237352	1	2939	tags=29%, list=19%, signal=36%
MSKCC Batch	REACTOME_CELL_DEATH_SIGNALLING_VIA_NRAGE_NRIF_AND_NADE	74	-0.387346	-1.35927	0.0488722	0.239452	1	3453	tags=27%, list=22%, signal=34%
MSKCC Batch	REACTOME_NUCLEOSOME_ASSEMBLY	65	-0.393329	-1.35905	0.0522193	0.23896	1	5833	tags=52%, list=37%, signal=82%
MSKCC Batch	KEGG_FC_EPSILON_RI_SIGNALING_PATHWAY	76	-0.387839	-1.35637	0.0519645	0.242543	1	3840	tags=32%, list=24%, signal=41%
MSKCC Batch	KEGG_ENDOMETRIAL_CANCER	52	-0.404165	-1.35276	0.0626667	0.247924	1	2768	tags=29%, list=17%, signal=35%
MSKCC Batch	REACTOME_GRB2:SOS_PROVIDES_LINKAGE_TO_MAPK_SIGNALING_FOR_INTEGRINS	15	-0.526147	-1.35186	0.115385	0.248628	1	4090	tags=53%, list=26%, signal=72%
MSKCC Norm	REACTOME_IMMUNOREGULATORY_INTERACTIONS_BETWEEN_A_LYMPHOID_AND_A_NON_LYMPHOID_CELL	121	-0.626647	-2.34881	0	0	0	3053	tags=56%, list=19%, signal=69%
MSKCC Norm	KEGG_GRAFT_VERSUS_HOST_DISEASE	36	-0.733691	-2.27435	0	0	0	3053	tags=78%, list=19%, signal=96%
MSKCC Norm	KEGG_ALLOGRAFT_REJECTION	34	-0.735557	-2.26937	0	0	0	3053	tags=76%, list=19%, signal=94%
MSKCC Norm	REACTOME_NITRIC_OXIDE_STIMULATES_GUANYLATE_CYCLASE	20	-0.83436	-2.24295	0	0	0	1778	tags=70%, list=11%, signal=79%
MSKCC Norm	KEGG_VASCULAR_SMOOTH_MUSCLE_CONTRACTION	109	-0.603185	-2.2321	0	0	0	2039	tags=36%, list=13%, signal=41%
MSKCC Norm	BIOCARTA_NO1_PATHWAY	26	-0.76981	-2.21324	0	0	0	716	tags=35%, list=5%, signal=36%
MSKCC Norm	REACTOME_PHOSPHORYLATION_OF_CD3_AND_TCR_ZETA_CHAINS	18	-0.816068	-2.15827	0	0	0	2518	tags=89%, list=16%, signal=106%
MSKCC Norm	REACTOME_TRANSLOCATION_OF_ZAP_70_TO_IMMUNOLOGICAL_SYNAPSE	15	-0.842155	-2.14921	0	0	0	2518	tags=100%, list=16%, signal=119%
MSKCC Norm	REACTOME_CGMP_EFFECTS	16	-0.820598	-2.14456	0	0	0	1662	tags=63%, list=10%, signal=70%
MSKCC Norm	REACTOME_BINDING_AND_UPTAKE_OF_LIGANDS_BY_SCAVENGER_RECEPTORS	41	-0.660385	-2.13623	0	0	0	2699	tags=49%, list=17%, signal=59%
MSKCC Norm	KEGG_AUTOIMMUNE_THYROID_DISEASE	37	-0.686632	-2.12684	0	0	0	3053	tags=70%, list=19%, signal=87%
MSKCC Norm	KEGG_CYTOKINE_CYTOKINE_RECEPTOR_INTERACTION	234	-0.528399	-2.11622	0	0.000159158	0.002	3638	tags=51%, list=23%, signal=65%
MSKCC Norm	KEGG_NEUROACTIVE_LIGAND_RECEPTOR_INTERACTION	222	-0.530953	-2.11515	0	0.000146915	0.002	3566	tags=46%, list=22%, signal=58%
MSKCC Norm	KEGG_HEMATOPOIETIC_CELL_LINEAGE	83	-0.59462	-2.10637	0	0.000136421	0.002	3518	tags=52%, list=22%, signal=66%
MSKCC Norm	REACTOME_SIGNALING_BY_NOTCH3	48	-0.638526	-2.10146	0	0.00019137	0.003	2815	tags=44%, list=18%, signal=53%
MSKCC Norm	REACTOME_GENERATION_OF_SECOND_MESSENGER_MOLECULES	28	-0.711979	-2.08663	0	0.000299708	0.005	3506	tags=71%, list=22%, signal=92%
MSKCC Norm	REACTOME_CLASS_A_1_RHODOPSIN_LIKE_RECEPTORS	256	-0.518425	-2.07786	0	0.000282078	0.005	3292	tags=43%, list=21%, signal=53%
MSKCC Norm	KEGG_TYPE_I_DIABETES_MELLITUS	40	-0.652993	-2.06576	0	0.000534509	0.01	3518	tags=70%, list=22%, signal=90%
MSKCC Norm	BIOCARTA_CTLA4_PATHWAY	20	-0.764752	-2.05498	0	0.00055877	0.011	3008	tags=85%, list=19%, signal=105%
MSKCC Norm	REACTOME_PLATELET_HOMEOSTASIS	79	-0.580629	-2.05239	0	0.000577938	0.012	1778	tags=30%, list=11%, signal=34%
MSKCC Norm	REACTOME_INTEGRIN_CELL_SURFACE_INTERACTIONS	83	-0.568716	-2.04977	0	0.000550417	0.012	1925	tags=39%, list=12%, signal=44%
MSKCC Norm	REACTOME_PD_1_SIGNALING	19	-0.764904	-2.04604	0	0.00056994	0.013	2518	tags=74%, list=16%, signal=87%
MSKCC Norm	KEGG_NATURAL_KILLER_CELL_MEDIATED_CYTOTOXICITY	115	-0.550858	-2.03898	0	0.000755658	0.018	3280	tags=50%, list=21%, signal=62%
MSKCC Norm	KEGG_ANTIGEN_PROCESSING_AND_PRESENTATION	65	-0.593545	-2.03201	0	0.000804184	0.02	3906	tags=54%, list=25%, signal=71%
MSKCC Norm	REACTOME_NOTCH3_ACTIVATION_AND_TRANSMISSION_OF_SIGNAL_TO_THE_NUCLEUS	24	-0.706597	-2.0212	0	0.000925607	0.024	1244	tags=29%, list=8%, signal=32%
MSKCC Norm	REACTOME_INTERLEUKIN_10_SIGNALING	43	-0.634083	-2.02102	0	0.000890006	0.024	3518	tags=58%, list=22%, signal=75%
MSKCC Norm	KEGG_LEISHMANIA_INFECTION	68	-0.586068	-2.00841	0.00130378	0.00110662	0.031	3626	tags=54%, list=23%, signal=70%
MSKCC Norm	REACTOME_PLATELET_ACTIVATION_SIGNALING_AND_AGGREGATION	249	-0.503427	-2.00519	0	0.00120479	0.035	3541	tags=38%, list=22%, signal=48%
MSKCC Norm	BIOCARTA_NO2IL12_PATHWAY	15	-0.796096	-1.98784	0	0.00159485	0.047	2615	tags=87%, list=16%, signal=104%
MSKCC Norm	REACTOME_ECM_PROTEOGLYCANS	73	-0.565649	-1.98342	0	0.00160669	0.049	1750	tags=37%, list=11%, signal=41%
MSKCC Norm	REACTOME_G_ALPHA_Q_SIGNALLING_EVENTS	191	-0.507995	-1.97895	0	0.00170824	0.054	2369	tags=34%, list=15%, signal=40%
MSKCC Norm	REACTOME_EXTRACELLULAR_MATRIX_ORGANIZATION	282	-0.488739	-1.9755	0	0.00180597	0.059	1750	tags=29%, list=11%, signal=32%
MSKCC Norm	KEGG_CALCIUM_SIGNALING_PATHWAY	163	-0.508266	-1.96139	0	0.00201248	0.068	2204	tags=33%, list=14%, signal=38%
MSKCC Norm	REACTOME_SMOOTH_MUSCLE_CONTRACTION	35	-0.636282	-1.96097	0	0.00195329	0.068	943	tags=29%, list=6%, signal=30%
MSKCC Norm	KEGG_PPAR_SIGNALING_PATHWAY	65	-0.569359	-1.9586	0	0.00206446	0.073	1371	tags=28%, list=9%, signal=30%
MSKCC Norm	REACTOME_COSTIMULATION_BY_THE_CD28_FAMILY	64	-0.575958	-1.95148	0	0.00222374	0.081	3443	tags=52%, list=22%, signal=66%
MSKCC Norm	REACTOME_PEPTIDE_LIGAND_BINDING_RECEPTORS	151	-0.503464	-1.94669	0	0.00221529	0.083	3292	tags=44%, list=21%, signal=55%
MSKCC Norm	REACTOME_INTERLEUKIN_2_FAMILY_SIGNALING	42	-0.618712	-1.94553	0	0.00225901	0.087	4358	tags=55%, list=27%, signal=75%
MSKCC Norm	REACTOME_CHEMOKINE_RECEPTORS_BIND_CHEMOKINES	45	-0.604795	-1.94071	0	0.00237275	0.094	3120	tags=62%, list=20%, signal=77%
MSKCC Norm	KEGG_JAK_STAT_SIGNALING_PATHWAY	131	-0.513302	-1.93805	0	0.00248157	0.1	4032	tags=48%, list=25%, signal=64%
MSKCC Norm	REACTOME_GPCR_LIGAND_BINDING	363	-0.474955	-1.93644	0	0.00253896	0.105	3496	tags=39%, list=22%, signal=49%
MSKCC Norm	KEGG_RENAL_CELL_CARCINOMA	66	-0.55902	-1.93465	0	0.00254678	0.108	3146	tags=39%, list=20%, signal=49%
MSKCC Norm	KEGG_CHEMOKINE_SIGNALING_PATHWAY	179	-0.494019	-1.93288	0	0.00257818	0.111	3414	tags=41%, list=22%, signal=52%
MSKCC Norm	REACTOME_CELL_SURFACE_INTERACTIONS_AT_THE_VASCULAR_WALL	126	-0.512096	-1.91387	0	0.00320544	0.138	2755	tags=38%, list=17%, signal=46%
MSKCC Norm	BIOCARTA_NKT_PATHWAY	26	-0.655819	-1.91311	0	0.00319854	0.141	3265	tags=65%, list=21%, signal=82%
MSKCC Norm	REACTOME_G_ALPHA_S_SIGNALLING_EVENTS	153	-0.504664	-1.91165	0	0.00325651	0.146	1819	tags=29%, list=11%, signal=33%
MSKCC Norm	REACTOME_RESPONSE_TO_ELEVATED_PLATELET_CYTOSOLIC_CA2PLUS	127	-0.507037	-1.90018	0	0.00384475	0.173	3046	tags=33%, list=19%, signal=41%
MSKCC Norm	REACTOME_NOTCH3_INTRACELLULAR_DOMAIN_REGULATES_TRANSCRIPTION	25	-0.665795	-1.89959	0.0014881	0.00380493	0.174	2597	tags=56%, list=16%, signal=67%
MSKCC Norm	REACTOME_INTERLEUKIN_RECEPTOR_SHC_SIGNALING	26	-0.662751	-1.89448	0.0014556	0.00400399	0.185	3024	tags=50%, list=19%, signal=62%
MSKCC Norm	BIOCARTA_CSK_PATHWAY	19	-0.716238	-1.87479	0	0.0051418	0.239	2467	tags=63%, list=16%, signal=75%
MSKCC Norm	BIOCARTA_EICOSANOID_PATHWAY	22	-0.673131	-1.87322	0	0.00515552	0.244	1434	tags=41%, list=9%, signal=45%
MSKCC Norm	REACTOME_COLLAGEN_CHAIN_TRIMERIZATION	42	-0.59005	-1.87118	0	0.00522299	0.252	1660	tags=40%, list=10%, signal=45%
MSKCC Norm	BIOCARTA_CTCF_PATHWAY	24	-0.654187	-1.86879	0	0.00536243	0.261	3980	tags=71%, list=25%, signal=94%
MSKCC Norm	REACTOME_COLLAGEN_BIOSYNTHESIS_AND_MODIFYING_ENZYMES	60	-0.55447	-1.86512	0	0.00564139	0.276	2373	tags=42%, list=15%, signal=49%
MSKCC Norm	REACTOME_SIGNALING_BY_ERYTHROPOIETIN	25	-0.659772	-1.86053	0.00143062	0.00595995	0.291	3280	tags=56%, list=21%, signal=70%
MSKCC Norm	KEGG_T_CELL_RECEPTOR_SIGNALING_PATHWAY	104	-0.507797	-1.85714	0	0.00623253	0.307	3806	tags=47%, list=24%, signal=62%
MSKCC Norm	REACTOME_CHONDROITIN_SULFATE_BIOSYNTHESIS	20	-0.684642	-1.84705	0	0.00739452	0.36	1482	tags=40%, list=9%, signal=44%
MSKCC Norm	KEGG_INTESTINAL_IMMUNE_NETWORK_FOR_IGA_PRODUCTION	43	-0.580414	-1.84395	0.00272851	0.00748413	0.368	3285	tags=70%, list=21%, signal=88%
MSKCC Norm	REACTOME_INTERLEUKIN_3_INTERLEUKIN_5_AND_GM_CSF_SIGNALING	47	-0.567659	-1.84164	0.00133511	0.00752285	0.373	3280	tags=43%, list=21%, signal=53%
MSKCC Norm	REACTOME_SCAVENGING_BY_CLASS_A_RECEPTORS	19	-0.681937	-1.83776	0.00148588	0.00765636	0.38	2699	tags=42%, list=17%, signal=51%
MSKCC Norm	BIOCARTA_IL12_PATHWAY	19	-0.683582	-1.83048	0.00310078	0.00854726	0.424	2615	tags=58%, list=16%, signal=69%
MSKCC Norm	KEGG_PRIMARY_IMMUNODEFICIENCY	35	-0.605044	-1.8284	0	0.00873661	0.436	4380	tags=69%, list=28%, signal=95%
MSKCC Norm	REACTOME_INTERLEUKIN_4_AND_INTERLEUKIN_13_SIGNALING	104	-0.50205	-1.82182	0	0.00947005	0.464	2987	tags=38%, list=19%, signal=46%
MSKCC Norm	BIOCARTA_SPRY_PATHWAY	17	-0.694199	-1.81513	0.00154083	0.0103674	0.498	3024	tags=59%, list=19%, signal=73%
MSKCC Norm	BIOCARTA_VEGF_PATHWAY	27	-0.621387	-1.80293	0	0.0121718	0.561	887	tags=22%, list=6%, signal=23%
MSKCC Norm	REACTOME_NOTCH4_INTRACELLULAR_DOMAIN_REGULATES_TRANSCRIPTION	20	-0.651309	-1.80236	0.00147059	0.0120611	0.564	2597	tags=55%, list=16%, signal=66%
MSKCC Norm	REACTOME_INTERFERON_ALPHA_BETA_SIGNALING	55	-0.537663	-1.80184	0	0.0119241	0.566	4148	tags=56%, list=26%, signal=76%
MSKCC Norm	BIOCARTA_INFLAM_PATHWAY	23	-0.639975	-1.80161	0.00292398	0.0117776	0.566	3505	tags=65%, list=22%, signal=84%
MSKCC Norm	KEGG_TOLL_LIKE_RECEPTOR_SIGNALING_PATHWAY	88	-0.500613	-1.79834	0	0.0120257	0.584	3626	tags=43%, list=23%, signal=56%
MSKCC Norm	KEGG_CELL_ADHESION_MOLECULES_CAMS	125	-0.479753	-1.78531	0	0.0147067	0.657	2724	tags=42%, list=17%, signal=50%
MSKCC Norm	REACTOME_METABOLISM_OF_ANGIOTENSINOGEN_TO_ANGIOTENSINS	17	-0.671652	-1.78331	0.0031348	0.0148931	0.664	1101	tags=29%, list=7%, signal=32%
MSKCC Norm	KEGG_ASTHMA	24	-0.625926	-1.77954	0	0.0152767	0.682	4299	tags=71%, list=27%, signal=97%
MSKCC Norm	REACTOME_RAF_INDEPENDENT_MAPK1_3_ACTIVATION	23	-0.632192	-1.774	0.00445104	0.0163122	0.702	2743	tags=48%, list=17%, signal=58%
MSKCC Norm	REACTOME_REGULATION_OF_TLR_BY_ENDOGENOUS_LIGAND	19	-0.668651	-1.77313	0.00453858	0.016302	0.706	3649	tags=68%, list=23%, signal=89%
MSKCC Norm	KEGG_FOCAL_ADHESION	195	-0.449301	-1.77176	0	0.0164186	0.713	3385	tags=36%, list=21%, signal=45%
MSKCC Norm	BIOCARTA_TOB1_PATHWAY	19	-0.659631	-1.76878	0.00445765	0.0169658	0.729	3797	tags=79%, list=24%, signal=104%
MSKCC Norm	REACTOME_MUSCLE_CONTRACTION	193	-0.449064	-1.76624	0	0.0173601	0.74	2670	tags=28%, list=17%, signal=34%
MSKCC Norm	KEGG_DORSO_VENTRAL_AXIS_FORMATION	23	-0.618247	-1.76191	0.00441176	0.0181772	0.755	1932	tags=48%, list=12%, signal=54%
MSKCC Norm	REACTOME_PLATELET_ADHESION_TO_EXPOSED_COLLAGEN	15	-0.704336	-1.75993	0.0015873	0.0186095	0.764	3841	tags=87%, list=24%, signal=114%
MSKCC Norm	REACTOME_DAP12_INTERACTIONS	38	-0.559785	-1.75832	0.00275862	0.0187283	0.769	5243	tags=63%, list=33%, signal=94%
MSKCC Norm	REACTOME_ELASTIC_FIBRE_FORMATION	44	-0.553601	-1.7572	0	0.0187113	0.778	1724	tags=39%, list=11%, signal=43%
MSKCC Norm	BIOCARTA_TH1TH2_PATHWAY	21	-0.644697	-1.755	0.00141643	0.0188967	0.791	3008	tags=67%, list=19%, signal=82%
MSKCC Norm	KEGG_MELANOMA	67	-0.508779	-1.74103	0	0.0222051	0.841	3806	tags=40%, list=24%, signal=53%
MSKCC Norm	KEGG_VIRAL_MYOCARDITIS	65	-0.501976	-1.73687	0	0.0231581	0.863	3053	tags=46%, list=19%, signal=57%
MSKCC Norm	KEGG_DILATED_CARDIOMYOPATHY	85	-0.486211	-1.73159	0	0.024069	0.875	3404	tags=44%, list=21%, signal=55%
MSKCC Norm	REACTOME_DEGRADATION_OF_THE_EXTRACELLULAR_MATRIX	131	-0.458874	-1.72262	0	0.0265404	0.899	1660	tags=27%, list=10%, signal=30%
MSKCC Norm	KEGG_ECM_RECEPTOR_INTERACTION	84	-0.482568	-1.72233	0.00122699	0.0263363	0.9	1750	tags=32%, list=11%, signal=36%
MSKCC Norm	REACTOME_AMINE_LIGAND_BINDING_RECEPTORS	31	-0.564927	-1.72091	0.0056338	0.0265316	0.905	3746	tags=52%, list=24%, signal=67%
MSKCC Norm	REACTOME_EFFECTS_OF_PIP2_HYDROLYSIS	25	-0.590669	-1.71431	0.00833333	0.0283963	0.924	1629	tags=40%, list=10%, signal=45%
MSKCC Norm	REACTOME_COLLAGEN_FORMATION	81	-0.479299	-1.71098	0	0.0293038	0.938	1420	tags=30%, list=9%, signal=32%
MSKCC Norm	REACTOME_EICOSANOID_LIGAND_BINDING_RECEPTORS	15	-0.677146	-1.70578	0.00612557	0.0306995	0.951	1434	tags=40%, list=9%, signal=44%
MSKCC Norm	KEGG_HYPERTROPHIC_CARDIOMYOPATHY_HCM	79	-0.481121	-1.70128	0	0.0320475	0.963	3404	tags=46%, list=21%, signal=58%
MSKCC Norm	REACTOME_DAP12_SIGNALING	29	-0.577322	-1.70073	0.0071736	0.0318897	0.963	3531	tags=48%, list=22%, signal=62%
MSKCC Norm	REACTOME_COLLAGEN_DEGRADATION	58	-0.506845	-1.70021	0.00128535	0.0316843	0.964	1660	tags=33%, list=10%, signal=36%
MSKCC Norm	BIOCARTA_IL2RB_PATHWAY	37	-0.549341	-1.69722	0.0041958	0.0323947	0.972	4981	tags=57%, list=31%, signal=83%
MSKCC Norm	REACTOME_PLASMA_LIPOPROTEIN_REMODELING	31	-0.561331	-1.69436	0.00277778	0.0333237	0.977	2081	tags=32%, list=13%, signal=37%
MSKCC Norm	REACTOME_NOTCH2_ACTIVATION_AND_TRANSMISSION_OF_SIGNAL_TO_THE_NUCLEUS	21	-0.609025	-1.69062	0.0105581	0.0344779	0.981	1244	tags=24%, list=8%, signal=26%
MSKCC Norm	REACTOME_SIGNALING_BY_NOTCH2	32	-0.562855	-1.68909	0.00289855	0.0345896	0.983	3467	tags=44%, list=22%, signal=56%
MSKCC Norm	REACTOME_INTERFERON_GAMMA_SIGNALING	85	-0.472869	-1.6838	0	0.0364635	0.985	2616	tags=38%, list=16%, signal=45%
MSKCC Norm	KEGG_PANCREATIC_CANCER	69	-0.485681	-1.68095	0.00128041	0.037362	0.986	3806	tags=38%, list=24%, signal=49%
MSKCC Norm	REACTOME_FCERI_MEDIATED_CAPLUS2_MOBILIZATION	31	-0.565828	-1.67823	0.00597907	0.0380525	0.99	3841	tags=55%, list=24%, signal=72%
MSKCC Norm	KEGG_BLADDER_CANCER	40	-0.531528	-1.67801	0.00549451	0.0377558	0.99	3850	tags=43%, list=24%, signal=56%
MSKCC Norm	KEGG_B_CELL_RECEPTOR_SIGNALING_PATHWAY	73	-0.474887	-1.67685	0.00382166	0.037886	0.99	4091	tags=48%, list=26%, signal=64%
MSKCC Norm	REACTOME_MYOGENESIS	26	-0.584774	-1.67472	0.0146628	0.0385362	0.99	2726	tags=35%, list=17%, signal=42%
MSKCC Norm	REACTOME_ACTIVATED_NOTCH1_TRANSMITS_SIGNAL_TO_THE_NUCLEUS	30	-0.563744	-1.67459	0.00574713	0.0382153	0.99	1261	tags=23%, list=8%, signal=25%
MSKCC Norm	REACTOME_ASSEMBLY_OF_ACTIVE_LPL_AND_LIPC_LIPASE_COMPLEXES	18	-0.628779	-1.6666	0.00449102	0.0412609	0.992	705	tags=28%, list=4%, signal=29%
MSKCC Norm	REACTOME_PLATELET_AGGREGATION_PLUG_FORMATION	39	-0.540352	-1.66601	0.00274348	0.0411556	0.992	4120	tags=54%, list=26%, signal=73%
MSKCC Norm	REACTOME_SIGNALING_BY_VEGF	103	-0.454357	-1.66448	0	0.0414651	0.992	2876	tags=28%, list=18%, signal=34%
MSKCC Norm	REACTOME_SIGNAL_TRANSDUCTION_BY_L1	21	-0.606907	-1.66112	0.0104634	0.0427439	0.993	1932	tags=33%, list=12%, signal=38%
MSKCC Norm	KEGG_CHRONIC_MYELOID_LEUKEMIA	73	-0.474402	-1.65246	0.00126904	0.0468595	0.995	3850	tags=40%, list=24%, signal=52%
MSKCC Norm	BIOCARTA_TCR_PATHWAY	43	-0.527538	-1.65188	0.00272851	0.0468026	0.996	3806	tags=53%, list=24%, signal=70%
MSKCC Norm	REACTOME_INTERFERON_SIGNALING	177	-0.426233	-1.65187	0	0.0463935	0.996	5007	tags=47%, list=32%, signal=69%
MSKCC Norm	REACTOME_SYNDECAN_INTERACTIONS	27	-0.568314	-1.64954	0.00721501	0.0470944	0.997	1441	tags=37%, list=9%, signal=41%
MSKCC Norm	KEGG_ARRHYTHMOGENIC_RIGHT_VENTRICULAR_CARDIOMYOPATHY_ARVC	69	-0.476682	-1.64558	0	0.0485726	0.997	1441	tags=26%, list=9%, signal=29%
MSKCC Norm	REACTOME_ROLE_OF_PHOSPHOLIPIDS_IN_PHAGOCYTOSIS	23	-0.587542	-1.6418	0.00445104	0.0502267	0.997	2844	tags=43%, list=18%, signal=53%
MSKCC Norm	KEGG_TGF_BETA_SIGNALING_PATHWAY	85	-0.462521	-1.63659	0	0.052776	0.998	4032	tags=42%, list=25%, signal=56%
MSKCC Norm	BIOCARTA_PAR1_PATHWAY	19	-0.612777	-1.63533	0.017673	0.0529672	0.998	2608	tags=47%, list=16%, signal=57%
MSKCC Norm	REACTOME_METABOLISM_OF_NITRIC_OXIDE:_ENOS_ACTIVATION_AND_REGULATION	15	-0.641376	-1.63465	0.0107527	0.0529521	0.998	1091	tags=27%, list=7%, signal=29%
MSKCC Norm	KEGG_GLIOMA	64	-0.472202	-1.63086	0.00521512	0.0547812	0.998	3806	tags=39%, list=24%, signal=51%
MSKCC Norm	REACTOME_NCAM1_INTERACTIONS	40	-0.516057	-1.62344	0.00970874	0.0583824	1	1660	tags=33%, list=10%, signal=36%
MSKCC Norm	KEGG_ACUTE_MYELOID_LEUKEMIA	57	-0.470792	-1.60483	0.00394218	0.0700772	1	3937	tags=35%, list=25%, signal=47%
MSKCC Norm	REACTOME_CARDIAC_CONDUCTION	130	-0.424143	-1.60033	0.00117371	0.0727037	1	2635	tags=28%, list=17%, signal=33%
MSKCC Norm	BIOCARTA_FCER1_PATHWAY	38	-0.512502	-1.5994	0.0123967	0.07282	1	3841	tags=50%, list=24%, signal=66%
MSKCC Norm	REACTOME_PLASMA_LIPOPROTEIN_ASSEMBLY_REMODELING_AND_CLEARANCE	69	-0.458127	-1.59796	0.0062422	0.0732525	1	2740	tags=26%, list=17%, signal=31%
MSKCC Norm	BIOCARTA_IL7_PATHWAY	16	-0.620367	-1.59733	0.0143541	0.0730832	1	4779	tags=69%, list=30%, signal=98%
MSKCC Norm	REACTOME_TIE2_SIGNALING	18	-0.60918	-1.59623	0.0121396	0.0731999	1	3024	tags=50%, list=19%, signal=62%
MSKCC Norm	REACTOME_G_ALPHA_I_SIGNALLING_EVENTS	347	-0.38867	-1.59231	0	0.0754389	1	3444	tags=33%, list=22%, signal=41%
MSKCC Norm	KEGG_COMPLEMENT_AND_COAGULATION_CASCADES	66	-0.461506	-1.59181	0.00257069	0.0751131	1	4733	tags=48%, list=30%, signal=69%
MSKCC Norm	REACTOME_GPVI_MEDIATED_ACTIVATION_CASCADE	34	-0.524374	-1.59177	0.0110497	0.0745605	1	3841	tags=47%, list=24%, signal=62%
MSKCC Norm	REACTOME_INFLAMMASOMES	20	-0.573927	-1.58869	0.0222222	0.0763285	1	1565	tags=30%, list=10%, signal=33%
MSKCC Norm	REACTOME_ACTIVATION_OF_KAINATE_RECEPTORS_UPON_GLUTAMATE_BINDING	28	-0.541955	-1.58185	0.0128755	0.0810614	1	1252	tags=25%, list=8%, signal=27%
MSKCC Norm	REACTOME_NETRIN_1_SIGNALING	47	-0.494476	-1.58093	0.0137931	0.0811052	1	2798	tags=30%, list=18%, signal=36%
MSKCC Norm	REACTOME_SUMOYLATION_OF_INTRACELLULAR_RECEPTORS	30	-0.531616	-1.57804	0.0103397	0.0828779	1	1615	tags=23%, list=10%, signal=26%
MSKCC Norm	KEGG_NOD_LIKE_RECEPTOR_SIGNALING_PATHWAY	60	-0.467855	-1.57675	0.00898588	0.0832054	1	3579	tags=38%, list=23%, signal=49%
MSKCC Norm	BIOCARTA_STATHMIN_PATHWAY	19	-0.597645	-1.57629	0.0166667	0.0829745	1	1720	tags=37%, list=11%, signal=41%
MSKCC Norm	BIOCARTA_TGFB_PATHWAY	19	-0.581794	-1.57611	0.0236337	0.0824706	1	4981	tags=74%, list=31%, signal=107%
MSKCC Norm	REACTOME_TRIGLYCERIDE_CATABOLISM	21	-0.574123	-1.57217	0.0236337	0.0851334	1	3190	tags=38%, list=20%, signal=48%
MSKCC Norm	REACTOME_NUCLEAR_EVENTS_KINASE_AND_TRANSCRIPTION_FACTOR_ACTIVATION	25	-0.54605	-1.57208	0.015873	0.0845728	1	2338	tags=36%, list=15%, signal=42%
MSKCC Norm	REACTOME_THROMBIN_SIGNALLING_THROUGH_PROTEINASE_ACTIVATED_RECEPTORS_PARS	30	-0.527059	-1.56413	0.0126404	0.0902918	1	2301	tags=33%, list=15%, signal=39%
MSKCC Norm	REACTOME_SIGNALING_BY_NOTCH1_IN_CANCER	57	-0.467691	-1.5632	0.0104167	0.0903932	1	4166	tags=39%, list=26%, signal=52%
MSKCC Norm	REACTOME_ADHERENS_JUNCTIONS_INTERACTIONS	26	-0.544191	-1.56066	0.0191176	0.0919163	1	415	tags=15%, list=3%, signal=16%
MSKCC Norm	KEGG_SYSTEMIC_LUPUS_ERYTHEMATOSUS	121	-0.417593	-1.55962	0.00119474	0.0922329	1	3479	tags=33%, list=22%, signal=42%
MSKCC Norm	REACTOME_CD209_DC_SIGN_SIGNALING	20	-0.573583	-1.55905	0.0200573	0.0920006	1	4032	tags=45%, list=25%, signal=60%
MSKCC Norm	REACTOME_TNFS_BIND_THEIR_PHYSIOLOGICAL_RECEPTORS	28	-0.534148	-1.55846	0.0273381	0.0918038	1	3636	tags=57%, list=23%, signal=74%
MSKCC Norm	REACTOME_TOLL_LIKE_RECEPTOR_CASCADES	150	-0.404636	-1.5551	0.00115473	0.0942506	1	4562	tags=41%, list=29%, signal=57%
MSKCC Norm	REACTOME_TCR_SIGNALING	111	-0.422605	-1.55482	0.00357995	0.0937973	1	3607	tags=29%, list=23%, signal=37%
MSKCC Norm	KEGG_MAPK_SIGNALING_PATHWAY	251	-0.382682	-1.54319	0	0.103926	1	3850	tags=32%, list=24%, signal=42%
MSKCC Norm	REACTOME_SIGNALING_BY_RECEPTOR_TYROSINE_KINASES	453	-0.370197	-1.54297	0	0.103485	1	3610	tags=31%, list=23%, signal=39%
MSKCC Norm	REACTOME_DAG_AND_IP3_SIGNALING	38	-0.497752	-1.54043	0.0124138	0.105052	1	1635	tags=29%, list=10%, signal=32%
MSKCC Norm	REACTOME_NUCLEOTIDE_LIKE_PURINERGIC_RECEPTORS	15	-0.618171	-1.53857	0.0297806	0.106222	1	3291	tags=67%, list=21%, signal=84%
MSKCC Norm	REACTOME_PRESYNAPTIC_FUNCTION_OF_KAINATE_RECEPTORS	19	-0.570801	-1.53569	0.0468498	0.108182	1	893	tags=26%, list=6%, signal=28%
MSKCC Norm	BIOCARTA_ETS_PATHWAY	17	-0.593544	-1.53467	0.0306279	0.108476	1	4166	tags=53%, list=26%, signal=72%
MSKCC Norm	REACTOME_SIGNALING_BY_PDGF	57	-0.463062	-1.53236	0.019685	0.110169	1	3520	tags=40%, list=22%, signal=52%
MSKCC Norm	BIOCARTA_IL2_PATHWAY	22	-0.55139	-1.5321	0.0287009	0.109742	1	4199	tags=50%, list=26%, signal=68%
MSKCC Norm	KEGG_NOTCH_SIGNALING_PATHWAY	47	-0.464986	-1.52846	0.0167832	0.112655	1	1466	tags=23%, list=9%, signal=26%
MSKCC Norm	REACTOME_SIGNAL_AMPLIFICATION	29	-0.514508	-1.52836	0.0294985	0.112013	1	893	tags=21%, list=6%, signal=22%
MSKCC Norm	REACTOME_CHAPERONE_MEDIATED_AUTOPHAGY	16	-0.602761	-1.52746	0.031746	0.112248	1	3112	tags=38%, list=20%, signal=47%
MSKCC Norm	BIOCARTA_BCR_PATHWAY	32	-0.502501	-1.52684	0.0201729	0.112193	1	3806	tags=53%, list=24%, signal=70%
MSKCC Norm	BIOCARTA_HDAC_PATHWAY	23	-0.539974	-1.51336	0.045911	0.125294	1	3498	tags=39%, list=22%, signal=50%
MSKCC Norm	REACTOME_PRE_NOTCH_PROCESSING_IN_GOLGI	18	-0.562782	-1.51215	0.0367534	0.12595	1	1695	tags=28%, list=11%, signal=31%
MSKCC Norm	REACTOME_FORMATION_OF_FIBRIN_CLOT_CLOTTING_CASCADE	36	-0.490176	-1.51065	0.0182584	0.126943	1	3823	tags=47%, list=24%, signal=62%
MSKCC Norm	BIOCARTA_HIF_PATHWAY	15	-0.584077	-1.51032	0.0517241	0.126534	1	856	tags=27%, list=5%, signal=28%
MSKCC Norm	REACTOME_THROMBOXANE_SIGNALLING_THROUGH_TP_RECEPTOR	21	-0.549256	-1.50915	0.0470588	0.126953	1	893	tags=24%, list=6%, signal=25%
MSKCC Norm	REACTOME_MOLECULES_ASSOCIATED_WITH_ELASTIC_FIBRES	37	-0.484395	-1.50627	0.0208044	0.129112	1	1724	tags=35%, list=11%, signal=39%
MSKCC Norm	REACTOME_NCAM_SIGNALING_FOR_NEURITE_OUT_GROWTH	61	-0.445048	-1.50622	0.0143416	0.128405	1	1932	tags=30%, list=12%, signal=33%
MSKCC Norm	REACTOME_THE_ROLE_OF_NEF_IN_HIV_1_REPLICATION_AND_DISEASE_PATHOGENESIS	28	-0.510906	-1.50172	0.034965	0.132677	1	2724	tags=36%, list=17%, signal=43%
MSKCC Norm	KEGG_PROSTATE_CANCER	88	-0.422252	-1.49935	0.0139771	0.134549	1	4091	tags=36%, list=26%, signal=49%
MSKCC Norm	REACTOME_MAPK_TARGETS_NUCLEAR_EVENTS_MEDIATED_BY_MAP_KINASES	31	-0.507637	-1.49865	0.0234261	0.134536	1	3626	tags=42%, list=23%, signal=54%
MSKCC Norm	KEGG_ALDOSTERONE_REGULATED_SODIUM_REABSORPTION	40	-0.470475	-1.49818	0.0222222	0.134134	1	3140	tags=40%, list=20%, signal=50%
MSKCC Norm	REACTOME_CASPASE_ACTIVATION_VIA_EXTRINSIC_APOPTOTIC_SIGNALLING_PATHWAY	26	-0.522675	-1.49795	0.0413105	0.133612	1	1228	tags=23%, list=8%, signal=25%
MSKCC Norm	REACTOME_DISEASES_OF_IMMUNE_SYSTEM	24	-0.531883	-1.49436	0.030303	0.137102	1	4427	tags=50%, list=28%, signal=69%
MSKCC Norm	KEGG_MTOR_SIGNALING_PATHWAY	51	-0.45471	-1.49204	0.0281501	0.1389	1	2561	tags=27%, list=16%, signal=33%
MSKCC Norm	REACTOME_ION_HOMEOSTASIS	53	-0.44883	-1.49194	0.025641	0.138255	1	2086	tags=26%, list=13%, signal=30%
MSKCC Norm	REACTOME_NEGATIVE_REGULATION_OF_THE_PI3K_AKT_NETWORK	106	-0.402363	-1.48899	0.0109356	0.140823	1	3858	tags=37%, list=24%, signal=48%
MSKCC Norm	REACTOME_THE_NLRP3_INFLAMMASOME	15	-0.580415	-1.48647	0.0460317	0.142978	1	3579	tags=40%, list=23%, signal=52%
MSKCC Norm	REACTOME_REGULATION_OF_SIGNALING_BY_CBL	22	-0.548522	-1.4852	0.046176	0.143718	1	4779	tags=55%, list=30%, signal=78%
MSKCC Norm	BIOCARTA_ERK_PATHWAY	27	-0.50325	-1.48393	0.0383481	0.144277	1	3850	tags=41%, list=24%, signal=54%
MSKCC Norm	BIOCARTA_NFAT_PATHWAY	48	-0.457641	-1.48262	0.0184453	0.145058	1	3843	tags=38%, list=24%, signal=49%
MSKCC Norm	REACTOME_PHASE_2_PLATEAU_PHASE	22	-0.534139	-1.48185	0.0391304	0.145288	1	2483	tags=36%, list=16%, signal=43%
MSKCC Norm	REACTOME_SIGNALING_BY_NOTCH4	81	-0.418485	-1.48067	0.0200501	0.146049	1	1466	tags=12%, list=9%, signal=14%
MSKCC Norm	REACTOME_TRIGLYCERIDE_METABOLISM	32	-0.488226	-1.48033	0.0341064	0.145594	1	1953	tags=22%, list=12%, signal=25%
MSKCC Norm	REACTOME_G_PROTEIN_BETA:GAMMA_SIGNALLING	30	-0.49243	-1.47902	0.0396601	0.146345	1	2308	tags=30%, list=15%, signal=35%
MSKCC Norm	BIOCARTA_MET_PATHWAY	33	-0.488414	-1.47793	0.0359195	0.146833	1	4981	tags=55%, list=31%, signal=79%
MSKCC Norm	BIOCARTA_CASPASE_PATHWAY	22	-0.525981	-1.47783	0.0544118	0.14613	1	2653	tags=36%, list=17%, signal=44%
MSKCC Norm	REACTOME_RAP1_SIGNALLING	15	-0.589176	-1.47413	0.059375	0.149685	1	1382	tags=27%, list=9%, signal=29%
MSKCC Norm	REACTOME_ANTIGEN_PRESENTATION:_FOLDING_ASSEMBLY_AND_PEPTIDE_LOADING_OF_CLASS_I_MHC	25	-0.52253	-1.47089	0.0385185	0.152906	1	5243	tags=64%, list=33%, signal=95%
MSKCC Norm	REACTOME_PLATELET_CALCIUM_HOMEOSTASIS	26	-0.503763	-1.47033	0.0600858	0.152791	1	2086	tags=27%, list=13%, signal=31%
MSKCC Norm	REACTOME_SIGNALING_BY_SCF_KIT	43	-0.456759	-1.47	0.0402145	0.152337	1	3280	tags=42%, list=21%, signal=53%
MSKCC Norm	BIOCARTA_NGF_PATHWAY	20	-0.547311	-1.4691	0.0481366	0.152635	1	3806	tags=45%, list=24%, signal=59%
MSKCC Norm	BIOCARTA_ECM_PATHWAY	19	-0.535623	-1.46863	0.0528701	0.152422	1	4981	tags=63%, list=31%, signal=92%
MSKCC Norm	KEGG_LEUKOCYTE_TRANSENDOTHELIAL_MIGRATION	110	-0.394898	-1.46782	0.00862069	0.152544	1	2608	tags=27%, list=16%, signal=32%
MSKCC Norm	REACTOME_TOLL_LIKE_RECEPTOR_TLR1:TLR2_CASCADE	97	-0.401122	-1.46655	0.0146699	0.153264	1	3626	tags=32%, list=23%, signal=41%
MSKCC Norm	REACTOME_G_ALPHA_Z_SIGNALLING_EVENTS	45	-0.45576	-1.46252	0.0245566	0.157553	1	2840	tags=36%, list=18%, signal=43%
MSKCC Norm	REACTOME_ASSEMBLY_OF_COLLAGEN_FIBRILS_AND_OTHER_MULTIMERIC_STRUCTURES	58	-0.436978	-1.45929	0.0275229	0.161023	1	1660	tags=29%, list=10%, signal=33%
MSKCC Norm	REACTOME_NUCLEAR_RECEPTOR_TRANSCRIPTION_PATHWAY	52	-0.44141	-1.45805	0.0321716	0.161673	1	1615	tags=21%, list=10%, signal=23%
MSKCC Norm	REACTOME_NON_INTEGRIN_MEMBRANE_ECM_INTERACTIONS	59	-0.429229	-1.45775	0.0303797	0.161248	1	1441	tags=27%, list=9%, signal=30%
MSKCC Norm	REACTOME_RHO_GTPASE_CYCLE	137	-0.383895	-1.45468	0.00581395	0.16426	1	3867	tags=39%, list=24%, signal=51%
MSKCC Norm	REACTOME_PEPTIDE_HORMONE_METABOLISM	78	-0.412611	-1.45332	0.0224439	0.1652	1	2427	tags=24%, list=15%, signal=29%
MSKCC Norm	REACTOME_CD28_DEPENDENT_PI3K_AKT_SIGNALING	21	-0.529417	-1.45319	0.0714286	0.164487	1	3069	tags=48%, list=19%, signal=59%
MSKCC Norm	REACTOME_TOLL_LIKE_RECEPTOR_4_TLR4_CASCADE	127	-0.385338	-1.45103	0.0177725	0.166395	1	4562	tags=40%, list=29%, signal=56%
MSKCC Norm	REACTOME_REGULATION_OF_INSULIN_LIKE_GROWTH_FACTOR_IGF_TRANSPORT_AND_UPTAKE_BY_INSULIN_LIKE_GROWTH_FACTOR_BINDING_PROTEINS_IGFBPS	116	-0.387392	-1.44944	0.0140515	0.167827	1	2706	tags=24%, list=17%, signal=29%
MSKCC Norm	REACTOME_ADP_SIGNALLING_THROUGH_P2Y_PURINOCEPTOR_1	23	-0.515144	-1.4405	0.0464768	0.178701	1	893	tags=22%, list=6%, signal=23%
MSKCC Norm	REACTOME_BASIGIN_INTERACTIONS	25	-0.503722	-1.43972	0.0723589	0.178925	1	2755	tags=36%, list=17%, signal=43%
MSKCC Norm	REACTOME_DISEASES_ASSOCIATED_WITH_O_GLYCOSYLATION_OF_PROTEINS	60	-0.429654	-1.43884	0.0332005	0.17919	1	2476	tags=33%, list=16%, signal=39%
MSKCC Norm	REACTOME_COMMON_PATHWAY_OF_FIBRIN_CLOT_FORMATION	20	-0.533094	-1.43752	0.0703812	0.180208	1	3649	tags=55%, list=23%, signal=71%
MSKCC Norm	BIOCARTA_CARDIACEGF_PATHWAY	17	-0.552125	-1.43743	0.0620155	0.179422	1	1670	tags=29%, list=11%, signal=33%
MSKCC Norm	KEGG_PATHWAYS_IN_CANCER	315	-0.35078	-1.43622	0.00104712	0.180233	1	3877	tags=34%, list=24%, signal=44%
MSKCC Norm	REACTOME_CLASS_B_2_SECRETIN_FAMILY_RECEPTORS	83	-0.408121	-1.43553	0.025413	0.180309	1	2509	tags=28%, list=16%, signal=33%
MSKCC Norm	REACTOME_G_ALPHA_12_13_SIGNALLING_EVENTS	77	-0.405909	-1.43495	0.028786	0.180358	1	3531	tags=35%, list=22%, signal=45%
MSKCC Norm	REACTOME_O_GLYCOSYLATION_OF_TSR_DOMAIN_CONTAINING_PROTEINS	35	-0.472972	-1.43352	0.0519663	0.181432	1	2476	tags=43%, list=16%, signal=51%
MSKCC Norm	BIOCARTA_NKCELLS_PATHWAY	20	-0.526659	-1.4334	0.0610119	0.180718	1	4981	tags=60%, list=31%, signal=87%
MSKCC Norm	REACTOME_CD28_CO_STIMULATION	32	-0.46862	-1.43126	0.0508721	0.18277	1	3280	tags=44%, list=21%, signal=55%
MSKCC Norm	KEGG_PROGESTERONE_MEDIATED_OOCYTE_MATURATION	83	-0.400436	-1.43102	0.0311333	0.182247	1	2515	tags=24%, list=16%, signal=28%
MSKCC Norm	REACTOME_INTEGRIN_SIGNALING	27	-0.492348	-1.42963	0.06231	0.183275	1	4073	tags=44%, list=26%, signal=60%
MSKCC Norm	REACTOME_KERATAN_SULFATE_BIOSYNTHESIS	26	-0.501054	-1.42781	0.0608696	0.18495	1	2405	tags=35%, list=15%, signal=41%
MSKCC Norm	BIOCARTA_NTHI_PATHWAY	21	-0.518277	-1.42753	0.0610329	0.184433	1	4091	tags=43%, list=26%, signal=58%
MSKCC Norm	KEGG_NON_SMALL_CELL_LUNG_CANCER	54	-0.434316	-1.42577	0.0310811	0.186188	1	3806	tags=41%, list=24%, signal=53%
MSKCC Norm	REACTOME_CONSTITUTIVE_SIGNALING_BY_ABERRANT_PI3K_IN_CANCER	71	-0.412462	-1.42552	0.0367554	0.185675	1	3858	tags=41%, list=24%, signal=54%
MSKCC Norm	REACTOME_ANTIGEN_ACTIVATES_B_CELL_RECEPTOR_BCR_LEADING_TO_GENERATION_OF_SECOND_MESSENGERS	29	-0.478633	-1.41906	0.0666667	0.194279	1	4841	tags=59%, list=31%, signal=84%
MSKCC Norm	REACTOME_NUCLEOTIDE_BINDING_DOMAIN_LEUCINE_RICH_REPEAT_CONTAINING_RECEPTOR_NLR_SIGNALING_PATHWAYS	54	-0.427975	-1.41719	0.05	0.196053	1	2791	tags=26%, list=18%, signal=31%
MSKCC Norm	REACTOME_ESTROGEN_DEPENDENT_NUCLEAR_EVENTS_DOWNSTREAM_OF_ESR_MEMBRANE_SIGNALING	24	-0.504763	-1.41532	0.0601504	0.197944	1	5114	tags=67%, list=32%, signal=98%
MSKCC Norm	REACTOME_ROLE_OF_LAT2_NTAL_LAB_ON_CALCIUM_MOBILIZATION	16	-0.555839	-1.41518	0.0893939	0.197269	1	4779	tags=56%, list=30%, signal=80%
MSKCC Norm	BIOCARTA_LAIR_PATHWAY	16	-0.544523	-1.41515	0.0744337	0.19642	1	4728	tags=56%, list=30%, signal=80%
MSKCC Norm	REACTOME_INITIAL_TRIGGERING_OF_COMPLEMENT	21	-0.511463	-1.4148	0.0528701	0.196042	1	3417	tags=48%, list=22%, signal=61%
MSKCC Norm	KEGG_OLFACTORY_TRANSDUCTION	51	-0.432032	-1.41464	0.0420054	0.195419	1	2300	tags=22%, list=14%, signal=25%
MSKCC Norm	REACTOME_INSULIN_PROCESSING	24	-0.497252	-1.41444	0.0710059	0.194887	1	2283	tags=29%, list=14%, signal=34%
MSKCC Norm	REACTOME_RUNX2_REGULATES_BONE_DEVELOPMENT	29	-0.477973	-1.41432	0.0691114	0.194207	1	3026	tags=34%, list=19%, signal=43%
MSKCC Norm	BIOCARTA_FMLP_PATHWAY	33	-0.46546	-1.41416	0.0675477	0.193593	1	4313	tags=42%, list=27%, signal=58%
MSKCC Norm	REACTOME_DOWNSTREAM_TCR_SIGNALING	91	-0.391365	-1.41297	0.0382244	0.194355	1	2520	tags=22%, list=16%, signal=26%
MSKCC Norm	REACTOME_INTERLEUKIN_12_SIGNALING	45	-0.438833	-1.41128	0.0396601	0.196031	1	2653	tags=22%, list=17%, signal=27%
MSKCC Norm	BIOCARTA_GH_PATHWAY	27	-0.48477	-1.40991	0.0621302	0.197176	1	3024	tags=41%, list=19%, signal=50%
MSKCC Norm	REACTOME_MAPK_FAMILY_SIGNALING_CASCADES	278	-0.348561	-1.40859	0.00527426	0.198239	1	3024	tags=23%, list=19%, signal=28%
MSKCC Norm	REACTOME_SIGNALING_BY_BMP	26	-0.483979	-1.40786	0.0807175	0.198481	1	3980	tags=46%, list=25%, signal=62%
MSKCC Norm	KEGG_REGULATION_OF_ACTIN_CYTOSKELETON	201	-0.353663	-1.40641	0.00445931	0.199658	1	3633	tags=31%, list=23%, signal=39%
MSKCC Norm	REACTOME_OTHER_INTERLEUKIN_SIGNALING	276	-0.343105	-1.40584	0.0054407	0.199656	1	3024	tags=22%, list=19%, signal=27%
MSKCC Norm	REACTOME_NEGATIVE_REGULATION_OF_NMDA_RECEPTOR_MEDIATED_NEURONAL_TRANSMISSION	19	-0.520675	-1.40459	0.0799397	0.200616	1	1506	tags=26%, list=9%, signal=29%
MSKCC Norm	REACTOME_NRAGE_SIGNALS_DEATH_THROUGH_JNK	58	-0.414014	-1.40413	0.0590551	0.200436	1	1590	tags=19%, list=10%, signal=21%
MSKCC Norm	REACTOME_NRIF_SIGNALS_CELL_DEATH_FROM_THE_NUCLEUS	16	-0.546203	-1.4031	0.0923318	0.201205	1	1542	tags=19%, list=10%, signal=21%
MSKCC Norm	REACTOME_AMYLOID_FIBER_FORMATION	103	-0.382507	-1.39898	0.034188	0.206427	1	5839	tags=46%, list=37%, signal=72%
MSKCC Norm	REACTOME_MET_PROMOTES_CELL_MOTILITY	41	-0.434261	-1.39655	0.0755245	0.209055	1	3214	tags=44%, list=20%, signal=55%
MSKCC Norm	KEGG_GLYCOSAMINOGLYCAN_BIOSYNTHESIS_CHONDROITIN_SULFATE	22	-0.492009	-1.39582	0.0828402	0.209202	1	1482	tags=27%, list=9%, signal=30%
MSKCC Norm	REACTOME_VASOPRESSIN_REGULATES_RENAL_WATER_HOMEOSTASIS_VIA_AQUAPORINS	40	-0.44183	-1.39549	0.0665742	0.208818	1	1635	tags=23%, list=10%, signal=25%
MSKCC Norm	BIOCARTA_IL6_PATHWAY	21	-0.502515	-1.39419	0.0879765	0.210059	1	5114	tags=52%, list=32%, signal=77%
MSKCC Norm	REACTOME_SIGNALING_BY_NTRK1_TRKA	78	-0.398652	-1.39397	0.0334573	0.209511	1	4194	tags=37%, list=26%, signal=50%
MSKCC Norm	BIOCARTA_TFF_PATHWAY	23	-0.499113	-1.39331	0.10479	0.209662	1	3024	tags=43%, list=19%, signal=54%
MSKCC Norm	REACTOME_SIGNALING_BY_NOTCH	223	-0.350736	-1.39123	0.00445434	0.212034	1	3632	tags=22%, list=23%, signal=29%
MSKCC Norm	KEGG_TYPE_II_DIABETES_MELLITUS	45	-0.433478	-1.39104	0.0670315	0.211497	1	2515	tags=29%, list=16%, signal=34%
MSKCC Norm	BIOCARTA_SPPA_PATHWAY	16	-0.536584	-1.38973	0.105023	0.212639	1	4981	tags=75%, list=31%, signal=109%
MSKCC Norm	KEGG_ADIPOCYTOKINE_SIGNALING_PATHWAY	66	-0.399215	-1.38913	0.0441919	0.212685	1	4864	tags=38%, list=31%, signal=54%
MSKCC Norm	REACTOME_OVARIAN_TUMOR_DOMAIN_PROTEASES	38	-0.444743	-1.38846	0.0772472	0.212898	1	4530	tags=47%, list=29%, signal=66%
MSKCC Norm	REACTOME_SIGNALING_BY_LIGAND_RESPONSIVE_EGFR_VARIANTS_IN_CANCER	18	-0.522237	-1.3868	0.10177	0.214589	1	3024	tags=39%, list=19%, signal=48%
MSKCC Norm	REACTOME_INTERLEUKIN_20_FAMILY_SIGNALING	20	-0.503187	-1.38464	0.102073	0.217165	1	4199	tags=45%, list=26%, signal=61%
MSKCC Norm	REACTOME_GABA_RECEPTOR_ACTIVATION	51	-0.428863	-1.38419	0.0548303	0.21704	1	3028	tags=31%, list=19%, signal=39%
MSKCC Norm	REACTOME_OTHER_SEMAPHORIN_INTERACTIONS	19	-0.511999	-1.38367	0.0972644	0.216973	1	1110	tags=26%, list=7%, signal=28%
MSKCC Norm	REACTOME_GROWTH_HORMONE_RECEPTOR_SIGNALING	23	-0.488296	-1.38294	0.0931953	0.217127	1	4981	tags=57%, list=31%, signal=82%
MSKCC Norm	REACTOME_CA_DEPENDENT_EVENTS	34	-0.458373	-1.37778	0.0768136	0.22403	1	1932	tags=29%, list=12%, signal=33%
MSKCC Norm	BIOCARTA_INSULIN_PATHWAY	21	-0.496655	-1.37702	0.0795796	0.224313	1	5114	tags=52%, list=32%, signal=77%
MSKCC Norm	REACTOME_SIGNALING_BY_NTRKS	97	-0.380142	-1.37336	0.0506173	0.229232	1	4194	tags=37%, list=26%, signal=50%
MSKCC Norm	REACTOME_OPIOID_SIGNALLING	81	-0.38568	-1.37319	0.04534	0.228537	1	1932	tags=22%, list=12%, signal=25%
MSKCC Norm	REACTOME_SIGNALING_BY_NOTCH1	72	-0.397294	-1.3715	0.0501931	0.23031	1	3632	tags=31%, list=23%, signal=39%
MSKCC Norm	REACTOME_IKK_COMPLEX_RECRUITMENT_MEDIATED_BY_RIP1	23	-0.486632	-1.37109	0.0788321	0.230109	1	4427	tags=43%, list=28%, signal=60%
MSKCC Norm	KEGG_CYTOSOLIC_DNA_SENSING_PATHWAY	42	-0.434646	-1.3707	0.0765027	0.229874	1	4261	tags=48%, list=27%, signal=65%
MSKCC Norm	KEGG_COLORECTAL_CANCER	62	-0.402058	-1.36977	0.0566535	0.230516	1	5188	tags=55%, list=33%, signal=81%
MSKCC Norm	REACTOME_ESR_MEDIATED_SIGNALING	209	-0.343584	-1.36857	0.0178174	0.231542	1	4108	tags=31%, list=26%, signal=41%
MSKCC Norm	BIOCARTA_PTEN_PATHWAY	18	-0.515981	-1.36537	0.0915805	0.235894	1	3024	tags=44%, list=19%, signal=55%
MSKCC Norm	KEGG_FC_EPSILON_RI_SIGNALING_PATHWAY	76	-0.387684	-1.36276	0.0424469	0.239113	1	3841	tags=32%, list=24%, signal=41%
MSKCC Norm	KEGG_PRION_DISEASES	34	-0.442982	-1.36265	0.0643836	0.238391	1	3806	tags=38%, list=24%, signal=50%
MSKCC Norm	REACTOME_EXTRA_NUCLEAR_ESTROGEN_SIGNALING	72	-0.388602	-1.36159	0.0632911	0.239139	1	4981	tags=49%, list=31%, signal=71%
MSKCC Norm	KEGG_BIOSYNTHESIS_OF_UNSATURATED_FATTY_ACIDS	20	-0.504137	-1.36109	0.11128	0.239114	1	1997	tags=35%, list=13%, signal=40%
MSKCC Norm	REACTOME_CARGO_CONCENTRATION_IN_THE_ER	30	-0.459833	-1.36104	0.0839065	0.238318	1	4471	tags=40%, list=28%, signal=56%
MSKCC Norm	REACTOME_PHASE_0_RAPID_DEPOLARISATION	39	-0.435682	-1.36001	0.0770349	0.239157	1	1506	tags=23%, list=9%, signal=25%
MSKCC Norm	KEGG_GAP_JUNCTION	83	-0.382653	-1.35962	0.0559085	0.238909	1	2840	tags=28%, list=18%, signal=34%
MSKCC Norm	REACTOME_CTLA4_INHIBITORY_SIGNALING	21	-0.500943	-1.35863	0.113602	0.239694	1	2375	tags=33%, list=15%, signal=39%
MSKCC Norm	REACTOME_CELL_DEATH_SIGNALLING_VIA_NRAGE_NRIF_AND_NADE	74	-0.386634	-1.35758	0.0647208	0.240468	1	3457	tags=27%, list=22%, signal=34%
MSKCC Norm	REACTOME_CONDENSATION_OF_PROPHASE_CHROMOSOMES	68	-0.394653	-1.35683	0.0625	0.240847	1	5816	tags=46%, list=37%, signal=72%
MSKCC Norm	REACTOME_POST_TRANSLATIONAL_MODIFICATION:_SYNTHESIS_OF_GPI_ANCHORED_PROTEINS	85	-0.380474	-1.35671	0.0427673	0.240192	1	2107	tags=25%, list=13%, signal=28%
MSKCC Norm	BIOCARTA_EPO_PATHWAY	19	-0.501488	-1.35639	0.0976331	0.239806	1	3806	tags=37%, list=24%, signal=48%
MSKCC Norm	REACTOME_NEGATIVE_REGULATION_OF_MAPK_PATHWAY	40	-0.424474	-1.35406	0.0938776	0.242648	1	2749	tags=20%, list=17%, signal=24%
MSKCC Norm	KEGG_VEGF_SIGNALING_PATHWAY	72	-0.388651	-1.35377	0.0516129	0.242204	1	2943	tags=29%, list=19%, signal=36%
MSKCC Norm	REACTOME_RUNX2_REGULATES_OSTEOBLAST_DIFFERENTIATION	22	-0.476399	-1.35336	0.0958084	0.242006	1	3026	tags=36%, list=19%, signal=45%
MSKCC Norm	REACTOME_PI3K_AKT_SIGNALING_IN_CANCER	97	-0.370052	-1.35256	0.0397112	0.242415	1	3858	tags=37%, list=24%, signal=49%
MSKCC Norm	REACTOME_SIGNALING_BY_NUCLEAR_RECEPTORS	249	-0.336835	-1.3499	0.0153677	0.245931	1	4108	tags=30%, list=26%, signal=40%
MSKCC Norm	REACTOME_SEMA3A_PAK_DEPENDENT_AXON_REPULSION	16	-0.521952	-1.34886	0.125378	0.246769	1	2720	tags=38%, list=17%, signal=45%
MSKCC Norm	REACTOME_GRB2:SOS_PROVIDES_LINKAGE_TO_MAPK_SIGNALING_FOR_INTEGRINS	15	-0.526631	-1.34747	0.110048	0.248156	1	4073	tags=53%, list=26%, signal=72%
Piccolo	KEGG_GRAFT_VERSUS_HOST_DISEASE	36	-0.746081	-2.25271	0	0	0	3162	tags=81%, list=20%, signal=100%
Piccolo	REACTOME_IMMUNOREGULATORY_INTERACTIONS_BETWEEN_A_LYMPHOID_AND_A_NON_LYMPHOID_CELL	121	-0.624583	-2.21996	0	0	0	3510	tags=60%, list=22%, signal=76%
Piccolo	KEGG_ALLOGRAFT_REJECTION	34	-0.744639	-2.17789	0	0	0	3162	tags=79%, list=20%, signal=99%
Piccolo	REACTOME_NITRIC_OXIDE_STIMULATES_GUANYLATE_CYCLASE	20	-0.807993	-2.17746	0	0	0	1572	tags=65%, list=10%, signal=72%
Piccolo	KEGG_AUTOIMMUNE_THYROID_DISEASE	37	-0.718641	-2.15511	0	0	0	3162	tags=76%, list=20%, signal=94%
Piccolo	REACTOME_SIGNALING_BY_NOTCH3	48	-0.674921	-2.12787	0	0	0	2515	tags=44%, list=16%, signal=52%
Piccolo	KEGG_VASCULAR_SMOOTH_MUSCLE_CONTRACTION	109	-0.603554	-2.1191	0	0	0	2603	tags=39%, list=16%, signal=47%
Piccolo	REACTOME_TRANSLOCATION_OF_ZAP_70_TO_IMMUNOLOGICAL_SYNAPSE	15	-0.863163	-2.11659	0	0	0	2185	tags=100%, list=14%, signal=116%
Piccolo	REACTOME_PHOSPHORYLATION_OF_CD3_AND_TCR_ZETA_CHAINS	18	-0.827817	-2.1152	0	0	0	2185	tags=89%, list=14%, signal=103%
Piccolo	KEGG_TYPE_I_DIABETES_MELLITUS	40	-0.684258	-2.10379	0	0	0	3522	tags=73%, list=22%, signal=93%
Piccolo	BIOCARTA_NO1_PATHWAY	26	-0.739691	-2.10218	0	0	0	747	tags=35%, list=5%, signal=36%
Piccolo	REACTOME_CGMP_EFFECTS	16	-0.820035	-2.09422	0	7.98362e-05	0.001	1572	tags=63%, list=10%, signal=69%
Piccolo	KEGG_ANTIGEN_PROCESSING_AND_PRESENTATION	65	-0.626293	-2.08214	0	0.000146276	0.002	3162	tags=52%, list=20%, signal=65%
Piccolo	KEGG_NEUROACTIVE_LIGAND_RECEPTOR_INTERACTION	222	-0.55514	-2.06074	0	0.000135827	0.002	3106	tags=44%, list=20%, signal=54%
Piccolo	BIOCARTA_NO2IL12_PATHWAY	15	-0.823663	-2.05006	0	0.000190251	0.003	2331	tags=87%, list=15%, signal=101%
Piccolo	REACTOME_GENERATION_OF_SECOND_MESSENGER_MOLECULES	28	-0.717865	-2.04992	0	0.000178361	0.003	2516	tags=64%, list=16%, signal=76%
Piccolo	KEGG_LEISHMANIA_INFECTION	68	-0.601183	-2.02873	0	0.000441713	0.008	3522	tags=54%, list=22%, signal=70%
Piccolo	REACTOME_PD_1_SIGNALING	19	-0.783018	-2.02838	0	0.000417173	0.008	2185	tags=74%, list=14%, signal=85%
Piccolo	BIOCARTA_CTLA4_PATHWAY	20	-0.75679	-2.01271	0	0.000590473	0.012	3114	tags=85%, list=20%, signal=106%
Piccolo	BIOCARTA_CSK_PATHWAY	19	-0.766642	-2.01033	0	0.000606922	0.013	2185	tags=63%, list=14%, signal=73%
Piccolo	REACTOME_CLASS_A_1_RHODOPSIN_LIKE_RECEPTORS	256	-0.536424	-2.00643	0	0.000711411	0.016	3495	tags=46%, list=22%, signal=58%
Piccolo	REACTOME_PLATELET_HOMEOSTASIS	79	-0.582823	-1.96171	0	0.00165293	0.038	1627	tags=29%, list=10%, signal=32%
Piccolo	KEGG_CYTOKINE_CYTOKINE_RECEPTOR_INTERACTION	234	-0.525908	-1.94755	0	0.00199006	0.048	3566	tags=49%, list=22%, signal=62%
Piccolo	KEGG_HEMATOPOIETIC_CELL_LINEAGE	83	-0.575739	-1.94623	0	0.00198549	0.05	3522	tags=48%, list=22%, signal=62%
Piccolo	REACTOME_INTERLEUKIN_10_SIGNALING	43	-0.627316	-1.94368	0	0.00205626	0.053	3759	tags=58%, list=24%, signal=76%
Piccolo	REACTOME_BINDING_AND_UPTAKE_OF_LIGANDS_BY_SCAVENGER_RECEPTORS	41	-0.640305	-1.93129	0	0.00273555	0.072	3010	tags=49%, list=19%, signal=60%
Piccolo	KEGG_NATURAL_KILLER_CELL_MEDIATED_CYTOTOXICITY	115	-0.54393	-1.92742	0	0.00277237	0.075	3336	tags=46%, list=21%, signal=58%
Piccolo	REACTOME_NOTCH3_ACTIVATION_AND_TRANSMISSION_OF_SIGNAL_TO_THE_NUCLEUS	24	-0.697896	-1.92195	0	0.00283966	0.08	1481	tags=29%, list=9%, signal=32%
Piccolo	REACTOME_G_ALPHA_Q_SIGNALLING_EVENTS	191	-0.521558	-1.91277	0	0.00299848	0.088	3538	tags=44%, list=22%, signal=56%
Piccolo	REACTOME_G_ALPHA_S_SIGNALLING_EVENTS	153	-0.528148	-1.91079	0	0.00305371	0.093	2925	tags=38%, list=18%, signal=46%
Piccolo	REACTOME_CHEMOKINE_RECEPTORS_BIND_CHEMOKINES	45	-0.609061	-1.90392	0	0.00331885	0.105	3472	tags=67%, list=22%, signal=85%
Piccolo	REACTOME_NOTCH3_INTRACELLULAR_DOMAIN_REGULATES_TRANSCRIPTION	25	-0.688946	-1.90103	0	0.00336301	0.11	2515	tags=56%, list=16%, signal=66%
Piccolo	REACTOME_INTEGRIN_CELL_SURFACE_INTERACTIONS	83	-0.559545	-1.89667	0	0.00351726	0.119	2316	tags=40%, list=15%, signal=46%
Piccolo	BIOCARTA_IL12_PATHWAY	19	-0.716723	-1.89217	0	0.00382831	0.131	2331	tags=58%, list=15%, signal=68%
Piccolo	KEGG_CALCIUM_SIGNALING_PATHWAY	163	-0.52354	-1.88934	0	0.00382546	0.134	2765	tags=38%, list=17%, signal=46%
Piccolo	REACTOME_COSTIMULATION_BY_THE_CD28_FAMILY	64	-0.572294	-1.8872	0	0.00384995	0.139	3078	tags=48%, list=19%, signal=60%
Piccolo	REACTOME_CHONDROITIN_SULFATE_BIOSYNTHESIS	20	-0.716438	-1.88181	0.00134409	0.00399774	0.147	1739	tags=45%, list=11%, signal=50%
Piccolo	KEGG_PRIMARY_IMMUNODEFICIENCY	35	-0.636536	-1.88125	0	0.00389253	0.147	3879	tags=69%, list=24%, signal=91%
Piccolo	REACTOME_INTERLEUKIN_2_FAMILY_SIGNALING	42	-0.60527	-1.88038	0.00125471	0.00379272	0.147	4092	tags=55%, list=26%, signal=74%
Piccolo	REACTOME_COLLAGEN_CHAIN_TRIMERIZATION	42	-0.604024	-1.87009	0	0.00446903	0.174	1905	tags=43%, list=12%, signal=49%
Piccolo	KEGG_PPAR_SIGNALING_PATHWAY	65	-0.566702	-1.86744	0	0.00458798	0.183	1556	tags=28%, list=10%, signal=31%
Piccolo	REACTOME_EFFECTS_OF_PIP2_HYDROLYSIS	25	-0.671813	-1.86685	0	0.00452365	0.185	1423	tags=44%, list=9%, signal=48%
Piccolo	REACTOME_COLLAGEN_BIOSYNTHESIS_AND_MODIFYING_ENZYMES	60	-0.574379	-1.86473	0	0.00456988	0.189	1905	tags=40%, list=12%, signal=45%
Piccolo	REACTOME_ECM_PROTEOGLYCANS	73	-0.558982	-1.8639	0	0.00450865	0.191	1876	tags=37%, list=12%, signal=42%
Piccolo	BIOCARTA_EICOSANOID_PATHWAY	22	-0.692425	-1.86094	0	0.00461657	0.199	1330	tags=41%, list=8%, signal=45%
Piccolo	KEGG_ASTHMA	24	-0.672027	-1.85684	0	0.00506419	0.216	4008	tags=75%, list=25%, signal=100%
Piccolo	REACTOME_GPCR_LIGAND_BINDING	363	-0.489043	-1.85359	0	0.00523709	0.227	3495	tags=40%, list=22%, signal=50%
Piccolo	BIOCARTA_NKT_PATHWAY	26	-0.661108	-1.85135	0	0.00534235	0.235	3226	tags=65%, list=20%, signal=82%
Piccolo	KEGG_INTESTINAL_IMMUNE_NETWORK_FOR_IGA_PRODUCTION	43	-0.598176	-1.85104	0	0.00529082	0.237	3162	tags=70%, list=20%, signal=87%
Piccolo	REACTOME_PLATELET_ACTIVATION_SIGNALING_AND_AGGREGATION	249	-0.49778	-1.84074	0	0.00593624	0.261	4089	tags=41%, list=26%, signal=54%
Piccolo	KEGG_CELL_ADHESION_MOLECULES_CAMS	125	-0.516963	-1.84039	0	0.00589326	0.265	2506	tags=42%, list=16%, signal=50%
Piccolo	REACTOME_RESPONSE_TO_ELEVATED_PLATELET_CYTOSOLIC_CA2PLUS	127	-0.514652	-1.8389	0	0.00597693	0.271	3121	tags=33%, list=20%, signal=41%
Piccolo	REACTOME_EXTRACELLULAR_MATRIX_ORGANIZATION	282	-0.490305	-1.83875	0	0.00586415	0.271	1988	tags=30%, list=13%, signal=34%
Piccolo	REACTOME_NOTCH4_INTRACELLULAR_DOMAIN_REGULATES_TRANSCRIPTION	20	-0.689577	-1.82714	0.00133511	0.0068321	0.314	2515	tags=55%, list=16%, signal=65%
Piccolo	KEGG_CHEMOKINE_SIGNALING_PATHWAY	179	-0.494867	-1.81898	0	0.00771247	0.357	3472	tags=41%, list=22%, signal=52%
Piccolo	REACTOME_SMOOTH_MUSCLE_CONTRACTION	35	-0.605643	-1.81746	0	0.00765818	0.359	999	tags=29%, list=6%, signal=30%
Piccolo	BIOCARTA_VEGF_PATHWAY	27	-0.643476	-1.81168	0	0.00816412	0.387	816	tags=22%, list=5%, signal=23%
Piccolo	REACTOME_PEPTIDE_LIGAND_BINDING_RECEPTORS	151	-0.502854	-1.80968	0	0.00826514	0.398	3307	tags=43%, list=21%, signal=54%
Piccolo	KEGG_JAK_STAT_SIGNALING_PATHWAY	131	-0.500885	-1.80745	0	0.00845827	0.41	5044	tags=56%, list=32%, signal=82%
Piccolo	BIOCARTA_INFLAM_PATHWAY	23	-0.654771	-1.80124	0	0.00886316	0.431	3566	tags=65%, list=22%, signal=84%
Piccolo	REACTOME_INTERLEUKIN_4_AND_INTERLEUKIN_13_SIGNALING	104	-0.510707	-1.77768	0	0.0123697	0.557	5035	tags=55%, list=32%, signal=80%
Piccolo	REACTOME_CELL_SURFACE_INTERACTIONS_AT_THE_VASCULAR_WALL	126	-0.495866	-1.7748	0	0.012744	0.577	2931	tags=37%, list=18%, signal=45%
Piccolo	REACTOME_MYOGENESIS	26	-0.624519	-1.76931	0.00262812	0.0136594	0.612	2523	tags=38%, list=16%, signal=46%
Piccolo	REACTOME_SCAVENGING_BY_CLASS_A_RECEPTORS	19	-0.679848	-1.76601	0.00136054	0.0141053	0.636	1789	tags=37%, list=11%, signal=41%
Piccolo	REACTOME_PLATELET_ADHESION_TO_EXPOSED_COLLAGEN	15	-0.709595	-1.76005	0.002886	0.0153743	0.673	3146	tags=73%, list=20%, signal=91%
Piccolo	REACTOME_METABOLISM_OF_ANGIOTENSINOGEN_TO_ANGIOTENSINS	17	-0.687856	-1.75875	0.00415512	0.0153977	0.675	1879	tags=35%, list=12%, signal=40%
Piccolo	REACTOME_EICOSANOID_LIGAND_BINDING_RECEPTORS	15	-0.70594	-1.7556	0	0.0159498	0.696	1195	tags=40%, list=8%, signal=43%
Piccolo	KEGG_VIRAL_MYOCARDITIS	65	-0.532568	-1.75245	0	0.0165569	0.711	2905	tags=46%, list=18%, signal=56%
Piccolo	BIOCARTA_TH1TH2_PATHWAY	21	-0.65562	-1.75065	0	0.0166709	0.718	3114	tags=67%, list=20%, signal=83%
Piccolo	KEGG_TOLL_LIKE_RECEPTOR_SIGNALING_PATHWAY	88	-0.495983	-1.73746	0	0.0195687	0.776	3226	tags=39%, list=20%, signal=48%
Piccolo	REACTOME_SIGNALING_BY_NOTCH2	32	-0.592902	-1.7339	0.00373134	0.0203249	0.794	2762	tags=38%, list=17%, signal=45%
Piccolo	REACTOME_SIGNALING_BY_ERYTHROPOIETIN	25	-0.62071	-1.73307	0	0.0202902	0.797	3733	tags=56%, list=24%, signal=73%
Piccolo	REACTOME_INTERLEUKIN_3_INTERLEUKIN_5_AND_GM_CSF_SIGNALING	47	-0.547391	-1.72939	0.00363636	0.0211164	0.811	4092	tags=49%, list=26%, signal=66%
Piccolo	BIOCARTA_TOB1_PATHWAY	19	-0.655914	-1.72702	0.0027137	0.0215384	0.822	3245	tags=68%, list=20%, signal=86%
Piccolo	REACTOME_AMINE_LIGAND_BINDING_RECEPTORS	31	-0.583026	-1.72004	0.00264201	0.0234619	0.846	4250	tags=58%, list=27%, signal=79%
Piccolo	BIOCARTA_SPRY_PATHWAY	17	-0.67191	-1.70597	0.00705219	0.0280889	0.902	3336	tags=59%, list=21%, signal=74%
Piccolo	REACTOME_RAF_INDEPENDENT_MAPK1_3_ACTIVATION	23	-0.616691	-1.69081	0.00536913	0.033688	0.945	2962	tags=48%, list=19%, signal=59%
Piccolo	REACTOME_COLLAGEN_FORMATION	81	-0.499168	-1.68926	0	0.0338338	0.947	1905	tags=33%, list=12%, signal=38%
Piccolo	KEGG_T_CELL_RECEPTOR_SIGNALING_PATHWAY	104	-0.490556	-1.68815	0	0.0340236	0.952	4591	tags=50%, list=29%, signal=70%
Piccolo	REACTOME_INTERLEUKIN_RECEPTOR_SHC_SIGNALING	26	-0.602706	-1.68759	0.00267023	0.0338562	0.953	3610	tags=54%, list=23%, signal=70%
Piccolo	REACTOME_NOTCH2_ACTIVATION_AND_TRANSMISSION_OF_SIGNAL_TO_THE_NUCLEUS	21	-0.620289	-1.68635	0.00540541	0.0339701	0.956	333	tags=19%, list=2%, signal=19%
Piccolo	KEGG_RENAL_CELL_CARCINOMA	66	-0.509558	-1.68223	0.0023753	0.0353036	0.961	3451	tags=38%, list=22%, signal=48%
Piccolo	KEGG_ECM_RECEPTOR_INTERACTION	84	-0.490924	-1.67636	0	0.0376438	0.973	2316	tags=36%, list=15%, signal=42%
Piccolo	REACTOME_INTERFERON_ALPHA_BETA_SIGNALING	55	-0.522863	-1.67589	0	0.0373736	0.976	3831	tags=51%, list=24%, signal=67%
Piccolo	KEGG_DILATED_CARDIOMYOPATHY	85	-0.495603	-1.67419	0	0.0378456	0.977	3293	tags=41%, list=21%, signal=52%
Piccolo	REACTOME_SIGNALING_BY_VEGF	103	-0.474132	-1.67082	0.00111857	0.0387445	0.978	3141	tags=30%, list=20%, signal=37%
Piccolo	REACTOME_ACTIVATED_NOTCH1_TRANSMITS_SIGNAL_TO_THE_NUCLEUS	30	-0.573785	-1.66728	0.00260417	0.0398736	0.98	1481	tags=23%, list=9%, signal=26%
Piccolo	REACTOME_MUSCLE_CONTRACTION	193	-0.452536	-1.65959	0	0.0435715	0.984	2215	tags=26%, list=14%, signal=30%
Piccolo	REACTOME_REGULATION_OF_TLR_BY_ENDOGENOUS_LIGAND	19	-0.629751	-1.65604	0.0111888	0.0448077	0.986	4470	tags=74%, list=28%, signal=102%
Piccolo	REACTOME_NUCLEOTIDE_LIKE_PURINERGIC_RECEPTORS	15	-0.660605	-1.64886	0.0156695	0.0483681	0.994	3339	tags=67%, list=21%, signal=84%
Piccolo	REACTOME_DAP12_SIGNALING	29	-0.57493	-1.64743	0.00265604	0.0487336	0.994	3336	tags=48%, list=21%, signal=61%
Piccolo	REACTOME_INFLAMMASOMES	20	-0.625112	-1.64576	0.0105541	0.0490687	0.995	3022	tags=45%, list=19%, signal=56%
Piccolo	REACTOME_SIGNALING_BY_NOTCH4	81	-0.484306	-1.63539	0.00114679	0.0550712	0.999	2515	tags=19%, list=16%, signal=22%
Piccolo	REACTOME_SIGNALING_BY_NOTCH1_IN_CANCER	57	-0.510027	-1.63207	0.00477897	0.0565036	0.999	2515	tags=26%, list=16%, signal=31%
Piccolo	REACTOME_CHAPERONE_MEDIATED_AUTOPHAGY	16	-0.646176	-1.63137	0.00814111	0.0564707	0.999	2465	tags=38%, list=16%, signal=44%
Piccolo	KEGG_HYPERTROPHIC_CARDIOMYOPATHY_HCM	79	-0.48394	-1.62548	0.00114548	0.0598631	0.999	3502	tags=44%, list=22%, signal=57%
Piccolo	REACTOME_DAP12_INTERACTIONS	38	-0.539226	-1.62374	0.0115979	0.0606269	0.999	5065	tags=61%, list=32%, signal=89%
Piccolo	REACTOME_INTERFERON_GAMMA_SIGNALING	85	-0.479692	-1.62148	0.00113379	0.0614621	0.999	2829	tags=39%, list=18%, signal=47%
Piccolo	REACTOME_ELASTIC_FIBRE_FORMATION	44	-0.52082	-1.61892	0.00252844	0.0623647	0.999	2187	tags=39%, list=14%, signal=45%
Piccolo	KEGG_ARRHYTHMOGENIC_RIGHT_VENTRICULAR_CARDIOMYOPATHY_ARVC	69	-0.483317	-1.61756	0.00348028	0.0625006	0.999	3212	tags=38%, list=20%, signal=47%
Piccolo	REACTOME_SUMOYLATION_OF_INTRACELLULAR_RECEPTORS	30	-0.551621	-1.61741	0.0103359	0.0619555	0.999	1581	tags=23%, list=10%, signal=26%
Piccolo	REACTOME_NETRIN_1_SIGNALING	47	-0.522004	-1.6125	0.00238095	0.064895	0.999	1211	tags=21%, list=8%, signal=23%
Piccolo	REACTOME_ASSEMBLY_OF_ACTIVE_LPL_AND_LIPC_LIPASE_COMPLEXES	18	-0.619332	-1.61148	0.00829876	0.0650415	0.999	702	tags=28%, list=4%, signal=29%
Piccolo	KEGG_TGF_BETA_SIGNALING_PATHWAY	85	-0.473698	-1.60903	0.00222717	0.0663201	0.999	3752	tags=39%, list=24%, signal=51%
Piccolo	BIOCARTA_ETS_PATHWAY	17	-0.614665	-1.60729	0.0210674	0.0671956	1	4468	tags=59%, list=28%, signal=82%
Piccolo	REACTOME_DEGRADATION_OF_THE_EXTRACELLULAR_MATRIX	131	-0.449359	-1.60519	0.0010661	0.0681527	1	1925	tags=27%, list=12%, signal=31%
Piccolo	KEGG_DORSO_VENTRAL_AXIS_FORMATION	23	-0.594179	-1.60457	0.0122449	0.068015	1	3336	tags=57%, list=21%, signal=71%
Piccolo	REACTOME_CD209_DC_SIGN_SIGNALING	20	-0.589648	-1.60414	0.0165975	0.0677324	1	3506	tags=40%, list=22%, signal=51%
Piccolo	BIOCARTA_STATHMIN_PATHWAY	19	-0.609266	-1.60395	0.00530504	0.0672564	1	2052	tags=37%, list=13%, signal=42%
Piccolo	KEGG_FOCAL_ADHESION	195	-0.434581	-1.60322	0	0.0672068	1	3535	tags=34%, list=22%, signal=44%
Piccolo	BIOCARTA_PAR1_PATHWAY	19	-0.607578	-1.60201	0.0123288	0.0675117	1	2728	tags=47%, list=17%, signal=57%
Piccolo	REACTOME_METABOLISM_OF_NITRIC_OXIDE:_ENOS_ACTIVATION_AND_REGULATION	15	-0.63154	-1.5984	0.0211268	0.0696445	1	1107	tags=27%, list=7%, signal=29%
Piccolo	KEGG_NOD_LIKE_RECEPTOR_SIGNALING_PATHWAY	60	-0.489712	-1.59774	0.00239808	0.0695075	1	3737	tags=40%, list=24%, signal=52%
Piccolo	KEGG_SYSTEMIC_LUPUS_ERYTHEMATOSUS	121	-0.455859	-1.59634	0	0.0698766	1	4794	tags=43%, list=30%, signal=61%
Piccolo	REACTOME_PLASMA_LIPOPROTEIN_REMODELING	31	-0.549329	-1.5957	0.00773196	0.0697491	1	2397	tags=32%, list=15%, signal=38%
Piccolo	BIOCARTA_IL7_PATHWAY	16	-0.632631	-1.5943	0.0056101	0.0702527	1	5035	tags=69%, list=32%, signal=101%
Piccolo	REACTOME_INTERFERON_SIGNALING	177	-0.433764	-1.59215	0	0.0711011	1	5213	tags=49%, list=33%, signal=72%
Piccolo	KEGG_BLADDER_CANCER	40	-0.520348	-1.59168	0.00877193	0.0708312	1	4130	tags=43%, list=26%, signal=57%
Piccolo	BIOCARTA_IL2RB_PATHWAY	37	-0.521208	-1.5887	0.0151707	0.0727004	1	5035	tags=54%, list=32%, signal=79%
Piccolo	REACTOME_COLLAGEN_DEGRADATION	58	-0.494707	-1.58163	0.00834327	0.0773098	1	1925	tags=33%, list=12%, signal=37%
Piccolo	KEGG_GLYCOSAMINOGLYCAN_BIOSYNTHESIS_CHONDROITIN_SULFATE	22	-0.580246	-1.57435	0.00673854	0.0827185	1	1739	tags=32%, list=11%, signal=36%
Piccolo	REACTOME_CARDIAC_CONDUCTION	130	-0.437907	-1.57014	0.0010846	0.0859645	1	2189	tags=25%, list=14%, signal=29%
Piccolo	REACTOME_NUCLEAR_EVENTS_KINASE_AND_TRANSCRIPTION_FACTOR_ACTIVATION	25	-0.555047	-1.5658	0.021879	0.0892972	1	2962	tags=40%, list=19%, signal=49%
Piccolo	BIOCARTA_CTCF_PATHWAY	24	-0.567767	-1.56359	0.0190217	0.0904977	1	5456	tags=75%, list=34%, signal=114%
Piccolo	REACTOME_ROLE_OF_PHOSPHOLIPIDS_IN_PHAGOCYTOSIS	23	-0.578388	-1.55463	0.0272727	0.0982213	1	2751	tags=43%, list=17%, signal=53%
Piccolo	KEGG_NOTCH_SIGNALING_PATHWAY	47	-0.499719	-1.55361	0.0136307	0.0984608	1	2120	tags=28%, list=13%, signal=32%
Piccolo	KEGG_COMPLEMENT_AND_COAGULATION_CASCADES	66	-0.475031	-1.54761	0.00914286	0.1039	1	4371	tags=44%, list=28%, signal=60%
Piccolo	REACTOME_SYNDECAN_INTERACTIONS	27	-0.553285	-1.54717	0.0194301	0.103534	1	1876	tags=37%, list=12%, signal=42%
Piccolo	REACTOME_DISEASES_OF_IMMUNE_SYSTEM	24	-0.552459	-1.54302	0.0325945	0.10724	1	4519	tags=50%, list=28%, signal=70%
Piccolo	REACTOME_PLATELET_AGGREGATION_PLUG_FORMATION	39	-0.509138	-1.54254	0.019656	0.106942	1	4917	tags=56%, list=31%, signal=82%
Piccolo	REACTOME_PRE_NOTCH_PROCESSING_IN_GOLGI	18	-0.595461	-1.54095	0.0323015	0.10797	1	1627	tags=28%, list=10%, signal=31%
Piccolo	REACTOME_NUCLEAR_RECEPTOR_TRANSCRIPTION_PATHWAY	52	-0.48135	-1.54074	0.0156815	0.107351	1	1674	tags=21%, list=11%, signal=24%
Piccolo	REACTOME_PLASMA_LIPOPROTEIN_ASSEMBLY_REMODELING_AND_CLEARANCE	69	-0.460899	-1.5378	0.0101351	0.109462	1	3123	tags=28%, list=20%, signal=34%
Piccolo	REACTOME_DAG_AND_IP3_SIGNALING	38	-0.509601	-1.53683	0.0137845	0.109659	1	2762	tags=34%, list=17%, signal=41%
Piccolo	KEGG_PANCREATIC_CANCER	69	-0.4572	-1.5283	0.00929152	0.118217	1	5398	tags=49%, list=34%, signal=74%
Piccolo	REACTOME_CASPASE_ACTIVATION_VIA_EXTRINSIC_APOPTOTIC_SIGNALLING_PATHWAY	26	-0.552593	-1.52717	0.0316623	0.118683	1	1211	tags=23%, list=8%, signal=25%
Piccolo	REACTOME_THE_ROLE_OF_NEF_IN_HIV_1_REPLICATION_AND_DISEASE_PATHOGENESIS	28	-0.54368	-1.52566	0.0143229	0.119581	1	2621	tags=36%, list=17%, signal=43%
Piccolo	REACTOME_GPVI_MEDIATED_ACTIVATION_CASCADE	34	-0.517289	-1.52355	0.027673	0.121082	1	3078	tags=41%, list=19%, signal=51%
Piccolo	KEGG_MELANOMA	67	-0.45984	-1.51996	0.00687285	0.124234	1	4165	tags=39%, list=26%, signal=52%
Piccolo	BIOCARTA_TCR_PATHWAY	43	-0.491085	-1.51914	0.021118	0.124369	1	4519	tags=53%, list=28%, signal=75%
Piccolo	REACTOME_ACTIVATION_OF_KAINATE_RECEPTORS_UPON_GLUTAMATE_BINDING	28	-0.534983	-1.51892	0.0240642	0.123773	1	1567	tags=25%, list=10%, signal=28%
Piccolo	REACTOME_TCR_SIGNALING	111	-0.430277	-1.51869	0.00331126	0.123205	1	2814	tags=25%, list=18%, signal=30%
Piccolo	REACTOME_ANTIGEN_PRESENTATION:_FOLDING_ASSEMBLY_AND_PEPTIDE_LOADING_OF_CLASS_I_MHC	25	-0.539873	-1.51805	0.0211361	0.123096	1	5836	tags=72%, list=37%, signal=114%
Piccolo	REACTOME_ADHERENS_JUNCTIONS_INTERACTIONS	26	-0.542882	-1.51769	0.031746	0.122561	1	1884	tags=23%, list=12%, signal=26%
Piccolo	REACTOME_PRESYNAPTIC_FUNCTION_OF_KAINATE_RECEPTORS	19	-0.590406	-1.51314	0.0242915	0.126974	1	1140	tags=26%, list=7%, signal=28%
Piccolo	REACTOME_SIGNAL_TRANSDUCTION_BY_L1	21	-0.561514	-1.50833	0.0304709	0.13175	1	1876	tags=29%, list=12%, signal=32%
Piccolo	REACTOME_DISEASES_ASSOCIATED_WITH_O_GLYCOSYLATION_OF_PROTEINS	60	-0.459264	-1.50416	0.0154394	0.135787	1	1853	tags=30%, list=12%, signal=34%
Piccolo	REACTOME_NCAM1_INTERACTIONS	40	-0.493316	-1.50168	0.0158924	0.137929	1	2163	tags=33%, list=14%, signal=38%
Piccolo	REACTOME_THROMBIN_SIGNALLING_THROUGH_PROTEINASE_ACTIVATED_RECEPTORS_PARS	30	-0.51271	-1.50045	0.0197368	0.138544	1	4408	tags=50%, list=28%, signal=69%
Piccolo	REACTOME_TRIGLYCERIDE_CATABOLISM	21	-0.554924	-1.49912	0.0294511	0.139267	1	1294	tags=24%, list=8%, signal=26%
Piccolo	KEGG_OLFACTORY_TRANSDUCTION	51	-0.471436	-1.49112	0.0168878	0.149111	1	3288	tags=29%, list=21%, signal=37%
Piccolo	REACTOME_THE_NLRP3_INFLAMMASOME	15	-0.608297	-1.4904	0.0335664	0.149232	1	3022	tags=40%, list=19%, signal=49%
Piccolo	REACTOME_G_ALPHA_I_SIGNALLING_EVENTS	347	-0.392934	-1.49009	0	0.148668	1	3397	tags=32%, list=21%, signal=39%
Piccolo	REACTOME_TRIGLYCERIDE_METABOLISM	32	-0.503777	-1.48879	0.0314961	0.149448	1	1294	tags=19%, list=8%, signal=20%
Piccolo	REACTOME_MAPK_TARGETS_NUCLEAR_EVENTS_MEDIATED_BY_MAP_KINASES	31	-0.501368	-1.48468	0.0421607	0.154216	1	2962	tags=35%, list=19%, signal=44%
Piccolo	REACTOME_SEMA3A_PAK_DEPENDENT_AXON_REPULSION	16	-0.58258	-1.48004	0.0564972	0.159952	1	2406	tags=38%, list=15%, signal=44%
Piccolo	KEGG_GLIOMA	64	-0.447757	-1.4779	0.0162413	0.162099	1	4165	tags=39%, list=26%, signal=53%
Piccolo	REACTOME_TOLL_LIKE_RECEPTOR_CASCADES	150	-0.409564	-1.47785	0.00421941	0.161144	1	5086	tags=45%, list=32%, signal=66%
Piccolo	REACTOME_TIE2_SIGNALING	18	-0.564729	-1.46906	0.0444444	0.172802	1	3336	tags=50%, list=21%, signal=63%
Piccolo	REACTOME_INSULIN_PROCESSING	24	-0.522078	-1.46674	0.0483222	0.175108	1	4585	tags=50%, list=29%, signal=70%
Piccolo	BIOCARTA_IL2_PATHWAY	22	-0.548762	-1.46628	0.0523416	0.174631	1	4116	tags=50%, list=26%, signal=67%
Piccolo	BIOCARTA_GCR_PATHWAY	16	-0.577592	-1.46572	0.0547945	0.174441	1	816	tags=19%, list=5%, signal=20%
Piccolo	BIOCARTA_TGFB_PATHWAY	19	-0.557426	-1.4607	0.0481431	0.181336	1	5398	tags=68%, list=34%, signal=104%
Piccolo	REACTOME_ION_HOMEOSTASIS	53	-0.452301	-1.45887	0.0279126	0.182993	1	2189	tags=28%, list=14%, signal=33%
Piccolo	REACTOME_FCERI_MEDIATED_CAPLUS2_MOBILIZATION	31	-0.501336	-1.45781	0.0422535	0.183598	1	4442	tags=52%, list=28%, signal=72%
Piccolo	REACTOME_SIGNAL_AMPLIFICATION	29	-0.507713	-1.45487	0.0477454	0.187343	1	1140	tags=21%, list=7%, signal=22%
Piccolo	BIOCARTA_CARDIACEGF_PATHWAY	17	-0.568282	-1.4548	0.0634006	0.186339	1	2492	tags=35%, list=16%, signal=42%
Piccolo	REACTOME_FORMATION_OF_FIBRIN_CLOT_CLOTTING_CASCADE	36	-0.484348	-1.45262	0.0383142	0.18881	1	2089	tags=31%, list=13%, signal=35%
Piccolo	REACTOME_PHASE_2_PLATEAU_PHASE	22	-0.543631	-1.45128	0.0549451	0.190003	1	2163	tags=36%, list=14%, signal=42%
Piccolo	REACTOME_PKA_ACTIVATION_IN_GLUCAGON_SIGNALLING	16	-0.586522	-1.45093	0.033189	0.189535	1	2467	tags=31%, list=16%, signal=37%
Piccolo	REACTOME_PEPTIDE_HORMONE_METABOLISM	78	-0.434647	-1.44886	0.0179171	0.191836	1	2442	tags=24%, list=15%, signal=29%
Piccolo	BIOCARTA_CASPASE_PATHWAY	22	-0.538122	-1.44577	0.0504648	0.195561	1	2790	tags=36%, list=18%, signal=44%
Piccolo	REACTOME_THROMBOXANE_SIGNALLING_THROUGH_TP_RECEPTOR	21	-0.540569	-1.44365	0.055788	0.197864	1	1140	tags=24%, list=7%, signal=26%
Piccolo	REACTOME_CONDENSATION_OF_PROPHASE_CHROMOSOMES	68	-0.436428	-1.44096	0.0315789	0.201152	1	6293	tags=53%, list=40%, signal=87%
Piccolo	REACTOME_G_ALPHA_Z_SIGNALLING_EVENTS	45	-0.472827	-1.43947	0.0335404	0.202727	1	2492	tags=31%, list=16%, signal=37%
Piccolo	BIOCARTA_HIF_PATHWAY	15	-0.577583	-1.43911	0.0578871	0.202193	1	903	tags=27%, list=6%, signal=28%
Piccolo	REACTOME_CLASS_B_2_SECRETIN_FAMILY_RECEPTORS	83	-0.425586	-1.43859	0.0214932	0.201956	1	1827	tags=24%, list=12%, signal=27%
Piccolo	REACTOME_ASSEMBLY_OF_COLLAGEN_FIBRILS_AND_OTHER_MULTIMERIC_STRUCTURES	58	-0.446377	-1.43766	0.0271547	0.202295	1	1309	tags=28%, list=8%, signal=30%
Piccolo	REACTOME_INTERLEUKIN_20_FAMILY_SIGNALING	20	-0.536657	-1.43757	0.0722222	0.201315	1	3960	tags=45%, list=25%, signal=60%
Piccolo	REACTOME_RAP1_SIGNALLING	15	-0.569608	-1.43456	0.0797799	0.205227	1	1382	tags=27%, list=9%, signal=29%
Piccolo	BIOCARTA_HDAC_PATHWAY	23	-0.520721	-1.43368	0.0665761	0.205593	1	2728	tags=30%, list=17%, signal=37%
Piccolo	REACTOME_SIGNALING_BY_RECEPTOR_TYROSINE_KINASES	453	-0.373419	-1.43186	0.001002	0.207551	1	3354	tags=28%, list=21%, signal=34%
Piccolo	REACTOME_AMYLOID_FIBER_FORMATION	103	-0.40382	-1.43176	0.0207877	0.20658	1	6293	tags=50%, list=40%, signal=82%
Piccolo	KEGG_B_CELL_RECEPTOR_SIGNALING_PATHWAY	73	-0.426185	-1.42751	0.0184757	0.213182	1	4519	tags=47%, list=28%, signal=65%
Piccolo	REACTOME_INITIAL_TRIGGERING_OF_COMPLEMENT	21	-0.536748	-1.42715	0.0604839	0.212612	1	4792	tags=57%, list=30%, signal=82%
Piccolo	BIOCARTA_FCER1_PATHWAY	38	-0.468623	-1.42653	0.0506971	0.212662	1	5069	tags=55%, list=32%, signal=81%
Piccolo	REACTOME_GABA_RECEPTOR_ACTIVATION	51	-0.448294	-1.4257	0.0429448	0.213033	1	2489	tags=27%, list=16%, signal=32%
Piccolo	REACTOME_BASIGIN_INTERACTIONS	25	-0.51495	-1.4255	0.0596628	0.212203	1	2820	tags=36%, list=18%, signal=44%
Piccolo	BIOCARTA_ERK_PATHWAY	27	-0.503299	-1.42533	0.0587467	0.211418	1	4330	tags=44%, list=27%, signal=61%
Piccolo	REACTOME_PLATELET_CALCIUM_HOMEOSTASIS	26	-0.507212	-1.42352	0.0530612	0.213604	1	2070	tags=27%, list=13%, signal=31%
Piccolo	REACTOME_NUCLEOTIDE_BINDING_DOMAIN_LEUCINE_RICH_REPEAT_CONTAINING_RECEPTOR_NLR_SIGNALING_PATHWAYS	54	-0.44494	-1.42235	0.0374849	0.214394	1	3737	tags=31%, list=24%, signal=41%
Piccolo	KEGG_ACUTE_MYELOID_LEUKEMIA	57	-0.431223	-1.42048	0.0446534	0.216627	1	4237	tags=35%, list=27%, signal=48%
Piccolo	REACTOME_SIGNALING_BY_NOTCH1	72	-0.426383	-1.42039	0.0320366	0.215646	1	2515	tags=22%, list=16%, signal=26%
Piccolo	KEGG_CHRONIC_MYELOID_LEUKEMIA	73	-0.425341	-1.41973	0.04	0.215784	1	4519	tags=40%, list=28%, signal=55%
Piccolo	REACTOME_NRAGE_SIGNALS_DEATH_THROUGH_JNK	58	-0.439066	-1.41777	0.0372149	0.218088	1	3679	tags=36%, list=23%, signal=47%
Piccolo	KEGG_LEUKOCYTE_TRANSENDOTHELIAL_MIGRATION	110	-0.404979	-1.41717	0.0197368	0.217993	1	2492	tags=27%, list=16%, signal=32%
Piccolo	REACTOME_CARGO_CONCENTRATION_IN_THE_ER	30	-0.496222	-1.41709	0.0603338	0.217043	1	4844	tags=50%, list=31%, signal=72%
Piccolo	REACTOME_TOLL_LIKE_RECEPTOR_TLR1:TLR2_CASCADE	97	-0.406839	-1.41666	0.0179372	0.216705	1	4587	tags=38%, list=29%, signal=53%
Piccolo	REACTOME_NUCLEOSOME_ASSEMBLY	65	-0.424684	-1.41613	0.0315789	0.216536	1	6139	tags=54%, list=39%, signal=87%
Piccolo	REACTOME_GLUCURONIDATION	19	-0.543052	-1.41522	0.0632023	0.217018	1	3377	tags=37%, list=21%, signal=47%
Piccolo	REACTOME_CA_DEPENDENT_EVENTS	34	-0.479049	-1.41383	0.0684411	0.218284	1	2962	tags=35%, list=19%, signal=43%
Piccolo	REACTOME_G_ALPHA_12_13_SIGNALLING_EVENTS	77	-0.422382	-1.40975	0.0248588	0.224357	1	3679	tags=38%, list=23%, signal=49%
Piccolo	BIOCARTA_ECM_PATHWAY	19	-0.534527	-1.40529	0.0703654	0.231507	1	6051	tags=74%, list=38%, signal=119%
Piccolo	REACTOME_TNFS_BIND_THEIR_PHYSIOLOGICAL_RECEPTORS	28	-0.493283	-1.40141	0.0678851	0.237383	1	3714	tags=54%, list=23%, signal=70%
Piccolo	REACTOME_INTERLEUKIN_12_SIGNALING	45	-0.449713	-1.40137	0.057072	0.236285	1	2790	tags=22%, list=18%, signal=27%
Piccolo	REACTOME_TOLL_LIKE_RECEPTOR_4_TLR4_CASCADE	127	-0.391716	-1.40037	0.0141304	0.236883	1	5086	tags=44%, list=32%, signal=64%
Piccolo	REACTOME_O_GLYCOSYLATION_OF_TSR_DOMAIN_CONTAINING_PROTEINS	35	-0.47586	-1.39627	0.0684755	0.243459	1	2234	tags=40%, list=14%, signal=46%
Piccolo	REACTOME_RHO_GTPASE_CYCLE	137	-0.393439	-1.39615	0.0138889	0.242527	1	3350	tags=34%, list=21%, signal=43%
Piccolo	REACTOME_OTHER_SEMAPHORIN_INTERACTIONS	19	-0.531705	-1.39377	0.0690608	0.245824	1	4589	tags=63%, list=29%, signal=89%
Piccolo	REACTOME_INTERLEUKIN_12_FAMILY_SIGNALING	55	-0.434829	-1.39279	0.0552291	0.246581	1	5464	tags=40%, list=34%, signal=61%
Recount2	REACTOME_IMMUNOREGULATORY_INTERACTIONS_BETWEEN_A_LYMPHOID_AND_A_NON_LYMPHOID_CELL	121	-0.62408	-2.25918	0	0	0	4122	tags=67%, list=26%, signal=90%
Recount2	REACTOME_NITRIC_OXIDE_STIMULATES_GUANYLATE_CYCLASE	20	-0.811403	-2.23814	0	0.000471443	0.001	1907	tags=70%, list=12%, signal=79%
Recount2	KEGG_GRAFT_VERSUS_HOST_DISEASE	36	-0.73449	-2.19633	0	0.000314296	0.001	3643	tags=83%, list=23%, signal=108%
Recount2	KEGG_VASCULAR_SMOOTH_MUSCLE_CONTRACTION	109	-0.608595	-2.19438	0	0.000235722	0.001	2699	tags=40%, list=17%, signal=48%
Recount2	REACTOME_SIGNALING_BY_NOTCH3	48	-0.676012	-2.18218	0	0.000188577	0.001	2379	tags=44%, list=15%, signal=51%
Recount2	KEGG_NEUROACTIVE_LIGAND_RECEPTOR_INTERACTION	222	-0.572388	-2.17619	0	0.000157148	0.001	2894	tags=45%, list=18%, signal=54%
Recount2	KEGG_ALLOGRAFT_REJECTION	34	-0.719511	-2.16704	0	0.000134698	0.001	3643	tags=79%, list=23%, signal=103%
Recount2	KEGG_TYPE_I_DIABETES_MELLITUS	40	-0.69119	-2.15071	0	0.000117861	0.001	3643	tags=75%, list=23%, signal=97%
Recount2	REACTOME_CGMP_EFFECTS	16	-0.819688	-2.10007	0	0.00020953	0.002	1360	tags=63%, list=9%, signal=68%
Recount2	KEGG_CYTOKINE_CYTOKINE_RECEPTOR_INTERACTION	234	-0.5476	-2.09659	0	0.000188577	0.002	3353	tags=50%, list=21%, signal=62%
Recount2	KEGG_AUTOIMMUNE_THYROID_DISEASE	37	-0.689485	-2.08782	0	0.000171434	0.002	3643	tags=76%, list=23%, signal=98%
Recount2	BIOCARTA_NO1_PATHWAY	26	-0.738278	-2.08357	0	0.000236881	0.003	742	tags=35%, list=5%, signal=36%
Recount2	REACTOME_CLASS_A_1_RHODOPSIN_LIKE_RECEPTORS	256	-0.537895	-2.06658	0	0.000292104	0.004	3172	tags=45%, list=20%, signal=55%
Recount2	KEGG_ANTIGEN_PROCESSING_AND_PRESENTATION	65	-0.613855	-2.05609	0	0.00027124	0.004	4122	tags=58%, list=26%, signal=79%
Recount2	KEGG_HEMATOPOIETIC_CELL_LINEAGE	83	-0.592412	-2.05531	0	0.000253157	0.004	3430	tags=51%, list=22%, signal=64%
Recount2	BIOCARTA_NO2IL12_PATHWAY	15	-0.819012	-2.0506	0	0.000295961	0.005	2332	tags=87%, list=15%, signal=102%
Recount2	REACTOME_INTERLEUKIN_10_SIGNALING	43	-0.649564	-2.04679	0	0.000278551	0.005	3343	tags=58%, list=21%, signal=73%
Recount2	REACTOME_BINDING_AND_UPTAKE_OF_LIGANDS_BY_SCAVENGER_RECEPTORS	41	-0.661581	-2.03349	0	0.000368224	0.007	2929	tags=51%, list=18%, signal=63%
Recount2	REACTOME_PHOSPHORYLATION_OF_CD3_AND_TCR_ZETA_CHAINS	18	-0.775423	-2.03333	0	0.000348843	0.007	3018	tags=89%, list=19%, signal=110%
Recount2	REACTOME_PD_1_SIGNALING	19	-0.768138	-2.03172	0	0.000331401	0.007	3018	tags=79%, list=19%, signal=97%
Recount2	REACTOME_TRANSLOCATION_OF_ZAP_70_TO_IMMUNOLOGICAL_SYNAPSE	15	-0.810611	-2.02167	0	0.000406365	0.009	3018	tags=100%, list=19%, signal=123%
Recount2	KEGG_CALCIUM_SIGNALING_PATHWAY	163	-0.530797	-1.99926	0	0.000644645	0.015	2699	tags=39%, list=17%, signal=46%
Recount2	REACTOME_G_ALPHA_S_SIGNALLING_EVENTS	153	-0.533788	-1.98768	0	0.000821748	0.02	2893	tags=40%, list=18%, signal=48%
Recount2	KEGG_LEISHMANIA_INFECTION	68	-0.589885	-1.98743	0	0.000787508	0.02	4092	tags=57%, list=26%, signal=77%
Recount2	REACTOME_G_ALPHA_Q_SIGNALLING_EVENTS	191	-0.522583	-1.98421	0	0.000831277	0.022	3726	tags=46%, list=23%, signal=59%
Recount2	REACTOME_PLATELET_HOMEOSTASIS	79	-0.581364	-1.97852	0	0.000946862	0.026	1939	tags=32%, list=12%, signal=36%
Recount2	REACTOME_GENERATION_OF_SECOND_MESSENGER_MOLECULES	28	-0.694342	-1.97621	0	0.000981928	0.028	3195	tags=68%, list=20%, signal=85%
Recount2	REACTOME_CHEMOKINE_RECEPTORS_BIND_CHEMOKINES	45	-0.622247	-1.96423	0	0.00121604	0.036	3162	tags=64%, list=20%, signal=80%
Recount2	REACTOME_NOTCH3_INTRACELLULAR_DOMAIN_REGULATES_TRANSCRIPTION	25	-0.696943	-1.96337	0	0.00123916	0.038	2379	tags=56%, list=15%, signal=66%
Recount2	BIOCARTA_CTLA4_PATHWAY	20	-0.735692	-1.96235	0	0.0012596	0.039	3413	tags=85%, list=22%, signal=108%
Recount2	REACTOME_GPCR_LIGAND_BINDING	363	-0.499095	-1.95988	0	0.00134035	0.043	3172	tags=39%, list=20%, signal=48%
Recount2	REACTOME_PLATELET_ACTIVATION_SIGNALING_AND_AGGREGATION	249	-0.508252	-1.9383	0	0.00197671	0.066	3905	tags=41%, list=25%, signal=53%
Recount2	KEGG_ASTHMA	24	-0.682048	-1.93489	0	0.00197351	0.068	3858	tags=75%, list=24%, signal=99%
Recount2	BIOCARTA_IL12_PATHWAY	19	-0.715506	-1.93118	0	0.00208357	0.073	2332	tags=58%, list=15%, signal=68%
Recount2	BIOCARTA_NKT_PATHWAY	26	-0.68226	-1.92777	0.00142653	0.00229613	0.083	3046	tags=65%, list=19%, signal=81%
Recount2	KEGG_NATURAL_KILLER_CELL_MEDIATED_CYTOTOXICITY	115	-0.535185	-1.92393	0	0.0024957	0.092	2663	tags=41%, list=17%, signal=49%
Recount2	KEGG_PPAR_SIGNALING_PATHWAY	65	-0.573367	-1.91681	0	0.00276038	0.104	1774	tags=29%, list=11%, signal=33%
Recount2	REACTOME_INTERLEUKIN_2_FAMILY_SIGNALING	42	-0.618176	-1.91642	0	0.0027124	0.105	3973	tags=55%, list=25%, signal=73%
Recount2	REACTOME_EFFECTS_OF_PIP2_HYDROLYSIS	25	-0.678328	-1.91095	0.0013624	0.00291076	0.115	1423	tags=44%, list=9%, signal=48%
Recount2	REACTOME_INTEGRIN_CELL_SURFACE_INTERACTIONS	83	-0.549234	-1.90898	0	0.00297973	0.119	2352	tags=40%, list=15%, signal=46%
Recount2	REACTOME_NOTCH3_ACTIVATION_AND_TRANSMISSION_OF_SIGNAL_TO_THE_NUCLEUS	24	-0.68202	-1.90512	0	0.00320597	0.128	1496	tags=29%, list=9%, signal=32%
Recount2	REACTOME_ECM_PROTEOGLYCANS	73	-0.558821	-1.9041	0.00120482	0.00317397	0.13	2053	tags=38%, list=13%, signal=44%
Recount2	REACTOME_EXTRACELLULAR_MATRIX_ORGANIZATION	282	-0.490677	-1.90299	0	0.00316591	0.133	2053	tags=30%, list=13%, signal=34%
Recount2	REACTOME_COLLAGEN_BIOSYNTHESIS_AND_MODIFYING_ENZYMES	60	-0.573632	-1.89469	0	0.00363288	0.153	1785	tags=40%, list=11%, signal=45%
Recount2	BIOCARTA_EICOSANOID_PATHWAY	22	-0.683769	-1.89125	0	0.00361559	0.156	1277	tags=41%, list=8%, signal=44%
Recount2	BIOCARTA_VEGF_PATHWAY	27	-0.654587	-1.88761	0	0.00380421	0.167	798	tags=22%, list=5%, signal=23%
Recount2	KEGG_PRIMARY_IMMUNODEFICIENCY	35	-0.627095	-1.88065	0	0.00414648	0.186	4587	tags=74%, list=29%, signal=104%
Recount2	REACTOME_COLLAGEN_CHAIN_TRIMERIZATION	42	-0.60156	-1.87688	0	0.00435345	0.198	1785	tags=43%, list=11%, signal=48%
Recount2	REACTOME_CHONDROITIN_SULFATE_BIOSYNTHESIS	20	-0.692362	-1.87476	0	0.00441848	0.205	1831	tags=45%, list=12%, signal=51%
Recount2	KEGG_CHEMOKINE_SIGNALING_PATHWAY	179	-0.500903	-1.87371	0	0.00436731	0.207	3916	tags=46%, list=25%, signal=60%
Recount2	BIOCARTA_INFLAM_PATHWAY	23	-0.675411	-1.87178	0	0.00444877	0.213	3018	tags=65%, list=19%, signal=80%
Recount2	REACTOME_COSTIMULATION_BY_THE_CD28_FAMILY	64	-0.557637	-1.87156	0	0.00439924	0.215	3442	tags=50%, list=22%, signal=64%
Recount2	REACTOME_RESPONSE_TO_ELEVATED_PLATELET_CYTOSOLIC_CA2PLUS	127	-0.50968	-1.8611	0	0.00514073	0.246	2646	tags=30%, list=17%, signal=36%
Recount2	REACTOME_NOTCH4_INTRACELLULAR_DOMAIN_REGULATES_TRANSCRIPTION	20	-0.696015	-1.85753	0.00137552	0.00544975	0.265	2379	tags=55%, list=15%, signal=65%
Recount2	BIOCARTA_CSK_PATHWAY	19	-0.69802	-1.85419	0	0.00564353	0.275	3018	tags=63%, list=19%, signal=78%
Recount2	KEGG_JAK_STAT_SIGNALING_PATHWAY	131	-0.50956	-1.85009	0	0.0058631	0.29	3880	tags=47%, list=24%, signal=61%
Recount2	REACTOME_SCAVENGING_BY_CLASS_A_RECEPTORS	19	-0.682758	-1.84882	0.00140449	0.00582684	0.291	1737	tags=37%, list=11%, signal=41%
Recount2	REACTOME_SMOOTH_MUSCLE_CONTRACTION	35	-0.614148	-1.84112	0.00130378	0.00644286	0.316	3094	tags=43%, list=20%, signal=53%
Recount2	REACTOME_CELL_SURFACE_INTERACTIONS_AT_THE_VASCULAR_WALL	126	-0.502777	-1.83671	0	0.00681517	0.341	3919	tags=47%, list=25%, signal=62%
Recount2	REACTOME_PEPTIDE_LIGAND_BINDING_RECEPTORS	151	-0.497732	-1.8306	0	0.00733198	0.368	3162	tags=42%, list=20%, signal=52%
Recount2	REACTOME_INTERLEUKIN_4_AND_INTERLEUKIN_13_SIGNALING	104	-0.518152	-1.8298	0	0.00730478	0.373	3004	tags=38%, list=19%, signal=47%
Recount2	REACTOME_PLATELET_ADHESION_TO_EXPOSED_COLLAGEN	15	-0.722101	-1.8168	0.002886	0.00890991	0.442	3092	tags=80%, list=19%, signal=99%
Recount2	KEGG_INTESTINAL_IMMUNE_NETWORK_FOR_IGA_PRODUCTION	43	-0.576365	-1.81254	0.00127389	0.00951888	0.469	3625	tags=72%, list=23%, signal=93%
Recount2	REACTOME_INTERLEUKIN_3_INTERLEUKIN_5_AND_GM_CSF_SIGNALING	47	-0.561232	-1.79271	0.00255102	0.0123949	0.574	3909	tags=49%, list=25%, signal=65%
Recount2	REACTOME_INTERLEUKIN_RECEPTOR_SHC_SIGNALING	26	-0.621206	-1.78972	0.00140647	0.0128426	0.596	3880	tags=58%, list=24%, signal=76%
Recount2	KEGG_DILATED_CARDIOMYOPATHY	85	-0.516794	-1.78025	0	0.0144373	0.647	3212	tags=45%, list=20%, signal=56%
Recount2	KEGG_RENAL_CELL_CARCINOMA	66	-0.527144	-1.77072	0	0.0162831	0.692	4211	tags=45%, list=27%, signal=62%
Recount2	REACTOME_METABOLISM_OF_ANGIOTENSINOGEN_TO_ANGIOTENSINS	17	-0.698256	-1.76903	0.00144928	0.016279	0.694	1838	tags=35%, list=12%, signal=40%
Recount2	REACTOME_SIGNALING_BY_ERYTHROPOIETIN	25	-0.627805	-1.76101	0	0.0178646	0.736	4221	tags=60%, list=27%, signal=82%
Recount2	BIOCARTA_TOB1_PATHWAY	19	-0.66391	-1.75152	0.00144928	0.0200527	0.768	3158	tags=68%, list=20%, signal=85%
Recount2	REACTOME_AMINE_LIGAND_BINDING_RECEPTORS	31	-0.590239	-1.75013	0.00260756	0.0202072	0.774	3426	tags=52%, list=22%, signal=66%
Recount2	REACTOME_RAF_INDEPENDENT_MAPK1_3_ACTIVATION	23	-0.625548	-1.74334	0.0042735	0.0219351	0.803	2989	tags=48%, list=19%, signal=59%
Recount2	REACTOME_NETRIN_1_SIGNALING	47	-0.548174	-1.73954	0	0.0227883	0.822	1014	tags=21%, list=6%, signal=23%
Recount2	BIOCARTA_TH1TH2_PATHWAY	21	-0.647966	-1.73627	0.0028169	0.0233463	0.832	3018	tags=67%, list=19%, signal=82%
Recount2	KEGG_ECM_RECEPTOR_INTERACTION	84	-0.503249	-1.73405	0	0.0236027	0.841	2929	tags=43%, list=18%, signal=52%
Recount2	REACTOME_PLATELET_AGGREGATION_PLUG_FORMATION	39	-0.568549	-1.72311	0	0.0265885	0.88	3905	tags=56%, list=25%, signal=75%
Recount2	KEGG_T_CELL_RECEPTOR_SIGNALING_PATHWAY	104	-0.483941	-1.72236	0	0.026477	0.882	4400	tags=48%, list=28%, signal=66%
Recount2	REACTOME_EICOSANOID_LIGAND_BINDING_RECEPTORS	15	-0.689784	-1.71895	0.00582242	0.0271946	0.891	1185	tags=40%, list=7%, signal=43%
Recount2	KEGG_HYPERTROPHIC_CARDIOMYOPATHY_HCM	79	-0.501444	-1.70975	0	0.0300843	0.916	3212	tags=46%, list=20%, signal=57%
Recount2	KEGG_TOLL_LIKE_RECEPTOR_SIGNALING_PATHWAY	88	-0.489609	-1.70279	0	0.0326173	0.932	3407	tags=39%, list=21%, signal=49%
Recount2	REACTOME_COLLAGEN_FORMATION	81	-0.489966	-1.70169	0.00117786	0.0327166	0.94	1785	tags=32%, list=11%, signal=36%
Recount2	REACTOME_SIGNALING_BY_NOTCH2	32	-0.577085	-1.69863	0.00393701	0.0335174	0.949	2379	tags=34%, list=15%, signal=40%
Recount2	REACTOME_REGULATION_OF_TLR_BY_ENDOGENOUS_LIGAND	19	-0.642215	-1.69612	0.0057554	0.0342196	0.952	3760	tags=68%, list=24%, signal=90%
Recount2	KEGG_FOCAL_ADHESION	195	-0.44456	-1.69555	0	0.0340262	0.952	3919	tags=40%, list=25%, signal=52%
Recount2	BIOCARTA_SPRY_PATHWAY	17	-0.656899	-1.68262	0.011396	0.0391831	0.97	3566	tags=59%, list=22%, signal=76%
Recount2	KEGG_CELL_ADHESION_MOLECULES_CAMS	125	-0.463394	-1.67946	0	0.0402365	0.977	3024	tags=42%, list=19%, signal=52%
Recount2	REACTOME_INTERFERON_ALPHA_BETA_SIGNALING	55	-0.5165	-1.67684	0.00125471	0.0409905	0.979	3971	tags=51%, list=25%, signal=68%
Recount2	KEGG_ARRHYTHMOGENIC_RIGHT_VENTRICULAR_CARDIOMYOPATHY_ARVC	69	-0.49651	-1.67463	0.00120919	0.0415452	0.979	3212	tags=41%, list=20%, signal=51%
Recount2	REACTOME_INTERFERON_GAMMA_SIGNALING	85	-0.476373	-1.67237	0.00233645	0.0422163	0.981	3926	tags=47%, list=25%, signal=62%
Recount2	REACTOME_METABOLISM_OF_NITRIC_OXIDE:_ENOS_ACTIVATION_AND_REGULATION	15	-0.652314	-1.66798	0.00768049	0.0442439	0.987	1099	tags=27%, list=7%, signal=29%
Recount2	REACTOME_DEGRADATION_OF_THE_EXTRACELLULAR_MATRIX	131	-0.457556	-1.66643	0	0.0445581	0.988	1850	tags=27%, list=12%, signal=31%
Recount2	REACTOME_MUSCLE_CONTRACTION	193	-0.443914	-1.65781	0	0.0488956	0.993	2949	tags=31%, list=19%, signal=37%
Recount2	REACTOME_ACTIVATED_NOTCH1_TRANSMITS_SIGNAL_TO_THE_NUCLEUS	30	-0.566022	-1.6564	0.00534759	0.0494461	0.995	2531	tags=30%, list=16%, signal=36%
Recount2	REACTOME_NUCLEOTIDE_LIKE_PURINERGIC_RECEPTORS	15	-0.657253	-1.65626	0.0115942	0.0490211	0.995	3118	tags=67%, list=20%, signal=83%
Recount2	REACTOME_SIGNALING_BY_NOTCH1_IN_CANCER	57	-0.506838	-1.65284	0.00124224	0.0505902	0.996	2379	tags=26%, list=15%, signal=31%
Recount2	KEGG_SYSTEMIC_LUPUS_ERYTHEMATOSUS	121	-0.45542	-1.64668	0	0.0534089	0.999	4362	tags=45%, list=27%, signal=61%
Recount2	REACTOME_COLLAGEN_DEGRADATION	58	-0.502059	-1.64567	0.0036855	0.0534614	0.999	1850	tags=33%, list=12%, signal=37%
Recount2	REACTOME_ELASTIC_FIBRE_FORMATION	44	-0.525304	-1.64382	0.0094086	0.0537761	0.999	2051	tags=36%, list=13%, signal=42%
Recount2	BIOCARTA_STATHMIN_PATHWAY	19	-0.609782	-1.63424	0.0149477	0.0591842	0.999	2016	tags=37%, list=13%, signal=42%
Recount2	KEGG_VIRAL_MYOCARDITIS	65	-0.487608	-1.63362	0.00358852	0.0590172	0.999	3643	tags=48%, list=23%, signal=62%
Recount2	BIOCARTA_CTCF_PATHWAY	24	-0.58595	-1.63215	0.0127479	0.0594621	0.999	5458	tags=79%, list=34%, signal=120%
Recount2	REACTOME_NOTCH2_ACTIVATION_AND_TRANSMISSION_OF_SIGNAL_TO_THE_NUCLEUS	21	-0.608506	-1.63137	0.0114613	0.05937	0.999	333	tags=19%, list=2%, signal=19%
Recount2	REACTOME_INFLAMMASOMES	20	-0.59095	-1.62271	0.0142045	0.0647246	0.999	3427	tags=45%, list=22%, signal=57%
Recount2	KEGG_BLADDER_CANCER	40	-0.5251	-1.62261	0.0078329	0.06422	0.999	4391	tags=45%, list=28%, signal=62%
Recount2	REACTOME_ASSEMBLY_OF_ACTIVE_LPL_AND_LIPC_LIPASE_COMPLEXES	18	-0.613477	-1.62091	0.0186514	0.0648346	0.999	686	tags=28%, list=4%, signal=29%
Recount2	REACTOME_CASPASE_ACTIVATION_VIA_EXTRINSIC_APOPTOTIC_SIGNALLING_PATHWAY	26	-0.572537	-1.61788	0.0109141	0.0661839	0.999	1086	tags=23%, list=7%, signal=25%
Recount2	REACTOME_DAP12_INTERACTIONS	38	-0.529783	-1.61685	0.0117493	0.0662119	0.999	4936	tags=58%, list=31%, signal=84%
Recount2	BIOCARTA_PAR1_PATHWAY	19	-0.616008	-1.61669	0.016035	0.0656865	0.999	798	tags=32%, list=5%, signal=33%
Recount2	KEGG_DORSO_VENTRAL_AXIS_FORMATION	23	-0.581457	-1.61467	0.0111111	0.0665743	1	2663	tags=48%, list=17%, signal=57%
Recount2	BIOCARTA_ETS_PATHWAY	17	-0.616129	-1.61014	0.0249633	0.0689626	1	4333	tags=59%, list=27%, signal=81%
Recount2	BIOCARTA_IL7_PATHWAY	16	-0.63912	-1.60774	0.00890208	0.0701459	1	4920	tags=69%, list=31%, signal=100%
Recount2	REACTOME_PLASMA_LIPOPROTEIN_REMODELING	31	-0.551298	-1.60505	0.0107817	0.0715252	1	2661	tags=35%, list=17%, signal=43%
Recount2	BIOCARTA_TCR_PATHWAY	43	-0.508252	-1.595	0.00895141	0.0790431	1	4364	tags=53%, list=28%, signal=74%
Recount2	REACTOME_SIGNALING_BY_VEGF	103	-0.448325	-1.59033	0.00116144	0.0820777	1	2132	tags=21%, list=13%, signal=25%
Recount2	REACTOME_TRIGLYCERIDE_CATABOLISM	21	-0.588603	-1.58742	0.0231214	0.0839509	1	1774	tags=29%, list=11%, signal=32%
Recount2	BIOCARTA_IL2RB_PATHWAY	37	-0.525335	-1.58499	0.00956284	0.0850444	1	4598	tags=51%, list=29%, signal=72%
Recount2	REACTOME_THE_NLRP3_INFLAMMASOME	15	-0.628124	-1.58482	0.0193741	0.0844557	1	2922	tags=40%, list=18%, signal=49%
Recount2	REACTOME_SIGNALING_BY_NOTCH4	81	-0.455875	-1.57525	0.00705882	0.0918731	1	2379	tags=17%, list=15%, signal=20%
Recount2	REACTOME_DAP12_SIGNALING	29	-0.545669	-1.57251	0.0176152	0.0936271	1	4465	tags=55%, list=28%, signal=77%
Recount2	REACTOME_MYOGENESIS	26	-0.554982	-1.57122	0.0204638	0.0939838	1	2603	tags=31%, list=16%, signal=37%
Recount2	REACTOME_PEPTIDE_HORMONE_METABOLISM	78	-0.449588	-1.56766	0.00472255	0.0966117	1	1886	tags=23%, list=12%, signal=26%
Recount2	REACTOME_GABA_RECEPTOR_ACTIVATION	51	-0.488318	-1.56715	0.0182039	0.0962765	1	2721	tags=33%, list=17%, signal=40%
Recount2	REACTOME_CARDIAC_CONDUCTION	130	-0.432292	-1.56601	0.0022779	0.0966412	1	2181	tags=26%, list=14%, signal=30%
Recount2	REACTOME_SUMOYLATION_OF_INTRACELLULAR_RECEPTORS	30	-0.545842	-1.56582	0.0163711	0.0960915	1	1571	tags=23%, list=10%, signal=26%
Recount2	REACTOME_INTERFERON_SIGNALING	177	-0.415158	-1.56399	0.00107875	0.0971424	1	5269	tags=49%, list=33%, signal=72%
Recount2	KEGG_GLYCOSAMINOGLYCAN_BIOSYNTHESIS_CHONDROITIN_SULFATE	22	-0.568298	-1.55854	0.0191257	0.101995	1	1831	tags=32%, list=12%, signal=36%
Recount2	REACTOME_THE_ROLE_OF_NEF_IN_HIV_1_REPLICATION_AND_DISEASE_PATHOGENESIS	28	-0.541226	-1.55341	0.0164384	0.106305	1	2567	tags=36%, list=16%, signal=43%
Recount2	REACTOME_DAG_AND_IP3_SIGNALING	38	-0.509051	-1.54846	0.0169492	0.110726	1	1876	tags=29%, list=12%, signal=33%
Recount2	REACTOME_ROLE_OF_PHOSPHOLIPIDS_IN_PHAGOCYTOSIS	23	-0.552786	-1.54765	0.0278164	0.110784	1	1623	tags=35%, list=10%, signal=39%
Recount2	REACTOME_CD209_DC_SIGN_SIGNALING	20	-0.577601	-1.54551	0.0263158	0.112534	1	3613	tags=40%, list=23%, signal=52%
Recount2	REACTOME_G_ALPHA_I_SIGNALLING_EVENTS	347	-0.395732	-1.54547	0	0.111697	1	3118	tags=31%, list=20%, signal=38%
Recount2	REACTOME_NCAM1_INTERACTIONS	40	-0.499009	-1.54432	0.0232859	0.11204	1	1785	tags=33%, list=11%, signal=37%
Recount2	REACTOME_SIGNAL_TRANSDUCTION_BY_L1	21	-0.573606	-1.54401	0.0269886	0.11151	1	2663	tags=33%, list=17%, signal=40%
Recount2	REACTOME_ACTIVATION_OF_KAINATE_RECEPTORS_UPON_GLUTAMATE_BINDING	28	-0.536297	-1.54389	0.0203804	0.110797	1	1457	tags=25%, list=9%, signal=27%
Recount2	REACTOME_SYNDECAN_INTERACTIONS	27	-0.538911	-1.5431	0.0198582	0.110794	1	2051	tags=37%, list=13%, signal=42%
Recount2	KEGG_TGF_BETA_SIGNALING_PATHWAY	85	-0.450599	-1.54184	0.00362757	0.111188	1	3901	tags=38%, list=25%, signal=50%
Recount2	REACTOME_TNFS_BIND_THEIR_PHYSIOLOGICAL_RECEPTORS	28	-0.52764	-1.53718	0.0217391	0.11522	1	3507	tags=54%, list=22%, signal=69%
Recount2	REACTOME_TOLL_LIKE_RECEPTOR_CASCADES	150	-0.414992	-1.53591	0.00222717	0.115714	1	4937	tags=45%, list=31%, signal=64%
Recount2	REACTOME_FCERI_MEDIATED_CAPLUS2_MOBILIZATION	31	-0.522884	-1.53572	0.0177596	0.115106	1	4497	tags=55%, list=28%, signal=76%
Recount2	KEGG_NOTCH_SIGNALING_PATHWAY	47	-0.484378	-1.53193	0.0179487	0.118148	1	2379	tags=28%, list=15%, signal=32%
Recount2	REACTOME_MAPK_TARGETS_NUCLEAR_EVENTS_MEDIATED_BY_MAP_KINASES	31	-0.512105	-1.53186	0.0257104	0.11737	1	2921	tags=35%, list=18%, signal=43%
Recount2	REACTOME_NUCLEAR_EVENTS_KINASE_AND_TRANSCRIPTION_FACTOR_ACTIVATION	25	-0.559193	-1.5313	0.0290698	0.117062	1	2921	tags=40%, list=18%, signal=49%
Recount2	KEGG_PANCREATIC_CANCER	69	-0.454046	-1.53093	0.00479042	0.116547	1	3425	tags=32%, list=22%, signal=40%
Recount2	KEGG_NOD_LIKE_RECEPTOR_SIGNALING_PATHWAY	60	-0.466917	-1.5292	0.0100376	0.117849	1	3657	tags=38%, list=23%, signal=50%
Recount2	REACTOME_TRIGLYCERIDE_METABOLISM	32	-0.513848	-1.52913	0.0203804	0.117102	1	1774	tags=22%, list=11%, signal=25%
Recount2	REACTOME_THROMBIN_SIGNALLING_THROUGH_PROTEINASE_ACTIVATED_RECEPTORS_PARS	30	-0.520518	-1.52835	0.0143043	0.117128	1	3726	tags=43%, list=23%, signal=57%
Recount2	KEGG_COMPLEMENT_AND_COAGULATION_CASCADES	66	-0.462137	-1.52541	0.00965018	0.119366	1	4599	tags=47%, list=29%, signal=66%
Recount2	REACTOME_INTEGRIN_SIGNALING	27	-0.531179	-1.52519	0.0338753	0.118796	1	3905	tags=48%, list=25%, signal=64%
Recount2	REACTOME_PLASMA_LIPOPROTEIN_ASSEMBLY_REMODELING_AND_CLEARANCE	69	-0.450767	-1.52328	0.00970874	0.120143	1	2839	tags=26%, list=18%, signal=32%
Recount2	BIOCARTA_TGFB_PATHWAY	19	-0.562657	-1.51916	0.0390173	0.123824	1	4595	tags=63%, list=29%, signal=89%
Recount2	REACTOME_G_ALPHA_Z_SIGNALLING_EVENTS	45	-0.48312	-1.51712	0.0221354	0.125251	1	2406	tags=33%, list=15%, signal=39%
Recount2	KEGG_MELANOMA	67	-0.453779	-1.51701	0.0118343	0.124521	1	4211	tags=40%, list=27%, signal=55%
Recount2	REACTOME_PRESYNAPTIC_FUNCTION_OF_KAINATE_RECEPTORS	19	-0.568732	-1.51436	0.0374101	0.126711	1	1219	tags=26%, list=8%, signal=28%
Recount2	REACTOME_SIGNALING_BY_NOTCH1	72	-0.442417	-1.50861	0.00958084	0.132871	1	2531	tags=25%, list=16%, signal=30%
Recount2	REACTOME_DISEASES_ASSOCIATED_WITH_O_GLYCOSYLATION_OF_PROTEINS	60	-0.451815	-1.50722	0.00980392	0.133744	1	1790	tags=30%, list=11%, signal=34%
Recount2	REACTOME_CHAPERONE_MEDIATED_AUTOPHAGY	16	-0.606374	-1.50527	0.0324401	0.135535	1	2870	tags=38%, list=18%, signal=46%
Recount2	REACTOME_SIGNAL_AMPLIFICATION	29	-0.515488	-1.50253	0.0382514	0.137868	1	1219	tags=21%, list=8%, signal=22%
Recount2	BIOCARTA_IL2_PATHWAY	22	-0.544291	-1.50049	0.0400572	0.139411	1	4211	tags=50%, list=27%, signal=68%
Recount2	REACTOME_SEMA3A_PAK_DEPENDENT_AXON_REPULSION	16	-0.588767	-1.49805	0.0469697	0.141329	1	2124	tags=38%, list=13%, signal=43%
Recount2	KEGG_OLFACTORY_TRANSDUCTION	51	-0.460637	-1.49795	0.0199005	0.140534	1	2597	tags=25%, list=16%, signal=30%
Recount2	REACTOME_O_GLYCOSYLATION_OF_TSR_DOMAIN_CONTAINING_PROTEINS	35	-0.492852	-1.49675	0.0259067	0.14111	1	2986	tags=49%, list=19%, signal=60%
Recount2	REACTOME_GPVI_MEDIATED_ACTIVATION_CASCADE	34	-0.500911	-1.49619	0.0275591	0.141009	1	4338	tags=50%, list=27%, signal=69%
Recount2	REACTOME_TCR_SIGNALING	111	-0.413392	-1.49552	0.00334821	0.141059	1	4562	tags=35%, list=29%, signal=49%
Recount2	REACTOME_ADHERENS_JUNCTIONS_INTERACTIONS	26	-0.536303	-1.49515	0.0455192	0.140597	1	357	tags=15%, list=2%, signal=16%
Recount2	BIOCARTA_CARDIACEGF_PATHWAY	17	-0.580119	-1.49457	0.0502216	0.140305	1	2386	tags=35%, list=15%, signal=41%
Recount2	REACTOME_ION_HOMEOSTASIS	53	-0.461974	-1.49157	0.0138365	0.143236	1	1939	tags=28%, list=12%, signal=32%
Recount2	REACTOME_PRE_NOTCH_PROCESSING_IN_GOLGI	18	-0.581262	-1.49111	0.0468085	0.143012	1	1620	tags=28%, list=10%, signal=31%
Recount2	KEGG_GLIOMA	64	-0.446887	-1.4881	0.0243013	0.145909	1	4211	tags=41%, list=27%, signal=55%
Recount2	REACTOME_NRAGE_SIGNALS_DEATH_THROUGH_JNK	58	-0.449329	-1.48782	0.0257069	0.145337	1	3566	tags=36%, list=22%, signal=47%
Recount2	REACTOME_CLASS_B_2_SECRETIN_FAMILY_RECEPTORS	83	-0.427843	-1.48564	0.0205314	0.147197	1	1738	tags=24%, list=11%, signal=27%
Recount2	REACTOME_INTERLEUKIN_20_FAMILY_SIGNALING	20	-0.557538	-1.48174	0.0462428	0.151344	1	3800	tags=45%, list=24%, signal=59%
Recount2	REACTOME_G_ALPHA_12_13_SIGNALLING_EVENTS	77	-0.430654	-1.47694	0.0108565	0.156606	1	3652	tags=39%, list=23%, signal=50%
Recount2	REACTOME_TOLL_LIKE_RECEPTOR_4_TLR4_CASCADE	127	-0.404237	-1.47509	0.0101124	0.158054	1	4937	tags=44%, list=31%, signal=64%
Recount2	REACTOME_THROMBOXANE_SIGNALLING_THROUGH_TP_RECEPTOR	21	-0.548965	-1.47447	0.0519836	0.157975	1	1219	tags=24%, list=8%, signal=26%
Recount2	BIOCARTA_HIF_PATHWAY	15	-0.597288	-1.47407	0.0573152	0.157625	1	860	tags=27%, list=5%, signal=28%
Recount2	REACTOME_CONDENSATION_OF_PROPHASE_CHROMOSOMES	68	-0.436794	-1.46886	0.0212766	0.163849	1	5444	tags=49%, list=34%, signal=74%
Recount2	REACTOME_ANTIGEN_PRESENTATION:_FOLDING_ASSEMBLY_AND_PEPTIDE_LOADING_OF_CLASS_I_MHC	25	-0.52578	-1.46872	0.0524079	0.163142	1	5492	tags=68%, list=35%, signal=104%
Recount2	REACTOME_DISEASES_OF_IMMUNE_SYSTEM	24	-0.531352	-1.46818	0.0427586	0.162917	1	3660	tags=42%, list=23%, signal=54%
Recount2	REACTOME_FORMATION_OF_FIBRIN_CLOT_CLOTTING_CASCADE	36	-0.484086	-1.46615	0.030888	0.16476	1	3897	tags=47%, list=25%, signal=62%
Recount2	REACTOME_PHASE_2_PLATEAU_PHASE	22	-0.537158	-1.46281	0.0463097	0.168267	1	2875	tags=45%, list=18%, signal=55%
Recount2	BIOCARTA_CASPASE_PATHWAY	22	-0.527794	-1.45628	0.0461538	0.176271	1	2758	tags=36%, list=17%, signal=44%
Recount2	REACTOME_INTERLEUKIN_7_SIGNALING	34	-0.483752	-1.45468	0.0424403	0.177469	1	5015	tags=50%, list=32%, signal=73%
Recount2	REACTOME_NRIF_SIGNALS_CELL_DEATH_FROM_THE_NUCLEUS	16	-0.563551	-1.4502	0.0624093	0.18314	1	2464	tags=25%, list=16%, signal=30%
Recount2	REACTOME_TOLL_LIKE_RECEPTOR_TLR1:TLR2_CASCADE	97	-0.414797	-1.44662	0.0141176	0.187633	1	4562	tags=39%, list=29%, signal=55%
Recount2	KEGG_CYTOSOLIC_DNA_SENSING_PATHWAY	42	-0.462919	-1.44566	0.0464807	0.188023	1	3458	tags=40%, list=22%, signal=52%
Recount2	REACTOME_MOLECULES_ASSOCIATED_WITH_ELASTIC_FIBRES	37	-0.472298	-1.4446	0.0347594	0.188645	1	2051	tags=35%, list=13%, signal=40%
Recount2	REACTOME_PKA_ACTIVATION_IN_GLUCAGON_SIGNALLING	16	-0.567747	-1.44177	0.061674	0.192076	1	2406	tags=31%, list=15%, signal=37%
Recount2	REACTOME_AMYLOID_FIBER_FORMATION	103	-0.406787	-1.44087	0.00819672	0.192382	1	5172	tags=42%, list=33%, signal=62%
Recount2	REACTOME_NUCLEAR_RECEPTOR_TRANSCRIPTION_PATHWAY	52	-0.456968	-1.43993	0.04375	0.19279	1	1556	tags=21%, list=10%, signal=23%
Recount2	BIOCARTA_GCR_PATHWAY	16	-0.555137	-1.43902	0.0714286	0.193346	1	957	tags=19%, list=6%, signal=20%
Recount2	REACTOME_CELL_DEATH_SIGNALLING_VIA_NRAGE_NRIF_AND_NADE	74	-0.421044	-1.43661	0.0267315	0.196182	1	3566	tags=31%, list=22%, signal=40%
Recount2	REACTOME_NUCLEOTIDE_BINDING_DOMAIN_LEUCINE_RICH_REPEAT_CONTAINING_RECEPTOR_NLR_SIGNALING_PATHWAYS	54	-0.439857	-1.43471	0.0334988	0.198095	1	4710	tags=39%, list=30%, signal=55%
Recount2	REACTOME_ASSEMBLY_OF_COLLAGEN_FIBRILS_AND_OTHER_MULTIMERIC_STRUCTURES	58	-0.435065	-1.43241	0.0464241	0.200618	1	1785	tags=29%, list=11%, signal=33%
Recount2	REACTOME_SIGNALING_BY_RECEPTOR_TYROSINE_KINASES	453	-0.358878	-1.43217	0	0.1999	1	3442	tags=28%, list=22%, signal=34%
Recount2	REACTOME_ADP_SIGNALLING_THROUGH_P2Y_PURINOCEPTOR_1	23	-0.524876	-1.43161	0.0634697	0.199764	1	1219	tags=22%, list=8%, signal=24%
Recount2	REACTOME_SIGNALING_BY_NTRKS	97	-0.396007	-1.42811	0.0214541	0.204268	1	3909	tags=35%, list=25%, signal=46%
Recount2	REACTOME_GABA_B_RECEPTOR_ACTIVATION	37	-0.459593	-1.42637	0.0505181	0.20613	1	2492	tags=30%, list=16%, signal=35%
Recount2	REACTOME_CARGO_CONCENTRATION_IN_THE_ER	30	-0.488797	-1.42627	0.0588235	0.205223	1	4903	tags=50%, list=31%, signal=72%
Recount2	KEGG_B_CELL_RECEPTOR_SIGNALING_PATHWAY	73	-0.419598	-1.4258	0.0253317	0.204981	1	4400	tags=45%, list=28%, signal=62%
Recount2	BIOCARTA_FCER1_PATHWAY	38	-0.468615	-1.4253	0.0578187	0.20475	1	4230	tags=47%, list=27%, signal=64%
Recount2	BIOCARTA_ECM_PATHWAY	19	-0.532488	-1.42307	0.0681818	0.20718	1	5988	tags=74%, list=38%, signal=118%
Recount2	REACTOME_TIE2_SIGNALING	18	-0.546944	-1.42267	0.0699001	0.206824	1	3613	tags=50%, list=23%, signal=65%
Recount2	REACTOME_GRB2:SOS_PROVIDES_LINKAGE_TO_MAPK_SIGNALING_FOR_INTEGRINS	15	-0.575228	-1.42141	0.0854197	0.207849	1	3905	tags=60%, list=25%, signal=80%
Recount2	REACTOME_MET_PROMOTES_CELL_MOTILITY	41	-0.456325	-1.41895	0.0453972	0.210764	1	3909	tags=51%, list=25%, signal=68%
Recount2	REACTOME_NCAM_SIGNALING_FOR_NEURITE_OUT_GROWTH	61	-0.427761	-1.41807	0.0357143	0.211143	1	1785	tags=26%, list=11%, signal=29%
Recount2	REACTOME_CA_DEPENDENT_EVENTS	34	-0.477924	-1.41672	0.048913	0.212237	1	2921	tags=35%, list=18%, signal=43%
Recount2	KEGG_CHRONIC_MYELOID_LEUKEMIA	73	-0.419506	-1.41638	0.0332147	0.21176	1	4364	tags=40%, list=28%, signal=55%
Recount2	REACTOME_RHO_GTPASE_CYCLE	137	-0.387407	-1.41448	0.0133038	0.21379	1	3913	tags=39%, list=25%, signal=51%
Recount2	REACTOME_REGULATION_OF_INSULIN_LIKE_GROWTH_FACTOR_IGF_TRANSPORT_AND_UPTAKE_BY_INSULIN_LIKE_GROWTH_FACTOR_BINDING_PROTEINS_IGFBPS	116	-0.391846	-1.41379	0.0224215	0.213974	1	2975	tags=25%, list=19%, signal=31%
Recount2	REACTOME_SIGNALING_BY_NOTCH	223	-0.366244	-1.41207	0.00526316	0.215716	1	4363	tags=29%, list=27%, signal=39%
Recount2	REACTOME_COMMON_PATHWAY_OF_FIBRIN_CLOT_FORMATION	20	-0.522564	-1.4119	0.0823045	0.214997	1	3897	tags=55%, list=25%, signal=73%
Recount2	REACTOME_RAP1_SIGNALLING	15	-0.561003	-1.405	0.0751445	0.225311	1	1382	tags=27%, list=9%, signal=29%
Recount2	REACTOME_POST_TRANSLATIONAL_MODIFICATION:_SYNTHESIS_OF_GPI_ANCHORED_PROTEINS	85	-0.402642	-1.40227	0.0306604	0.229052	1	1643	tags=24%, list=10%, signal=26%
Recount2	REACTOME_BASIGIN_INTERACTIONS	25	-0.496692	-1.40221	0.0832138	0.228132	1	2724	tags=36%, list=17%, signal=43%
Recount2	REACTOME_PHASE_0_RAPID_DEPOLARISATION	39	-0.464948	-1.4016	0.0657216	0.228091	1	2875	tags=36%, list=18%, signal=44%
Recount2	REACTOME_ESTROGEN_DEPENDENT_GENE_EXPRESSION	141	-0.378208	-1.40055	0.0163934	0.228955	1	5190	tags=39%, list=33%, signal=57%
Recount2	REACTOME_GROWTH_HORMONE_RECEPTOR_SIGNALING	23	-0.508364	-1.4	0.0786974	0.228858	1	4221	tags=48%, list=27%, signal=65%
Recount2	BIOCARTA_NGF_PATHWAY	20	-0.518236	-1.39982	0.0806452	0.22806	1	4211	tags=45%, list=27%, signal=61%
Recount2	KEGG_ADIPOCYTOKINE_SIGNALING_PATHWAY	66	-0.41712	-1.39793	0.0515337	0.230358	1	4366	tags=35%, list=28%, signal=48%
Recount2	REACTOME_INITIAL_TRIGGERING_OF_COMPLEMENT	21	-0.515309	-1.39786	0.0809659	0.229397	1	3375	tags=48%, list=21%, signal=60%
Recount2	REACTOME_OTHER_SEMAPHORIN_INTERACTIONS	19	-0.526842	-1.39118	0.0744986	0.240263	1	1081	tags=26%, list=7%, signal=28%
Recount2	KEGG_MAPK_SIGNALING_PATHWAY	251	-0.360733	-1.38854	0.00520833	0.243915	1	4608	tags=36%, list=29%, signal=50%
Recount2	REACTOME_VASOPRESSIN_REGULATES_RENAL_WATER_HOMEOSTASIS_VIA_AQUAPORINS	40	-0.442326	-1.38623	0.0814717	0.246969	1	1876	tags=23%, list=12%, signal=25%
Recount2	KEGG_ACUTE_MYELOID_LEUKEMIA	57	-0.420486	-1.38579	0.051597	0.246723	1	4296	tags=35%, list=27%, signal=48%
Recount2	REACTOME_MAPK_FAMILY_SIGNALING_CASCADES	278	-0.358167	-1.38576	0.00518672	0.245664	1	4221	tags=31%, list=27%, signal=42%
Recount2	KEGG_PROSTATE_CANCER	88	-0.395547	-1.38408	0.0325694	0.247496	1	3613	tags=31%, list=23%, signal=40%
Recount2	REACTOME_PLATELET_CALCIUM_HOMEOSTASIS	26	-0.488071	-1.38372	0.0814111	0.24706	1	1939	tags=27%, list=12%, signal=31%
Recount2	REACTOME_GLUCAGON_SIGNALING_IN_METABOLIC_REGULATION	30	-0.477066	-1.38339	0.0720109	0.246702	1	2796	tags=27%, list=18%, signal=32%
Recount2	BIOCARTA_SPPA_PATHWAY	16	-0.541809	-1.3822	0.0929535	0.247766	1	4729	tags=69%, list=30%, signal=98%
Recount2	BIOCARTA_HDAC_PATHWAY	23	-0.501088	-1.38212	0.077135	0.246836	1	4230	tags=39%, list=27%, signal=53%
Recount2	KEGG_ALDOSTERONE_REGULATED_SODIUM_REABSORPTION	40	-0.452258	-1.38191	0.066838	0.246119	1	3407	tags=40%, list=21%, signal=51%
Xena/Toil	REACTOME_IMMUNOREGULATORY_INTERACTIONS_BETWEEN_A_LYMPHOID_AND_A_NON_LYMPHOID_CELL	121	-0.625508	-2.36373	0	0	0	3093	tags=56%, list=19%, signal=69%
Xena/Toil	KEGG_GRAFT_VERSUS_HOST_DISEASE	36	-0.73188	-2.25785	0	0	0	3093	tags=78%, list=19%, signal=96%
Xena/Toil	REACTOME_NITRIC_OXIDE_STIMULATES_GUANYLATE_CYCLASE	20	-0.822041	-2.23718	0	0	0	1807	tags=70%, list=11%, signal=79%
Xena/Toil	KEGG_ALLOGRAFT_REJECTION	34	-0.733924	-2.23545	0	0	0	3093	tags=76%, list=19%, signal=95%
Xena/Toil	KEGG_VASCULAR_SMOOTH_MUSCLE_CONTRACTION	109	-0.602221	-2.22838	0	0	0	1887	tags=35%, list=12%, signal=39%
Xena/Toil	BIOCARTA_NO1_PATHWAY	26	-0.770678	-2.21129	0	0	0	722	tags=35%, list=5%, signal=36%
Xena/Toil	KEGG_AUTOIMMUNE_THYROID_DISEASE	37	-0.685164	-2.13609	0	0.000272709	0.002	3093	tags=70%, list=19%, signal=87%
Xena/Toil	REACTOME_SIGNALING_BY_NOTCH3	48	-0.651543	-2.11348	0	0.00023862	0.002	2654	tags=44%, list=17%, signal=52%
Xena/Toil	REACTOME_TRANSLOCATION_OF_ZAP_70_TO_IMMUNOLOGICAL_SYNAPSE	15	-0.843543	-2.10414	0	0.00042438	0.004	2496	tags=100%, list=16%, signal=119%
Xena/Toil	KEGG_TYPE_I_DIABETES_MELLITUS	40	-0.658294	-2.10319	0	0.000381942	0.004	3448	tags=70%, list=22%, signal=89%
Xena/Toil	REACTOME_PHOSPHORYLATION_OF_CD3_AND_TCR_ZETA_CHAINS	18	-0.797187	-2.09886	0	0.000432447	0.005	2496	tags=89%, list=16%, signal=105%
Xena/Toil	KEGG_CYTOKINE_CYTOKINE_RECEPTOR_INTERACTION	234	-0.524843	-2.09443	0	0.00039641	0.005	3448	tags=48%, list=22%, signal=61%
Xena/Toil	KEGG_NEUROACTIVE_LIGAND_RECEPTOR_INTERACTION	222	-0.532309	-2.09104	0	0.000365917	0.005	2713	tags=38%, list=17%, signal=46%
Xena/Toil	REACTOME_GENERATION_OF_SECOND_MESSENGER_MOLECULES	28	-0.722183	-2.08813	0	0.00033978	0.005	3385	tags=71%, list=21%, signal=91%
Xena/Toil	REACTOME_CLASS_A_1_RHODOPSIN_LIKE_RECEPTORS	256	-0.519587	-2.08004	0	0.000446964	0.007	3356	tags=43%, list=21%, signal=54%
Xena/Toil	REACTOME_CGMP_EFFECTS	16	-0.80764	-2.06655	0	0.000601057	0.01	1647	tags=63%, list=10%, signal=70%
Xena/Toil	REACTOME_PD_1_SIGNALING	19	-0.764142	-2.05546	0	0.000679507	0.012	2496	tags=74%, list=16%, signal=87%
Xena/Toil	KEGG_HEMATOPOIETIC_CELL_LINEAGE	83	-0.584129	-2.05545	0	0.000641756	0.012	3522	tags=49%, list=22%, signal=63%
Xena/Toil	KEGG_LEISHMANIA_INFECTION	68	-0.589875	-2.05212	0	0.00060798	0.012	3594	tags=54%, list=23%, signal=70%
Xena/Toil	REACTOME_INTERLEUKIN_10_SIGNALING	43	-0.641759	-2.04608	0	0.000676264	0.014	3448	tags=58%, list=22%, signal=74%
Xena/Toil	BIOCARTA_NO2IL12_PATHWAY	15	-0.793166	-2.04349	0	0.000689918	0.015	2712	tags=87%, list=17%, signal=104%
Xena/Toil	KEGG_ANTIGEN_PROCESSING_AND_PRESENTATION	65	-0.600381	-2.03748	0	0.000658558	0.015	3673	tags=52%, list=23%, signal=68%
Xena/Toil	REACTOME_BINDING_AND_UPTAKE_OF_LIGANDS_BY_SCAVENGER_RECEPTORS	41	-0.651665	-2.03338	0	0.000673502	0.016	2845	tags=49%, list=18%, signal=59%
Xena/Toil	REACTOME_NOTCH3_ACTIVATION_AND_TRANSMISSION_OF_SIGNAL_TO_THE_NUCLEUS	24	-0.711998	-2.03002	0	0.000726994	0.017	1239	tags=29%, list=8%, signal=32%
Xena/Toil	REACTOME_PLATELET_HOMEOSTASIS	79	-0.573393	-2.01518	0	0.000889259	0.022	1807	tags=30%, list=11%, signal=34%
Xena/Toil	KEGG_NATURAL_KILLER_CELL_MEDIATED_CYTOTOXICITY	115	-0.538762	-1.99927	0	0.0012621	0.033	3093	tags=48%, list=19%, signal=59%
Xena/Toil	REACTOME_G_ALPHA_Q_SIGNALLING_EVENTS	191	-0.507529	-1.98279	0	0.00142853	0.039	2429	tags=35%, list=15%, signal=40%
Xena/Toil	REACTOME_INTEGRIN_CELL_SURFACE_INTERACTIONS	83	-0.562407	-1.97276	0	0.00175668	0.048	1987	tags=39%, list=13%, signal=44%
Xena/Toil	BIOCARTA_CTLA4_PATHWAY	20	-0.730713	-1.96842	0	0.00182558	0.052	3044	tags=80%, list=19%, signal=99%
Xena/Toil	REACTOME_ECM_PROTEOGLYCANS	73	-0.559507	-1.96217	0	0.0019259	0.057	1987	tags=38%, list=13%, signal=44%
Xena/Toil	REACTOME_PLATELET_ACTIVATION_SIGNALING_AND_AGGREGATION	249	-0.490892	-1.9608	0	0.00192577	0.059	3621	tags=37%, list=23%, signal=48%
Xena/Toil	REACTOME_EXTRACELLULAR_MATRIX_ORGANIZATION	282	-0.488795	-1.9586	0	0.00189473	0.06	2014	tags=30%, list=13%, signal=34%
Xena/Toil	BIOCARTA_CSK_PATHWAY	19	-0.712322	-1.95018	0	0.00212916	0.07	2496	tags=63%, list=16%, signal=75%
Xena/Toil	KEGG_CALCIUM_SIGNALING_PATHWAY	163	-0.508053	-1.94697	0	0.00217935	0.074	2994	tags=39%, list=19%, signal=47%
Xena/Toil	KEGG_PPAR_SIGNALING_PATHWAY	65	-0.565639	-1.93835	0	0.00236554	0.082	1486	tags=28%, list=9%, signal=30%
Xena/Toil	REACTOME_GPCR_LIGAND_BINDING	363	-0.476541	-1.93744	0	0.00229983	0.082	3435	tags=39%, list=22%, signal=48%
Xena/Toil	REACTOME_SMOOTH_MUSCLE_CONTRACTION	35	-0.635745	-1.9307	0	0.00244674	0.089	930	tags=29%, list=6%, signal=30%
Xena/Toil	REACTOME_G_ALPHA_S_SIGNALLING_EVENTS	153	-0.504606	-1.93042	0	0.0024075	0.089	3632	tags=43%, list=23%, signal=55%
Xena/Toil	REACTOME_CHEMOKINE_RECEPTORS_BIND_CHEMOKINES	45	-0.596615	-1.92716	0	0.0025417	0.097	3140	tags=62%, list=20%, signal=77%
Xena/Toil	KEGG_CHEMOKINE_SIGNALING_PATHWAY	179	-0.485215	-1.90719	0	0.00375002	0.144	3471	tags=42%, list=22%, signal=53%
Xena/Toil	REACTOME_NOTCH3_INTRACELLULAR_DOMAIN_REGULATES_TRANSCRIPTION	25	-0.660955	-1.89401	0	0.00448238	0.172	2654	tags=56%, list=17%, signal=67%
Xena/Toil	REACTOME_PEPTIDE_LIGAND_BINDING_RECEPTORS	151	-0.500759	-1.89292	0	0.00446813	0.174	3336	tags=44%, list=21%, signal=55%
Xena/Toil	REACTOME_COLLAGEN_BIOSYNTHESIS_AND_MODIFYING_ENZYMES	60	-0.55624	-1.89055	0	0.00449875	0.179	2327	tags=42%, list=15%, signal=49%
Xena/Toil	REACTOME_RESPONSE_TO_ELEVATED_PLATELET_CYTOSOLIC_CA2PLUS	127	-0.497648	-1.89035	0	0.0044183	0.18	3176	tags=32%, list=20%, signal=40%
Xena/Toil	BIOCARTA_NKT_PATHWAY	26	-0.653434	-1.88854	0	0.00446982	0.184	3328	tags=65%, list=21%, signal=83%
Xena/Toil	KEGG_RENAL_CELL_CARCINOMA	66	-0.553995	-1.88801	0	0.00437265	0.184	3000	tags=39%, list=19%, signal=48%
Xena/Toil	REACTOME_CELL_SURFACE_INTERACTIONS_AT_THE_VASCULAR_WALL	126	-0.502758	-1.88787	0	0.00427961	0.184	2826	tags=38%, list=18%, signal=46%
Xena/Toil	REACTOME_COSTIMULATION_BY_THE_CD28_FAMILY	64	-0.553151	-1.88403	0	0.0045135	0.195	3381	tags=50%, list=21%, signal=63%
Xena/Toil	KEGG_JAK_STAT_SIGNALING_PATHWAY	131	-0.501702	-1.88269	0	0.00451995	0.2	3286	tags=41%, list=21%, signal=52%
Xena/Toil	REACTOME_COLLAGEN_CHAIN_TRIMERIZATION	42	-0.585366	-1.88225	0.00267023	0.00446812	0.202	1692	tags=40%, list=11%, signal=45%
Xena/Toil	KEGG_PRIMARY_IMMUNODEFICIENCY	35	-0.611128	-1.87799	0	0.00462504	0.212	4167	tags=69%, list=26%, signal=93%
Xena/Toil	BIOCARTA_EICOSANOID_PATHWAY	22	-0.664167	-1.87036	0	0.0050364	0.234	1479	tags=41%, list=9%, signal=45%
Xena/Toil	BIOCARTA_INFLAM_PATHWAY	23	-0.662877	-1.86882	0	0.00517708	0.244	3207	tags=65%, list=20%, signal=82%
Xena/Toil	REACTOME_ELASTIC_FIBRE_FORMATION	44	-0.576411	-1.86086	0	0.00592162	0.278	1432	tags=39%, list=9%, signal=42%
Xena/Toil	REACTOME_CHONDROITIN_SULFATE_BIOSYNTHESIS	20	-0.676265	-1.85658	0	0.00630276	0.3	2197	tags=45%, list=14%, signal=52%
Xena/Toil	KEGG_T_CELL_RECEPTOR_SIGNALING_PATHWAY	104	-0.50681	-1.85523	0	0.00622422	0.301	3601	tags=46%, list=23%, signal=59%
Xena/Toil	REACTOME_INTERLEUKIN_4_AND_INTERLEUKIN_13_SIGNALING	104	-0.504638	-1.84149	0	0.00745048	0.352	4158	tags=47%, list=26%, signal=63%
Xena/Toil	REACTOME_SIGNALING_BY_ERYTHROPOIETIN	25	-0.651066	-1.83961	0	0.00748835	0.358	3241	tags=56%, list=20%, signal=70%
Xena/Toil	BIOCARTA_SPRY_PATHWAY	17	-0.703882	-1.83518	0	0.00786784	0.378	2711	tags=59%, list=17%, signal=71%
Xena/Toil	REACTOME_RAF_INDEPENDENT_MAPK1_3_ACTIVATION	23	-0.64377	-1.82088	0.00434153	0.00939992	0.438	2750	tags=48%, list=17%, signal=58%
Xena/Toil	REACTOME_INTERLEUKIN_2_FAMILY_SIGNALING	42	-0.573542	-1.81955	0	0.00937333	0.443	4745	tags=55%, list=30%, signal=78%
Xena/Toil	KEGG_INTESTINAL_IMMUNE_NETWORK_FOR_IGA_PRODUCTION	43	-0.56113	-1.80244	0.00135318	0.0116731	0.528	3140	tags=65%, list=20%, signal=81%
Xena/Toil	REACTOME_INTERFERON_ALPHA_BETA_SIGNALING	55	-0.53108	-1.79225	0.002574	0.0134734	0.586	4217	tags=56%, list=27%, signal=77%
Xena/Toil	BIOCARTA_IL12_PATHWAY	19	-0.673126	-1.78796	0.00152207	0.0141931	0.605	2712	tags=58%, list=17%, signal=70%
Xena/Toil	BIOCARTA_CTCF_PATHWAY	24	-0.637464	-1.78601	0.002849	0.0143296	0.617	4022	tags=71%, list=25%, signal=95%
Xena/Toil	BIOCARTA_TH1TH2_PATHWAY	21	-0.645174	-1.78107	0.00291545	0.0150289	0.631	3044	tags=67%, list=19%, signal=82%
Xena/Toil	REACTOME_MUSCLE_CONTRACTION	193	-0.453665	-1.77931	0	0.0152355	0.644	2777	tags=30%, list=18%, signal=35%
Xena/Toil	BIOCARTA_TOB1_PATHWAY	19	-0.669923	-1.77399	0	0.0161989	0.672	3682	tags=79%, list=23%, signal=103%
Xena/Toil	REACTOME_NOTCH4_INTRACELLULAR_DOMAIN_REGULATES_TRANSCRIPTION	20	-0.647305	-1.77038	0.0015015	0.0168295	0.695	2654	tags=55%, list=17%, signal=66%
Xena/Toil	REACTOME_METABOLISM_OF_ANGIOTENSINOGEN_TO_ANGIOTENSINS	17	-0.670974	-1.76853	0.00298954	0.0170832	0.704	2388	tags=35%, list=15%, signal=42%
Xena/Toil	BIOCARTA_VEGF_PATHWAY	27	-0.613106	-1.76811	0.00286123	0.0169919	0.705	923	tags=22%, list=6%, signal=24%
Xena/Toil	KEGG_CELL_ADHESION_MOLECULES_CAMS	125	-0.469995	-1.76781	0.00117647	0.0168226	0.707	3093	tags=43%, list=19%, signal=53%
Xena/Toil	KEGG_ASTHMA	24	-0.621769	-1.76717	0	0.0166981	0.71	4438	tags=71%, list=28%, signal=98%
Xena/Toil	KEGG_DORSO_VENTRAL_AXIS_FORMATION	23	-0.62728	-1.76576	0.00423729	0.0168884	0.72	2213	tags=52%, list=14%, signal=61%
Xena/Toil	REACTOME_REGULATION_OF_TLR_BY_ENDOGENOUS_LIGAND	19	-0.665587	-1.76255	0.0117994	0.0174089	0.742	3681	tags=68%, list=23%, signal=89%
Xena/Toil	REACTOME_SCAVENGING_BY_CLASS_A_RECEPTORS	19	-0.666277	-1.75478	0.00306279	0.0189596	0.778	2845	tags=42%, list=18%, signal=51%
Xena/Toil	KEGG_FOCAL_ADHESION	195	-0.445884	-1.75465	0	0.0187633	0.78	3677	tags=39%, list=23%, signal=50%
Xena/Toil	REACTOME_INTERLEUKIN_RECEPTOR_SHC_SIGNALING	26	-0.601521	-1.74913	0.00296296	0.0198644	0.802	3044	tags=46%, list=19%, signal=57%
Xena/Toil	KEGG_TOLL_LIKE_RECEPTOR_SIGNALING_PATHWAY	88	-0.485038	-1.73726	0	0.0229727	0.846	4582	tags=51%, list=29%, signal=72%
Xena/Toil	REACTOME_SIGNALING_BY_NOTCH2	32	-0.569899	-1.73664	0.00704225	0.0228419	0.849	3439	tags=44%, list=22%, signal=56%
Xena/Toil	KEGG_DILATED_CARDIOMYOPATHY	85	-0.4822	-1.72715	0	0.0255034	0.878	3487	tags=44%, list=22%, signal=55%
Xena/Toil	REACTOME_MYOGENESIS	26	-0.593263	-1.71869	0.00445104	0.0281761	0.912	2800	tags=35%, list=18%, signal=42%
Xena/Toil	REACTOME_AMINE_LIGAND_BINDING_RECEPTORS	31	-0.574018	-1.71678	0.00280112	0.0286686	0.917	3697	tags=52%, list=23%, signal=67%
Xena/Toil	REACTOME_PLATELET_ADHESION_TO_EXPOSED_COLLAGEN	15	-0.664465	-1.70907	0.0045045	0.0312249	0.937	3509	tags=73%, list=22%, signal=94%
Xena/Toil	REACTOME_NOTCH2_ACTIVATION_AND_TRANSMISSION_OF_SIGNAL_TO_THE_NUCLEUS	21	-0.612423	-1.70417	0.00712251	0.0326208	0.944	1239	tags=24%, list=8%, signal=26%
Xena/Toil	KEGG_TGF_BETA_SIGNALING_PATHWAY	85	-0.47766	-1.704	0	0.0322745	0.944	4022	tags=44%, list=25%, signal=58%
Xena/Toil	KEGG_VIRAL_MYOCARDITIS	65	-0.501061	-1.70293	0	0.0323118	0.944	3296	tags=48%, list=21%, signal=60%
Xena/Toil	REACTOME_EFFECTS_OF_PIP2_HYDROLYSIS	25	-0.590837	-1.70061	0.00434783	0.0327329	0.948	1652	tags=40%, list=10%, signal=45%
Xena/Toil	REACTOME_COLLAGEN_DEGRADATION	58	-0.500128	-1.70012	0.00131062	0.0325935	0.948	1749	tags=33%, list=11%, signal=37%
Xena/Toil	REACTOME_SIGNAL_TRANSDUCTION_BY_L1	21	-0.615991	-1.69542	0.00295858	0.0341237	0.955	1790	tags=33%, list=11%, signal=38%
Xena/Toil	REACTOME_DEGRADATION_OF_THE_EXTRACELLULAR_MATRIX	131	-0.45404	-1.69453	0	0.034203	0.956	1749	tags=27%, list=11%, signal=31%
Xena/Toil	REACTOME_INTERLEUKIN_3_INTERLEUKIN_5_AND_GM_CSF_SIGNALING	47	-0.527321	-1.69192	0.00135318	0.0350001	0.964	3241	tags=40%, list=20%, signal=51%
Xena/Toil	REACTOME_ACTIVATED_NOTCH1_TRANSMITS_SIGNAL_TO_THE_NUCLEUS	30	-0.567579	-1.69044	0.004329	0.0352227	0.965	1239	tags=23%, list=8%, signal=25%
Xena/Toil	REACTOME_EICOSANOID_LIGAND_BINDING_RECEPTORS	15	-0.678662	-1.6879	0.00150602	0.0358099	0.967	1479	tags=40%, list=9%, signal=44%
Xena/Toil	REACTOME_PLASMA_LIPOPROTEIN_REMODELING	31	-0.557188	-1.68532	0.0082531	0.0366595	0.969	2106	tags=32%, list=13%, signal=37%
Xena/Toil	KEGG_ECM_RECEPTOR_INTERACTION	84	-0.476634	-1.68281	0.00123609	0.0372393	0.973	1987	tags=33%, list=13%, signal=38%
Xena/Toil	REACTOME_COLLAGEN_FORMATION	81	-0.474589	-1.68056	0.00122699	0.0377885	0.977	1692	tags=31%, list=11%, signal=34%
Xena/Toil	BIOCARTA_TCR_PATHWAY	43	-0.517959	-1.67666	0.00424929	0.0389848	0.981	4133	tags=56%, list=26%, signal=75%
Xena/Toil	KEGG_HYPERTROPHIC_CARDIOMYOPATHY_HCM	79	-0.477025	-1.66547	0	0.0435341	0.991	3487	tags=46%, list=22%, signal=58%
Xena/Toil	REACTOME_ASSEMBLY_OF_ACTIVE_LPL_AND_LIPC_LIPASE_COMPLEXES	18	-0.626425	-1.65896	0.0148588	0.0465813	0.994	704	tags=28%, list=4%, signal=29%
Xena/Toil	KEGG_BLADDER_CANCER	40	-0.536738	-1.65784	0.00393701	0.046816	0.994	4066	tags=45%, list=26%, signal=60%
Xena/Toil	BIOCARTA_IL2RB_PATHWAY	37	-0.535829	-1.65738	0.00687758	0.0465452	0.995	4956	tags=57%, list=31%, signal=82%
Xena/Toil	REACTOME_SIGNALING_BY_VEGF	103	-0.452623	-1.65714	0	0.0462623	0.995	2818	tags=28%, list=18%, signal=34%
Xena/Toil	BIOCARTA_PAR1_PATHWAY	19	-0.618275	-1.65501	0.00927357	0.0469626	0.996	2547	tags=47%, list=16%, signal=56%
Xena/Toil	KEGG_ARRHYTHMOGENIC_RIGHT_VENTRICULAR_CARDIOMYOPATHY_ARVC	69	-0.477166	-1.65394	0.00258065	0.0470119	0.997	1432	tags=26%, list=9%, signal=29%
Xena/Toil	REACTOME_SYNDECAN_INTERACTIONS	27	-0.564694	-1.64654	0.00851064	0.0501206	0.998	1470	tags=37%, list=9%, signal=41%
Xena/Toil	REACTOME_FCERI_MEDIATED_CAPLUS2_MOBILIZATION	31	-0.55438	-1.6414	0.00286944	0.0525016	0.998	3983	tags=55%, list=25%, signal=73%
Xena/Toil	REACTOME_INTERFERON_SIGNALING	177	-0.415712	-1.63042	0	0.0583679	1	5121	tags=47%, list=32%, signal=69%
Xena/Toil	KEGG_MELANOMA	67	-0.477884	-1.62915	0.00125628	0.0585934	1	3935	tags=39%, list=25%, signal=51%
Xena/Toil	REACTOME_METABOLISM_OF_NITRIC_OXIDE:_ENOS_ACTIVATION_AND_REGULATION	15	-0.637677	-1.62742	0.0145631	0.0591116	1	1043	tags=27%, list=7%, signal=29%
Xena/Toil	REACTOME_INTERFERON_GAMMA_SIGNALING	85	-0.455939	-1.62566	0.00125313	0.0597748	1	3184	tags=40%, list=20%, signal=50%
Xena/Toil	REACTOME_DAP12_INTERACTIONS	38	-0.523477	-1.62261	0.00681199	0.0612646	1	5036	tags=61%, list=32%, signal=88%
Xena/Toil	REACTOME_NCAM1_INTERACTIONS	40	-0.517523	-1.62017	0.0095498	0.062452	1	1692	tags=33%, list=11%, signal=36%
Xena/Toil	REACTOME_SUMOYLATION_OF_INTRACELLULAR_RECEPTORS	30	-0.539777	-1.60834	0.00694444	0.0702047	1	1625	tags=23%, list=10%, signal=26%
Xena/Toil	REACTOME_PLASMA_LIPOPROTEIN_ASSEMBLY_REMODELING_AND_CLEARANCE	69	-0.459004	-1.60406	0.00514139	0.0730564	1	2718	tags=26%, list=17%, signal=31%
Xena/Toil	KEGG_PANCREATIC_CANCER	69	-0.465122	-1.60144	0.00379267	0.0742283	1	2898	tags=30%, list=18%, signal=37%
Xena/Toil	KEGG_B_CELL_RECEPTOR_SIGNALING_PATHWAY	73	-0.458683	-1.59934	0.005	0.0752123	1	3955	tags=47%, list=25%, signal=62%
Xena/Toil	BIOCARTA_IL7_PATHWAY	16	-0.621389	-1.59745	0.0124611	0.0760913	1	4778	tags=69%, list=30%, signal=98%
Xena/Toil	REACTOME_PLATELET_AGGREGATION_PLUG_FORMATION	39	-0.513503	-1.59299	0.010989	0.0790212	1	4191	tags=51%, list=26%, signal=70%
Xena/Toil	REACTOME_CARDIAC_CONDUCTION	130	-0.424293	-1.59158	0.00116279	0.0795605	1	2661	tags=28%, list=17%, signal=33%
Xena/Toil	BIOCARTA_ETS_PATHWAY	17	-0.615907	-1.59132	0.020558	0.0790862	1	3594	tags=53%, list=23%, signal=68%
Xena/Toil	KEGG_CHRONIC_MYELOID_LEUKEMIA	73	-0.460852	-1.5905	0.00246609	0.0792253	1	4133	tags=42%, list=26%, signal=57%
Xena/Toil	BIOCARTA_TGFB_PATHWAY	19	-0.586812	-1.58935	0.0265879	0.0794148	1	4956	tags=74%, list=31%, signal=107%
Xena/Toil	REACTOME_NUCLEOTIDE_LIKE_PURINERGIC_RECEPTORS	15	-0.622134	-1.58503	0.0183486	0.0823116	1	3324	tags=67%, list=21%, signal=84%
Xena/Toil	REACTOME_THROMBIN_SIGNALLING_THROUGH_PROTEINASE_ACTIVATED_RECEPTORS_PARS	30	-0.5282	-1.58378	0.0102339	0.082592	1	2314	tags=33%, list=15%, signal=39%
Xena/Toil	REACTOME_G_ALPHA_I_SIGNALLING_EVENTS	347	-0.389495	-1.58046	0	0.084686	1	3481	tags=33%, list=22%, signal=41%
Xena/Toil	REACTOME_CD209_DC_SIGN_SIGNALING	20	-0.581478	-1.58028	0.0136157	0.084155	1	3068	tags=40%, list=19%, signal=50%
Xena/Toil	REACTOME_SIGNALING_BY_NOTCH1_IN_CANCER	57	-0.472504	-1.57972	0.00682128	0.0839943	1	3528	tags=33%, list=22%, signal=43%
Xena/Toil	KEGG_COMPLEMENT_AND_COAGULATION_CASCADES	66	-0.457975	-1.57946	0.00376884	0.0835067	1	4781	tags=48%, list=30%, signal=69%
Xena/Toil	BIOCARTA_STATHMIN_PATHWAY	19	-0.595656	-1.57861	0.0254111	0.0834936	1	1739	tags=37%, list=11%, signal=41%
Xena/Toil	REACTOME_TIE2_SIGNALING	18	-0.591221	-1.57838	0.0232558	0.0830253	1	2746	tags=50%, list=17%, signal=60%
Xena/Toil	REACTOME_NETRIN_1_SIGNALING	47	-0.493072	-1.57818	0.0145889	0.082565	1	1360	tags=21%, list=9%, signal=23%
Xena/Toil	REACTOME_DAP12_SIGNALING	29	-0.533442	-1.57393	0.0225035	0.0852981	1	4680	tags=59%, list=29%, signal=83%
Xena/Toil	REACTOME_ACTIVATION_OF_KAINATE_RECEPTORS_UPON_GLUTAMATE_BINDING	28	-0.541263	-1.57254	0.0258621	0.085718	1	1271	tags=25%, list=8%, signal=27%
Xena/Toil	REACTOME_MOLECULES_ASSOCIATED_WITH_ELASTIC_FIBRES	37	-0.509677	-1.57113	0.0152355	0.0862306	1	1432	tags=35%, list=9%, signal=39%
Xena/Toil	REACTOME_ADHERENS_JUNCTIONS_INTERACTIONS	26	-0.548794	-1.57017	0.0112045	0.0863967	1	411	tags=15%, list=3%, signal=16%
Xena/Toil	REACTOME_INFLAMMASOMES	20	-0.570775	-1.56698	0.015896	0.0884218	1	1544	tags=30%, list=10%, signal=33%
Xena/Toil	KEGG_NOD_LIKE_RECEPTOR_SIGNALING_PATHWAY	60	-0.4614	-1.56644	0.00767263	0.0882288	1	4309	tags=43%, list=27%, signal=59%
Xena/Toil	REACTOME_ROLE_OF_PHOSPHOLIPIDS_IN_PHAGOCYTOSIS	23	-0.55696	-1.56317	0.0293686	0.0905977	1	2798	tags=43%, list=18%, signal=53%
Xena/Toil	KEGG_GLIOMA	64	-0.452512	-1.56221	0.00923483	0.09076	1	3935	tags=41%, list=25%, signal=54%
Xena/Toil	REACTOME_NCAM_SIGNALING_FOR_NEURITE_OUT_GROWTH	61	-0.462147	-1.5618	0.00765306	0.0903822	1	1790	tags=30%, list=11%, signal=33%
Xena/Toil	REACTOME_TRIGLYCERIDE_CATABOLISM	21	-0.567007	-1.55643	0.0269461	0.094546	1	3295	tags=38%, list=21%, signal=48%
Xena/Toil	REACTOME_NUCLEAR_EVENTS_KINASE_AND_TRANSCRIPTION_FACTOR_ACTIVATION	25	-0.543462	-1.55521	0.0261628	0.0949829	1	3325	tags=44%, list=21%, signal=56%
Xena/Toil	REACTOME_DAG_AND_IP3_SIGNALING	38	-0.497307	-1.55187	0.0241135	0.0974508	1	1618	tags=29%, list=10%, signal=32%
Xena/Toil	REACTOME_CHAPERONE_MEDIATED_AUTOPHAGY	16	-0.607005	-1.54762	0.0282132	0.100848	1	3094	tags=38%, list=20%, signal=47%
Xena/Toil	REACTOME_TNFS_BIND_THEIR_PHYSIOLOGICAL_RECEPTORS	28	-0.530788	-1.53684	0.0248538	0.110636	1	1992	tags=43%, list=13%, signal=49%
Xena/Toil	BIOCARTA_FCER1_PATHWAY	38	-0.4984	-1.53608	0.0137741	0.110768	1	3983	tags=50%, list=25%, signal=67%
Xena/Toil	KEGG_SYSTEMIC_LUPUS_ERYTHEMATOSUS	121	-0.418019	-1.52947	0.00352941	0.116599	1	5220	tags=46%, list=33%, signal=68%
Xena/Toil	REACTOME_ANTIGEN_PRESENTATION:_FOLDING_ASSEMBLY_AND_PEPTIDE_LOADING_OF_CLASS_I_MHC	25	-0.54201	-1.52655	0.0286944	0.119036	1	5332	tags=68%, list=34%, signal=102%
Xena/Toil	REACTOME_TOLL_LIKE_RECEPTOR_CASCADES	150	-0.397753	-1.5237	0.00113895	0.121291	1	4582	tags=41%, list=29%, signal=58%
Xena/Toil	BIOCARTA_IL2_PATHWAY	22	-0.5524	-1.52096	0.030349	0.123594	1	3935	tags=50%, list=25%, signal=66%
Xena/Toil	REACTOME_THE_ROLE_OF_NEF_IN_HIV_1_REPLICATION_AND_DISEASE_PATHOGENESIS	28	-0.52935	-1.52014	0.0281294	0.123662	1	2548	tags=36%, list=16%, signal=42%
Xena/Toil	REACTOME_SIGNALING_BY_NOTCH4	81	-0.427289	-1.51999	0.00897436	0.12303	1	2654	tags=17%, list=17%, signal=21%
Xena/Toil	REACTOME_PHASE_2_PLATEAU_PHASE	22	-0.534938	-1.51887	0.0333333	0.123531	1	2439	tags=36%, list=15%, signal=43%
Xena/Toil	REACTOME_G_ALPHA_Z_SIGNALLING_EVENTS	45	-0.470488	-1.51293	0.0201072	0.129281	1	2870	tags=38%, list=18%, signal=46%
Xena/Toil	REACTOME_CASPASE_ACTIVATION_VIA_EXTRINSIC_APOPTOTIC_SIGNALLING_PATHWAY	26	-0.527475	-1.51003	0.0400572	0.131736	1	1148	tags=23%, list=7%, signal=25%
Xena/Toil	REACTOME_SIGNALING_BY_RECEPTOR_TYROSINE_KINASES	453	-0.366199	-1.50519	0	0.136423	1	3471	tags=30%, list=22%, signal=37%
Xena/Toil	REACTOME_GPVI_MEDIATED_ACTIVATION_CASCADE	34	-0.491799	-1.50353	0.027894	0.137551	1	3983	tags=47%, list=25%, signal=63%
Xena/Toil	REACTOME_TCR_SIGNALING	111	-0.405899	-1.50264	0.00238379	0.137733	1	3385	tags=28%, list=21%, signal=35%
Xena/Toil	REACTOME_SIGNAL_AMPLIFICATION	29	-0.508371	-1.50243	0.0340426	0.137101	1	986	tags=21%, list=6%, signal=22%
Xena/Toil	REACTOME_MAPK_TARGETS_NUCLEAR_EVENTS_MEDIATED_BY_MAP_KINASES	31	-0.507352	-1.50118	0.0274566	0.137529	1	3893	tags=45%, list=25%, signal=60%
Xena/Toil	KEGG_NOTCH_SIGNALING_PATHWAY	47	-0.461915	-1.50087	0.0209699	0.136972	1	1491	tags=23%, list=9%, signal=26%
Xena/Toil	REACTOME_THROMBOXANE_SIGNALLING_THROUGH_TP_RECEPTOR	21	-0.543131	-1.49567	0.0431548	0.142306	1	986	tags=24%, list=6%, signal=25%
Xena/Toil	REACTOME_PRESYNAPTIC_FUNCTION_OF_KAINATE_RECEPTORS	19	-0.566798	-1.49494	0.0406627	0.142259	1	986	tags=26%, list=6%, signal=28%
Xena/Toil	REACTOME_ADP_SIGNALLING_THROUGH_P2Y_PURINOCEPTOR_1	23	-0.521277	-1.48879	0.0449927	0.148823	1	986	tags=22%, list=6%, signal=23%
Xena/Toil	BIOCARTA_NFAT_PATHWAY	48	-0.453304	-1.48797	0.027027	0.148917	1	5253	tags=52%, list=33%, signal=78%
Xena/Toil	REACTOME_NUCLEAR_RECEPTOR_TRANSCRIPTION_PATHWAY	52	-0.453184	-1.4868	0.0173565	0.149476	1	2411	tags=25%, list=15%, signal=29%
Xena/Toil	REACTOME_PRE_NOTCH_PROCESSING_IN_GOLGI	18	-0.557789	-1.4842	0.0503817	0.152001	1	1722	tags=28%, list=11%, signal=31%
Xena/Toil	BIOCARTA_BCR_PATHWAY	32	-0.48938	-1.48378	0.0367751	0.151591	1	3935	tags=53%, list=25%, signal=71%
Xena/Toil	REACTOME_O_GLYCOSYLATION_OF_TSR_DOMAIN_CONTAINING_PROTEINS	35	-0.479166	-1.47608	0.0331492	0.160463	1	2467	tags=43%, list=16%, signal=51%
Xena/Toil	BIOCARTA_HIF_PATHWAY	15	-0.585218	-1.47586	0.0600601	0.15984	1	813	tags=27%, list=5%, signal=28%
Xena/Toil	REACTOME_GABA_RECEPTOR_ACTIVATION	51	-0.440914	-1.47564	0.0325521	0.159181	1	3558	tags=37%, list=22%, signal=48%
Xena/Toil	KEGG_PROSTATE_CANCER	88	-0.410902	-1.47497	0.0183599	0.159033	1	3654	tags=33%, list=23%, signal=43%
Xena/Toil	KEGG_MAPK_SIGNALING_PATHWAY	251	-0.372578	-1.47411	0	0.159209	1	3952	tags=32%, list=25%, signal=42%
Xena/Toil	REACTOME_TRIGLYCERIDE_METABOLISM	32	-0.487857	-1.47252	0.0340426	0.160237	1	2052	tags=22%, list=13%, signal=25%
Xena/Toil	REACTOME_RAP1_SIGNALLING	15	-0.580092	-1.47213	0.0512445	0.159886	1	1394	tags=27%, list=9%, signal=29%
Xena/Toil	REACTOME_NEGATIVE_REGULATION_OF_THE_PI3K_AKT_NETWORK	106	-0.400412	-1.47111	0.0162413	0.160393	1	3665	tags=36%, list=23%, signal=46%
Xena/Toil	BIOCARTA_HDAC_PATHWAY	23	-0.53228	-1.47069	0.0449275	0.160124	1	3575	tags=39%, list=23%, signal=50%
Xena/Toil	REACTOME_ION_HOMEOSTASIS	53	-0.451776	-1.46892	0.0325945	0.161407	1	2343	tags=28%, list=15%, signal=33%
Xena/Toil	BIOCARTA_ECM_PATHWAY	19	-0.546693	-1.4668	0.0609756	0.163263	1	4956	tags=63%, list=31%, signal=92%
Xena/Toil	BIOCARTA_CASPASE_PATHWAY	22	-0.527052	-1.4627	0.0590717	0.167962	1	2619	tags=36%, list=17%, signal=43%
Xena/Toil	REACTOME_PEPTIDE_HORMONE_METABOLISM	78	-0.412877	-1.45879	0.0176101	0.17243	1	2458	tags=24%, list=15%, signal=29%
Xena/Toil	REACTOME_INSULIN_PROCESSING	24	-0.51018	-1.45818	0.0586552	0.172446	1	4330	tags=46%, list=27%, signal=63%
Xena/Toil	REACTOME_SIGNALING_BY_SCF_KIT	43	-0.459237	-1.45752	0.0383598	0.172393	1	3279	tags=44%, list=21%, signal=56%
Xena/Toil	REACTOME_CTLA4_INHIBITORY_SIGNALING	21	-0.5306	-1.45743	0.0578035	0.171587	1	2976	tags=38%, list=19%, signal=47%
Xena/Toil	REACTOME_DISEASES_OF_IMMUNE_SYSTEM	24	-0.509982	-1.45734	0.0454545	0.170805	1	4544	tags=50%, list=29%, signal=70%
Xena/Toil	REACTOME_THE_NLRP3_INFLAMMASOME	15	-0.561766	-1.45717	0.0583596	0.170133	1	3722	tags=40%, list=23%, signal=52%
Xena/Toil	KEGG_ALDOSTERONE_REGULATED_SODIUM_REABSORPTION	40	-0.464278	-1.45606	0.0421196	0.17083	1	2706	tags=38%, list=17%, signal=45%
Xena/Toil	KEGG_ACUTE_MYELOID_LEUKEMIA	57	-0.426307	-1.45356	0.0280749	0.173225	1	4122	tags=35%, list=26%, signal=47%
Xena/Toil	KEGG_GAP_JUNCTION	83	-0.407739	-1.45348	0.0172839	0.172415	1	2870	tags=29%, list=18%, signal=35%
Xena/Toil	REACTOME_ASSEMBLY_OF_COLLAGEN_FIBRILS_AND_OTHER_MULTIMERIC_STRUCTURES	58	-0.432904	-1.4532	0.0263505	0.172	1	1692	tags=29%, list=11%, signal=33%
Xena/Toil	REACTOME_DISEASES_ASSOCIATED_WITH_O_GLYCOSYLATION_OF_PROTEINS	60	-0.435742	-1.45051	0.0232558	0.174869	1	2216	tags=32%, list=14%, signal=37%
Xena/Toil	REACTOME_BASIGIN_INTERACTIONS	25	-0.503906	-1.44986	0.0630373	0.174835	1	3347	tags=40%, list=21%, signal=51%
Xena/Toil	REACTOME_SIGNALING_BY_PDGF	57	-0.43852	-1.44896	0.0422721	0.175157	1	3547	tags=39%, list=22%, signal=50%
Xena/Toil	REACTOME_SIGNALING_BY_BMP	26	-0.506085	-1.44738	0.0517986	0.176234	1	4057	tags=46%, list=26%, signal=62%
Xena/Toil	BIOCARTA_TFF_PATHWAY	23	-0.515088	-1.44689	0.0466761	0.176018	1	2711	tags=43%, list=17%, signal=52%
Xena/Toil	BIOCARTA_CARDIACEGF_PATHWAY	17	-0.555348	-1.44656	0.0593607	0.175583	1	1631	tags=29%, list=10%, signal=33%
Xena/Toil	REACTOME_PLATELET_CALCIUM_HOMEOSTASIS	26	-0.505124	-1.44284	0.0423131	0.179822	1	2057	tags=27%, list=13%, signal=31%
Xena/Toil	REACTOME_COMMON_PATHWAY_OF_FIBRIN_CLOT_FORMATION	20	-0.532611	-1.44227	0.0594354	0.179721	1	3681	tags=55%, list=23%, signal=72%
Xena/Toil	REACTOME_INTEGRIN_SIGNALING	27	-0.49446	-1.44206	0.0648012	0.179136	1	2711	tags=33%, list=17%, signal=40%
Xena/Toil	REACTOME_RHO_GTPASE_CYCLE	137	-0.381327	-1.44123	0.00926999	0.179356	1	3806	tags=38%, list=24%, signal=50%
Xena/Toil	REACTOME_TOLL_LIKE_RECEPTOR_TLR1:TLR2_CASCADE	97	-0.398442	-1.43889	0.0218978	0.181742	1	4192	tags=36%, list=26%, signal=49%
Xena/Toil	REACTOME_KERATAN_SULFATE_BIOSYNTHESIS	26	-0.505896	-1.4384	0.0542857	0.181535	1	2274	tags=35%, list=14%, signal=40%
Xena/Toil	REACTOME_FORMATION_OF_FIBRIN_CLOT_CLOTTING_CASCADE	36	-0.462813	-1.43664	0.0542005	0.183097	1	2656	tags=33%, list=17%, signal=40%
Xena/Toil	REACTOME_G_ALPHA_12_13_SIGNALLING_EVENTS	77	-0.40764	-1.43471	0.025974	0.184985	1	3806	tags=38%, list=24%, signal=49%
Xena/Toil	BIOCARTA_MET_PATHWAY	33	-0.482487	-1.43388	0.0508475	0.185284	1	5186	tags=58%, list=33%, signal=85%
Xena/Toil	BIOCARTA_NKCELLS_PATHWAY	20	-0.521706	-1.43179	0.0626911	0.187392	1	4956	tags=60%, list=31%, signal=87%
Xena/Toil	REACTOME_CA_DEPENDENT_EVENTS	34	-0.467053	-1.43179	0.0540166	0.186496	1	1790	tags=29%, list=11%, signal=33%
Xena/Toil	REACTOME_G_PROTEIN_BETA:GAMMA_SIGNALLING	30	-0.48156	-1.43106	0.0646109	0.186696	1	2512	tags=30%, list=16%, signal=36%
Xena/Toil	REACTOME_NRIF_SIGNALS_CELL_DEATH_FROM_THE_NUCLEUS	16	-0.552996	-1.43015	0.0723077	0.18713	1	2595	tags=25%, list=16%, signal=30%
Xena/Toil	REACTOME_CLASS_B_2_SECRETIN_FAMILY_RECEPTORS	83	-0.404406	-1.42971	0.0310174	0.186886	1	2572	tags=28%, list=16%, signal=33%
Xena/Toil	REACTOME_NON_INTEGRIN_MEMBRANE_ECM_INTERACTIONS	59	-0.423196	-1.4259	0.0421053	0.191397	1	1470	tags=27%, list=9%, signal=30%
Xena/Toil	REACTOME_NEGATIVE_REGULATION_OF_MAPK_PATHWAY	40	-0.450083	-1.42548	0.0460251	0.191105	1	2976	tags=23%, list=19%, signal=28%
Xena/Toil	KEGG_MTOR_SIGNALING_PATHWAY	51	-0.434229	-1.42396	0.0325945	0.192395	1	2561	tags=27%, list=16%, signal=33%
Xena/Toil	BIOCARTA_NTHI_PATHWAY	21	-0.517925	-1.42362	0.068915	0.191943	1	4133	tags=43%, list=26%, signal=58%
Xena/Toil	KEGG_LEUKOCYTE_TRANSENDOTHELIAL_MIGRATION	110	-0.380802	-1.42308	0.0241255	0.191776	1	2373	tags=25%, list=15%, signal=30%
Xena/Toil	BIOCARTA_ERK_PATHWAY	27	-0.489772	-1.42297	0.0679612	0.191012	1	1790	tags=26%, list=11%, signal=29%
Xena/Toil	BIOCARTA_GH_PATHWAY	27	-0.497781	-1.42236	0.065123	0.190965	1	2711	tags=41%, list=17%, signal=49%
Xena/Toil	REACTOME_OVARIAN_TUMOR_DOMAIN_PROTEASES	38	-0.460061	-1.41619	0.0469169	0.199027	1	4240	tags=47%, list=27%, signal=64%
Xena/Toil	BIOCARTA_LAIR_PATHWAY	16	-0.549052	-1.41482	0.0537313	0.200125	1	4781	tags=56%, list=30%, signal=80%
Xena/Toil	BIOCARTA_FMLP_PATHWAY	33	-0.462314	-1.41362	0.072238	0.201054	1	4347	tags=42%, list=27%, signal=58%
Xena/Toil	KEGG_OLFACTORY_TRANSDUCTION	51	-0.430865	-1.40829	0.0429688	0.208219	1	2415	tags=22%, list=15%, signal=25%
Xena/Toil	REACTOME_VASOPRESSIN_REGULATES_RENAL_WATER_HOMEOSTASIS_VIA_AQUAPORINS	40	-0.443278	-1.40813	0.0435374	0.207484	1	1630	tags=23%, list=10%, signal=25%
Xena/Toil	REACTOME_SIGNALING_BY_NOTCH1	72	-0.402809	-1.40493	0.0407125	0.21162	1	3612	tags=31%, list=23%, signal=39%
Xena/Toil	BIOCARTA_NGF_PATHWAY	20	-0.526223	-1.40418	0.0700152	0.211891	1	5186	tags=60%, list=33%, signal=89%
Xena/Toil	REACTOME_ESTROGEN_DEPENDENT_NUCLEAR_EVENTS_DOWNSTREAM_OF_ESR_MEMBRANE_SIGNALING	24	-0.502087	-1.40409	0.0710059	0.211145	1	5264	tags=67%, list=33%, signal=100%
Xena/Toil	REACTOME_AMYLOID_FIBER_FORMATION	103	-0.383616	-1.40356	0.0257985	0.211024	1	5738	tags=45%, list=36%, signal=70%
Xena/Toil	REACTOME_TOLL_LIKE_RECEPTOR_4_TLR4_CASCADE	127	-0.379164	-1.40324	0.00685714	0.21061	1	4582	tags=40%, list=29%, signal=56%
Xena/Toil	REACTOME_REGULATION_OF_INSULIN_LIKE_GROWTH_FACTOR_IGF_TRANSPORT_AND_UPTAKE_BY_INSULIN_LIKE_GROWTH_FACTOR_BINDING_PROTEINS_IGFBPS	116	-0.37847	-1.40294	0.027512	0.21019	1	2776	tags=23%, list=17%, signal=28%
Xena/Toil	REACTOME_SIGNALING_BY_LIGAND_RESPONSIVE_EGFR_VARIANTS_IN_CANCER	18	-0.524566	-1.40271	0.0835866	0.209653	1	2746	tags=39%, list=17%, signal=47%
Xena/Toil	REACTOME_NUCLEOTIDE_BINDING_DOMAIN_LEUCINE_RICH_REPEAT_CONTAINING_RECEPTOR_NLR_SIGNALING_PATHWAYS	54	-0.419712	-1.40109	0.0432432	0.211378	1	2492	tags=24%, list=16%, signal=28%
Xena/Toil	REACTOME_INTERLEUKIN_20_FAMILY_SIGNALING	20	-0.517492	-1.40083	0.0704846	0.210923	1	4035	tags=45%, list=25%, signal=60%
Xena/Toil	REACTOME_RUNX2_REGULATES_BONE_DEVELOPMENT	29	-0.485318	-1.3985	0.0703364	0.213678	1	3018	tags=34%, list=19%, signal=43%
Xena/Toil	KEGG_CYTOSOLIC_DNA_SENSING_PATHWAY	42	-0.43147	-1.39788	0.0557717	0.213764	1	4240	tags=48%, list=27%, signal=65%
Xena/Toil	REACTOME_MAPK_FAMILY_SIGNALING_CASCADES	278	-0.347716	-1.39714	0.00522466	0.214109	1	3973	tags=29%, list=25%, signal=38%
Xena/Toil	REACTOME_PHASE_0_RAPID_DEPOLARISATION	39	-0.441248	-1.39565	0.0681502	0.215524	1	1498	tags=23%, list=9%, signal=25%
Xena/Toil	REACTOME_OPIOID_SIGNALLING	81	-0.390972	-1.39505	0.0336239	0.215548	1	1790	tags=22%, list=11%, signal=25%
Xena/Toil	BIOCARTA_SPPA_PATHWAY	16	-0.53956	-1.39494	0.0867508	0.214865	1	4956	tags=75%, list=31%, signal=109%
Xena/Toil	KEGG_PATHWAYS_IN_CANCER	315	-0.3446	-1.39422	0.00833333	0.215069	1	3935	tags=34%, list=25%, signal=44%
Xena/Toil	KEGG_REGULATION_OF_ACTIN_CYTOSKELETON	201	-0.354219	-1.39255	0.0176018	0.216798	1	3547	tags=30%, list=22%, signal=39%
Xena/Toil	REACTOME_ESR_MEDIATED_SIGNALING	209	-0.352375	-1.39178	0.0130577	0.217068	1	4564	tags=35%, list=29%, signal=49%
Xena/Toil	BIOCARTA_INSULIN_PATHWAY	21	-0.499862	-1.39171	0.0811639	0.216279	1	5264	tags=57%, list=33%, signal=85%
Xena/Toil	KEGG_PROGESTERONE_MEDIATED_OOCYTE_MATURATION	83	-0.391016	-1.39002	0.0389294	0.21796	1	2870	tags=27%, list=18%, signal=32%
Xena/Toil	REACTOME_CD28_DEPENDENT_PI3K_AKT_SIGNALING	21	-0.503935	-1.38976	0.0899705	0.217469	1	3030	tags=48%, list=19%, signal=59%
Xena/Toil	REACTOME_EXTRA_NUCLEAR_ESTROGEN_SIGNALING	72	-0.39722	-1.38953	0.04436	0.21695	1	4123	tags=42%, list=26%, signal=56%
Xena/Toil	REACTOME_CONSTITUTIVE_SIGNALING_BY_ABERRANT_PI3K_IN_CANCER	71	-0.401872	-1.38831	0.0448718	0.218063	1	3665	tags=39%, list=23%, signal=51%
Xena/Toil	KEGG_BIOSYNTHESIS_OF_UNSATURATED_FATTY_ACIDS	20	-0.507664	-1.38809	0.0922844	0.217569	1	2025	tags=35%, list=13%, signal=40%
Xena/Toil	REACTOME_REGULATION_OF_SIGNALING_BY_CBL	22	-0.490624	-1.38331	0.0885714	0.224056	1	5486	tags=64%, list=35%, signal=97%
Xena/Toil	KEGG_NON_SMALL_CELL_LUNG_CANCER	54	-0.418063	-1.37858	0.0522193	0.23065	1	4066	tags=43%, list=26%, signal=57%
Xena/Toil	REACTOME_GROWTH_HORMONE_RECEPTOR_SIGNALING	23	-0.489799	-1.37649	0.0961263	0.233213	1	4956	tags=57%, list=31%, signal=82%
Xena/Toil	REACTOME_SIGNALING_BY_NTRK1_TRKA	78	-0.391453	-1.37629	0.0523752	0.23264	1	4037	tags=37%, list=25%, signal=50%
Xena/Toil	REACTOME_OTHER_SEMAPHORIN_INTERACTIONS	19	-0.510273	-1.37556	0.0950226	0.232947	1	1168	tags=26%, list=7%, signal=28%
Xena/Toil	REACTOME_RECEPTOR_TYPE_TYROSINE_PROTEIN_PHOSPHATASES	19	-0.513822	-1.37445	0.0861538	0.23371	1	2678	tags=37%, list=17%, signal=44%
Xena/Toil	KEGG_LONG_TERM_DEPRESSION	63	-0.401957	-1.37247	0.0556258	0.23595	1	4956	tags=43%, list=31%, signal=62%
Xena/Toil	BIOCARTA_IL6_PATHWAY	21	-0.493395	-1.37153	0.084425	0.236636	1	3935	tags=43%, list=25%, signal=57%
Xena/Toil	REACTOME_INTERLEUKIN_12_SIGNALING	45	-0.425454	-1.37118	0.0654843	0.236352	1	2712	tags=22%, list=17%, signal=27%
Xena/Toil	KEGG_GLYCOSAMINOGLYCAN_BIOSYNTHESIS_CHONDROITIN_SULFATE	22	-0.497165	-1.3702	0.0773723	0.237128	1	2197	tags=32%, list=14%, signal=37%
Xena/Toil	REACTOME_SIGNALING_BY_NTRKS	97	-0.383178	-1.36773	0.0550351	0.240251	1	3000	tags=30%, list=19%, signal=37%
Xena/Toil	REACTOME_NRAGE_SIGNALS_DEATH_THROUGH_JNK	58	-0.40668	-1.36734	0.0693196	0.239905	1	3241	tags=29%, list=20%, signal=37%
Xena/Toil	REACTOME_CRMPS_IN_SEMA3A_SIGNALING	16	-0.521753	-1.36533	0.101404	0.242386	1	2461	tags=44%, list=16%, signal=52%
Xena/Toil	REACTOME_ANTIGEN_ACTIVATES_B_CELL_RECEPTOR_BCR_LEADING_TO_GENERATION_OF_SECOND_MESSENGERS	29	-0.46421	-1.3642	0.0873786	0.243307	1	4864	tags=59%, list=31%, signal=84%
Xena/Toil	KEGG_ADIPOCYTOKINE_SIGNALING_PATHWAY	66	-0.398351	-1.36354	0.0645161	0.243363	1	4582	tags=35%, list=29%, signal=49%
Xena/Toil	BIOCARTA_PTEN_PATHWAY	18	-0.51895	-1.36293	0.113602	0.243463	1	2822	tags=44%, list=18%, signal=54%
Xena/Toil	KEGG_COLORECTAL_CANCER	62	-0.401953	-1.36155	0.0586035	0.244951	1	5186	tags=56%, list=33%, signal=84%
Xena/Toil	REACTOME_G_PROTEIN_MEDIATED_EVENTS	50	-0.407681	-1.36146	0.0697674	0.244223	1	1790	tags=24%, list=11%, signal=27%
Xena/Toil	KEGG_TYPE_II_DIABETES_MELLITUS	45	-0.424041	-1.36045	0.0782493	0.245087	1	2428	tags=29%, list=15%, signal=34%
Xena/Toil	REACTOME_INITIAL_TRIGGERING_OF_COMPLEMENT	21	-0.496359	-1.35801	0.108271	0.248291	1	4252	tags=52%, list=27%, signal=71%
Xena/Toil	REACTOME_SIGNALING_BY_NUCLEAR_RECEPTORS	249	-0.340192	-1.35789	0.00952381	0.247579	1	4225	tags=32%, list=27%, signal=43%
Xena/Toil	REACTOME_CONDENSATION_OF_PROPHASE_CHROMOSOMES	68	-0.398681	-1.35717	0.0538462	0.247846	1	5738	tags=46%, list=36%, signal=71%
