# Supplementary material for: Variability in estimated gene expression among commonly used RNA-seq pipelines
Source: Sci Rep. 2020 Feb 17;10:2734. doi: 10.1038/s41598-020-59516-z (PMC7026138; doi:10.1038/s41598-020-59516-z)
Supplement: Supplementary file 11 — Supplementary Table S10. [file 41598_2020_59516_MOESM11_ESM.xlsx]

## Sheet: Table S10
Table S10: Number of exons for each protein coding gene from various Gencode annotation sources used by 4 different pipelines.
Gene Name	Gencode (v19) (MSKCC)	Gencode (v 22) (GDC)	Gencode (v 23) (Xena/Toil)	Gencode (v 25) (Recount2)	DQ status
A1BG	22	22	22	22	DQ gene in TCGA & GTEx
A2M	82	81	82	81	Not DQ in TCGA
A2ML1	57	57	57	57	Not DQ in TCGA
A4GALT	9	9	9	9	Not DQ in TCGA
A4GNT	3	3	3	3	Not DQ in TCGA
AAAS	68	68	68	68	Not DQ in TCGA
AACS	55	60	55	55	Not DQ in TCGA
AADAC	7	7	7	7	Not DQ in TCGA
AADAT	31	31	31	31	Not DQ in TCGA
AAED1	12	12	12	12	Not DQ in TCGA
AAGAB	32	32	32	32	Not DQ in TCGA
AAK1	52	47	52	52	DQ gene in GTEx
AAMDC	30	28	30	30	Not DQ in TCGA
AAMP	40	40	40	40	Not DQ in TCGA
AANAT	14	14	14	14	Not DQ in TCGA
AAR2	7	7	7	7	Not DQ in TCGA
AARD	4	4	4	4	Not DQ in TCGA
AARS	40	40	40	40	Not DQ in TCGA
AARS2	24	24	24	24	Not DQ in TCGA
AARSD1	62	62	62	62	DQ gene in TCGA & GTEx
AASDH	46	52	46	46	Not DQ in TCGA
AASDHPPT	17	17	17	16	Not DQ in TCGA
AASS	52	52	52	52	Not DQ in TCGA
AATF	31	31	31	31	Not DQ in TCGA
AATK	47	47	47	47	Not DQ in TCGA
ABAT	64	64	64	64	DQ gene in GTEx
ABCA1	59	59	59	59	Not DQ in TCGA
ABCA10	98	103	98	98	Not DQ in TCGA
ABCA12	57	57	57	57	Not DQ in TCGA
ABCA13	130	100	130	130	Not DQ in TCGA
ABCA2	151	139	151	150	Not DQ in TCGA
ABCA3	61	61	61	61	Not DQ in TCGA
ABCA4	74	77	74	74	Not DQ in TCGA
ABCA5	91	93	91	91	Not DQ in TCGA
ABCA6	76	76	76	76	Not DQ in TCGA
ABCA7	99	94	99	98	Not DQ in TCGA
ABCA8	97	91	97	97	Not DQ in TCGA
ABCA9	61	67	61	61	Not DQ in TCGA
ABCB1	60	58	60	60	Not DQ in TCGA
ABCB10	19	19	19	19	Not DQ in TCGA
ABCB11	45	45	45	45	Not DQ in TCGA
ABCB4	54	55	54	54	Not DQ in TCGA
ABCB5	42	42	42	42	Not DQ in TCGA
ABCB6	57	58	57	57	DQ gene in TCGA
ABCB7	42	40	42	42	Not DQ in TCGA
ABCB8	77	81	77	77	Not DQ in TCGA
ABCB9	63	61	63	62	DQ gene in GTEx
ABCC1	67	62	67	67	Not DQ in TCGA
ABCC10	59	59	59	59	Not DQ in TCGA
ABCC11	65	68	65	65	Not DQ in TCGA
ABCC12	82	82	82	82	Not DQ in TCGA
ABCC2	38	38	38	38	Not DQ in TCGA
ABCC3	96	96	96	96	Not DQ in TCGA
ABCC4	45	62	45	45	Not DQ in TCGA
ABCC5	80	81	80	80	Not DQ in TCGA
ABCC6	72	69	72	72	Not DQ in TCGA
ABCC8	115	113	115	117	Not DQ in TCGA
ABCC9	47	47	47	49	Not DQ in TCGA
ABCD1	18	14	18	18	Not DQ in TCGA
ABCD2	10	10	10	10	Not DQ in TCGA
ABCD3	51	58	51	51	Not DQ in TCGA
ABCD4	99	102	99	99	Not DQ in TCGA
ABCE1	46	46	46	46	Not DQ in TCGA
ABCF1	43	46	43	42	DQ gene in TCGA
ABCF2	30	30	30	30	Not DQ in TCGA
ABCF3	84	84	84	84	Not DQ in TCGA
ABCG1	49	52	49	49	Not DQ in TCGA
ABCG2	24	24	24	24	Not DQ in TCGA
ABCG4	33	34	33	33	Not DQ in TCGA
ABHD1	27	23	27	27	Not DQ in TCGA
ABHD10	17	21	17	17	Not DQ in TCGA
ABHD11	41	41	41	41	Not DQ in TCGA
ABHD12	36	36	36	34	Not DQ in TCGA
ABHD12B	35	37	35	35	Not DQ in TCGA
ABHD13	2	2	2	2	Not DQ in TCGA
ABHD14A	20	14	20	20	Not DQ in TCGA
ABHD14A-ACY1	35	35	35	92	DQ gene in TCGA
ABHD14B	24	24	24	24	Not DQ in TCGA
ABHD15	2	2	2	2	Not DQ in TCGA
ABHD16A	68	77	68	68	DQ gene in TCGA & GTEx
ABHD16B	1	1	1	1	DQ gene in TCGA
ABHD17A	21	21	21	21	Not DQ in TCGA
ABHD17B	7	7	7	7	Not DQ in TCGA
ABHD17C	15	15	15	15	Not DQ in TCGA
ABHD2	40	40	40	38	Not DQ in TCGA
ABHD3	37	37	37	37	Not DQ in TCGA
ABHD4	38	37	38	38	Not DQ in TCGA
ABHD5	26	26	26	26	Not DQ in TCGA
ABHD6	26	23	26	23	Not DQ in TCGA
ABHD8	10	10	10	10	Not DQ in TCGA
ABI1	25	26	25	25	Not DQ in TCGA
ABI2	82	83	82	81	DQ gene in TCGA & GTEx
ABI3	15	15	15	15	Not DQ in TCGA
ABI3BP	152	158	152	144	Not DQ in TCGA
ABL1	15	15	15	15	Not DQ in TCGA
ABL2	35	36	35	35	Not DQ in TCGA
ABLIM1	52	55	52	52	Not DQ in TCGA
ABLIM2	64	66	64	61	Not DQ in TCGA
ABLIM3	65	65	65	65	Not DQ in TCGA
ABR	112	111	112	112	DQ gene in GTEx
ABRA	2	2	2	2	Not DQ in TCGA
ABRACL	5	5	5	5	Not DQ in TCGA
ABT1	3	3	3	3	DQ gene in GTEx
ABTB1	59	61	59	59	Not DQ in TCGA
ABTB2	21	22	21	21	Not DQ in TCGA
ACAA1	63	65	63	63	Not DQ in TCGA
ACAA2	23	23	23	23	Not DQ in TCGA
ACACA	153	159	153	152	Not DQ in TCGA
ACACB	116	92	116	116	Not DQ in TCGA
ACAD10	90	93	90	90	Not DQ in TCGA
ACAD11	58	64	58	58	DQ gene in TCGA & GTEx
ACAD8	54	60	54	54	Not DQ in TCGA
ACAD9	75	68	75	68	Not DQ in TCGA
ACADL	18	18	18	18	Not DQ in TCGA
ACADM	63	67	63	63	Not DQ in TCGA
ACADS	16	16	16	16	Not DQ in TCGA
ACADSB	20	26	20	20	Not DQ in TCGA
ACADVL	123	123	123	123	Not DQ in TCGA
ACAN	35	33	35	35	Not DQ in TCGA
ACAP1	52	52	52	52	Not DQ in TCGA
ACAP2	71	64	71	73	Not DQ in TCGA
ACAP3	74	75	74	74	Not DQ in TCGA
ACAT1	43	43	43	43	Not DQ in TCGA
ACAT2	18	20	18	18	Not DQ in TCGA
ACBD3	10	10	10	10	Not DQ in TCGA
ACBD4	57	56	57	57	Not DQ in TCGA
ACBD5	41	40	41	40	Not DQ in TCGA
ACBD6	27	18	27	27	Not DQ in TCGA
ACBD7	8	8	8	8	Not DQ in TCGA
ACCS	55	60	55	54	Not DQ in TCGA
ACD	53	50	53	53	Not DQ in TCGA
ACE	92	119	92	92	Not DQ in TCGA
ACE2	28	28	28	28	Not DQ in TCGA
ACER1	6	6	6	6	Not DQ in TCGA
ACER2	6	9	6	6	Not DQ in TCGA
ACER3	56	61	56	56	Not DQ in TCGA
ACHE	31	31	31	31	Not DQ in TCGA
ACIN1	76	76	76	76	Not DQ in TCGA
ACKR2	31	31	31	29	Not DQ in TCGA
ACKR3	4	4	4	4	Not DQ in TCGA
ACKR4	5	5	5	5	Not DQ in TCGA
ACLY	55	55	55	55	Not DQ in TCGA
ACMSD	23	24	23	23	Not DQ in TCGA
ACO1	26	27	26	26	Not DQ in TCGA
ACO2	37	37	37	37	Not DQ in TCGA
ACOT1	5	5	5	5	DQ gene in TCGA & GTEx
ACOT11	39	39	39	39	Not DQ in TCGA
ACOT12	25	25	25	25	Not DQ in TCGA
ACOT13	9	9	9	9	Not DQ in TCGA
ACOT2	13	7	13	13	Not DQ in TCGA
ACOT4	3	3	3	3	Not DQ in TCGA
ACOT6	6	6	6	6	Not DQ in TCGA
ACOT7	26	29	26	26	Not DQ in TCGA
ACOT8	35	35	35	35	Not DQ in TCGA
ACOT9	48	48	48	48	Not DQ in TCGA
ACOX1	54	57	54	54	Not DQ in TCGA
ACOX2	54	54	54	54	Not DQ in TCGA
ACOX3	45	45	45	45	Not DQ in TCGA
ACOXL	40	40	40	40	Not DQ in TCGA
ACP1	39	39	39	39	Not DQ in TCGA
ACP2	46	49	46	46	Not DQ in TCGA
ACP5	33	33	33	33	Not DQ in TCGA
ACP6	38	25	38	38	DQ gene in TCGA
ACPP	33	33	33	33	Not DQ in TCGA
ACPT	11	12	11	11	Not DQ in TCGA
ACR	12	12	12	12	Not DQ in TCGA
ACRBP	32	32	32	32	Not DQ in TCGA
ACRV1	13	19	13	13	Not DQ in TCGA
ACSBG1	56	58	56	56	DQ gene in TCGA & GTEx
ACSBG2	55	57	55	55	Not DQ in TCGA
ACSF2	88	90	88	88	Not DQ in TCGA
ACSF3	55	53	55	54	Not DQ in TCGA
ACSL1	66	65	66	66	Not DQ in TCGA
ACSL3	45	39	45	45	Not DQ in TCGA
ACSL4	42	42	42	42	Not DQ in TCGA
ACSL5	48	51	48	48	Not DQ in TCGA
ACSL6	99	92	74	73	DQ gene in TCGA
ACSM1	37	43	37	37	Not DQ in TCGA
ACSM2A	61	66	61	61	Not DQ in TCGA
ACSM2B	71	70	71	71	Not DQ in TCGA
ACSM3	53	52	53	53	DQ gene in GTEx
ACSM5	30	30	30	30	Not DQ in TCGA
ACSS1	22	24	22	22	Not DQ in TCGA
ACSS2	87	88	87	86	Not DQ in TCGA
ACSS3	42	33	42	42	Not DQ in TCGA
ACTA1	11	10	11	11	DQ gene in GTEx
ACTA2	22	22	22	19	Not DQ in TCGA
ACTB	39	39	39	39	Not DQ in TCGA
ACTBL2	1	1	1	1	Not DQ in TCGA
ACTC1	13	13	13	13	Not DQ in TCGA
ACTG1	48	45	48	48	Not DQ in TCGA
ACTG2	30	30	30	30	Not DQ in TCGA
ACTL10	1	1	1	1	Not DQ in TCGA
ACTL6A	49	49	49	49	Not DQ in TCGA
ACTL6B	35	35	35	35	Not DQ in TCGA
ACTN1	79	79	79	79	Not DQ in TCGA
ACTN2	50	54	50	50	Not DQ in TCGA
ACTN4	53	54	53	52	Not DQ in TCGA
ACTR10	59	59	59	59	Not DQ in TCGA
ACTR1A	29	36	29	32	Not DQ in TCGA
ACTR1B	20	20	20	20	Not DQ in TCGA
ACTR2	22	21	22	22	Not DQ in TCGA
ACTR3	34	39	34	34	Not DQ in TCGA
ACTR3B	30	33	30	30	Not DQ in TCGA
ACTR3C	19	17	19	18	Not DQ in TCGA
ACTR5	9	9	9	9	Not DQ in TCGA
ACTR6	46	46	46	46	Not DQ in TCGA
ACTR8	28	31	28	28	Not DQ in TCGA
ACTRT3	2	2	2	2	Not DQ in TCGA
ACVR1	30	30	30	30	Not DQ in TCGA
ACVR1B	25	25	25	25	Not DQ in TCGA
ACVR1C	13	13	13	13	Not DQ in TCGA
ACVR2A	28	28	28	28	Not DQ in TCGA
ACVR2B	25	25	25	25	Not DQ in TCGA
ACVRL1	25	25	25	25	Not DQ in TCGA
ACY1	47	52	47	86	DQ gene in TCGA & GTEx
ACY3	12	12	12	12	Not DQ in TCGA
ACYP1	15	15	15	15	Not DQ in TCGA
ACYP2	26	26	26	26	Not DQ in TCGA
ADA	39	39	39	39	Not DQ in TCGA
ADAD1	30	30	30	29	Not DQ in TCGA
ADAD2	36	36	36	36	Not DQ in TCGA
ADAL	29	27	29	29	Not DQ in TCGA
ADAM10	66	67	66	66	Not DQ in TCGA
ADAM11	62	62	62	62	Not DQ in TCGA
ADAM12	38	38	38	38	Not DQ in TCGA
ADAM15	104	106	104	104	Not DQ in TCGA
ADAM17	28	26	28	28	DQ gene in TCGA & GTEx
ADAM18	50	55	50	50	Not DQ in TCGA
ADAM19	45	58	45	45	Not DQ in TCGA
ADAM20	2	2	2	2	Not DQ in TCGA
ADAM21	2	3	2	2	Not DQ in TCGA
ADAM22	59	61	59	59	Not DQ in TCGA
ADAM23	31	33	31	31	Not DQ in TCGA
ADAM28	62	75	62	62	Not DQ in TCGA
ADAM32	62	62	62	62	Not DQ in TCGA
ADAM33	45	38	45	45	Not DQ in TCGA
ADAM8	62	62	62	62	Not DQ in TCGA
ADAM9	40	40	40	40	Not DQ in TCGA
ADAMDEC1	33	35	33	33	Not DQ in TCGA
ADAMTS1	24	24	24	24	Not DQ in TCGA
ADAMTS10	79	79	79	79	Not DQ in TCGA
ADAMTS12	49	49	49	49	Not DQ in TCGA
ADAMTS13	70	73	70	70	Not DQ in TCGA
ADAMTS14	23	23	23	23	Not DQ in TCGA
ADAMTS15	8	8	8	8	Not DQ in TCGA
ADAMTS16	46	46	46	46	Not DQ in TCGA
ADAMTS17	53	53	53	53	Not DQ in TCGA
ADAMTS18	47	47	47	47	Not DQ in TCGA
ADAMTS19	35	35	35	35	Not DQ in TCGA
ADAMTS2	30	30	30	30	Not DQ in TCGA
ADAMTS20	52	43	52	52	Not DQ in TCGA
ADAMTS3	35	32	35	35	Not DQ in TCGA
ADAMTS4	13	13	13	13	Not DQ in TCGA
ADAMTS5	8	8	8	8	Not DQ in TCGA
ADAMTS6	66	68	66	66	Not DQ in TCGA
ADAMTS7	48	48	48	48	Not DQ in TCGA
ADAMTS8	13	13	13	13	Not DQ in TCGA
ADAMTS9	88	89	88	88	Not DQ in TCGA
ADAMTSL1	74	74	74	76	Not DQ in TCGA
ADAMTSL2	23	23	23	23	Not DQ in TCGA
ADAMTSL3	70	70	70	70	Not DQ in TCGA
ADAMTSL4	40	34	40	32	Not DQ in TCGA
ADAMTSL5	46	49	46	43	Not DQ in TCGA
ADAP1	51	50	51	50	DQ gene in TCGA & GTEx
ADAP2	41	41	41	41	Not DQ in TCGA
ADAR	36	37	36	36	Not DQ in TCGA
ADARB1	40	46	51	51	Not DQ in TCGA
ADARB2	25	25	25	25	Not DQ in TCGA
ADAT1	39	39	39	39	DQ gene in TCGA
ADAT2	11	11	11	11	Not DQ in TCGA
ADAT3	4	5	4	4	Not DQ in TCGA
ADCK1	31	31	31	31	Not DQ in TCGA
ADCK2	20	16	20	20	Not DQ in TCGA
ADCK5	51	50	51	51	Not DQ in TCGA
ADCY1	28	26	28	28	Not DQ in TCGA
ADCY10	55	55	55	55	Not DQ in TCGA
ADCY2	54	50	54	48	Not DQ in TCGA
ADCY3	60	60	60	60	Not DQ in TCGA
ADCY4	89	94	89	89	Not DQ in TCGA
ADCY5	49	49	49	49	Not DQ in TCGA
ADCY6	54	55	54	54	Not DQ in TCGA
ADCY7	73	75	73	73	Not DQ in TCGA
ADCY8	24	24	24	23	Not DQ in TCGA
ADCY9	29	29	29	29	Not DQ in TCGA
ADCYAP1	12	12	12	12	Not DQ in TCGA
ADCYAP1R1	28	27	28	28	Not DQ in TCGA
ADD1	91	85	91	91	Not DQ in TCGA
ADD2	55	55	55	54	Not DQ in TCGA
ADD3	69	64	69	64	Not DQ in TCGA
ADGB	97	100	97	97	Not DQ in TCGA
ADH1A	17	17	17	17	DQ gene in TCGA & GTEx
ADH1B	30	27	28	28	Not DQ in TCGA
ADH4	44	43	44	44	Not DQ in TCGA
ADH5	42	40	42	40	Not DQ in TCGA
ADH6	28	33	28	27	Not DQ in TCGA
ADH7	21	21	21	21	Not DQ in TCGA
ADHFE1	65	67	65	65	Not DQ in TCGA
ADI1	8	8	8	8	Not DQ in TCGA
ADIG	9	9	9	9	Not DQ in TCGA
ADIPOQ	5	7	5	5	Not DQ in TCGA
ADIPOR1	19	19	19	18	Not DQ in TCGA
ADIPOR2	24	24	24	24	Not DQ in TCGA
ADIRF	7	7	7	7	Not DQ in TCGA
ADK	22	23	22	22	Not DQ in TCGA
ADM	19	19	19	19	Not DQ in TCGA
ADM2	5	7	5	5	Not DQ in TCGA
ADM5	2	2	2	2	DQ gene in GTEx
ADNP	13	12	13	13	Not DQ in TCGA
ADNP2	14	14	14	14	Not DQ in TCGA
ADO	1	1	1	1	Not DQ in TCGA
ADORA1	19	17	19	19	Not DQ in TCGA
ADORA2A	29	28	29	29	DQ gene in TCGA & GTEx
ADORA2B	3	3	3	3	Not DQ in TCGA
ADORA3	25	25	24	8	Not DQ in TCGA
ADPGK	40	40	40	40	Not DQ in TCGA
ADPRH	18	18	18	18	Not DQ in TCGA
ADPRHL1	12	12	12	13	DQ gene in TCGA
ADPRHL2	6	6	6	6	Not DQ in TCGA
ADPRM	13	13	13	13	Not DQ in TCGA
ADRA1A	21	24	21	21	Not DQ in TCGA
ADRA1B	2	2	2	2	Not DQ in TCGA
ADRA1D	4	2	4	4	Not DQ in TCGA
ADRA2A	1	1	1	1	Not DQ in TCGA
ADRA2B	1	1	1	1	Not DQ in TCGA
ADRA2C	3	3	3	3	Not DQ in TCGA
ADRB1	1	1	1	1	Not DQ in TCGA
ADRB2	1	1	1	1	Not DQ in TCGA
ADRB3	6	4	6	3	Not DQ in TCGA
ADRM1	17	18	17	16	Not DQ in TCGA
ADSL	53	32	53	76	Not DQ in TCGA
ADSS	22	22	22	22	Not DQ in TCGA
ADSSL1	44	44	44	44	Not DQ in TCGA
ADTRP	34	36	34	33	Not DQ in TCGA
AEBP1	48	48	48	48	Not DQ in TCGA
AEBP2	22	22	22	22	Not DQ in TCGA
AEN	14	18	14	14	Not DQ in TCGA
AES	36	36	36	36	Not DQ in TCGA
AFAP1	43	39	43	43	Not DQ in TCGA
AFAP1L1	44	44	44	44	Not DQ in TCGA
AFAP1L2	40	43	40	39	Not DQ in TCGA
AFF1	50	47	50	49	Not DQ in TCGA
AFF2	29	29	31	31	Not DQ in TCGA
AFF3	58	58	58	57	Not DQ in TCGA
AFF4	46	46	46	46	Not DQ in TCGA
AFG3L2	23	23	23	23	Not DQ in TCGA
AFM	17	17	17	17	Not DQ in TCGA
AFMID	45	45	45	45	Not DQ in TCGA
AFP	30	30	30	30	Not DQ in TCGA
AFTPH	30	26	29	31	Not DQ in TCGA
AGA	23	23	23	23	Not DQ in TCGA
AGAP1	40	38	40	54	Not DQ in TCGA
AGAP2	25	25	25	25	Not DQ in TCGA
AGAP3	82	80	82	82	Not DQ in TCGA
AGAP4	32	24	32	31	DQ gene in GTEx
AGAP5	21	14	21	18	Not DQ in TCGA
AGAP9	14	15	14	8	DQ gene in TCGA & GTEx
AGBL2	61	60	61	59	Not DQ in TCGA
AGBL3	38	43	38	38	Not DQ in TCGA
AGBL4	24	26	24	24	Not DQ in TCGA
AGBL5	42	42	42	42	DQ gene in TCGA
AGER	50	48	50	50	DQ gene in TCGA
AGFG1	31	31	31	31	Not DQ in TCGA
AGFG2	31	36	31	31	Not DQ in TCGA
AGGF1	24	24	24	24	Not DQ in TCGA
AGK	49	47	49	49	Not DQ in TCGA
AGL	46	46	46	74	Not DQ in TCGA
AGMAT	7	7	7	7	Not DQ in TCGA
AGMO	18	18	18	18	Not DQ in TCGA
AGO1	23	23	23	39	Not DQ in TCGA
AGO2	54	54	54	54	DQ gene in GTEx
AGO3	33	34	33	53	Not DQ in TCGA
AGO4	23	23	23	23	Not DQ in TCGA
AGPAT1	21	24	21	22	DQ gene in TCGA & GTEx
AGPAT2	16	16	16	16	Not DQ in TCGA
AGPAT3	54	54	54	53	Not DQ in TCGA
AGPAT4	24	32	24	24	Not DQ in TCGA
AGPAT5	27	27	27	27	Not DQ in TCGA
AGPS	25	25	25	26	Not DQ in TCGA
AGR2	24	27	24	23	Not DQ in TCGA
AGR3	15	15	15	14	Not DQ in TCGA
AGRN	64	61	64	64	Not DQ in TCGA
AGRP	4	4	4	4	Not DQ in TCGA
AGT	5	5	5	5	Not DQ in TCGA
AGTPBP1	49	68	49	49	Not DQ in TCGA
AGTR1	17	16	17	17	Not DQ in TCGA
AGTRAP	45	45	45	45	Not DQ in TCGA
AGXT	23	23	23	23	Not DQ in TCGA
AHCTF1	74	76	74	74	Not DQ in TCGA
AHCY	29	29	29	29	Not DQ in TCGA
AHCYL1	36	36	36	36	Not DQ in TCGA
AHCYL2	47	50	47	47	Not DQ in TCGA
AHDC1	17	17	17	17	Not DQ in TCGA
AHI1	79	82	79	79	Not DQ in TCGA
AHNAK	22	22	22	22	Not DQ in TCGA
AHNAK2	18	18	18	18	Not DQ in TCGA
AHR	21	21	21	21	Not DQ in TCGA
AHRR	38	38	38	37	Not DQ in TCGA
AHSA1	40	40	40	40	Not DQ in TCGA
AHSA2	33	33	33	36	DQ gene in TCGA
AHSG	14	14	14	14	Not DQ in TCGA
AHSP	8	8	8	8	Not DQ in TCGA
AICDA	15	15	15	15	Not DQ in TCGA
AIDA	28	30	28	28	DQ gene in TCGA
AIF1	14	14	14	14	DQ gene in TCGA
AIF1L	34	36	34	34	Not DQ in TCGA
AIFM1	45	46	45	45	Not DQ in TCGA
AIFM2	18	16	18	18	Not DQ in TCGA
AIFM3	72	76	72	71	Not DQ in TCGA
AIG1	30	25	30	23	Not DQ in TCGA
AIM2	23	20	23	20	Not DQ in TCGA
AIMP1	14	14	14	14	Not DQ in TCGA
AIMP2	13	13	13	13	Not DQ in TCGA
AIP	12	12	12	12	Not DQ in TCGA
AIRE	36	42	36	36	Not DQ in TCGA
AJAP1	10	10	10	10	Not DQ in TCGA
AJUBA	26	26	26	25	Not DQ in TCGA
AK1	21	21	21	21	DQ gene in TCGA
AK2	45	41	45	45	DQ gene in TCGA
AK3	12	10	12	12	Not DQ in TCGA
AK4	23	23	23	23	Not DQ in TCGA
AK5	53	53	53	53	Not DQ in TCGA
AK7	30	30	30	30	Not DQ in TCGA
AK8	33	33	33	33	Not DQ in TCGA
AK9	76	89	76	76	Not DQ in TCGA
AKAP1	60	59	60	60	Not DQ in TCGA
AKAP10	45	45	45	45	Not DQ in TCGA
AKAP11	13	13	13	13	Not DQ in TCGA
AKAP12	11	11	11	11	Not DQ in TCGA
AKAP13	100	115	100	100	Not DQ in TCGA
AKAP14	12	15	12	12	Not DQ in TCGA
AKAP17A	10	10	10	10	DQ gene in TCGA & GTEx
AKAP2	22	30	22	22	DQ gene in TCGA & GTEx
AKAP3	16	17	16	16	Not DQ in TCGA
AKAP5	3	3	3	3	Not DQ in TCGA
AKAP6	50	50	50	49	Not DQ in TCGA
AKAP7	35	37	35	35	Not DQ in TCGA
AKAP8	35	35	35	35	Not DQ in TCGA
AKAP8L	72	72	72	72	Not DQ in TCGA
AKAP9	113	107	113	113	Not DQ in TCGA
AKIP1	25	25	25	25	Not DQ in TCGA
AKIRIN1	10	10	10	10	Not DQ in TCGA
AKIRIN2	7	7	7	7	Not DQ in TCGA
AKNA	45	44	45	45	Not DQ in TCGA
AKNAD1	39	41	39	39	Not DQ in TCGA
AKR1A1	40	38	40	40	Not DQ in TCGA
AKR1B1	44	44	44	44	Not DQ in TCGA
AKR1B10	24	24	24	24	Not DQ in TCGA
AKR1B15	17	17	17	17	DQ gene in TCGA & GTEx
AKR1C1	29	31	29	24	DQ gene in TCGA & GTEx
AKR1C2	42	41	42	38	DQ gene in TCGA
AKR1C3	36	37	36	37	Not DQ in TCGA
AKR1C4	15	14	15	15	DQ gene in TCGA
AKR1D1	26	26	26	26	Not DQ in TCGA
AKR1E2	42	42	42	42	Not DQ in TCGA
AKR7A2	19	19	19	19	Not DQ in TCGA
AKR7A3	7	7	7	7	Not DQ in TCGA
AKT1	61	60	61	63	Not DQ in TCGA
AKT1S1	19	20	19	19	Not DQ in TCGA
AKT2	119	122	119	118	DQ gene in TCGA
AKT3	38	39	38	38	Not DQ in TCGA
AKTIP	37	37	37	37	Not DQ in TCGA
ALAD	41	43	41	41	Not DQ in TCGA
ALAS1	23	23	23	23	Not DQ in TCGA
ALAS2	29	29	29	29	Not DQ in TCGA
ALB	74	67	74	74	Not DQ in TCGA
ALCAM	46	48	46	46	Not DQ in TCGA
ALDH16A1	52	55	52	52	Not DQ in TCGA
ALDH18A1	34	34	34	34	Not DQ in TCGA
ALDH1A1	32	32	32	32	Not DQ in TCGA
ALDH1A2	78	79	78	79	DQ gene in TCGA
ALDH1A3	29	29	29	29	Not DQ in TCGA
ALDH1B1	2	2	2	5	Not DQ in TCGA
ALDH1L1	81	82	81	81	Not DQ in TCGA
ALDH1L2	52	54	52	52	Not DQ in TCGA
ALDH2	34	32	34	34	DQ gene in TCGA & GTEx
ALDH3A1	52	52	52	49	Not DQ in TCGA
ALDH3A2	76	70	76	76	Not DQ in TCGA
ALDH3B1	40	44	40	40	Not DQ in TCGA
ALDH3B2	29	29	29	29	Not DQ in TCGA
ALDH4A1	29	28	29	29	Not DQ in TCGA
ALDH5A1	21	24	21	21	Not DQ in TCGA
ALDH6A1	35	35	35	35	Not DQ in TCGA
ALDH7A1	65	63	66	113	DQ gene in TCGA & GTEx
ALDH8A1	20	20	20	20	Not DQ in TCGA
ALDH9A1	24	27	24	24	Not DQ in TCGA
ALDOA	76	76	76	80	Not DQ in TCGA
ALDOB	16	12	16	16	Not DQ in TCGA
ALDOC	28	28	28	27	Not DQ in TCGA
ALG1	41	43	41	41	DQ gene in TCGA
ALG10	10	10	10	10	Not DQ in TCGA
ALG10B	10	10	10	10	Not DQ in TCGA
ALG11	11	9	11	11	Not DQ in TCGA
ALG12	15	15	15	15	Not DQ in TCGA
ALG13	124	90	124	137	DQ gene in TCGA
ALG14	10	10	10	10	DQ gene in TCGA
ALG1L	8	6	8	8	Not DQ in TCGA
ALG2	7	7	7	7	Not DQ in TCGA
ALG3	42	44	42	42	Not DQ in TCGA
ALG5	23	26	23	23	Not DQ in TCGA
ALG6	34	34	34	34	Not DQ in TCGA
ALG8	73	71	73	70	Not DQ in TCGA
ALG9	69	59	69	69	DQ gene in TCGA & GTEx
ALK	41	40	41	41	Not DQ in TCGA
ALKBH1	16	16	16	16	Not DQ in TCGA
ALKBH2	19	17	19	19	Not DQ in TCGA
ALKBH3	42	44	42	42	Not DQ in TCGA
ALKBH4	8	8	8	8	Not DQ in TCGA
ALKBH5	10	10	10	10	Not DQ in TCGA
ALKBH6	56	56	56	56	DQ gene in TCGA
ALKBH7	10	10	10	10	Not DQ in TCGA
ALKBH8	37	37	37	37	Not DQ in TCGA
ALLC	20	20	20	20	Not DQ in TCGA
ALMS1	54	53	54	54	Not DQ in TCGA
ALOX12	20	20	20	20	Not DQ in TCGA
ALOX12B	25	25	25	25	Not DQ in TCGA
ALOX15	32	35	32	32	Not DQ in TCGA
ALOX15B	35	35	35	35	Not DQ in TCGA
ALOX5	37	28	37	37	Not DQ in TCGA
ALOX5AP	10	7	10	10	Not DQ in TCGA
ALOXE3	23	23	23	23	Not DQ in TCGA
ALPK1	70	71	70	70	Not DQ in TCGA
ALPK2	24	24	24	24	Not DQ in TCGA
ALPK3	18	18	18	18	Not DQ in TCGA
ALPL	31	29	31	31	Not DQ in TCGA
ALPP	17	17	17	17	Not DQ in TCGA
ALPPL2	15	11	15	11	Not DQ in TCGA
ALS2	89	90	89	89	Not DQ in TCGA
ALS2CL	80	71	80	80	Not DQ in TCGA
ALS2CR12	46	46	46	46	Not DQ in TCGA
ALX1	4	4	4	4	Not DQ in TCGA
ALX3	4	4	4	4	DQ gene in TCGA
ALX4	4	4	4	4	Not DQ in TCGA
ALYREF	16	17	16	16	Not DQ in TCGA
AMACR	24	26	24	24	DQ gene in TCGA & GTEx
AMBP	24	24	24	24	Not DQ in TCGA
AMBRA1	49	49	49	49	Not DQ in TCGA
AMD1	31	21	31	30	Not DQ in TCGA
AMDHD1	22	22	22	22	Not DQ in TCGA
AMDHD2	59	59	59	59	Not DQ in TCGA
AMER1	4	6	4	4	Not DQ in TCGA
AMFR	42	42	42	42	Not DQ in TCGA
AMH	10	12	10	11	Not DQ in TCGA
AMHR2	29	29	29	29	Not DQ in TCGA
AMIGO1	4	4	4	4	Not DQ in TCGA
AMIGO2	8	11	8	8	Not DQ in TCGA
AMIGO3	1	11	1	1	Not DQ in TCGA
AMMECR1	17	17	17	17	Not DQ in TCGA
AMMECR1L	10	10	10	10	Not DQ in TCGA
AMN	35	35	35	35	DQ gene in TCGA & GTEx
AMN1	37	37	37	35	Not DQ in TCGA
AMOT	24	25	24	25	Not DQ in TCGA
AMOTL1	24	27	24	24	Not DQ in TCGA
AMOTL2	45	45	45	45	Not DQ in TCGA
AMPD1	21	22	21	32	Not DQ in TCGA
AMPD2	87	88	87	87	Not DQ in TCGA
AMPD3	65	65	65	65	Not DQ in TCGA
AMPH	40	42	40	40	Not DQ in TCGA
AMT	56	58	56	123	Not DQ in TCGA
AMTN	12	12	12	12	Not DQ in TCGA
AMY1A	23	23	23	22	DQ gene in TCGA & GTEx
AMY1B	21	21	21	20	DQ gene in TCGA & GTEx
AMY1C	10	10	10	10	DQ gene in TCGA & GTEx
AMY2A	20	17	20	20	DQ gene in GTEx
AMY2B	33	31	33	33	Not DQ in TCGA
AMZ1	21	21	21	21	Not DQ in TCGA
AMZ2	56	53	56	55	Not DQ in TCGA
ANAPC1	78	76	78	78	Not DQ in TCGA
ANAPC10	39	38	39	37	Not DQ in TCGA
ANAPC11	46	43	46	46	DQ gene in GTEx
ANAPC13	13	13	13	13	Not DQ in TCGA
ANAPC15	41	41	41	41	DQ gene in GTEx
ANAPC16	13	9	13	13	Not DQ in TCGA
ANAPC2	33	31	33	33	Not DQ in TCGA
ANAPC4	71	71	71	71	Not DQ in TCGA
ANAPC5	82	86	82	81	Not DQ in TCGA
ANAPC7	41	41	41	41	Not DQ in TCGA
ANG	5	5	5	5	DQ gene in GTEx
ANGEL1	25	25	25	25	Not DQ in TCGA
ANGEL2	29	33	29	26	Not DQ in TCGA
ANGPT1	28	27	28	28	Not DQ in TCGA
ANGPT2	15	16	15	15	Not DQ in TCGA
ANGPT4	9	11	9	9	Not DQ in TCGA
ANGPTL1	10	10	10	10	Not DQ in TCGA
ANGPTL2	12	12	12	12	Not DQ in TCGA
ANGPTL3	12	12	12	12	Not DQ in TCGA
ANGPTL4	36	40	36	36	Not DQ in TCGA
ANGPTL6	13	13	13	13	DQ gene in TCGA & GTEx
ANGPTL7	8	8	8	8	Not DQ in TCGA
ANK1	87	89	87	87	Not DQ in TCGA
ANK2	120	111	120	122	Not DQ in TCGA
ANK3	143	97	143	135	DQ gene in TCGA
ANKAR	49	52	49	49	Not DQ in TCGA
ANKDD1A	43	47	43	43	Not DQ in TCGA
ANKDD1B	26	26	26	26	Not DQ in TCGA
ANKEF1	26	26	26	26	Not DQ in TCGA
ANKFN1	47	47	47	51	Not DQ in TCGA
ANKFY1	72	74	72	72	Not DQ in TCGA
ANKH	30	33	30	30	Not DQ in TCGA
ANKHD1	99	80	99	99	DQ gene in TCGA
ANKHD1-EIF4EBP3	46	46	46	46	DQ gene in TCGA
ANKIB1	43	43	43	43	Not DQ in TCGA
ANKK1	13	13	13	13	Not DQ in TCGA
ANKLE1	36	33	35	35	Not DQ in TCGA
ANKLE2	47	49	47	47	Not DQ in TCGA
ANKMY1	78	68	78	77	Not DQ in TCGA
ANKMY2	25	22	25	25	Not DQ in TCGA
ANKRA2	26	26	26	26	Not DQ in TCGA
ANKRD1	9	9	9	9	Not DQ in TCGA
ANKRD10	35	38	35	35	Not DQ in TCGA
ANKRD11	60	56	60	60	DQ gene in TCGA
ANKRD12	42	40	42	38	Not DQ in TCGA
ANKRD13A	50	50	50	50	Not DQ in TCGA
ANKRD13B	47	47	47	47	Not DQ in TCGA
ANKRD13C	27	27	27	27	Not DQ in TCGA
ANKRD13D	66	66	66	66	Not DQ in TCGA
ANKRD16	16	16	16	16	Not DQ in TCGA
ANKRD17	74	78	74	74	Not DQ in TCGA
ANKRD18A	40	32	40	22	Not DQ in TCGA
ANKRD18B	34	34	34	34	Not DQ in TCGA
ANKRD2	11	12	11	11	Not DQ in TCGA
ANKRD20A1	37	15	37	37	Not DQ in TCGA
ANKRD20A2	25	23	25	25	Not DQ in TCGA
ANKRD20A3	37	37	37	37	Not DQ in TCGA
ANKRD20A4	25	23	25	25	Not DQ in TCGA
ANKRD22	8	8	8	8	Not DQ in TCGA
ANKRD23	31	31	31	31	DQ gene in TCGA
ANKRD24	40	40	40	40	Not DQ in TCGA
ANKRD26	53	55	53	53	Not DQ in TCGA
ANKRD27	62	56	62	55	Not DQ in TCGA
ANKRD28	85	85	85	84	Not DQ in TCGA
ANKRD29	30	32	30	30	Not DQ in TCGA
ANKRD30B	61	63	61	61	Not DQ in TCGA
ANKRD30BL	20	20	20	20	DQ gene in TCGA
ANKRD31	40	40	40	40	Not DQ in TCGA
ANKRD33	28	31	28	28	Not DQ in TCGA
ANKRD33B	8	8	8	8	DQ gene in TCGA & GTEx
ANKRD34A	9	4	9	9	Not DQ in TCGA
ANKRD34B	9	9	9	9	Not DQ in TCGA
ANKRD35	16	20	16	16	Not DQ in TCGA
ANKRD36	109	102	109	109	Not DQ in TCGA
ANKRD36C	140	162	140	140	Not DQ in TCGA
ANKRD37	17	18	17	17	Not DQ in TCGA
ANKRD39	11	11	11	11	DQ gene in TCGA & GTEx
ANKRD40	9	9	9	9	Not DQ in TCGA
ANKRD42	33	33	33	33	Not DQ in TCGA
ANKRD44	60	66	60	58	Not DQ in TCGA
ANKRD45	8	8	8	8	Not DQ in TCGA
ANKRD46	25	25	25	25	Not DQ in TCGA
ANKRD49	27	27	27	27	Not DQ in TCGA
ANKRD50	7	7	7	7	Not DQ in TCGA
ANKRD52	41	41	41	41	DQ gene in GTEx
ANKRD53	21	21	21	21	Not DQ in TCGA
ANKRD54	42	42	42	43	Not DQ in TCGA
ANKRD55	30	30	30	30	Not DQ in TCGA
ANKRD6	75	75	75	75	Not DQ in TCGA
ANKRD61	3	3	3	3	Not DQ in TCGA
ANKRD65	13	16	13	13	Not DQ in TCGA
ANKRD7	28	24	28	42	Not DQ in TCGA
ANKRD9	12	11	12	12	Not DQ in TCGA
ANKS1A	30	32	30	30	Not DQ in TCGA
ANKS1B	108	113	108	106	Not DQ in TCGA
ANKS3	94	92	94	92	Not DQ in TCGA
ANKS6	30	35	30	45	Not DQ in TCGA
ANKUB1	29	31	29	29	Not DQ in TCGA
ANKZF1	75	75	75	75	Not DQ in TCGA
ANLN	56	56	56	56	Not DQ in TCGA
ANO1	56	60	56	56	Not DQ in TCGA
ANO10	52	52	52	51	Not DQ in TCGA
ANO2	64	59	64	64	Not DQ in TCGA
ANO3	40	42	40	40	Not DQ in TCGA
ANO4	55	68	55	55	Not DQ in TCGA
ANO5	27	27	27	27	Not DQ in TCGA
ANO6	50	52	50	50	Not DQ in TCGA
ANO7	44	44	44	44	Not DQ in TCGA
ANO8	28	27	28	28	Not DQ in TCGA
ANO9	63	63	63	63	Not DQ in TCGA
ANP32A	33	33	33	33	Not DQ in TCGA
ANP32B	14	14	14	14	Not DQ in TCGA
ANP32D	1	1	1	1	DQ gene in TCGA
ANP32E	30	31	30	28	Not DQ in TCGA
ANPEP	49	49	49	49	Not DQ in TCGA
ANTXR1	38	38	38	38	Not DQ in TCGA
ANTXR2	50	52	50	50	Not DQ in TCGA
ANTXRL	38	36	38	38	Not DQ in TCGA
ANXA1	35	35	35	35	Not DQ in TCGA
ANXA10	26	21	26	21	Not DQ in TCGA
ANXA11	37	44	37	37	Not DQ in TCGA
ANXA13	23	23	23	23	Not DQ in TCGA
ANXA2	89	89	89	82	DQ gene in TCGA & GTEx
ANXA2R	3	2	3	3	Not DQ in TCGA
ANXA3	39	39	39	37	Not DQ in TCGA
ANXA4	49	52	49	52	Not DQ in TCGA
ANXA5	43	43	43	43	Not DQ in TCGA
ANXA6	72	72	72	71	Not DQ in TCGA
ANXA7	28	32	28	28	Not DQ in TCGA
ANXA8	31	32	31	31	DQ gene in TCGA & GTEx
ANXA9	18	18	18	18	DQ gene in TCGA & GTEx
AOAH	55	57	55	55	Not DQ in TCGA
AOC1	35	22	35	22	Not DQ in TCGA
AOC2	7	7	7	7	Not DQ in TCGA
AOC3	19	16	19	19	Not DQ in TCGA
AOX1	73	73	73	73	Not DQ in TCGA
AP1AR	25	25	25	25	Not DQ in TCGA
AP1B1	48	48	48	48	Not DQ in TCGA
AP1G1	95	102	95	95	Not DQ in TCGA
AP1G2	122	122	122	122	DQ gene in TCGA
AP1M1	48	51	48	48	DQ gene in TCGA & GTEx
AP1M2	36	36	36	36	Not DQ in TCGA
AP1S1	10	10	10	10	Not DQ in TCGA
AP1S2	19	19	19	19	Not DQ in TCGA
AP1S3	25	26	25	25	Not DQ in TCGA
AP2A1	64	64	64	64	Not DQ in TCGA
AP2A2	85	86	85	85	Not DQ in TCGA
AP2B1	80	83	80	78	Not DQ in TCGA
AP2M1	65	62	65	64	Not DQ in TCGA
AP2S1	23	23	23	23	Not DQ in TCGA
AP3B1	50	50	50	50	Not DQ in TCGA
AP3B2	80	78	80	80	Not DQ in TCGA
AP3D1	78	80	78	78	Not DQ in TCGA
AP3M1	16	16	16	16	Not DQ in TCGA
AP3M2	50	50	50	50	Not DQ in TCGA
AP3S1	26	26	26	26	Not DQ in TCGA
AP3S2	40	40	40	40	DQ gene in TCGA & GTEx
AP4B1	44	46	44	43	Not DQ in TCGA
AP4E1	49	49	49	49	Not DQ in TCGA
AP4M1	64	64	64	62	DQ gene in TCGA
AP4S1	29	29	29	28	Not DQ in TCGA
AP5B1	2	2	2	2	DQ gene in TCGA
AP5M1	28	28	28	28	Not DQ in TCGA
AP5S1	11	8	11	11	Not DQ in TCGA
AP5Z1	47	49	47	47	Not DQ in TCGA
APAF1	56	55	56	56	Not DQ in TCGA
APBA1	16	16	16	16	Not DQ in TCGA
APBA2	45	45	45	45	Not DQ in TCGA
APBA3	33	33	33	33	Not DQ in TCGA
APBB1	68	65	68	67	Not DQ in TCGA
APBB1IP	19	19	19	19	Not DQ in TCGA
APBB2	93	93	93	91	Not DQ in TCGA
APBB3	78	80	78	65	Not DQ in TCGA
APC	45	48	45	45	Not DQ in TCGA
APC2	40	39	40	40	Not DQ in TCGA
APCDD1	21	21	21	21	Not DQ in TCGA
APCDD1L	9	11	9	9	Not DQ in TCGA
APCS	2	2	2	2	Not DQ in TCGA
APEH	74	74	74	74	Not DQ in TCGA
APEX1	51	51	51	50	Not DQ in TCGA
APEX2	11	11	11	11	Not DQ in TCGA
APH1A	28	28	28	28	Not DQ in TCGA
APH1B	30	30	30	30	Not DQ in TCGA
API5	39	39	39	39	Not DQ in TCGA
APIP	18	21	18	18	Not DQ in TCGA
APLN	3	8	3	3	Not DQ in TCGA
APLNR	5	3	5	5	Not DQ in TCGA
APLP1	53	54	53	53	Not DQ in TCGA
APLP2	88	90	88	88	Not DQ in TCGA
APMAP	11	13	11	11	Not DQ in TCGA
APOA1	8	8	8	8	Not DQ in TCGA
APOA2	23	23	23	22	Not DQ in TCGA
APOA4	3	3	3	3	Not DQ in TCGA
APOA5	9	9	9	9	Not DQ in TCGA
APOB	35	32	35	32	Not DQ in TCGA
APOBEC2	3	3	3	3	Not DQ in TCGA
APOBEC3A	12	11	12	12	DQ gene in TCGA
APOBEC3B	17	17	17	17	Not DQ in TCGA
APOBEC3C	7	7	7	7	Not DQ in TCGA
APOBEC3D	11	11	11	11	Not DQ in TCGA
APOBEC3F	15	15	15	15	Not DQ in TCGA
APOBEC3G	25	25	25	25	Not DQ in TCGA
APOBEC3H	16	12	16	15	Not DQ in TCGA
APOBR	6	10	6	6	DQ gene in GTEx
APOC1	24	26	24	24	Not DQ in TCGA
APOC2	12	14	12	12	DQ gene in TCGA & GTEx
APOC3	14	12	14	14	Not DQ in TCGA
APOC4	5	10	5	5	DQ gene in TCGA
APOD	20	20	20	20	Not DQ in TCGA
APOE	14	14	14	14	Not DQ in TCGA
APOF	2	4	2	2	Not DQ in TCGA
APOH	16	16	16	16	Not DQ in TCGA
APOL1	33	38	33	33	Not DQ in TCGA
APOL2	25	24	25	25	Not DQ in TCGA
APOL3	47	49	47	47	Not DQ in TCGA
APOL4	35	39	35	35	Not DQ in TCGA
APOL6	3	3	3	3	Not DQ in TCGA
APOLD1	22	23	22	22	DQ gene in TCGA & GTEx
APOM	10	10	10	10	DQ gene in TCGA
APOO	19	23	34	34	Not DQ in TCGA
APOOL	16	9	16	16	DQ gene in TCGA
APOPT1	44	46	44	45	DQ gene in GTEx
APP	54	56	54	54	Not DQ in TCGA
APPBP2	40	40	40	40	Not DQ in TCGA
APPL1	54	54	54	53	Not DQ in TCGA
APPL2	77	77	77	77	Not DQ in TCGA
APRT	27	27	27	27	Not DQ in TCGA
APTX	70	70	70	69	Not DQ in TCGA
AQP1	14	22	14	14	DQ gene in GTEx
AQP10	12	12	12	12	Not DQ in TCGA
AQP11	7	7	7	7	Not DQ in TCGA
AQP12A	15	15	15	15	Not DQ in TCGA
AQP12B	18	15	18	18	Not DQ in TCGA
AQP2	11	11	11	10	Not DQ in TCGA
AQP3	19	19	19	19	Not DQ in TCGA
AQP4	24	22	24	23	Not DQ in TCGA
AQP5	6	6	6	6	Not DQ in TCGA
AQP6	19	15	19	19	Not DQ in TCGA
AQP7	55	29	55	55	Not DQ in TCGA
AQP8	9	9	9	9	Not DQ in TCGA
AQP9	14	14	14	14	Not DQ in TCGA
AQR	63	63	63	63	Not DQ in TCGA
AR	25	20	25	25	Not DQ in TCGA
ARAF	31	32	31	31	Not DQ in TCGA
ARAP1	106	106	106	106	Not DQ in TCGA
ARAP2	77	73	77	77	Not DQ in TCGA
ARAP3	60	58	60	60	Not DQ in TCGA
ARC	5	5	5	5	Not DQ in TCGA
ARCN1	20	17	20	20	Not DQ in TCGA
AREG	10	12	10	10	DQ gene in TCGA & GTEx
AREL1	78	78	78	78	Not DQ in TCGA
ARF1	35	38	35	36	Not DQ in TCGA
ARF3	27	27	27	27	DQ gene in GTEx
ARF4	27	27	27	26	Not DQ in TCGA
ARF5	21	21	21	21	Not DQ in TCGA
ARF6	2	2	2	2	DQ gene in GTEx
ARFGAP1	77	77	77	77	Not DQ in TCGA
ARFGAP2	88	92	88	86	Not DQ in TCGA
ARFGAP3	26	27	26	25	Not DQ in TCGA
ARFGEF1	65	65	59	59	Not DQ in TCGA
ARFGEF2	41	41	41	41	Not DQ in TCGA
ARFIP1	37	36	37	36	Not DQ in TCGA
ARFIP2	34	31	34	34	Not DQ in TCGA
ARFRP1	38	35	38	38	Not DQ in TCGA
ARG1	24	24	24	24	Not DQ in TCGA
ARG2	19	19	19	19	DQ gene in TCGA & GTEx
ARGLU1	12	12	12	12	Not DQ in TCGA
ARHGAP1	33	33	33	33	Not DQ in TCGA
ARHGAP10	53	55	53	53	Not DQ in TCGA
ARHGAP11A	34	34	34	34	Not DQ in TCGA
ARHGAP11B	38	37	38	38	Not DQ in TCGA
ARHGAP12	45	45	45	45	Not DQ in TCGA
ARHGAP15	49	49	49	49	Not DQ in TCGA
ARHGAP17	79	82	79	78	Not DQ in TCGA
ARHGAP18	20	20	20	20	Not DQ in TCGA
ARHGAP19	32	31	32	32	Not DQ in TCGA
ARHGAP19-SLIT1	16	53	16	16	Not DQ in TCGA
ARHGAP20	25	26	25	25	Not DQ in TCGA
ARHGAP21	84	80	84	91	Not DQ in TCGA
ARHGAP22	48	48	48	48	Not DQ in TCGA
ARHGAP23	54	55	57	57	Not DQ in TCGA
ARHGAP24	39	39	39	38	Not DQ in TCGA
ARHGAP25	52	55	52	52	Not DQ in TCGA
ARHGAP26	72	72	72	72	Not DQ in TCGA
ARHGAP27	77	76	77	76	Not DQ in TCGA
ARHGAP28	56	58	56	54	Not DQ in TCGA
ARHGAP29	42	42	42	42	Not DQ in TCGA
ARHGAP30	40	40	40	40	Not DQ in TCGA
ARHGAP31	14	14	14	14	Not DQ in TCGA
ARHGAP32	53	53	53	53	Not DQ in TCGA
ARHGAP33	59	58	59	59	Not DQ in TCGA
ARHGAP35	20	16	20	20	Not DQ in TCGA
ARHGAP36	20	20	20	20	Not DQ in TCGA
ARHGAP39	15	18	15	15	Not DQ in TCGA
ARHGAP4	98	100	98	97	DQ gene in TCGA
ARHGAP40	22	22	22	22	Not DQ in TCGA
ARHGAP42	46	46	46	45	Not DQ in TCGA
ARHGAP44	61	57	61	60	Not DQ in TCGA
ARHGAP5	36	30	36	36	Not DQ in TCGA
ARHGAP6	39	46	39	39	Not DQ in TCGA
ARHGAP8	49	59	49	48	DQ gene in TCGA & GTEx
ARHGAP9	91	92	91	90	Not DQ in TCGA
ARHGDIA	42	42	42	42	Not DQ in TCGA
ARHGDIB	28	28	28	27	Not DQ in TCGA
ARHGDIG	22	22	22	22	DQ gene in GTEx
ARHGEF1	105	105	105	105	Not DQ in TCGA
ARHGEF10	79	78	79	79	Not DQ in TCGA
ARHGEF10L	63	70	63	63	Not DQ in TCGA
ARHGEF11	74	76	74	74	Not DQ in TCGA
ARHGEF12	101	98	101	101	Not DQ in TCGA
ARHGEF15	32	33	32	32	Not DQ in TCGA
ARHGEF16	35	36	35	35	Not DQ in TCGA
ARHGEF17	33	33	33	33	Not DQ in TCGA
ARHGEF18	30	30	30	30	DQ gene in TCGA & GTEx
ARHGEF19	35	35	35	35	Not DQ in TCGA
ARHGEF2	81	80	81	80	Not DQ in TCGA
ARHGEF25	39	34	39	39	Not DQ in TCGA
ARHGEF26	28	28	28	28	Not DQ in TCGA
ARHGEF28	70	70	70	70	Not DQ in TCGA
ARHGEF3	52	52	52	50	Not DQ in TCGA
ARHGEF33	35	36	35	35	Not DQ in TCGA
ARHGEF35	2	4	2	2	DQ gene in TCGA & GTEx
ARHGEF37	18	18	18	17	Not DQ in TCGA
ARHGEF38	44	44	44	44	Not DQ in TCGA
ARHGEF39	30	33	30	30	DQ gene in GTEx
ARHGEF4	53	51	53	57	Not DQ in TCGA
ARHGEF40	64	66	64	64	Not DQ in TCGA
ARHGEF5	23	23	23	23	Not DQ in TCGA
ARHGEF6	27	30	27	27	Not DQ in TCGA
ARHGEF7	69	75	69	68	Not DQ in TCGA
ARHGEF9	60	40	60	106	Not DQ in TCGA
ARID1A	44	45	44	69	Not DQ in TCGA
ARID1B	43	45	41	99	Not DQ in TCGA
ARID2	54	54	54	54	Not DQ in TCGA
ARID3A	22	26	22	22	Not DQ in TCGA
ARID3B	23	20	23	23	Not DQ in TCGA
ARID3C	7	7	7	7	Not DQ in TCGA
ARID4A	51	51	51	49	Not DQ in TCGA
ARID4B	78	78	78	78	DQ gene in TCGA
ARID5A	23	23	23	23	Not DQ in TCGA
ARID5B	12	12	12	12	Not DQ in TCGA
ARIH1	42	42	42	42	DQ gene in TCGA & GTEx
ARIH2	85	85	85	84	Not DQ in TCGA
ARL1	35	35	35	35	Not DQ in TCGA
ARL10	10	10	10	10	Not DQ in TCGA
ARL11	5	5	5	5	Not DQ in TCGA
ARL13B	43	48	43	43	Not DQ in TCGA
ARL14	1	1	1	1	Not DQ in TCGA
ARL14EP	10	10	10	10	Not DQ in TCGA
ARL15	21	19	21	21	Not DQ in TCGA
ARL16	39	36	39	39	Not DQ in TCGA
ARL17A	17	17	17	13	DQ gene in GTEx
ARL2	16	16	16	16	Not DQ in TCGA
ARL2BP	13	13	13	13	DQ gene in TCGA
ARL3	6	6	6	6	Not DQ in TCGA
ARL4A	11	11	11	11	Not DQ in TCGA
ARL4C	3	3	3	3	Not DQ in TCGA
ARL4D	2	2	2	2	Not DQ in TCGA
ARL5A	25	25	25	25	Not DQ in TCGA
ARL5B	6	6	6	6	Not DQ in TCGA
ARL5C	17	19	17	17	Not DQ in TCGA
ARL6	28	29	31	31	Not DQ in TCGA
ARL6IP1	25	25	25	25	Not DQ in TCGA
ARL6IP4	55	54	55	54	DQ gene in TCGA
ARL6IP5	15	15	15	15	Not DQ in TCGA
ARL6IP6	16	16	16	16	Not DQ in TCGA
ARL8A	16	13	16	16	Not DQ in TCGA
ARL8B	29	27	29	29	Not DQ in TCGA
ARL9	4	4	4	4	Not DQ in TCGA
ARMC1	23	22	23	23	Not DQ in TCGA
ARMC10	28	27	28	28	Not DQ in TCGA
ARMC12	13	13	13	13	Not DQ in TCGA
ARMC2	32	32	32	32	Not DQ in TCGA
ARMC3	52	52	52	52	Not DQ in TCGA
ARMC4	36	48	36	36	Not DQ in TCGA
ARMC5	27	27	27	27	Not DQ in TCGA
ARMC6	62	63	62	61	Not DQ in TCGA
ARMC7	12	12	12	12	Not DQ in TCGA
ARMC8	85	85	85	84	Not DQ in TCGA
ARMC9	67	70	67	66	Not DQ in TCGA
ARMCX1	7	4	7	4	Not DQ in TCGA
ARMCX2	32	32	32	32	Not DQ in TCGA
ARMCX3	18	18	18	18	Not DQ in TCGA
ARMCX4	39	39	39	39	Not DQ in TCGA
ARMCX5	15	19	15	15	Not DQ in TCGA
ARMCX6	17	17	17	17	Not DQ in TCGA
ARMS2	2	2	2	2	Not DQ in TCGA
ARNT	61	61	61	61	Not DQ in TCGA
ARNT2	56	47	56	51	Not DQ in TCGA
ARNTL	71	74	71	68	Not DQ in TCGA
ARNTL2	31	31	31	31	Not DQ in TCGA
ARPC1A	33	39	33	33	Not DQ in TCGA
ARPC1B	54	54	54	53	Not DQ in TCGA
ARPC2	58	58	58	58	Not DQ in TCGA
ARPC3	27	27	27	27	Not DQ in TCGA
ARPC4	27	29	27	26	Not DQ in TCGA
ARPC5	13	13	13	13	DQ gene in GTEx
ARPC5L	11	11	11	11	Not DQ in TCGA
ARPP19	31	31	31	31	Not DQ in TCGA
ARPP21	107	108	107	106	Not DQ in TCGA
ARR3	30	28	30	30	Not DQ in TCGA
ARRB1	52	56	52	52	Not DQ in TCGA
ARRB2	73	73	73	73	Not DQ in TCGA
ARRDC1	40	40	40	40	Not DQ in TCGA
ARRDC2	29	29	29	29	Not DQ in TCGA
ARRDC3	23	23	23	23	Not DQ in TCGA
ARRDC4	8	10	8	8	Not DQ in TCGA
ARRDC5	3	3	3	3	Not DQ in TCGA
ARSA	24	27	24	24	Not DQ in TCGA
ARSB	19	19	19	19	Not DQ in TCGA
ARSD	30	30	30	30	Not DQ in TCGA
ARSE	24	25	24	24	Not DQ in TCGA
ARSF	13	14	13	13	Not DQ in TCGA
ARSG	38	36	38	38	DQ gene in TCGA
ARSH	9	9	9	9	Not DQ in TCGA
ARSI	6	6	6	6	DQ gene in TCGA
ARSJ	9	12	9	12	Not DQ in TCGA
ARSK	23	23	23	23	Not DQ in TCGA
ART1	9	9	9	9	Not DQ in TCGA
ART3	46	46	46	46	Not DQ in TCGA
ART4	7	7	7	7	Not DQ in TCGA
ART5	15	15	15	15	Not DQ in TCGA
ARTN	24	24	24	23	Not DQ in TCGA
ARV1	19	19	19	19	Not DQ in TCGA
ARVCF	50	50	50	50	Not DQ in TCGA
ARX	5	5	5	13	Not DQ in TCGA
AS3MT	15	11	15	15	DQ gene in TCGA & GTEx
ASAH1	48	50	48	177	DQ gene in GTEx
ASAH2	30	30	30	30	Not DQ in TCGA
ASAP1	93	92	93	93	Not DQ in TCGA
ASAP2	40	40	40	40	DQ gene in TCGA
ASAP3	77	73	77	76	Not DQ in TCGA
ASB1	26	26	26	26	Not DQ in TCGA
ASB11	17	19	17	17	Not DQ in TCGA
ASB12	3	4	3	3	Not DQ in TCGA
ASB13	17	17	17	17	Not DQ in TCGA
ASB14	19	19	19	19	Not DQ in TCGA
ASB16	12	12	12	12	Not DQ in TCGA
ASB2	32	32	32	32	Not DQ in TCGA
ASB4	8	8	8	8	Not DQ in TCGA
ASB5	18	18	18	18	Not DQ in TCGA
ASB6	11	11	11	11	DQ gene in TCGA & GTEx
ASB7	12	12	12	12	Not DQ in TCGA
ASB8	43	42	43	43	Not DQ in TCGA
ASB9	33	33	33	33	Not DQ in TCGA
ASCC1	58	61	58	55	Not DQ in TCGA
ASCC2	86	85	86	84	Not DQ in TCGA
ASCC3	73	73	73	73	Not DQ in TCGA
ASCL1	2	2	2	2	Not DQ in TCGA
ASCL2	2	2	2	2	Not DQ in TCGA
ASCL3	1	3	1	1	Not DQ in TCGA
ASCL5	3	4	3	3	Not DQ in TCGA
ASF1A	6	6	6	6	Not DQ in TCGA
ASF1B	14	14	14	14	Not DQ in TCGA
ASGR1	30	29	30	30	Not DQ in TCGA
ASGR2	26	27	26	26	Not DQ in TCGA
ASH1L	46	46	46	47	Not DQ in TCGA
ASH2L	54	56	54	54	Not DQ in TCGA
ASIC1	40	40	40	40	Not DQ in TCGA
ASIC2	22	22	22	22	Not DQ in TCGA
ASIC3	35	35	35	35	Not DQ in TCGA
ASIC4	22	22	22	22	Not DQ in TCGA
ASIP	5	5	5	5	Not DQ in TCGA
ASL	48	48	48	48	Not DQ in TCGA
ASMT	15	15	15	15	Not DQ in TCGA
ASMTL	25	28	25	25	DQ gene in TCGA
ASNA1	17	14	17	17	Not DQ in TCGA
ASNS	49	50	49	48	Not DQ in TCGA
ASNSD1	28	28	28	28	Not DQ in TCGA
ASPA	16	16	16	15	Not DQ in TCGA
ASPDH	24	24	24	24	Not DQ in TCGA
ASPG	41	42	41	41	DQ gene in TCGA
ASPH	94	100	94	91	Not DQ in TCGA
ASPHD1	12	12	12	12	Not DQ in TCGA
ASPHD2	4	4	4	4	Not DQ in TCGA
ASPM	34	31	34	34	Not DQ in TCGA
ASPN	9	13	9	9	Not DQ in TCGA
ASPRV1	1	1	1	1	Not DQ in TCGA
ASPSCR1	78	79	78	78	DQ gene in TCGA
ASRGL1	31	32	31	31	Not DQ in TCGA
ASS1	46	43	46	46	Not DQ in TCGA
ASTE1	26	26	26	26	Not DQ in TCGA
ASTL	12	12	12	12	Not DQ in TCGA
ASTN1	46	49	46	46	Not DQ in TCGA
ASTN2	54	54	54	54	Not DQ in TCGA
ASXL1	45	37	45	45	Not DQ in TCGA
ASXL2	28	31	28	28	Not DQ in TCGA
ASXL3	56	56	56	54	Not DQ in TCGA
ATAD1	17	20	17	17	Not DQ in TCGA
ATAD2	75	75	75	75	Not DQ in TCGA
ATAD2B	66	63	66	66	Not DQ in TCGA
ATAD3A	31	31	31	30	Not DQ in TCGA
ATAD3B	38	44	38	38	Not DQ in TCGA
ATAD3C	17	17	17	17	Not DQ in TCGA
ATAD5	37	37	37	37	Not DQ in TCGA
ATAT1	40	41	40	40	DQ gene in TCGA
ATCAY	36	41	36	36	Not DQ in TCGA
ATE1	30	39	30	30	Not DQ in TCGA
ATF1	20	23	20	19	Not DQ in TCGA
ATF2	62	56	62	61	Not DQ in TCGA
ATF3	26	22	26	26	Not DQ in TCGA
ATF4	7	7	7	7	Not DQ in TCGA
ATF5	13	13	13	14	Not DQ in TCGA
ATF6	21	21	21	21	Not DQ in TCGA
ATF6B	44	44	44	44	DQ gene in TCGA
ATF7	42	45	42	42	Not DQ in TCGA
ATF7IP	78	77	78	78	DQ gene in TCGA
ATF7IP2	53	54	53	53	DQ gene in TCGA
ATG10	28	28	28	28	DQ gene in TCGA & GTEx
ATG12	35	37	35	35	Not DQ in TCGA
ATG13	96	100	96	94	Not DQ in TCGA
ATG14	17	17	17	17	Not DQ in TCGA
ATG16L1	72	72	72	72	Not DQ in TCGA
ATG16L2	82	82	82	82	Not DQ in TCGA
ATG2A	54	51	54	54	Not DQ in TCGA
ATG2B	69	69	69	69	Not DQ in TCGA
ATG3	38	38	38	37	Not DQ in TCGA
ATG4A	39	44	39	38	Not DQ in TCGA
ATG4B	79	82	79	77	Not DQ in TCGA
ATG4C	18	18	18	18	Not DQ in TCGA
ATG4D	50	53	50	49	Not DQ in TCGA
ATG5	22	19	22	30	Not DQ in TCGA
ATG7	78	78	78	77	DQ gene in TCGA & GTEx
ATG9A	88	88	88	87	Not DQ in TCGA
ATG9B	51	60	51	51	Not DQ in TCGA
ATIC	56	57	56	55	Not DQ in TCGA
ATL1	40	42	40	40	Not DQ in TCGA
ATL2	60	62	60	59	Not DQ in TCGA
ATL3	22	26	22	22	DQ gene in TCGA
ATM	143	149	143	143	Not DQ in TCGA
ATMIN	16	16	16	16	Not DQ in TCGA
ATN1	17	17	17	17	Not DQ in TCGA
ATOH7	1	1	1	1	Not DQ in TCGA
ATOH8	13	13	13	13	Not DQ in TCGA
ATOX1	15	15	15	15	DQ gene in TCGA & GTEx
ATP10A	49	47	49	49	Not DQ in TCGA
ATP10B	52	52	52	52	Not DQ in TCGA
ATP10D	49	49	49	49	Not DQ in TCGA
ATP11A	84	83	84	84	Not DQ in TCGA
ATP11B	75	75	75	75	Not DQ in TCGA
ATP11C	71	73	71	71	Not DQ in TCGA
ATP12A	26	26	26	26	Not DQ in TCGA
ATP13A1	75	75	75	75	Not DQ in TCGA
ATP13A2	79	68	79	78	Not DQ in TCGA
ATP13A3	59	56	59	59	Not DQ in TCGA
ATP13A4	85	85	85	85	Not DQ in TCGA
ATP13A5	54	48	54	54	Not DQ in TCGA
ATP1A1	45	45	45	45	Not DQ in TCGA
ATP1A2	59	59	59	59	Not DQ in TCGA
ATP1A3	42	43	42	49	Not DQ in TCGA
ATP1A4	46	46	46	46	Not DQ in TCGA
ATP1B1	12	16	12	12	DQ gene in GTEx
ATP1B2	14	14	14	14	Not DQ in TCGA
ATP1B3	35	38	35	35	Not DQ in TCGA
ATP2A1	45	45	45	45	Not DQ in TCGA
ATP2A2	63	65	63	63	Not DQ in TCGA
ATP2A3	60	74	60	60	Not DQ in TCGA
ATP2B1	43	43	43	45	Not DQ in TCGA
ATP2B2	43	43	43	43	Not DQ in TCGA
ATP2B3	34	35	34	34	Not DQ in TCGA
ATP2B4	35	35	35	35	Not DQ in TCGA
ATP2C1	91	93	91	91	Not DQ in TCGA
ATP2C2	77	76	77	77	Not DQ in TCGA
ATP4A	39	39	39	39	Not DQ in TCGA
ATP4B	7	7	7	7	Not DQ in TCGA
ATP5A1	67	66	67	67	DQ gene in GTEx
ATP5B	40	47	40	40	Not DQ in TCGA
ATP5C1	35	39	35	35	Not DQ in TCGA
ATP5D	19	18	19	19	Not DQ in TCGA
ATP5E	7	7	7	7	DQ gene in TCGA & GTEx
ATP5EP2	1	1	1	1	DQ gene in TCGA & GTEx
ATP5F1	24	24	24	24	Not DQ in TCGA
ATP5G1	24	24	24	23	Not DQ in TCGA
ATP5G2	26	25	26	26	Not DQ in TCGA
ATP5G3	15	15	15	15	DQ gene in TCGA & GTEx
ATP5H	15	15	15	15	DQ gene in GTEx
ATP5I	12	12	12	12	Not DQ in TCGA
ATP5J	16	16	16	16	Not DQ in TCGA
ATP5J2	27	29	27	27	DQ gene in TCGA & GTEx
ATP5J2-PTCD1	15	15	15	15	DQ gene in TCGA
ATP5L	19	19	19	19	DQ gene in TCGA
ATP5O	32	32	32	32	DQ gene in TCGA
ATP5S	31	31	31	31	Not DQ in TCGA
ATP5SL	39	39	39	39	Not DQ in TCGA
ATP6AP1	41	38	41	41	Not DQ in TCGA
ATP6AP1L	24	24	24	24	Not DQ in TCGA
ATP6AP2	25	32	25	86	DQ gene in TCGA & GTEx
ATP6V0A1	84	86	84	85	Not DQ in TCGA
ATP6V0A2	50	47	50	50	Not DQ in TCGA
ATP6V0A4	42	42	42	42	Not DQ in TCGA
ATP6V0B	42	42	42	42	Not DQ in TCGA
ATP6V0C	13	10	13	10	DQ gene in TCGA & GTEx
ATP6V0D1	55	55	55	55	Not DQ in TCGA
ATP6V0D2	15	15	15	15	Not DQ in TCGA
ATP6V0E1	10	10	10	10	Not DQ in TCGA
ATP6V0E2	27	25	27	27	Not DQ in TCGA
ATP6V1A	42	45	42	42	Not DQ in TCGA
ATP6V1B1	43	43	43	43	Not DQ in TCGA
ATP6V1B2	37	37	37	37	Not DQ in TCGA
ATP6V1C1	29	29	29	29	Not DQ in TCGA
ATP6V1C2	18	18	18	21	DQ gene in TCGA & GTEx
ATP6V1D	49	49	49	49	Not DQ in TCGA
ATP6V1E1	31	31	31	31	Not DQ in TCGA
ATP6V1E2	15	15	15	15	Not DQ in TCGA
ATP6V1F	5	5	5	5	Not DQ in TCGA
ATP6V1G1	5	5	5	5	Not DQ in TCGA
ATP6V1G2	16	16	16	16	Not DQ in TCGA
ATP6V1G2-DDX39B	19	19	19	19	DQ gene in TCGA
ATP6V1H	68	66	68	67	Not DQ in TCGA
ATP7A	47	24	47	25	Not DQ in TCGA
ATP7B	38	46	38	71	Not DQ in TCGA
ATP8A1	66	66	66	66	Not DQ in TCGA
ATP8A2	76	73	76	76	Not DQ in TCGA
ATP8B1	44	44	44	42	Not DQ in TCGA
ATP8B2	53	55	53	53	Not DQ in TCGA
ATP8B3	75	74	75	74	Not DQ in TCGA
ATP8B4	87	86	87	87	Not DQ in TCGA
ATP9A	32	34	32	32	Not DQ in TCGA
ATP9B	121	126	121	121	Not DQ in TCGA
ATPAF1	42	41	42	42	Not DQ in TCGA
ATPAF2	41	41	41	40	Not DQ in TCGA
ATPIF1	9	9	9	9	Not DQ in TCGA
ATR	73	78	73	72	Not DQ in TCGA
ATRAID	21	19	21	21	Not DQ in TCGA
ATRIP	24	37	18	24	DQ gene in TCGA
ATRN	31	31	31	31	Not DQ in TCGA
ATRNL1	62	67	62	62	Not DQ in TCGA
ATRX	110	80	110	121	Not DQ in TCGA
ATXN1	26	26	26	26	Not DQ in TCGA
ATXN10	42	42	42	42	Not DQ in TCGA
ATXN1L	8	8	8	8	Not DQ in TCGA
ATXN2	93	92	93	93	Not DQ in TCGA
ATXN2L	97	98	97	97	Not DQ in TCGA
ATXN3	81	69	81	80	DQ gene in TCGA & GTEx
ATXN7	46	47	46	46	Not DQ in TCGA
ATXN7L1	42	44	42	42	Not DQ in TCGA
ATXN7L2	37	34	37	34	Not DQ in TCGA
ATXN7L3	43	43	43	43	Not DQ in TCGA
ATXN7L3B	1	1	1	1	DQ gene in TCGA & GTEx
AUH	21	23	21	21	Not DQ in TCGA
AUNIP	8	7	8	8	DQ gene in GTEx
AUP1	39	39	39	39	Not DQ in TCGA
AURKA	30	31	30	28	Not DQ in TCGA
AURKAIP1	13	13	13	13	Not DQ in TCGA
AURKB	48	50	48	47	Not DQ in TCGA
AURKC	29	26	29	29	Not DQ in TCGA
AUTS2	65	62	65	65	Not DQ in TCGA
AVEN	14	14	14	14	Not DQ in TCGA
AVIL	57	59	57	57	Not DQ in TCGA
AVL9	35	38	35	35	Not DQ in TCGA
AVP	3	3	3	3	Not DQ in TCGA
AVPI1	3	3	3	3	Not DQ in TCGA
AVPR1A	5	5	5	5	DQ gene in TCGA & GTEx
AVPR1B	4	2	4	4	Not DQ in TCGA
AVPR2	14	14	14	14	Not DQ in TCGA
AWAT1	11	11	11	11	Not DQ in TCGA
AXDND1	76	74	76	71	Not DQ in TCGA
AXIN1	25	25	25	25	Not DQ in TCGA
AXIN2	28	24	28	27	Not DQ in TCGA
AXL	39	39	39	39	Not DQ in TCGA
AZGP1	15	15	15	15	Not DQ in TCGA
AZI2	44	44	44	43	Not DQ in TCGA
AZIN1	38	38	38	38	Not DQ in TCGA
AZU1	8	9	8	8	Not DQ in TCGA
B2M	34	32	36	36	DQ gene in TCGA & GTEx
B3GALNT1	45	46	45	45	Not DQ in TCGA
B3GALNT2	33	33	33	33	Not DQ in TCGA
B3GALT1	1	3	1	1	Not DQ in TCGA
B3GALT2	2	2	2	2	Not DQ in TCGA
B3GALT4	3	3	3	3	DQ gene in TCGA
B3GALT5	14	11	14	14	Not DQ in TCGA
B3GALT6	1	1	1	1	Not DQ in TCGA
B3GAT1	18	20	18	18	Not DQ in TCGA
B3GAT2	6	4	6	6	DQ gene in TCGA & GTEx
B3GAT3	19	19	19	19	Not DQ in TCGA
B3GNT2	4	4	4	4	Not DQ in TCGA
B3GNT3	10	10	10	10	Not DQ in TCGA
B3GNT4	14	14	14	14	DQ gene in TCGA & GTEx
B3GNT5	26	26	26	26	DQ gene in GTEx
B3GNT6	4	16	4	4	Not DQ in TCGA
B3GNT7	4	4	4	4	Not DQ in TCGA
B3GNT8	7	7	7	7	Not DQ in TCGA
B3GNT9	2	2	2	2	DQ gene in TCGA & GTEx
B3GNTL1	47	47	47	47	Not DQ in TCGA
B4GALNT1	60	60	60	59	DQ gene in GTEx
B4GALNT2	16	15	16	16	Not DQ in TCGA
B4GALNT3	44	44	44	44	Not DQ in TCGA
B4GALNT4	32	33	32	32	Not DQ in TCGA
B4GALT1	7	10	7	7	Not DQ in TCGA
B4GALT2	25	26	25	25	Not DQ in TCGA
B4GALT3	40	38	40	40	Not DQ in TCGA
B4GALT4	47	47	47	48	Not DQ in TCGA
B4GALT5	9	9	9	9	Not DQ in TCGA
B4GALT6	21	21	21	21	Not DQ in TCGA
B4GALT7	27	27	27	27	Not DQ in TCGA
B9D1	47	47	47	47	Not DQ in TCGA
B9D2	11	11	11	11	Not DQ in TCGA
BAALC	21	21	21	21	Not DQ in TCGA
BAAT	6	6	6	6	Not DQ in TCGA
BABAM1	57	58	57	56	Not DQ in TCGA
BACE1	36	36	36	36	Not DQ in TCGA
BACE2	30	30	30	30	Not DQ in TCGA
BACH1	30	30	30	30	Not DQ in TCGA
BACH2	19	19	19	18	Not DQ in TCGA
BAD	20	20	20	20	Not DQ in TCGA
BAG1	31	31	31	35	Not DQ in TCGA
BAG2	3	6	3	3	DQ gene in TCGA & GTEx
BAG3	7	7	7	7	Not DQ in TCGA
BAG4	13	13	13	13	Not DQ in TCGA
BAG5	8	8	8	8	Not DQ in TCGA
BAG6	84	86	84	83	DQ gene in TCGA
BAHD1	15	15	15	15	Not DQ in TCGA
BAIAP2	93	95	93	93	Not DQ in TCGA
BAIAP2L1	30	30	30	30	Not DQ in TCGA
BAIAP2L2	20	18	20	20	Not DQ in TCGA
BAIAP3	87	87	87	87	Not DQ in TCGA
BAK1	13	13	13	13	Not DQ in TCGA
BAMBI	5	5	5	5	Not DQ in TCGA
BANF1	18	18	18	18	Not DQ in TCGA
BANF2	13	13	13	12	Not DQ in TCGA
BANK1	40	40	40	40	Not DQ in TCGA
BANP	75	68	75	72	Not DQ in TCGA
BAP1	52	51	52	52	Not DQ in TCGA
BARD1	38	38	38	37	Not DQ in TCGA
BARX1	6	6	6	6	Not DQ in TCGA
BARX2	5	9	5	5	Not DQ in TCGA
BASP1	8	6	8	8	Not DQ in TCGA
BATF	9	9	9	9	Not DQ in TCGA
BATF2	10	10	10	10	Not DQ in TCGA
BATF3	6	6	6	6	Not DQ in TCGA
BAX	36	33	36	36	Not DQ in TCGA
BAZ1A	54	54	54	54	Not DQ in TCGA
BAZ1B	25	25	25	25	Not DQ in TCGA
BAZ2A	77	78	77	77	Not DQ in TCGA
BAZ2B	97	93	97	97	Not DQ in TCGA
BBC3	12	12	12	13	Not DQ in TCGA
BBIP1	25	25	25	25	DQ gene in TCGA & GTEx
BBOX1	26	26	26	26	Not DQ in TCGA
BBS1	88	90	88	87	DQ gene in TCGA & GTEx
BBS10	2	2	2	2	Not DQ in TCGA
BBS12	6	6	6	6	Not DQ in TCGA
BBS2	79	79	79	80	Not DQ in TCGA
BBS4	73	78	73	73	Not DQ in TCGA
BBS5	26	32	26	26	Not DQ in TCGA
BBS7	32	32	32	32	Not DQ in TCGA
BBS9	64	64	64	64	Not DQ in TCGA
BBX	85	85	85	85	Not DQ in TCGA
BCAM	40	37	40	40	Not DQ in TCGA
BCAN	38	38	38	37	Not DQ in TCGA
BCAP29	51	52	51	48	Not DQ in TCGA
BCAP31	23	24	23	23	Not DQ in TCGA
BCAR1	56	57	56	56	Not DQ in TCGA
BCAR3	36	35	36	36	Not DQ in TCGA
BCAS1	24	25	24	19	Not DQ in TCGA
BCAS2	13	13	13	13	Not DQ in TCGA
BCAS3	121	117	121	118	Not DQ in TCGA
BCAS4	20	22	20	20	DQ gene in TCGA & GTEx
BCAT1	37	35	37	37	Not DQ in TCGA
BCAT2	40	40	40	40	Not DQ in TCGA
BCCIP	17	18	17	17	Not DQ in TCGA
BCDIN3D	4	4	4	4	Not DQ in TCGA
BCHE	12	15	12	12	Not DQ in TCGA
BCKDHA	33	31	33	30	DQ gene in TCGA & GTEx
BCKDHB	21	27	21	21	Not DQ in TCGA
BCKDK	36	36	36	35	Not DQ in TCGA
BCL10	6	3	6	6	Not DQ in TCGA
BCL11A	28	36	32	32	Not DQ in TCGA
BCL11B	7	7	7	7	Not DQ in TCGA
BCL2	8	10	8	8	Not DQ in TCGA
BCL2A1	5	5	5	5	Not DQ in TCGA
BCL2L1	17	19	17	15	Not DQ in TCGA
BCL2L10	4	4	4	4	Not DQ in TCGA
BCL2L11	36	35	36	36	Not DQ in TCGA
BCL2L12	30	24	30	30	DQ gene in GTEx
BCL2L13	39	42	39	39	Not DQ in TCGA
BCL2L14	37	38	37	37	Not DQ in TCGA
BCL2L15	16	16	16	16	Not DQ in TCGA
BCL2L2	16	16	16	15	Not DQ in TCGA
BCL2L2-PABPN1	14	13	14	14	DQ gene in TCGA & GTEx
BCL3	34	34	34	35	Not DQ in TCGA
BCL6	36	35	36	36	Not DQ in TCGA
BCL6B	21	21	21	20	Not DQ in TCGA
BCL7A	13	13	13	13	Not DQ in TCGA
BCL7B	39	40	39	39	Not DQ in TCGA
BCL7C	16	16	16	16	Not DQ in TCGA
BCL9	18	16	18	16	Not DQ in TCGA
BCL9L	22	27	22	22	Not DQ in TCGA
BCLAF1	69	71	69	69	Not DQ in TCGA
BCO2	66	66	66	65	Not DQ in TCGA
BCOR	38	36	38	38	Not DQ in TCGA
BCORL1	27	29	27	25	Not DQ in TCGA
BCR	71	67	71	71	Not DQ in TCGA
BCS1L	51	51	51	51	Not DQ in TCGA
BDH1	45	45	45	44	Not DQ in TCGA
BDH2	38	38	38	38	DQ gene in TCGA
BDKRB1	10	9	10	10	Not DQ in TCGA
BDKRB2	10	13	10	10	Not DQ in TCGA
BDNF	21	22	21	21	Not DQ in TCGA
BDP1	86	86	86	86	Not DQ in TCGA
BEAN1	27	23	27	27	Not DQ in TCGA
BECN1	73	68	73	73	Not DQ in TCGA
BEGAIN	26	26	26	34	Not DQ in TCGA
BEND3	7	7	7	7	Not DQ in TCGA
BEND4	11	8	11	11	Not DQ in TCGA
BEND5	20	20	20	20	Not DQ in TCGA
BEND6	17	22	17	17	Not DQ in TCGA
BEND7	33	39	33	33	Not DQ in TCGA
BEST1	39	44	39	39	DQ gene in TCGA & GTEx
BEST2	16	16	16	16	Not DQ in TCGA
BEST3	38	40	38	38	Not DQ in TCGA
BEST4	9	9	9	9	Not DQ in TCGA
BET1	20	20	20	20	Not DQ in TCGA
BET1L	19	19	19	19	Not DQ in TCGA
BEX1	3	3	3	3	DQ gene in TCGA
BEX2	10	10	10	10	Not DQ in TCGA
BEX4	5	5	5	5	Not DQ in TCGA
BEX5	6	6	6	6	Not DQ in TCGA
BFAR	36	38	36	36	Not DQ in TCGA
BFSP1	22	24	22	20	Not DQ in TCGA
BFSP2	21	21	21	21	Not DQ in TCGA
BGLAP	6	6	6	6	DQ gene in GTEx
BGN	26	26	26	26	Not DQ in TCGA
BHLHA15	3	3	3	3	DQ gene in TCGA
BHLHB9	16	16	16	16	Not DQ in TCGA
BHLHE22	1	1	1	1	Not DQ in TCGA
BHLHE40	11	11	11	11	Not DQ in TCGA
BHLHE41	10	10	10	10	Not DQ in TCGA
BHMT	20	20	20	20	Not DQ in TCGA
BHMT2	29	29	29	29	Not DQ in TCGA
BICC1	25	25	25	25	Not DQ in TCGA
BICD1	31	30	31	31	Not DQ in TCGA
BICD2	9	9	9	9	Not DQ in TCGA
BID	33	31	33	33	Not DQ in TCGA
BIK	5	5	5	5	Not DQ in TCGA
BIN1	38	38	38	38	Not DQ in TCGA
BIN2	44	42	42	42	Not DQ in TCGA
BIN3	38	38	38	38	Not DQ in TCGA
BIRC2	48	45	48	48	Not DQ in TCGA
BIRC3	28	24	28	28	Not DQ in TCGA
BIRC5	27	27	27	27	DQ gene in GTEx
BIRC6	119	119	119	119	Not DQ in TCGA
BIRC7	10	10	10	10	Not DQ in TCGA
BIVM	27	30	27	27	DQ gene in GTEx
BIVM-ERCC5	21	21	21	21	DQ gene in TCGA
BLCAP	29	28	29	29	Not DQ in TCGA
BLK	29	29	29	29	Not DQ in TCGA
BLM	57	57	57	57	Not DQ in TCGA
BLMH	48	51	48	47	Not DQ in TCGA
BLNK	39	38	39	39	Not DQ in TCGA
BLOC1S1	15	16	15	15	DQ gene in TCGA
BLOC1S2	16	12	16	16	Not DQ in TCGA
BLOC1S3	8	8	8	8	Not DQ in TCGA
BLOC1S4	1	1	1	1	Not DQ in TCGA
BLOC1S5	19	18	19	20	Not DQ in TCGA
BLOC1S6	53	53	53	53	Not DQ in TCGA
BLVRA	18	18	18	18	Not DQ in TCGA
BLVRB	12	12	12	12	Not DQ in TCGA
BLZF1	15	15	15	15	Not DQ in TCGA
BMF	26	27	26	26	Not DQ in TCGA
BMI1	37	37	37	37	DQ gene in TCGA & GTEx
BMP1	72	74	72	72	Not DQ in TCGA
BMP2	3	3	3	3	Not DQ in TCGA
BMP2K	38	35	38	38	DQ gene in TCGA
BMP3	3	3	3	3	Not DQ in TCGA
BMP4	19	19	19	19	Not DQ in TCGA
BMP5	7	9	7	7	Not DQ in TCGA
BMP6	7	7	7	7	Not DQ in TCGA
BMP7	28	28	28	28	Not DQ in TCGA
BMP8A	7	7	7	7	DQ gene in TCGA & GTEx
BMP8B	11	11	11	7	Not DQ in TCGA
BMPER	35	36	35	35	Not DQ in TCGA
BMPR1A	16	17	16	20	Not DQ in TCGA
BMPR1B	28	27	28	28	Not DQ in TCGA
BMPR2	18	18	18	18	Not DQ in TCGA
BMS1	23	23	23	23	Not DQ in TCGA
BMX	34	34	34	34	Not DQ in TCGA
BNC1	11	7	11	7	Not DQ in TCGA
BNC2	39	33	39	39	Not DQ in TCGA
BNIP1	15	15	15	15	Not DQ in TCGA
BNIP2	46	44	46	46	Not DQ in TCGA
BNIP3	8	8	12	12	Not DQ in TCGA
BNIP3L	24	22	24	22	Not DQ in TCGA
BNIPL	27	27	27	27	Not DQ in TCGA
BOC	73	72	73	73	Not DQ in TCGA
BOD1	18	18	18	18	Not DQ in TCGA
BOD1L1	48	48	48	48	Not DQ in TCGA
BOK	5	5	5	5	Not DQ in TCGA
BOLA1	9	9	9	9	Not DQ in TCGA
BOLA2	3	3	3	8	DQ gene in TCGA
BOLA3	14	14	14	14	DQ gene in TCGA & GTEx
BOLL	32	33	32	32	Not DQ in TCGA
BOP1	27	40	27	28	DQ gene in TCGA & GTEx
BORA	31	27	31	31	Not DQ in TCGA
BPGM	10	10	10	10	Not DQ in TCGA
BPHL	39	38	39	39	Not DQ in TCGA
BPI	37	39	37	37	Not DQ in TCGA
BPIFA1	14	11	14	14	Not DQ in TCGA
BPIFA2	10	10	10	10	Not DQ in TCGA
BPIFB1	31	31	31	31	Not DQ in TCGA
BPIFB2	16	16	16	16	Not DQ in TCGA
BPIFB4	26	26	26	26	Not DQ in TCGA
BPNT1	35	37	35	35	Not DQ in TCGA
BPTF	71	66	71	71	Not DQ in TCGA
BRAF	42	42	42	42	DQ gene in TCGA
BRAP	23	25	23	23	Not DQ in TCGA
BRAT1	38	38	38	38	Not DQ in TCGA
BRCA1	100	99	100	101	Not DQ in TCGA
BRCA2	59	44	59	59	Not DQ in TCGA
BRCC3	39	38	39	39	Not DQ in TCGA
BRD1	30	42	30	30	Not DQ in TCGA
BRD2	60	67	60	60	DQ gene in TCGA
BRD3	24	26	24	24	Not DQ in TCGA
BRD4	48	46	48	48	Not DQ in TCGA
BRD7	36	36	36	36	Not DQ in TCGA
BRD8	99	101	99	98	Not DQ in TCGA
BRD9	75	80	75	75	Not DQ in TCGA
BRDT	59	60	59	59	Not DQ in TCGA
BRE	34	34	34	34	Not DQ in TCGA
BRF1	77	70	77	79	Not DQ in TCGA
BRF2	13	13	13	13	DQ gene in TCGA & GTEx
BRI3	18	18	18	18	Not DQ in TCGA
BRI3BP	3	3	3	3	Not DQ in TCGA
BRICD5	12	12	12	12	Not DQ in TCGA
BRINP1	12	12	12	12	Not DQ in TCGA
BRINP2	15	15	15	15	Not DQ in TCGA
BRINP3	12	15	16	16	Not DQ in TCGA
BRIP1	34	34	34	34	Not DQ in TCGA
BRIX1	27	27	27	27	Not DQ in TCGA
BRK1	3	6	3	3	Not DQ in TCGA
BRMS1	34	34	34	33	Not DQ in TCGA
BRMS1L	29	33	29	29	Not DQ in TCGA
BROX	33	34	33	33	DQ gene in TCGA
BRPF1	32	33	32	32	Not DQ in TCGA
BRPF3	38	39	38	38	Not DQ in TCGA
BRSK1	41	41	41	41	Not DQ in TCGA
BRSK2	65	64	65	65	Not DQ in TCGA
BRWD1	94	94	94	94	Not DQ in TCGA
BRWD3	78	78	78	78	Not DQ in TCGA
BSCL2	84	85	84	83	DQ gene in TCGA & GTEx
BSDC1	52	57	52	52	Not DQ in TCGA
BSG	48	37	48	48	Not DQ in TCGA
BSN	14	14	14	14	Not DQ in TCGA
BSPRY	11	11	11	11	Not DQ in TCGA
BST1	19	19	19	19	Not DQ in TCGA
BST2	11	11	11	11	Not DQ in TCGA
BTAF1	57	58	57	57	Not DQ in TCGA
BTBD1	21	21	21	21	Not DQ in TCGA
BTBD10	39	39	39	39	Not DQ in TCGA
BTBD11	29	29	29	29	Not DQ in TCGA
BTBD16	22	24	22	22	Not DQ in TCGA
BTBD19	32	34	32	32	Not DQ in TCGA
BTBD2	37	36	37	37	Not DQ in TCGA
BTBD3	33	32	33	33	Not DQ in TCGA
BTBD6	16	15	16	16	DQ gene in GTEx
BTBD7	33	34	33	33	Not DQ in TCGA
BTBD9	33	32	33	32	Not DQ in TCGA
BTC	7	7	7	7	Not DQ in TCGA
BTD	29	29	29	29	Not DQ in TCGA
BTF3	27	28	27	26	Not DQ in TCGA
BTF3L4	29	29	29	29	Not DQ in TCGA
BTG1	4	4	4	4	Not DQ in TCGA
BTG2	5	5	5	5	Not DQ in TCGA
BTG3	16	16	16	16	Not DQ in TCGA
BTK	44	37	44	44	Not DQ in TCGA
BTLA	12	12	12	12	Not DQ in TCGA
BTN1A1	10	7	10	10	Not DQ in TCGA
BTN2A1	26	25	26	26	Not DQ in TCGA
BTN2A2	39	39	39	39	Not DQ in TCGA
BTN3A1	39	39	39	39	Not DQ in TCGA
BTN3A2	52	54	52	51	Not DQ in TCGA
BTN3A3	47	48	47	47	Not DQ in TCGA
BTNL2	18	26	18	18	Not DQ in TCGA
BTNL3	8	8	8	8	Not DQ in TCGA
BTNL8	36	35	36	36	Not DQ in TCGA
BTNL9	38	42	38	38	Not DQ in TCGA
BTRC	35	35	35	35	Not DQ in TCGA
BUB1	71	70	71	70	Not DQ in TCGA
BUB1B	56	56	56	56	Not DQ in TCGA
BUB3	16	19	16	16	Not DQ in TCGA
BUD13	16	16	16	16	Not DQ in TCGA
BUD31	26	26	26	26	Not DQ in TCGA
BVES	12	12	12	12	Not DQ in TCGA
BYSL	20	20	20	20	Not DQ in TCGA
BZW1	41	41	41	40	Not DQ in TCGA
BZW2	51	48	51	50	Not DQ in TCGA
C10orf10	6	6	6	6	Not DQ in TCGA
C10orf105	4	4	4	4	Not DQ in TCGA
C10orf107	10	10	10	10	Not DQ in TCGA
C10orf11	43	39	43	43	DQ gene in GTEx
C10orf128	28	28	28	28	Not DQ in TCGA
C10orf35	11	11	11	11	Not DQ in TCGA
C10orf55	8	7	8	8	DQ gene in TCGA & GTEx
C10orf62	1	1	1	1	Not DQ in TCGA
C10orf67	11	11	11	23	Not DQ in TCGA
C10orf71	4	7	4	4	Not DQ in TCGA
C10orf76	35	35	35	34	Not DQ in TCGA
C10orf82	15	15	15	15	Not DQ in TCGA
C10orf88	17	17	17	17	Not DQ in TCGA
C10orf90	31	36	31	31	Not DQ in TCGA
C10orf99	5	5	5	5	Not DQ in TCGA
C11orf1	14	14	14	14	Not DQ in TCGA
C11orf16	22	21	22	22	Not DQ in TCGA
C11orf21	12	12	12	12	Not DQ in TCGA
C11orf24	23	23	23	22	Not DQ in TCGA
C11orf42	3	3	3	3	Not DQ in TCGA
C11orf45	9	9	9	9	Not DQ in TCGA
C11orf49	63	69	63	63	Not DQ in TCGA
C11orf52	13	13	13	12	DQ gene in TCGA & GTEx
C11orf53	4	4	4	12	Not DQ in TCGA
C11orf54	40	40	40	40	Not DQ in TCGA
C11orf57	30	28	30	30	Not DQ in TCGA
C11orf58	27	29	27	27	DQ gene in TCGA
C11orf63	15	15	15	15	Not DQ in TCGA
C11orf65	26	23	26	26	Not DQ in TCGA
C11orf68	5	5	5	5	Not DQ in TCGA
C11orf70	19	19	19	19	Not DQ in TCGA
C11orf71	3	2	5	5	DQ gene in TCGA & GTEx
C11orf74	27	28	27	27	Not DQ in TCGA
C11orf80	75	77	75	75	Not DQ in TCGA
C11orf84	11	11	11	11	Not DQ in TCGA
C11orf86	2	2	2	2	Not DQ in TCGA
C11orf88	14	14	14	14	Not DQ in TCGA
C11orf91	5	7	5	5	Not DQ in TCGA
C11orf94	3	3	4	4	Not DQ in TCGA
C11orf96	6	5	6	6	DQ gene in GTEx
C12orf10	29	30	29	29	Not DQ in TCGA
C12orf29	33	33	33	33	Not DQ in TCGA
C12orf4	41	41	41	41	Not DQ in TCGA
C12orf42	53	53	53	53	Not DQ in TCGA
C12orf43	27	34	27	27	DQ gene in GTEx
C12orf45	12	9	12	15	DQ gene in TCGA & GTEx
C12orf49	13	15	13	13	Not DQ in TCGA
C12orf50	30	30	30	29	Not DQ in TCGA
C12orf54	21	20	21	21	Not DQ in TCGA
C12orf56	31	31	31	31	Not DQ in TCGA
C12orf57	19	19	19	19	Not DQ in TCGA
C12orf60	10	10	10	10	DQ gene in TCGA & GTEx
C12orf65	18	19	18	18	Not DQ in TCGA
C12orf66	11	10	11	11	Not DQ in TCGA
C12orf71	2	2	2	2	Not DQ in TCGA
C12orf73	28	28	28	28	Not DQ in TCGA
C12orf74	5	5	5	5	Not DQ in TCGA
C12orf75	27	26	27	27	Not DQ in TCGA
C12orf76	23	21	23	23	Not DQ in TCGA
C14orf1	5	5	5	5	Not DQ in TCGA
C14orf105	32	32	32	32	Not DQ in TCGA
C14orf119	4	4	4	4	Not DQ in TCGA
C14orf159	98	102	98	94	Not DQ in TCGA
C14orf166	23	23	23	23	DQ gene in GTEx
C14orf178	9	9	9	9	Not DQ in TCGA
C14orf180	9	9	9	9	Not DQ in TCGA
C14orf2	31	32	31	31	Not DQ in TCGA
C14orf28	13	13	13	13	Not DQ in TCGA
C14orf37	22	22	22	22	Not DQ in TCGA
C14orf39	39	39	39	39	Not DQ in TCGA
C14orf79	28	28	28	28	Not DQ in TCGA
C14orf80	60	59	60	59	Not DQ in TCGA
C14orf93	48	49	48	46	Not DQ in TCGA
C15orf38-AP3S2	18	18	18	18	DQ gene in TCGA
C15orf39	15	15	15	15	Not DQ in TCGA
C15orf40	30	31	30	30	DQ gene in TCGA & GTEx
C15orf41	55	55	55	55	Not DQ in TCGA
C15orf48	11	11	11	12	Not DQ in TCGA
C15orf52	32	32	32	32	Not DQ in TCGA
C15orf57	36	34	36	36	Not DQ in TCGA
C15orf59	10	10	10	10	Not DQ in TCGA
C15orf61	8	8	8	8	DQ gene in TCGA
C15orf62	1	1	1	1	Not DQ in TCGA
C15orf65	4	4	4	4	Not DQ in TCGA
C16orf45	30	30	30	30	Not DQ in TCGA
C16orf46	11	11	11	11	Not DQ in TCGA
C16orf52	19	21	19	19	Not DQ in TCGA
C16orf54	2	2	2	2	Not DQ in TCGA
C16orf58	48	46	48	48	Not DQ in TCGA
C16orf59	45	45	45	45	Not DQ in TCGA
C16orf62	94	97	94	94	Not DQ in TCGA
C16orf70	49	49	49	48	Not DQ in TCGA
C16orf71	26	24	26	26	Not DQ in TCGA
C16orf72	6	4	6	6	DQ gene in TCGA & GTEx
C16orf74	17	17	17	17	Not DQ in TCGA
C16orf86	15	16	15	15	Not DQ in TCGA
C16orf87	13	13	13	13	Not DQ in TCGA
C16orf89	21	23	21	21	Not DQ in TCGA
C16orf91	3	8	3	3	Not DQ in TCGA
C16orf95	24	21	24	24	Not DQ in TCGA
C17orf100	3	1	3	7	Not DQ in TCGA
C17orf107	5	5	5	5	Not DQ in TCGA
C17orf47	2	2	2	2	Not DQ in TCGA
C17orf49	27	27	27	27	DQ gene in TCGA & GTEx
C17orf50	9	9	9	9	Not DQ in TCGA
C17orf51	12	12	12	12	Not DQ in TCGA
C17orf53	22	22	22	22	Not DQ in TCGA
C17orf58	8	8	8	12	Not DQ in TCGA
C17orf62	97	92	97	90	Not DQ in TCGA
C17orf64	14	14	14	14	Not DQ in TCGA
C17orf67	11	14	11	11	Not DQ in TCGA
C17orf75	45	46	45	45	Not DQ in TCGA
C17orf80	22	21	22	22	DQ gene in GTEx
C17orf97	14	9	14	14	Not DQ in TCGA
C17orf99	18	17	18	18	Not DQ in TCGA
C18orf21	19	15	19	19	Not DQ in TCGA
C18orf25	16	11	16	16	Not DQ in TCGA
C18orf32	14	7	14	7	DQ gene in TCGA & GTEx
C18orf54	26	23	26	26	Not DQ in TCGA
C18orf8	71	64	71	71	Not DQ in TCGA
C19orf12	22	18	22	22	Not DQ in TCGA
C19orf18	6	6	6	6	Not DQ in TCGA
C19orf24	11	12	11	11	Not DQ in TCGA
C19orf25	29	30	29	29	DQ gene in GTEx
C19orf33	12	12	12	12	DQ gene in TCGA & GTEx
C19orf35	4	7	4	4	Not DQ in TCGA
C19orf38	15	15	15	15	Not DQ in TCGA
C19orf43	12	12	12	12	Not DQ in TCGA
C19orf44	28	28	28	28	DQ gene in TCGA & GTEx
C19orf47	35	35	35	34	Not DQ in TCGA
C19orf48	30	30	30	30	Not DQ in TCGA
C19orf53	15	15	15	15	Not DQ in TCGA
C19orf54	38	43	38	38	Not DQ in TCGA
C19orf57	22	23	22	22	Not DQ in TCGA
C19orf60	22	22	22	22	Not DQ in TCGA
C19orf66	42	42	42	42	Not DQ in TCGA
C19orf67	11	11	11	11	Not DQ in TCGA
C19orf68	8	7	8	8	DQ gene in GTEx
C19orf70	15	15	15	15	Not DQ in TCGA
C19orf71	4	4	4	4	DQ gene in TCGA & GTEx
C19orf73	1	1	1	1	Not DQ in TCGA
C19orf81	10	10	10	10	Not DQ in TCGA
C1D	24	24	24	24	Not DQ in TCGA
C1GALT1	18	18	18	18	Not DQ in TCGA
C1GALT1C1	5	5	5	5	Not DQ in TCGA
C1orf100	12	12	12	12	Not DQ in TCGA
C1orf105	19	19	19	19	Not DQ in TCGA
C1orf106	31	31	31	31	Not DQ in TCGA
C1orf109	39	36	39	36	Not DQ in TCGA
C1orf112	68	72	68	70	Not DQ in TCGA
C1orf115	2	2	2	2	Not DQ in TCGA
C1orf116	7	7	7	7	Not DQ in TCGA
C1orf122	10	12	10	10	DQ gene in GTEx
C1orf123	24	24	24	24	Not DQ in TCGA
C1orf127	22	27	22	22	Not DQ in TCGA
C1orf131	25	25	25	25	Not DQ in TCGA
C1orf145	10	10	10	10	Not DQ in TCGA
C1orf158	8	8	8	8	Not DQ in TCGA
C1orf159	65	67	65	64	Not DQ in TCGA
C1orf162	12	12	12	12	Not DQ in TCGA
C1orf167	46	49	46	46	Not DQ in TCGA
C1orf168	47	47	47	47	Not DQ in TCGA
C1orf174	11	11	11	11	Not DQ in TCGA
C1orf186	30	16	30	30	Not DQ in TCGA
C1orf189	4	4	4	4	Not DQ in TCGA
C1orf194	16	16	16	16	Not DQ in TCGA
C1orf198	21	21	21	21	Not DQ in TCGA
C1orf204	11	9	11	11	DQ gene in GTEx
C1orf21	16	16	16	16	DQ gene in TCGA
C1orf210	5	5	5	5	Not DQ in TCGA
C1orf216	7	7	7	7	Not DQ in TCGA
C1orf226	9	9	9	9	DQ gene in GTEx
C1orf228	64	64	64	64	Not DQ in TCGA
C1orf27	26	26	26	22	Not DQ in TCGA
C1orf35	30	30	30	30	Not DQ in TCGA
C1orf43	25	25	25	25	Not DQ in TCGA
C1orf50	21	34	21	11	Not DQ in TCGA
C1orf52	11	11	11	11	Not DQ in TCGA
C1orf53	7	7	7	7	Not DQ in TCGA
C1orf54	11	11	11	11	DQ gene in TCGA & GTEx
C1orf56	7	7	7	7	DQ gene in TCGA & GTEx
C1orf61	64	62	64	64	Not DQ in TCGA
C1orf64	2	2	2	2	Not DQ in TCGA
C1orf68	1	1	1	1	Not DQ in TCGA
C1orf74	2	2	2	2	Not DQ in TCGA
C1orf87	24	26	24	24	Not DQ in TCGA
C1orf94	9	9	9	9	Not DQ in TCGA
C1QA	6	6	6	6	Not DQ in TCGA
C1QB	9	9	9	9	Not DQ in TCGA
C1QBP	21	21	21	21	Not DQ in TCGA
C1QC	6	6	6	6	Not DQ in TCGA
C1QL1	2	2	2	2	Not DQ in TCGA
C1QL3	5	2	5	5	Not DQ in TCGA
C1QL4	2	2	2	2	Not DQ in TCGA
C1QTNF1	25	27	25	25	Not DQ in TCGA
C1QTNF2	3	3	3	3	Not DQ in TCGA
C1QTNF3	19	19	19	19	DQ gene in GTEx
C1QTNF4	4	4	4	4	Not DQ in TCGA
C1QTNF5	5	18	5	10	DQ gene in TCGA
C1QTNF6	25	27	25	25	Not DQ in TCGA
C1QTNF7	17	17	17	17	Not DQ in TCGA
C1QTNF9	5	5	5	5	Not DQ in TCGA
C1QTNF9B	16	18	16	16	DQ gene in TCGA & GTEx
C1R	48	47	48	48	Not DQ in TCGA
C1RL	37	37	37	37	DQ gene in TCGA & GTEx
C1S	72	62	72	72	Not DQ in TCGA
C2	69	69	69	68	DQ gene in TCGA
C20orf141	5	5	5	5	Not DQ in TCGA
C20orf144	3	3	3	3	Not DQ in TCGA
C20orf194	42	55	42	42	Not DQ in TCGA
C20orf196	12	12	12	12	Not DQ in TCGA
C20orf202	2	2	2	2	Not DQ in TCGA
C20orf24	17	17	17	17	DQ gene in TCGA & GTEx
C20orf27	9	9	9	9	Not DQ in TCGA
C20orf85	4	4	4	4	Not DQ in TCGA
C20orf96	13	14	13	13	Not DQ in TCGA
C21orf2	27	27	27	27	Not DQ in TCGA
C21orf33	32	32	32	32	DQ gene in TCGA & GTEx
C21orf58	32	34	32	32	Not DQ in TCGA
C21orf59	24	25	24	24	DQ gene in TCGA & GTEx
C21orf62	13	13	13	11	Not DQ in TCGA
C21orf91	16	16	16	15	Not DQ in TCGA
C22orf15	19	19	19	19	Not DQ in TCGA
C22orf23	16	15	16	16	DQ gene in TCGA & GTEx
C22orf29	10	10	10	10	Not DQ in TCGA
C22orf31	3	3	3	3	Not DQ in TCGA
C22orf39	32	31	32	32	DQ gene in TCGA
C22orf42	19	19	19	19	Not DQ in TCGA
C22orf46	5	5	5	5	Not DQ in TCGA
C2CD2	38	38	38	38	Not DQ in TCGA
C2CD2L	43	43	43	43	Not DQ in TCGA
C2CD3	94	94	94	94	Not DQ in TCGA
C2CD4A	2	2	2	2	Not DQ in TCGA
C2CD4B	2	2	2	2	Not DQ in TCGA
C2CD4C	2	2	2	2	Not DQ in TCGA
C2CD4D	2	2	2	2	Not DQ in TCGA
C2CD5	80	84	80	80	Not DQ in TCGA
C2orf15	17	20	17	9	DQ gene in TCGA
C2orf16	1	1	1	1	Not DQ in TCGA
C2orf40	18	18	18	18	Not DQ in TCGA
C2orf42	36	36	36	36	Not DQ in TCGA
C2orf49	8	8	8	8	Not DQ in TCGA
C2orf50	6	6	6	6	Not DQ in TCGA
C2orf54	13	13	13	13	Not DQ in TCGA
C2orf66	3	3	3	3	Not DQ in TCGA
C2orf68	13	13	13	13	Not DQ in TCGA
C2orf69	4	4	4	4	Not DQ in TCGA
C2orf70	15	15	15	15	Not DQ in TCGA
C2orf72	8	8	8	8	Not DQ in TCGA
C2orf73	26	23	26	26	Not DQ in TCGA
C2orf74	22	7	22	22	DQ gene in TCGA
C2orf76	17	17	17	17	Not DQ in TCGA
C2orf80	24	24	24	24	Not DQ in TCGA
C2orf81	13	10	13	12	Not DQ in TCGA
C2orf82	19	19	19	19	DQ gene in TCGA
C2orf88	22	22	22	22	Not DQ in TCGA
C2orf91	8	6	8	8	Not DQ in TCGA
C3	95	95	95	94	DQ gene in TCGA & GTEx
C3AR1	4	4	4	4	Not DQ in TCGA
C3orf14	19	20	19	19	Not DQ in TCGA
C3orf18	29	28	29	29	Not DQ in TCGA
C3orf33	22	23	22	22	Not DQ in TCGA
C3orf36	1	1	1	1	Not DQ in TCGA
C3orf38	9	9	9	9	Not DQ in TCGA
C3orf49	14	11	14	14	Not DQ in TCGA
C3orf52	25	26	25	25	Not DQ in TCGA
C3orf58	18	18	18	18	Not DQ in TCGA
C3orf62	11	11	11	11	Not DQ in TCGA
C3orf67	69	61	69	61	Not DQ in TCGA
C3orf70	2	2	2	2	Not DQ in TCGA
C3orf80	4	1	4	4	Not DQ in TCGA
C4A	92	97	92	92	DQ gene in TCGA & GTEx
C4B	89	91	89	89	DQ gene in TCGA & GTEx
C4BPA	18	18	18	18	Not DQ in TCGA
C4BPB	25	25	23	23	Not DQ in TCGA
C4orf19	7	7	7	7	DQ gene in GTEx
C4orf22	29	27	29	28	Not DQ in TCGA
C4orf26	13	11	13	13	Not DQ in TCGA
C4orf3	5	5	5	5	Not DQ in TCGA
C4orf32	2	2	2	2	Not DQ in TCGA
C4orf33	17	17	17	17	Not DQ in TCGA
C4orf36	35	35	35	35	Not DQ in TCGA
C4orf45	12	12	12	12	Not DQ in TCGA
C4orf46	6	6	6	6	Not DQ in TCGA
C4orf47	18	21	18	17	Not DQ in TCGA
C4orf48	7	8	7	7	Not DQ in TCGA
C4orf51	12	12	12	10	Not DQ in TCGA
C5	56	56	56	56	Not DQ in TCGA
C5AR1	9	9	9	9	Not DQ in TCGA
C5AR2	4	5	4	4	Not DQ in TCGA
C5orf15	8	8	8	8	Not DQ in TCGA
C5orf22	36	42	36	35	Not DQ in TCGA
C5orf24	14	14	14	14	DQ gene in GTEx
C5orf30	7	7	7	7	Not DQ in TCGA
C5orf34	27	27	27	26	Not DQ in TCGA
C5orf38	16	16	16	16	Not DQ in TCGA
C5orf42	103	122	103	102	Not DQ in TCGA
C5orf46	9	9	9	9	Not DQ in TCGA
C5orf49	5	5	5	5	Not DQ in TCGA
C5orf51	17	13	17	17	Not DQ in TCGA
C5orf52	3	3	3	3	Not DQ in TCGA
C5orf56	15	13	15	15	Not DQ in TCGA
C5orf63	20	20	20	20	Not DQ in TCGA
C6	39	39	39	39	Not DQ in TCGA
C6orf1	17	17	17	24	Not DQ in TCGA
C6orf106	9	9	9	9	Not DQ in TCGA
C6orf118	16	20	16	16	Not DQ in TCGA
C6orf120	1	3	1	1	DQ gene in TCGA
C6orf132	7	7	7	7	Not DQ in TCGA
C6orf136	37	39	37	37	DQ gene in TCGA
C6orf141	16	16	16	16	Not DQ in TCGA
C6orf15	2	2	2	2	DQ gene in TCGA
C6orf163	12	12	12	12	Not DQ in TCGA
C6orf201	25	28	25	25	DQ gene in TCGA & GTEx
C6orf203	12	10	12	12	Not DQ in TCGA
C6orf222	12	12	12	12	Not DQ in TCGA
C6orf223	13	13	13	13	Not DQ in TCGA
C6orf226	1	1	1	1	Not DQ in TCGA
C6orf47	1	1	1	1	DQ gene in TCGA
C6orf48	18	15	18	18	DQ gene in TCGA
C6orf52	18	18	18	18	Not DQ in TCGA
C6orf58	11	11	11	11	Not DQ in TCGA
C6orf62	7	10	7	7	Not DQ in TCGA
C6orf89	20	22	20	20	Not DQ in TCGA
C7	33	33	33	33	Not DQ in TCGA
C7orf25	11	12	11	11	DQ gene in TCGA
C7orf26	24	24	24	24	Not DQ in TCGA
C7orf31	19	19	19	19	Not DQ in TCGA
C7orf34	5	5	5	5	Not DQ in TCGA
C7orf43	45	41	48	45	Not DQ in TCGA
C7orf49	35	30	35	35	DQ gene in GTEx
C7orf50	22	22	22	22	Not DQ in TCGA
C7orf55-LUC7L2	42	39	42	11	DQ gene in GTEx
C7orf57	22	23	22	22	Not DQ in TCGA
C7orf61	5	5	5	5	Not DQ in TCGA
C7orf73	11	11	11	11	DQ gene in GTEx
C8A	11	11	11	11	Not DQ in TCGA
C8B	24	26	24	24	Not DQ in TCGA
C8G	15	15	15	15	Not DQ in TCGA
C8orf22	11	11	11	11	Not DQ in TCGA
C8orf33	15	15	15	15	Not DQ in TCGA
C8orf34	40	41	40	40	Not DQ in TCGA
C8orf37	6	6	6	6	Not DQ in TCGA
C8orf4	1	1	1	1	Not DQ in TCGA
C8orf44	14	14	14	14	Not DQ in TCGA
C8orf44-SGK3	21	21	21	21	DQ gene in TCGA
C8orf46	42	42	42	42	Not DQ in TCGA
C8orf48	1	1	1	1	Not DQ in TCGA
C8orf58	21	17	21	21	Not DQ in TCGA
C8orf59	29	30	29	29	DQ gene in TCGA
C8orf74	18	18	18	18	Not DQ in TCGA
C8orf76	23	23	23	23	Not DQ in TCGA
C8orf82	11	11	11	11	Not DQ in TCGA
C9	22	22	22	22	Not DQ in TCGA
C9orf116	11	11	11	11	Not DQ in TCGA
C9orf129	5	5	5	5	DQ gene in TCGA & GTEx
C9orf131	14	14	14	14	Not DQ in TCGA
C9orf135	23	23	23	23	Not DQ in TCGA
C9orf142	27	31	27	27	Not DQ in TCGA
C9orf152	4	4	4	4	Not DQ in TCGA
C9orf153	10	8	10	10	Not DQ in TCGA
C9orf16	11	11	11	11	Not DQ in TCGA
C9orf172	1	1	1	1	DQ gene in GTEx
C9orf24	19	19	19	19	Not DQ in TCGA
C9orf3	70	78	70	71	DQ gene in TCGA & GTEx
C9orf40	2	2	2	2	Not DQ in TCGA
C9orf43	20	20	20	20	Not DQ in TCGA
C9orf47	6	6	6	6	Not DQ in TCGA
C9orf50	12	7	12	12	Not DQ in TCGA
C9orf64	10	10	10	10	Not DQ in TCGA
C9orf66	1	1	1	1	Not DQ in TCGA
C9orf72	28	27	28	28	Not DQ in TCGA
C9orf78	33	28	33	28	Not DQ in TCGA
C9orf84	35	37	35	35	Not DQ in TCGA
C9orf85	17	17	17	17	Not DQ in TCGA
C9orf92	8	8	8	8	Not DQ in TCGA
CA1	52	52	52	51	Not DQ in TCGA
CA10	35	37	35	35	Not DQ in TCGA
CA11	15	15	15	15	Not DQ in TCGA
CA12	23	23	23	23	Not DQ in TCGA
CA13	23	23	23	23	Not DQ in TCGA
CA14	30	29	30	30	Not DQ in TCGA
CA2	22	22	22	22	Not DQ in TCGA
CA3	14	14	14	14	Not DQ in TCGA
CA4	23	23	23	23	Not DQ in TCGA
CA5A	12	12	12	12	DQ gene in TCGA & GTEx
CA5B	31	31	31	31	Not DQ in TCGA
CA6	23	23	23	23	Not DQ in TCGA
CA7	14	14	14	14	Not DQ in TCGA
CA8	20	20	20	20	Not DQ in TCGA
CA9	23	20	23	23	Not DQ in TCGA
CAAP1	22	22	22	22	Not DQ in TCGA
CAB39	25	20	25	25	Not DQ in TCGA
CAB39L	34	37	34	34	Not DQ in TCGA
CABIN1	70	65	70	65	Not DQ in TCGA
CABLES1	33	33	33	33	Not DQ in TCGA
CABLES2	13	13	13	13	Not DQ in TCGA
CABP1	15	15	15	15	Not DQ in TCGA
CABP4	22	22	22	22	Not DQ in TCGA
CABP7	5	5	5	5	Not DQ in TCGA
CABYR	49	40	49	49	Not DQ in TCGA
CACFD1	19	21	19	18	Not DQ in TCGA
CACHD1	59	60	59	59	Not DQ in TCGA
CACNA1A	87	83	87	196	Not DQ in TCGA
CACNA1B	59	90	59	59	Not DQ in TCGA
CACNA1C	89	91	89	87	Not DQ in TCGA
CACNA1D	64	69	64	135	Not DQ in TCGA
CACNA1E	72	71	72	71	Not DQ in TCGA
CACNA1F	61	61	61	61	Not DQ in TCGA
CACNA1G	64	64	64	64	Not DQ in TCGA
CACNA1H	53	53	53	55	Not DQ in TCGA
CACNA1I	42	52	42	42	Not DQ in TCGA
CACNA1S	46	45	46	46	Not DQ in TCGA
CACNA2D1	76	78	76	75	Not DQ in TCGA
CACNA2D2	56	57	56	56	Not DQ in TCGA
CACNA2D3	97	94	97	97	Not DQ in TCGA
CACNA2D4	129	129	129	129	Not DQ in TCGA
CACNB1	45	43	45	45	Not DQ in TCGA
CACNB2	46	34	46	46	Not DQ in TCGA
CACNB3	74	74	74	73	Not DQ in TCGA
CACNB4	43	40	43	172	DQ gene in TCGA
CACNG4	4	4	4	4	DQ gene in GTEx
CACNG6	7	7	7	7	Not DQ in TCGA
CACNG7	12	12	12	12	Not DQ in TCGA
CACNG8	4	4	4	5	Not DQ in TCGA
CACTIN	35	38	35	35	Not DQ in TCGA
CACUL1	29	30	29	29	Not DQ in TCGA
CACYBP	28	28	28	28	DQ gene in TCGA
CAD	73	73	73	73	Not DQ in TCGA
CADM1	65	60	65	65	Not DQ in TCGA
CADM2	19	19	19	19	Not DQ in TCGA
CADM3	14	17	14	14	Not DQ in TCGA
CADM4	12	12	12	12	Not DQ in TCGA
CADPS	79	73	79	78	Not DQ in TCGA
CADPS2	47	48	47	47	Not DQ in TCGA
CAGE1	44	44	44	44	Not DQ in TCGA
CALB1	40	40	40	40	Not DQ in TCGA
CALB2	21	21	21	21	Not DQ in TCGA
CALCA	17	19	17	17	Not DQ in TCGA
CALCB	14	14	14	14	Not DQ in TCGA
CALCOCO1	72	71	72	72	Not DQ in TCGA
CALCOCO2	81	81	81	81	Not DQ in TCGA
CALCR	35	29	35	35	Not DQ in TCGA
CALCRL	28	28	28	28	Not DQ in TCGA
CALD1	73	76	73	72	Not DQ in TCGA
CALHM2	18	20	18	18	Not DQ in TCGA
[truncated: 14,740 more rows]
